# Supplementary material for: Astrocytic Ca2+ signaling is reduced during sleep and is involved in the regulation of slow wave sleep
Source: Nat Commun. 2020 Jul 6;11:3240. doi: 10.1038/s41467-020-17062-2 (PMC7338360; doi:10.1038/s41467-020-17062-2)
Supplement: Supplementary file 9 — Source Data [file 41467_2020_17062_MOESM9_ESM.zip]

Archive with 90 entries (89 files):
- Source Data/
- __MACOSX/._Source Data
- Source Data/data sup fig 11a-b Gp.xlsx
- __MACOSX/Source Data/._data sup fig 11a-b Gp.xlsx
- Source Data/data 9c.xlsx
- __MACOSX/Source Data/._data 9c.xlsx
- Source Data/data 4a-b.xlsx
- __MACOSX/Source Data/._data 4a-b.xlsx
- Source Data/data sup fig 2d.xlsx
- __MACOSX/Source Data/._data sup fig 2d.xlsx
- Source Data/data sup fig 15 short quiet.xlsx
- __MACOSX/Source Data/._data sup fig 15 short quiet.xlsx
- Source Data/data sup fig 15.xlsx
- __MACOSX/Source Data/._data sup fig 15.xlsx
- Source Data/.DS_Store
- __MACOSX/Source Data/._.DS_Store
- Source Data/data 8h.xlsx
- __MACOSX/Source Data/._data 8h.xlsx
- Source Data/data sup fig 14a-b.xlsx
- __MACOSX/Source Data/._data sup fig 14a-b.xlsx
- Source Data/data 8d.xlsx
- __MACOSX/Source Data/._data 8d.xlsx
- Source Data/data sup fig 9a.xlsx
- __MACOSX/Source Data/._data sup fig 9a.xlsx
- Source Data/data sup fig 2b.xlsx
- __MACOSX/Source Data/._data sup fig 2b.xlsx
- Source Data/data 8c.xlsx
- __MACOSX/Source Data/._data 8c.xlsx
- Source Data/data sup fig 5e.xlsx
- __MACOSX/Source Data/._data sup fig 5e.xlsx
- Source Data/data 5f.xlsx
- __MACOSX/Source Data/._data 5f.xlsx
- Source Data/data 5g.xlsx
- __MACOSX/Source Data/._data 5g.xlsx
- Source Data/data 8b.xlsx
- __MACOSX/Source Data/._data 8b.xlsx
- Source Data/data sup fig 14c-e.xlsx
- __MACOSX/Source Data/._data sup fig 14c-e.xlsx
- Source Data/data sup fig 10e-h wake sleep.xlsx
- __MACOSX/Source Data/._data sup fig 10e-h wake sleep.xlsx
- Source Data/data sup fig 2c.xlsx
- __MACOSX/Source Data/._data sup fig 2c.xlsx
- Source Data/data 6b.xlsx
- __MACOSX/Source Data/._data 6b.xlsx
- Source Data/~$data 2c-d sleep wake.xlsx
- __MACOSX/Source Data/._~$data 2c-d sleep wake.xlsx
- Source Data/data sup fig 10c-d.xlsx
- __MACOSX/Source Data/._data sup fig 10c-d.xlsx
- Source Data/data 8a.xlsx
- __MACOSX/Source Data/._data 8a.xlsx
- Source Data/data sup fig 4b-c.xlsx
- __MACOSX/Source Data/._data sup fig 4b-c.xlsx
- Source Data/data sup fig 10c-d wake sleep.xlsx
- __MACOSX/Source Data/._data sup fig 10c-d wake sleep.xlsx
- Source Data/data sup fig 5f.xlsx
- __MACOSX/Source Data/._data sup fig 5f.xlsx
- Source Data/data 5e.xlsx
- __MACOSX/Source Data/._data 5e.xlsx
- Source Data/data sup fig 2a.xlsx
- __MACOSX/Source Data/._data sup fig 2a.xlsx
- Source Data/data 2c-d.xlsx
- __MACOSX/Source Data/._data 2c-d.xlsx
- Source Data/data 7d-e.xlsx
- __MACOSX/Source Data/._data 7d-e.xlsx
- Source Data/data 9a NREM.xlsx
- __MACOSX/Source Data/._data 9a NREM.xlsx
- Source Data/data 7b-c.xlsx
- __MACOSX/Source Data/._data 7b-c.xlsx
- Source Data/data sup fig 9b.xlsx
- __MACOSX/Source Data/._data sup fig 9b.xlsx
- Source Data/data 9a IS.xlsx
- __MACOSX/Source Data/._data 9a IS.xlsx
- Source Data/data sup fig 10e-h.xlsx
- __MACOSX/Source Data/._data sup fig 10e-h.xlsx
- Source Data/data sup fig 11a-b AS.xlsx
- __MACOSX/Source Data/._data sup fig 11a-b AS.xlsx
- Source Data/data 4a-b_matrix.xlsx
- __MACOSX/Source Data/._data 4a-b_matrix.xlsx
- Source Data/data 9a REM.xlsx
- __MACOSX/Source Data/._data 9a REM.xlsx
- Source Data/data 6e.xlsx
- __MACOSX/Source Data/._data 6e.xlsx
- Source Data/data 3b.xlsx
- __MACOSX/Source Data/._data 3b.xlsx
- Source Data/data 8f.xlsx
- __MACOSX/Source Data/._data 8f.xlsx
- Source Data/data 2c-d sleep wake.xlsx
- __MACOSX/Source Data/._data 2c-d sleep wake.xlsx
- Source Data/data sup fig 8g-i.xlsx
- __MACOSX/Source Data/._data sup fig 8g-i.xlsx
