# Supplementary material for: Astrocytic Ca2+ signaling is reduced during sleep and is involved in the regulation of slow wave sleep
Source: Nat Commun. 2020 Jul 6;11:3240. doi: 10.1038/s41467-020-17062-2 (PMC7338360; doi:10.1038/s41467-020-17062-2)
Supplement: Supplementary file 9 — Source Data [file 41467_2020_17062_MOESM9_ESM.zip › Source Data/data sup fig 11a-b Gp.xlsx]

## Sheet: Sheet1
genotype	mouse	trial	state	roa_xy_size	roa_dur	dx_squared	roi_group
ip3_dual	ip3_dual_BL15	20170616_BL15_1_trial_002	whisking	2.24900121393506	0.495323359999997	0.254234919836137	Gp
ip3_dual	ip3_dual_BL15	20170616_BL15_2_trial_006	is	1.45464245127466	0.484582930000003	0.136907524825851	Gp
ip3_dual	ip3_dual_BL15	20170616_BL15_2_trial_006	nrem	1.0724422778025	0.399712473333334	0.136907524825851	Gp
ip3_dual	ip3_dual_BL15	20170616_BL15_2_trial_007	is	1.87106950595329	1.28127012	0.136907524825851	Gp
ip3_dual	ip3_dual_BL15	20170616_BL15_2_trial_007	nrem	0.841003366787367	0.27221123428571	0.136907524825851	Gp
ip3_dual	ip3_dual_BL15	20170616_BL15_3_trial_002	is	1.16371396101973	0.673488139999989	0.136907524825851	Gp
ip3_dual	ip3_dual_BL16	20170618_BL16_trial_003	is	2.58346497032034	0.481200995294115	0.351351235963567	Gp
ip3_dual	ip3_dual_BL16	20170618_BL16_trial_003	nrem	3.86486359559923	0.421614526666668	0.351351235963567	Gp
ip3_dual	ip3_dual_BL16	20170618_BL16_trial_007	whisking	1.68067811980607	0.4450834192	0.113559332419329	Gp
ip3_dual	ip3_dual_BL16	20170618_BL16_trial_007	quiet	0.741920971806284	0.370902849333339	0.113559332419329	Gp
ip3_dual	ip3_dual_BL16	20170618_BL16_trial_011	is	1.30972808602812	0.654534440000013	0.0503741571549275	Gp
ip3_dual	ip3_dual_BL16	20170618_BL16_trial_011	nrem	0.412152194903952	0.535528178181826	0.0503741571549275	Gp
ip3_dual	ip3_dual_BL16	20170618_BL16_trial_014	nrem	1.71862644974393	0.443516579999994	0.151643510271523	Gp
ip3_dual	ip3_dual_BL16	20170618_BL16_trial_015	nrem	2.68070386089815	0.88362149400001	0.107228154435926	Gp
ip3_dual	ip3_dual_TR15	20170619_TR15_trial_003	whisking	2.41948563228194	0.900942386077919	0.157721295026846	Gp
ip3_dual	ip3_dual_TR15	20170619_TR15_trial_003	quiet	2.42265387180166	0.852682435976838	0.157721295026846	Gp
ip3_dual	ip3_dual_TR15	20170619_TR15_trial_006	nrem	1.883546798017	0.848849351875006	0.111525797251007	Gp
ip3_dual	ip3_dual_TR15	20170619_TR15_trial_007	is	2.91465180576885	0.852360147611944	0.111525797251007	Gp
ip3_dual	ip3_dual_TR15	20170619_TR15_trial_007	nrem	2.06576872173514	0.709020483865958	0.111525797251007	Gp
ip3_dual	ip3_dual_TR15	20170619_TR15_trial_008	is	2.18161617237932	0.752211117969237	0.111525797251007	Gp
ip3_dual	ip3_dual_TR15	20170619_TR15_trial_008	nrem	1.72605623419872	0.702863436441867	0.111525797251007	Gp
ip3_dual	ip3_dual_TR15	20170619_TR15_trial_012	whisking	3.30497804578983	1.03882549378788	0.0788606475134231	Gp
ip3_dual	ip3_dual_TR15	20170619_TR15_trial_012	quiet	1.99652078338862	0.837768607078598	0.0788606475134231	Gp
ip3_dual	ip3_dual_TR15	20170619_TR15_trial_014	is	2.01282414605689	0.687828770158729	0.157721295026846	Gp
ip3_dual	ip3_dual_TR15	20170619_TR15_trial_015	nrem	3.923997046961	1.06503454603448	0.157721295026846	Gp
ip3_dual	ip3_dual_TR15	20170619_TR15_trial_016	is	2.32156089873698	0.747156143367342	0.157721295026846	Gp
ip3_dual	ip3_dual_TR15	20170619_TR15_trial_016	nrem	2.40811062438464	0.723078672429017	0.157721295026846	Gp
ip3_dual	ip3_dual_TR15	20170619_TR15_trial_016	rem	2.27540410426092	0.669998252380946	0.157721295026846	Gp
ip3_dual	ip3_dual_TR15	20170619_TR15_trial_019	is	2.8894024129918	0.736770712131145	0.157721295026846	Gp
ip3_dual	ip3_dual_TR15	20170619_TR15_trial_019	nrem	2.67398257107052	0.915842783999996	0.157721295026846	Gp
ip3_dual	ip3_dual_TR15	20170619_TR15_trial_020	is	2.592350501103	0.786380341372545	0.157721295026846	Gp
ip3_dual	ip3_dual_TR15	20170619_TR15_trial_023	nrem	1.64791559976325	0.654795870344823	0.157721295026846	Gp
ip3_dual	ip3_dual_TR15	20170619_TR15_trial_024	whisking	3.45117749296567	0.87750434458874	0.177436456905202	Gp
ip3_dual	ip3_dual_TR15	20170619_TR15_trial_024	quiet	2.68921491126493	0.80183788474576	0.177436456905202	Gp
ip3_dual	ip3_dual_TR15	20170619_TR15_trial_027	is	2.70123658735945	0.723200037368415	0.177436456905202	Gp
ip3_dual	ip3_dual_TR15	20170619_TR15_trial_027	nrem	2.17577819287034	0.764776616393438	0.177436456905202	Gp
ip3_dual	ip3_dual_TR15	20170619_TR15_trial_028	is	3.76399565722148	1.13193793818182	0.125466521907383	Gp
ip3_dual	ip3_dual_TR15	20170619_TR15_trial_028	nrem	2.77141606168752	0.839213676888881	0.125466521907383	Gp
ip3_dual	ip3_dual_TR15	20170619_TR15_trial_029	is	2.42449117095314	0.733093013714286	0.125466521907383	Gp
ip3_dual	ip3_dual_TR15	20170619_TR15_trial_029	rem	2.61718762364698	0.776370153684205	0.125466521907383	Gp
wt_dual	wt_dual_TR16	20180115_TR16_trial_007	whisking	3.91359847202176	0.522021439492985	0.354872913810402	Gp
wt_dual	wt_dual_TR16	20180115_TR16_trial_007	quiet	2.92266513295379	0.450331765467278	0.354872913810402	Gp
wt_dual	wt_dual_TR16	20180115_TR16_trial_007	locomotion	4.11563303815331	0.501625865206428	0.354872913810402	Gp
wt_dual	wt_dual_TR16	20180115_TR16_trial_008	quiet	3.00391092093164	0.351884493286453	0.446103189004027	Gp
wt_dual	wt_dual_TR16	20180115_TR16_trial_008	locomotion	4.94739445027246	0.547373395349259	0.446103189004027	Gp
wt_dual	wt_dual_TR16	20180115_TR16_trial_009	whisking	3.90787762918926	0.67731263903616	0.177436456905202	Gp
wt_dual	wt_dual_TR16	20180115_TR16_trial_009	quiet	4.02293066328343	0.673818151578959	0.177436456905202	Gp
wt_dual	wt_dual_TR16	20180115_TR16_trial_009	locomotion	4.3191266047649	0.722897623114602	0.177436456905202	Gp
wt_dual	wt_dual_TR16	20180115_TR16_trial_010	whisking	2.67766836569626	0.370818265010129	0.315442590053691	Gp
wt_dual	wt_dual_TR16	20180115_TR16_trial_010	quiet	3.40209267304893	0.507478432933738	0.315442590053691	Gp
wt_dual	wt_dual_TR16	20180115_TR16_trial_010	locomotion	4.86681111988178	0.593509663443197	0.315442590053691	Gp
wt_dual	wt_dual_TR16	20180115_TR16_trial_012	whisking	3.23547712159238	0.518271568465295	0.315442590053691	Gp
wt_dual	wt_dual_TR16	20180115_TR16_trial_012	quiet	3.79821400682517	0.575727296278791	0.315442590053691	Gp
wt_dual	wt_dual_TR16	20180115_TR16_trial_012	locomotion	5.10602778344489	0.631866144113928	0.315442590053691	Gp
wt_dual	wt_dual_TR16	20180115_TR16_trial_013	whisking	3.61880179557195	0.553307616202355	0.315442590053691	Gp
wt_dual	wt_dual_TR16	20180115_TR16_trial_013	quiet	3.97776861326632	0.643147371205366	0.315442590053691	Gp
wt_dual	wt_dual_TR16	20180115_TR16_trial_013	locomotion	5.01503448449915	0.660328052324025	0.315442590053691	Gp
wt_dual	wt_dual_TR16	20180115_TR16_trial_014	whisking	3.7440356637482	0.570222817022548	0.315442590053691	Gp
wt_dual	wt_dual_TR16	20180115_TR16_trial_014	quiet	3.49625309384786	0.52976976501117	0.315442590053691	Gp
wt_dual	wt_dual_TR16	20180115_TR16_trial_014	locomotion	5.88889868138566	0.700757122779783	0.315442590053691	Gp
wt_dual	wt_dual_TR16	20180115_TR16_trial_016	whisking	2.8879022148231	0.41383143956152	0.315442590053691	Gp
wt_dual	wt_dual_TR16	20180115_TR16_trial_016	locomotion	3.71401373286191	0.486075989541848	0.315442590053691	Gp
wt_dual	wt_dual_TR16	20180115_TR16_trial_017	whisking	4.42611106491092	0.49777865467327	0.50186608762953	Gp
wt_dual	wt_dual_TR16	20180115_TR16_trial_017	quiet	3.78600732773153	0.434455670233903	0.50186608762953	Gp
wt_dual	wt_dual_TR16	20180115_TR16_trial_017	locomotion	5.37439082255028	0.560023498466519	0.50186608762953	Gp
wt_dual	wt_dual_TR15	20180116_TR15_trial_002	whisking	4.29244638256782	0.683868812404072	0.223051594502013	Gp
wt_dual	wt_dual_TR15	20180116_TR15_trial_002	quiet	3.80091973874377	0.585091604452687	0.223051594502013	Gp
wt_dual	wt_dual_TR15	20180116_TR15_trial_002	locomotion	5.20543018793188	0.695114845415911	0.223051594502013	Gp
wt_dual	wt_dual_TR15	20180116_TR15_trial_003	whisking	4.13076983411141	0.347811638339111	0.709745827620806	Gp
wt_dual	wt_dual_TR15	20180116_TR15_trial_003	quiet	3.40677997257987	0.312571394266672	0.709745827620806	Gp
wt_dual	wt_dual_TR15	20180116_TR15_trial_003	locomotion	7.07757781952757	0.559012226205032	0.709745827620806	Gp
wt_dual	wt_dual_TR15	20180116_TR15_trial_005	whisking	3.79902597586401	0.537077573819404	0.315442590053691	Gp
wt_dual	wt_dual_TR15	20180116_TR15_trial_005	quiet	4.1063865740918	0.610244820642877	0.315442590053691	Gp
wt_dual	wt_dual_TR15	20180116_TR15_trial_005	locomotion	4.69336339008766	0.549861306157817	0.315442590053691	Gp
wt_dual	wt_dual_TR15	20180116_TR15_trial_006	whisking	3.90881593992826	0.305932742558822	0.73323995562792	Gp
wt_dual	wt_dual_TR15	20180116_TR15_trial_006	quiet	6.23253962283732	0.607153104000048	0.73323995562792	Gp
wt_dual	wt_dual_TR15	20180116_TR15_trial_006	locomotion	9.04231513280346	0.687267330858687	0.73323995562792	Gp
wt_dual	wt_dual_TR15	20180116_TR15_trial_017	is	3.86600569670454	0.543109657209322	0.315442590053691	Gp
wt_dual	wt_dual_TR15	20180116_TR15_trial_017	nrem	4.50762889554986	0.499037232490842	0.315442590053691	Gp
wt_dual	wt_dual_TR15	20180116_TR15_trial_018	nrem	2.71479331439909	0.435905979842529	0.315442590053691	Gp
wt_dual	wt_dual_TR15	20180116_TR15_trial_018	rem	2.82810597979172	0.409023096275859	0.315442590053691	Gp
wt_dual	wt_dual_TR15	20180116_TR15_trial_019	is	2.41144128760053	0.326063713666665	0.586566799686617	Gp
wt_dual	wt_dual_TR15	20180116_TR15_trial_019	nrem	5.50639583205812	0.494576813962515	0.586566799686617	Gp
wt_dual	wt_dual_TR15	20180116_TR15_trial_019	rem	2.34626719874647	0.298757885428573	0.586566799686617	Gp
wt_dual	wt_dual_TR15	20180116_TR15_trial_020	is	3.32216124604166	0.537106067539686	0.315442590053691	Gp
wt_dual	wt_dual_TR15	20180116_TR15_trial_020	nrem	3.13346804532038	0.427501207189099	0.315442590053691	Gp
wt_dual	wt_dual_TR15	20180116_TR15_trial_021	is	2.52354072042953	0.390455135652893	0.315442590053691	Gp
wt_dual	wt_dual_TR15	20180116_TR15_trial_021	nrem	2.82574795705438	0.430957539482513	0.315442590053691	Gp
wt_dual	wt_dual_TR15	20180116_TR15_trial_021	rem	3.27826632478022	0.497316541200015	0.315442590053691	Gp
wt_dual	wt_dual_TR16	20180117_TR16_trial_002	whisking	6.230194214884	0.582091221458468	0.454237329677315	Gp
wt_dual	wt_dual_TR16	20180117_TR16_trial_002	quiet	2.85037800117651	0.328719163892161	0.454237329677315	Gp
wt_dual	wt_dual_TR16	20180117_TR16_trial_005	is	3.51140767211228	0.523394732865165	0.454237329677315	Gp
wt_dual	wt_dual_TR16	20180117_TR16_trial_005	nrem	3.47938949190935	0.469724853955864	0.454237329677315	Gp
wt_dual	wt_dual_TR16	20180117_TR16_trial_005	rem	2.85681494119369	0.429857669008315	0.454237329677315	Gp
wt_dual	wt_dual_TR16	20180117_TR16_trial_006	nrem	3.91760998822687	0.462492341874879	0.454237329677315	Gp
wt_dual	wt_dual_TR16	20180117_TR16_trial_007	nrem	3.5009274533036	0.435904805538473	0.454237329677315	Gp
wt_dual	wt_dual_TR16	20180117_TR16_trial_008	is	2.94118670966061	0.444402407274998	0.454237329677315	Gp
wt_dual	wt_dual_TR16	20180117_TR16_trial_008	nrem	4.1834067178896	0.490927447333342	0.454237329677315	Gp
wt_dual	wt_dual_TR16	20180117_TR16_trial_010	nrem	4.38558071597084	0.496486593527937	0.454237329677315	Gp
wt_dual	wt_dual_TR16	20180117_TR16_trial_010	rem	3.4885125600923	0.402866801741292	0.454237329677315	Gp
wt_dual	wt_dual_TR16	20180117_TR16_trial_011	is	3.53066288067367	0.516500526970903	0.315442590053691	Gp
wt_dual	wt_dual_TR16	20180117_TR16_trial_011	nrem	3.59150101472147	0.540985544764825	0.315442590053691	Gp
wt_dual	wt_dual_TR16	20180117_TR16_trial_013	is	3.58421642948506	0.474074813078113	0.454237329677315	Gp
wt_dual	wt_dual_TR16	20180117_TR16_trial_013	nrem	3.43650754651162	0.384812837455485	0.454237329677315	Gp
wt_dual	wt_dual_TR16	20180117_TR16_trial_013	rem	4.97205725727871	0.480070278691933	0.454237329677315	Gp
wt_dual	wt_dual_TR16	20180117_TR16_trial_014	is	2.8456664162047	0.482679519152564	0.315442590053691	Gp
wt_dual	wt_dual_TR16	20180117_TR16_trial_014	nrem	3.04600309837023	0.495483008274974	0.315442590053691	Gp
wt_dual	wt_dual_TR16	20180117_TR16_trial_015	is	3.12479341480458	0.521245587666672	0.315442590053691	Gp
wt_dual	wt_dual_TR16	20180117_TR16_trial_015	nrem	3.38092791068826	0.540755538521312	0.315442590053691	Gp
wt_dual	wt_dual_TR16	20180117_TR16_trial_015	rem	3.80493191160456	0.575181035526321	0.315442590053691	Gp
wt_dual	wt_dual_TR16	20180117_TR16_trial_017	is	1.65768878172305	0.164253989565217	0.586566799686617	Gp
wt_dual	wt_dual_TR16	20180117_TR16_trial_017	nrem	4.23631577551445	0.307324428888889	0.586566799686617	Gp
wt_dual	wt_dual_TR16	20180117_TR16_trial_017	rem	7.0388015962394	0.421634125000007	0.586566799686617	Gp
wt_dual	wt_dual_TR16	20180117_TR16_trial_018	is	1.95522266562205	0.212021712571411	0.586566799686617	Gp
wt_dual	wt_dual_TR16	20180117_TR16_trial_018	nrem	2.72691161130906	0.285634666936172	0.586566799686617	Gp
wt_dual	wt_dual_TR16	20180117_TR16_trial_018	rem	1.95999150139187	0.173589838951194	0.586566799686617	Gp
wt_dual	wt_dual_TR16	20180117_TR16_trial_019	is	2.64025202622493	0.350506281304349	0.50186608762953	Gp
wt_dual	wt_dual_TR16	20180117_TR16_trial_019	nrem	2.93037653244464	0.348171223428573	0.50186608762953	Gp
wt_dual	wt_dual_TR16	20180117_TR16_trial_019	rem	2.43046576723444	0.277555721142859	0.50186608762953	Gp
wt_dual	wt_dual_TR16	20180117_TR16_trial_020	is	3.17575744980292	0.378862101010318	0.536669812945789	Gp
wt_dual	wt_dual_TR16	20180117_TR16_trial_021	is	4.0281437704245	0.523610735058154	0.536669812945789	Gp
wt_dual	wt_dual_TR16	20180117_TR16_trial_021	nrem	4.01084329715785	0.467636793717493	0.536669812945789	Gp
wt_dual	wt_dual_TR16	20180117_TR16_trial_021	rem	4.3217287139423	0.436864948281952	0.536669812945789	Gp
wt_dual	wt_dual_TR16	20180117_TR16_trial_022	is	2.10295060035794	0.450009549215691	0.315442590053691	Gp
wt_dual	wt_dual_TR16	20180117_TR16_trial_022	rem	2.33318743332817	0.389904522586211	0.315442590053691	Gp
wt_dual	wt_dual_BL15	20180118_BL15_trial_008	is	4.02189302318457	0.38453029920002	0.709745827620806	Gp
wt_dual	wt_dual_BL15	20180118_BL15_trial_008	nrem	4.96822079334564	0.39660075702244	0.709745827620806	Gp
wt_dual	wt_dual_BL15	20180118_BL15_trial_010	is	3.0417678326606	0.149378933857106	0.709745827620806	Gp
wt_dual	wt_dual_BL15	20180118_BL15_trial_010	nrem	5.05275231888249	0.388320257125849	0.709745827620806	Gp
wt_dual	wt_dual_BL15	20180118_BL15_trial_010	rem	2.75162997785297	0.306171214307691	0.709745827620806	Gp
wt_dual	wt_dual_BL15	20180118_BL15_trial_013	is	3.15951368424746	0.348188180645166	0.709745827620806	Gp
wt_dual	wt_dual_BL15	20180118_BL15_trial_013	nrem	4.00884022635476	0.345449200344829	0.709745827620806	Gp
wt_dual	wt_dual_BL15	20180118_BL15_trial_013	rem	4.05924806674356	0.336123765614036	0.709745827620806	Gp
wt_dual	wt_dual_BL15	20180118_BL15_trial_014	is	6.87907494463243	0.453418837903862	0.709745827620806	Gp
wt_dual	wt_dual_BL15	20180118_BL15_trial_014	nrem	4.88222574153374	0.379974754954779	0.709745827620806	Gp
wt_dual	wt_dual_BL15	20180118_BL15_trial_014	rem	4.93505510046616	0.369777057168239	0.709745827620806	Gp
wt_dual	wt_dual_BL15	20180118_BL15_trial_019	is	2.34626719874647	0.303576579	0.586566799686617	Gp
wt_dual	wt_dual_BL15	20180118_BL15_trial_019	nrem	2.98589029187207	0.285609455954766	0.586566799686617	Gp
wt_dual	wt_dual_BL15	20180118_BL15_trial_019	rem	3.22611739827639	0.219249751499995	0.586566799686617	Gp
wt_dual	wt_dual_NM16	20180119_NM16_trial_007	is	4.83514345066674	0.398444189062495	0.709745827620806	Gp
wt_dual	wt_dual_NM16	20180119_NM16_trial_007	nrem	4.30283407995112	0.386657600497161	0.709745827620806	Gp
wt_dual	wt_dual_NM16	20180119_NM16_trial_008	is	5.65878430130102	0.593478519729731	0.709745827620806	Gp
wt_dual	wt_dual_NM16	20180119_NM16_trial_008	nrem	5.36720220491779	0.438785343644068	0.709745827620806	Gp
wt_dual	wt_dual_NM16	20180119_NM16_trial_009	is	3.10260318931381	0.252498607428577	0.709745827620806	Gp
wt_dual	wt_dual_NM16	20180119_NM16_trial_009	nrem	4.37676593699497	0.400922273245617	0.709745827620806	Gp
wt_dual	wt_dual_NM16	20180119_NM16_trial_009	rem	4.34333587989689	0.405135398369568	0.709745827620806	Gp
wt_dual	wt_dual_NM16	20180119_NM16_trial_010	nrem	3.75402751799435	0.409201868868579	0.586566799686617	Gp
wt_dual	wt_dual_NM16	20180119_NM16_trial_011	is	3.80379682221018	0.363882983515137	0.586566799686617	Gp
wt_dual	wt_dual_NM16	20180119_NM16_trial_011	nrem	3.76391497657675	0.384253669079715	0.586566799686617	Gp
wt_dual	wt_dual_NM16	20180119_NM16_trial_011	rem	4.08068454609569	0.386158656275896	0.586566799686617	Gp
wt_dual	wt_dual_NM16	20180119_NM16_trial_013	is	2.97938691904313	0.33302398333333	0.586566799686617	Gp
wt_dual	wt_dual_NM16	20180119_NM16_trial_013	nrem	4.11382340315925	0.42223639687501	0.586566799686617	Gp
wt_dual	wt_dual_NM16	20180119_NM16_trial_013	rem	3.24677115882874	0.365337007394364	0.586566799686617	Gp
wt_dual	wt_dual_NM16	20180119_NM16_trial_017	nrem	1.08933834227515	0.240933742857152	0.586566799686617	Gp
wt_dual	wt_dual_TL16	20180120_TL16_trial_008	is	4.14464780469131	0.407950868056629	0.709745827620806	Gp
wt_dual	wt_dual_TL16	20180120_TL16_trial_008	nrem	5.34312685551632	0.437139341040295	0.709745827620806	Gp
wt_dual	wt_dual_TL16	20180120_TL16_trial_009	is	5.57359223455163	0.478182645058805	0.709745827620806	Gp
wt_dual	wt_dual_TL16	20180120_TL16_trial_009	nrem	4.34554415647386	0.453045029881028	0.709745827620806	Gp
wt_dual	wt_dual_TL16	20180120_TL16_trial_009	rem	4.84519818322471	0.470431191946654	0.709745827620806	Gp
wt_dual	wt_dual_TL16	20180120_TL16_trial_010	is	2.92415280979772	0.424735182879994	0.354872913810402	Gp
wt_dual	wt_dual_TL16	20180120_TL16_trial_010	nrem	4.98241570989805	0.560489149559997	0.354872913810402	Gp
wt_dual	wt_dual_TL16	20180120_TL16_trial_010	rem	3.82755785609791	0.540039648214298	0.354872913810402	Gp
wt_dual	wt_dual_TL16	20180120_TL16_trial_012	is	3.61851230101157	0.626540944284167	0.315442590053691	Gp
wt_dual	wt_dual_TL16	20180120_TL16_trial_012	rem	4.17421498747521	0.626619563652839	0.315442590053691	Gp
wt_dual	wt_dual_TL16	20180120_TL16_trial_013	is	3.52736295281714	0.607244618357159	0.315442590053691	Gp
wt_dual	wt_dual_TL16	20180120_TL16_trial_013	nrem	3.94791841331139	0.620334055962836	0.315442590053691	Gp
wt_dual	wt_dual_TL16	20180120_TL16_trial_014	nrem	4.46811558055305	0.633148521016599	0.315442590053691	Gp
wt_dual	wt_dual_TL16	20180120_TL16_trial_015	is	2.42259909161235	0.308291618279571	0.454237329677315	Gp
wt_dual	wt_dual_TL16	20180120_TL16_trial_015	nrem	2.71639939535507	0.432244785099341	0.454237329677315	Gp
wt_dual	wt_dual_TL16	20180120_TL16_trial_015	rem	2.41260015668234	0.31598693292453	0.454237329677315	Gp
wt_dual	wt_dual_TL16	20180120_TL16_trial_016	is	3.7303618246821	0.623905473099414	0.3211942960829	Gp
wt_dual	wt_dual_TL16	20180120_TL16_trial_016	rem	3.51763726407146	0.566407284554078	0.3211942960829	Gp
wt_dual	wt_dual_TL15	20180121_TL15_trial_001	whisking	2.97874864269161	0.381207086778469	0.315442590053691	Gp
wt_dual	wt_dual_TL15	20180121_TL15_trial_001	quiet	2.53474934038068	0.350182075416254	0.315442590053691	Gp
wt_dual	wt_dual_TL15	20180121_TL15_trial_001	locomotion	4.10058941190285	0.486497400066888	0.315442590053691	Gp
wt_dual	wt_dual_TL15	20180121_TL15_trial_002	whisking	5.43747423309494	0.390551663876044	0.709745827620806	Gp
wt_dual	wt_dual_TL15	20180121_TL15_trial_002	quiet	4.08892457357098	0.35585919095001	0.709745827620806	Gp
wt_dual	wt_dual_TL15	20180121_TL15_trial_002	locomotion	5.21748257430897	0.432334309399932	0.709745827620806	Gp
wt_dual	wt_dual_TL15	20180121_TL15_trial_005	whisking	4.08847596509708	0.523453952670639	0.315442590053691	Gp
wt_dual	wt_dual_TL15	20180121_TL15_trial_005	quiet	2.56076686459734	0.389593785507246	0.315442590053691	Gp
wt_dual	wt_dual_TL15	20180121_TL15_trial_005	locomotion	4.88860986264489	0.581005126071113	0.315442590053691	Gp
wt_dual	wt_dual_TL15	20180121_TL15_trial_009	whisking	5.42619134266671	0.671124441541271	0.315442590053691	Gp
wt_dual	wt_dual_TL15	20180121_TL15_trial_009	quiet	3.72768214592295	0.451048459076905	0.315442590053691	Gp
wt_dual	wt_dual_TL15	20180121_TL15_trial_009	locomotion	5.15229182056618	0.584678856569043	0.315442590053691	Gp
wt_dual	wt_dual_TL15	20180121_TL15_trial_012	whisking	3.77317867333454	0.543455332115389	0.315442590053691	Gp
wt_dual	wt_dual_TL15	20180121_TL15_trial_012	quiet	2.83898331048322	0.424972414705891	0.315442590053691	Gp
wt_dual	wt_dual_TL15	20180121_TL15_trial_012	locomotion	5.47023613483356	0.541337590761459	0.315442590053691	Gp
wt_dual	wt_dual_TL15	20180121_TL15_trial_014	whisking	2.83978619037872	0.451580638235279	0.177436456905202	Gp
wt_dual	wt_dual_TL15	20180121_TL15_trial_014	locomotion	3.65051819211132	0.527289509482042	0.177436456905202	Gp
wt_dual	wt_dual_TL15	20180121_TL15_trial_016	whisking	3.78020081777155	0.498989241424157	0.315442590053691	Gp
wt_dual	wt_dual_TL15	20180121_TL15_trial_016	quiet	3.79282161850272	0.547240209428559	0.315442590053691	Gp
wt_dual	wt_dual_TL15	20180121_TL15_trial_016	locomotion	5.46721179910293	0.601068388421968	0.315442590053691	Gp
wt_dual	wt_dual_TL15	20180121_TL15_trial_017	whisking	3.65716252843498	0.452758280677089	0.315442590053691	Gp
wt_dual	wt_dual_TL15	20180121_TL15_trial_017	quiet	4.21708710816459	0.559326220496462	0.315442590053691	Gp
wt_dual	wt_dual_TL15	20180121_TL15_trial_017	locomotion	6.36851856895521	0.652206856698313	0.315442590053691	Gp
wt_dual	wt_dual_TL15	20180121_TL15_trial_018	whisking	2.39390677931158	0.33004069849316	0.315442590053691	Gp
wt_dual	wt_dual_TL15	20180121_TL15_trial_018	quiet	1.67338447162629	0.248740235243908	0.315442590053691	Gp
wt_dual	wt_dual_TL15	20180121_TL15_trial_018	locomotion	4.90515316557262	0.551503320536449	0.315442590053691	Gp
wt_dual	wt_dual_TL15	20180121_TL15_trial_019	whisking	3.18933143304285	0.472224847426254	0.315442590053691	Gp
wt_dual	wt_dual_TL15	20180121_TL15_trial_019	quiet	3.39806042131007	0.509774026731734	0.315442590053691	Gp
wt_dual	wt_dual_TL15	20180121_TL15_trial_019	locomotion	3.55506244281913	0.470059454682805	0.315442590053691	Gp
wt_dual	wt_dual_TR15	20180130_TR15_trial_003	whisking	4.61494143666122	0.62253363591711	0.315442590053691	Gp
wt_dual	wt_dual_TR15	20180130_TR15_trial_003	quiet	5.38535767684155	0.699075515281507	0.315442590053691	Gp
wt_dual	wt_dual_TR15	20180130_TR15_trial_003	locomotion	6.63059686068112	0.73678132058424	0.315442590053691	Gp
wt_dual	wt_dual_TR15	20180130_TR15_trial_004	whisking	4.09555727234121	0.571151547238545	0.315442590053691	Gp
wt_dual	wt_dual_TR15	20180130_TR15_trial_004	quiet	3.62225460439033	0.566375602928118	0.315442590053691	Gp
wt_dual	wt_dual_TR15	20180130_TR15_trial_004	locomotion	7.24560256660346	0.729222396242899	0.315442590053691	Gp
wt_dual	wt_dual_TR15	20180130_TR15_trial_005	whisking	4.17688242511054	0.507063524965363	0.315442590053691	Gp
wt_dual	wt_dual_TR15	20180130_TR15_trial_005	quiet	3.23786280694786	0.492609416052618	0.315442590053691	Gp
wt_dual	wt_dual_TR15	20180130_TR15_trial_005	locomotion	10.5502609373194	1.0528185936213	0.315442590053691	Gp
wt_dual	wt_dual_TR15	20180130_TR15_trial_006	whisking	3.19356261735994	0.490527934287176	0.231753739631283	Gp
wt_dual	wt_dual_TR15	20180130_TR15_trial_006	quiet	2.93128523092257	0.538698892185227	0.231753739631283	Gp
wt_dual	wt_dual_TR15	20180130_TR15_trial_006	locomotion	6.46174980384162	0.72788980865139	0.231753739631283	Gp
wt_dual	wt_dual_TR15	20180130_TR15_trial_007	whisking	3.27424686934151	0.542439840571453	0.231753739631283	Gp
wt_dual	wt_dual_TR15	20180130_TR15_trial_007	quiet	2.91468987346262	0.526250582584197	0.231753739631283	Gp
wt_dual	wt_dual_TR15	20180130_TR15_trial_007	locomotion	5.7110489613087	0.693426423013279	0.231753739631283	Gp
wt_dual	wt_dual_TR15	20180130_TR15_trial_008	whisking	3.46379166311147	0.489795635502627	0.315442590053691	Gp
wt_dual	wt_dual_TR15	20180130_TR15_trial_008	quiet	2.87353392134259	0.465845823817924	0.315442590053691	Gp
wt_dual	wt_dual_TR15	20180130_TR15_trial_008	locomotion	4.9807061732632	0.575243263956709	0.315442590053691	Gp
wt_dual	wt_dual_TR15	20180130_TR15_trial_010	whisking	2.24964953361739	0.253125873581889	0.454237329677315	Gp
wt_dual	wt_dual_TR15	20180130_TR15_trial_010	quiet	2.46300984504084	0.275543606614857	0.454237329677315	Gp
wt_dual	wt_dual_TR15	20180130_TR15_trial_010	locomotion	4.42881396435413	0.392930925602544	0.454237329677315	Gp
wt_dual	wt_dual_TL15	20180202_TL15_trial_009	is	3.41251529239902	0.626227794090914	0.315442590053691	Gp
wt_dual	wt_dual_TL15	20180202_TL15_trial_009	nrem	4.26933027752828	0.508390361048594	0.315442590053691	Gp
wt_dual	wt_dual_TL15	20180202_TL15_trial_009	rem	3.92479249801498	0.523695591136044	0.315442590053691	Gp
wt_dual	wt_dual_TL15	20180202_TL15_trial_017	nrem	1.878472694277	0.330982739062499	0.36211521817388	Gp
wt_dual	wt_dual_TL15	20180202_TL15_trial_018	is	2.29943163540414	0.408141832999999	0.36211521817388	Gp
wt_dual	wt_dual_TL15	20180202_TL15_trial_019	is	2.17269130904328	0.168653629999994	0.36211521817388	Gp
wt_dual	wt_dual_TL15	20180202_TL15_trial_019	nrem	2.27209548658121	0.301592373647046	0.36211521817388	Gp
wt_dual	wt_dual_TL15	20180202_TL15_trial_019	rem	3.24554198649012	0.416501138434784	0.36211521817388	Gp
wt_dual	wt_dual_TL15	20180202_TL15_trial_020	is	2.20389222917512	0.218625088888921	0.454237329677315	Gp
wt_dual	wt_dual_TL15	20180202_TL15_trial_020	nrem	2.85520607225741	0.385494034285709	0.454237329677315	Gp
wt_dual	wt_dual_TL15	20180202_TL15_trial_021	is	2.40096874258009	0.255389797714279	0.454237329677315	Gp
wt_dual	wt_dual_TL15	20180202_TL15_trial_021	rem	13.2864418930615	0.893864292000018	0.454237329677315	Gp
wt_dual	wt_dual_TL15	20180202_TL15_trial_022	is	1.13559332419329	0.033730730000002	0.454237329677315	Gp
wt_dual	wt_dual_TL15	20180202_TL15_trial_022	rem	4.08813596709584	0.781428578333324	0.454237329677315	Gp
wt_dual	wt_dual_TL15	20180202_TL15_trial_023	is	2.03544322412366	0.250632118177224	0.454237329677315	Gp
wt_dual	wt_dual_TL15	20180202_TL15_trial_024	is	2.17499521386667	0.259925013941169	0.454237329677315	Gp
wt_dual	wt_dual_TL15	20180202_TL15_trial_024	nrem	3.25536752935409	0.366821656124981	0.454237329677315	Gp
wt_dual	wt_dual_TL15	20180202_TL15_trial_024	rem	3.59260433472058	0.322588407309089	0.454237329677315	Gp
wt_dual	wt_dual_TL15	20180202_TL15_trial_025	is	1.75245883363162	0.298516951650016	0.389435296362582	Gp
wt_dual	wt_dual_TL15	20180202_TL15_trial_025	nrem	2.80778040834257	0.366457302716058	0.389435296362582	Gp
wt_dual	wt_dual_TL15	20180202_TL15_trial_026	nrem	3.65470047355654	0.51374494938463	0.389435296362582	Gp
wt_dual	wt_dual_TL15	20180202_TL15_trial_026	rem	3.43302192024245	0.419817842476921	0.389435296362582	Gp
wt_dual	wt_dual_TL16	20180203_TL16_trial_007	is	4.14217542494746	0.520781966575766	0.389435296362582	Gp
wt_dual	wt_dual_TL16	20180203_TL16_trial_007	nrem	3.20449615292637	0.372668922202199	0.389435296362582	Gp
wt_dual	wt_dual_TL16	20180203_TL16_trial_008	is	1.09041882981523	0.323814988800014	0.389435296362582	Gp
wt_dual	wt_dual_TL16	20180203_TL16_trial_008	nrem	4.00918644845068	0.522826284000003	0.389435296362582	Gp
wt_dual	wt_dual_TL16	20180203_TL16_trial_009	is	5.60939214486781	0.729027479608723	0.315442590053691	Gp
wt_dual	wt_dual_TL16	20180203_TL16_trial_009	nrem	2.54291000227493	0.358426336000005	0.315442590053691	Gp
wt_dual	wt_dual_TL16	20180203_TL16_trial_009	rem	3.02824886451544	0.412190286400002	0.315442590053691	Gp
wt_dual	wt_dual_TL16	20180203_TL16_trial_010	is	1.9200853307616	0.402499163499995	0.315442590053691	Gp
wt_dual	wt_dual_TL16	20180203_TL16_trial_010	nrem	3.18522354986166	0.406908029002955	0.315442590053691	Gp
wt_dual	wt_dual_TL16	20180203_TL16_trial_011	nrem	3.45435492058797	0.505138710196772	0.315442590053691	Gp
wt_dual	wt_dual_TL16	20180203_TL16_trial_012	nrem	3.23477448479586	0.445549731933965	0.315442590053691	Gp
wt_dual	wt_dual_TL16	20180203_TL16_trial_014	is	1.81036616900379	0.409073499130426	0.315442590053691	Gp
wt_dual	wt_dual_TL16	20180203_TL16_trial_014	nrem	2.20076225618854	0.322739964139535	0.315442590053691	Gp
wt_dual	wt_dual_TL16	20180203_TL16_trial_015	is	1.99780307034005	0.305075056578947	0.315442590053691	Gp
wt_dual	wt_dual_TL16	20180203_TL16_trial_016	is	4.61638098136268	0.605490643326946	0.315442590053691	Gp
wt_dual	wt_dual_TL16	20180203_TL16_trial_016	rem	3.39055721080567	0.480611313754286	0.315442590053691	Gp
wt_dual	wt_dual_TL16	20180203_TL16_trial_017	is	1.78225063380336	0.350212367866671	0.177436456905202	Gp
wt_dual	wt_dual_TL16	20180203_TL16_trial_017	nrem	1.45497894662265	0.262099234799989	0.177436456905202	Gp
wt_dual	wt_dual_TL16	20180203_TL16_trial_020	is	3.55294879225159	0.488915909400021	0.337572331805377	Gp
wt_dual	wt_dual_TL16	20180203_TL16_trial_020	nrem	3.20986746753135	0.468101047277788	0.337572331805377	Gp
wt_dual	wt_dual_TL16	20180203_TL16_trial_021	is	2.94094429384371	0.534120873172766	0.337572331805377	Gp
wt_dual	wt_dual_TL16	20180203_TL16_trial_021	nrem	4.05731840838693	0.610088084923558	0.337572331805377	Gp
wt_dual	wt_dual_TL16	20180203_TL16_trial_022	is	2.63627916267057	0.47043451	0.337572331805377	Gp
wt_dual	wt_dual_TL16	20180203_TL16_trial_022	nrem	4.64527015369843	0.592104504134862	0.337572331805377	Gp
wt_dual	wt_dual_TL16	20180203_TL16_trial_022	rem	4.60560467979058	0.553434738834396	0.337572331805377	Gp
wt_dual	wt_dual_TL16	20180203_TL16_trial_023	is	3.28989905602293	0.484112607545474	0.36211521817388	Gp
wt_dual	wt_dual_TL16	20180203_TL16_trial_023	nrem	3.87373872281071	0.496383058962976	0.36211521817388	Gp
wt_dual	wt_dual_TL16	20180203_TL16_trial_024	is	4.20905688889169	0.67104299157647	0.36211521817388	Gp
wt_dual	wt_dual_TL16	20180203_TL16_trial_024	nrem	4.26564222030215	0.555246166569918	0.36211521817388	Gp
wt_dual	wt_dual_TL16	20180203_TL16_trial_024	rem	3.75755706966578	0.545617251729739	0.36211521817388	Gp
wt_dual	wt_dual_TR15	20180204_TR15_trial_005	is	3.22952395533969	0.614248491112639	0.231753739631283	Gp
wt_dual	wt_dual_TR15	20180204_TR15_trial_005	nrem	3.01027955281939	0.585851689826077	0.231753739631283	Gp
wt_dual	wt_dual_TR15	20180204_TR15_trial_005	rem	3.75746926082395	0.615249212497463	0.231753739631283	Gp
wt_dual	wt_dual_TR15	20180204_TR15_trial_006	is	3.03469660635294	0.535610944737534	0.231753739631283	Gp
wt_dual	wt_dual_TR15	20180204_TR15_trial_006	nrem	4.74362348095097	0.627954365691684	0.231753739631283	Gp
wt_dual	wt_dual_TR15	20180204_TR15_trial_006	rem	3.89794987425748	0.639721179980042	0.231753739631283	Gp
wt_dual	wt_dual_TR15	20180204_TR15_trial_007	is	2.8601464513777	0.57426014174852	0.231753739631283	Gp
wt_dual	wt_dual_TR15	20180204_TR15_trial_007	nrem	2.05126714226838	0.521195727063854	0.231753739631283	Gp
wt_dual	wt_dual_TR15	20180204_TR15_trial_008	is	2.3601044097145	0.499236697142864	0.231753739631283	Gp
wt_dual	wt_dual_TR15	20180204_TR15_trial_008	nrem	2.63230740088666	0.471019697636822	0.231753739631283	Gp
wt_dual	wt_dual_TR15	20180204_TR15_trial_008	rem	3.11245862028985	0.548241826055987	0.231753739631283	Gp
wt_dual	wt_dual_TR15	20180204_TR15_trial_009	is	3.14215783675262	0.512635237552942	0.260696355416274	Gp
wt_dual	wt_dual_TR15	20180204_TR15_trial_009	nrem	4.59868370954306	0.595999316314849	0.260696355416274	Gp
wt_dual	wt_dual_TR15	20180204_TR15_trial_010	is	3.72372066896248	0.611879615041369	0.260696355416274	Gp
wt_dual	wt_dual_TR15	20180204_TR15_trial_010	nrem	4.98679216079084	0.662085798104645	0.260696355416274	Gp
wt_dual	wt_dual_TR15	20180204_TR15_trial_010	rem	3.74572922556881	0.599496344513901	0.260696355416274	Gp
wt_dual	wt_dual_TR15	20180204_TR15_trial_011	is	3.51884510325683	0.281562838768419	0.709745827620806	Gp
wt_dual	wt_dual_TR15	20180204_TR15_trial_011	nrem	2.07854135231808	0.214431075642855	0.709745827620806	Gp
wt_dual	wt_dual_TL15	20180205_TL15_trial_001	nrem	4.31855926859221	0.649564988628905	0.315442590053691	Gp
wt_dual	wt_dual_TL15	20180205_TL15_trial_002	is	4.24076294863625	0.658213010470581	0.315442590053691	Gp
wt_dual	wt_dual_TL15	20180205_TL15_trial_002	nrem	4.17217463448375	0.642481455406545	0.315442590053691	Gp
wt_dual	wt_dual_TL15	20180205_TL15_trial_002	rem	3.68529269843214	0.642408120317064	0.315442590053691	Gp
wt_dual	wt_dual_TL15	20180205_TL15_trial_003	nrem	3.33813192999347	0.555363378604092	0.315442590053691	Gp
wt_dual	wt_dual_TL15	20180205_TL15_trial_003	rem	4.44807729120551	0.585759161397847	0.315442590053691	Gp
wt_dual	wt_dual_TL15	20180205_TL15_trial_005	is	4.09324313283957	0.596043795357159	0.315442590053691	Gp
wt_dual	wt_dual_TL15	20180205_TL15_trial_005	nrem	3.8436235312704	0.620107535313395	0.315442590053691	Gp
wt_dual	wt_dual_TL15	20180205_TL15_trial_006	nrem	3.98392308178919	0.630586684333345	0.315442590053691	Gp
wt_dual	wt_dual_TL15	20180205_TL15_trial_006	rem	3.61823343760736	0.604702058656778	0.315442590053691	Gp
wt_dual	wt_dual_TL15	20180205_TL15_trial_010	is	3.56562784828546	0.580692667406263	0.315442590053691	Gp
wt_dual	wt_dual_TL15	20180205_TL15_trial_010	nrem	4.97859770285684	0.632213862964487	0.315442590053691	Gp
wt_dual	wt_dual_TL15	20180205_TL15_trial_011	is	4.36957424272487	0.679023396509435	0.315442590053691	Gp
wt_dual	wt_dual_TL15	20180205_TL15_trial_011	nrem	5.43890628624776	0.690116509503983	0.315442590053691	Gp
wt_dual	wt_dual_TL15	20180205_TL15_trial_012	is	6.50320762673036	0.837186133349658	0.315442590053691	Gp
wt_dual	wt_dual_TL15	20180205_TL15_trial_012	nrem	4.6117378811636	0.650570683603558	0.315442590053691	Gp
wt_dual	wt_dual_TL15	20180205_TL15_trial_012	rem	4.20982461601507	0.62493342447263	0.315442590053691	Gp
wt_dual	wt_dual_TL15	20180205_TL15_trial_013	is	3.67199285084156	0.626760900856055	0.315442590053691	Gp
wt_dual	wt_dual_TL15	20180205_TL15_trial_013	nrem	4.0974771187711	0.636685818246469	0.315442590053691	Gp
wt_dual	wt_dual_TL15	20180205_TL15_trial_013	rem	5.10763430757606	0.673500656263943	0.315442590053691	Gp
wt_dual	wt_dual_TL15	20180205_TL15_trial_018	is	3.22262970379176	0.433713372905408	0.454237329677315	Gp
wt_dual	wt_dual_TL15	20180205_TL15_trial_018	nrem	5.15370103629723	0.523599310895836	0.454237329677315	Gp
wt_dual	wt_dual_TL15	20180205_TL15_trial_018	rem	2.84471863030238	0.386710894444446	0.454237329677315	Gp
wt_dual	wt_dual_TL15	20180205_TL15_trial_019	is	4.18943354280453	0.450968007673132	0.709745827620806	Gp
wt_dual	wt_dual_TL15	20180205_TL15_trial_019	nrem	6.68941099380336	0.600396186914438	0.709745827620806	Gp
wt_dual	wt_dual_TL15	20180205_TL15_trial_019	rem	3.97014072325388	0.408721543570315	0.709745827620806	Gp
wt_dual	wt_dual_TL15	20180205_TL15_trial_020	is	5.64808258611926	0.614491071410517	0.709745827620806	Gp
wt_dual	wt_dual_TL15	20180205_TL15_trial_020	nrem	5.51923169293814	0.534489012555262	0.709745827620806	Gp
wt_dual	wt_dual_TL15	20180205_TL15_trial_020	rem	4.70313500230654	0.528414252804208	0.709745827620806	Gp
wt_dual	wt_dual_TL15	20180205_TL15_trial_021	is	5.26451304880532	0.582717900855402	0.709745827620806	Gp
wt_dual	wt_dual_TL15	20180205_TL15_trial_021	nrem	6.01057971388649	0.586503731206891	0.709745827620806	Gp
wt_dual	wt_dual_TL15	20180205_TL15_trial_021	rem	4.98275483759725	0.462962889670647	0.709745827620806	Gp
wt_dual	wt_dual_TL15	20180205_TL15_trial_022	is	4.9366602239685	0.55088873122752	0.709745827620806	Gp
wt_dual	wt_dual_TL15	20180205_TL15_trial_022	nrem	4.97162213117767	0.523257363129394	0.709745827620806	Gp
wt_dual	wt_dual_TL15	20180205_TL15_trial_023	nrem	5.63534127574234	0.605416780999039	0.709745827620806	Gp
wt_dual	wt_dual_NM16	20180208_NM16_trial_006	whisking	5.03723563719709	0.652588413024804	0.315442590053691	Gp
wt_dual	wt_dual_NM16	20180208_NM16_trial_006	quiet	4.60656371321412	0.65411292280559	0.315442590053691	Gp
wt_dual	wt_dual_NM16	20180208_NM16_trial_006	locomotion	9.24042423231799	0.954277061802758	0.315442590053691	Gp
wt_dual	wt_dual_NM16	20180208_NM16_trial_007	whisking	3.80267034267562	0.514307963049073	0.315442590053691	Gp
wt_dual	wt_dual_NM16	20180208_NM16_trial_007	quiet	4.27131252889952	0.602776274463353	0.315442590053691	Gp
wt_dual	wt_dual_NM16	20180208_NM16_trial_007	locomotion	7.55231692069089	0.78282503767592	0.315442590053691	Gp
wt_dual	wt_dual_NM16	20180208_NM16_trial_009	whisking	3.74683544266152	0.334163833926902	0.709745827620806	Gp
wt_dual	wt_dual_NM16	20180208_NM16_trial_009	quiet	3.14133670697857	0.284414102986726	0.709745827620806	Gp
wt_dual	wt_dual_NM16	20180208_NM16_trial_009	locomotion	10.4912360626572	0.754333129858189	0.709745827620806	Gp
wt_dual	wt_dual_NM16	20180208_NM16_trial_010	is	5.86047269092608	0.576072630407119	0.709745827620806	Gp
wt_dual	wt_dual_NM16	20180208_NM16_trial_010	nrem	4.83531248376399	0.473699126372356	0.709745827620806	Gp
wt_dual	wt_dual_NM16	20180208_NM16_trial_010	rem	5.56643513376891	0.538085406904739	0.709745827620806	Gp
wt_dual	wt_dual_NM16	20180208_NM16_trial_011	nrem	5.77593812423737	0.560440627513583	0.643760387864677	Gp
wt_dual	wt_dual_NM16	20180208_NM16_trial_014	nrem	4.52928497741367	0.648181581959606	0.337572331805377	Gp
wt_dual	wt_dual_NM16	20180208_NM16_trial_014	rem	4.49732558467408	0.625003118525733	0.337572331805377	Gp
wt_dual	wt_dual_NM16	20180208_NM16_trial_015	nrem	4.61785754900044	0.591775546174622	0.337572331805377	Gp
wt_dual	wt_dual_NM16	20180208_NM16_trial_015	rem	4.65984398223034	0.643219297260799	0.337572331805377	Gp
wt_dual	wt_dual_NM16	20180208_NM16_trial_017	is	4.77162453123469	0.766325602884522	0.315442590053691	Gp
wt_dual	wt_dual_NM16	20180208_NM16_trial_017	nrem	5.14235797826305	0.674572993998382	0.315442590053691	Gp
wt_dual	wt_dual_NM16	20180208_NM16_trial_018	is	5.40689926986252	0.73141247690294	0.315442590053691	Gp
wt_dual	wt_dual_NM16	20180208_NM16_trial_018	nrem	4.76388998396214	0.677249721797614	0.315442590053691	Gp
wt_dual	wt_dual_NM16	20180208_NM16_trial_018	rem	4.47123993418389	0.614823662139273	0.315442590053691	Gp
wt_dual	wt_dual_NM16	20180208_NM16_trial_021	is	3.5109016730366	0.56386582126828	0.315442590053691	Gp
wt_dual	wt_dual_NM16	20180208_NM16_trial_021	nrem	3.41220694187111	0.537117601853043	0.315442590053691	Gp
wt_dual	wt_dual_NM16	20180208_NM16_trial_021	rem	3.3146472574422	0.534096307751218	0.315442590053691	Gp
wt_dual	wt_dual_NM16	20180208_NM16_trial_022	is	2.32638910164598	0.601857520044455	0.177436456905202	Gp
wt_dual	wt_dual_NM16	20180208_NM16_trial_022	nrem	3.11059447002832	0.576370333735767	0.177436456905202	Gp
wt_dual	wt_dual_NM16	20180208_NM16_trial_023	is	2.56502142102159	0.615462730623995	0.177436456905202	Gp
wt_dual	wt_dual_NM16	20180208_NM16_trial_023	nrem	2.85535198731949	0.564050216738018	0.177436456905202	Gp
wt_dual	wt_dual_NM16	20180208_NM16_trial_023	rem	2.54108540577082	0.593129731522888	0.177436456905202	Gp
wt_dual	wt_dual_NM16	20180208_NM16_trial_024	is	3.2077425557036	0.658754450882604	0.177436456905202	Gp
wt_dual	wt_dual_NM16	20180208_NM16_trial_024	nrem	3.56464174419013	0.629612809194089	0.177436456905202	Gp
wt_dual	wt_dual_NM16	20180208_NM16_trial_024	rem	4.01451839777903	0.612155403004194	0.177436456905202	Gp
wt_dual	wt_dual_TR16	20180210_TR16_trial_004	is	4.02747278598034	0.859398867018868	0.177436456905202	Gp
wt_dual	wt_dual_TR16	20180210_TR16_trial_004	nrem	3.94964974592649	0.742204577164763	0.177436456905202	Gp
wt_dual	wt_dual_TR16	20180210_TR16_trial_004	rem	3.57963099295831	0.701970575191016	0.177436456905202	Gp
wt_dual	wt_dual_TR16	20180210_TR16_trial_005	is	3.47360153899361	0.641653006451192	0.315442590053691	Gp
wt_dual	wt_dual_TR16	20180210_TR16_trial_005	nrem	3.87466693700896	0.583883444524901	0.315442590053691	Gp
wt_dual	wt_dual_TR16	20180210_TR16_trial_006	is	2.63325988218734	0.433617921982608	0.315442590053691	Gp
wt_dual	wt_dual_TR16	20180210_TR16_trial_006	rem	1.75818399794866	0.328527705251001	0.315442590053691	Gp
wt_dual	wt_dual_TR16	20180210_TR16_trial_007	is	3.48430665889157	0.591971854373147	0.315442590053691	Gp
wt_dual	wt_dual_TR16	20180210_TR16_trial_007	nrem	4.09947484938702	0.542940974615883	0.315442590053691	Gp
wt_dual	wt_dual_TR16	20180210_TR16_trial_009	is	3.72200197340976	0.608204707000006	0.315442590053691	Gp
wt_dual	wt_dual_TR16	20180210_TR16_trial_009	nrem	4.8515789991148	0.554453531604572	0.315442590053691	Gp
wt_dual	wt_dual_TR16	20180210_TR16_trial_010	is	3.84413531741352	0.610157511773099	0.315442590053691	Gp
wt_dual	wt_dual_TR16	20180210_TR16_trial_010	nrem	5.41980405896008	0.626264799028716	0.315442590053691	Gp
wt_dual	wt_dual_TR16	20180210_TR16_trial_010	rem	4.56193149837601	0.637696979909523	0.315442590053691	Gp
wt_dual	wt_dual_TR16	20180210_TR16_trial_016	is	3.49056867547109	0.572494793329596	0.315442590053691	Gp
wt_dual	wt_dual_TR16	20180210_TR16_trial_018	is	5.19912801196435	0.682124282367222	0.315442590053691	Gp
wt_dual	wt_dual_TR16	20180210_TR16_trial_018	rem	3.82105528348323	0.558248317259173	0.315442590053691	Gp
wt_dual	wt_dual_TR16	20180210_TR16_trial_019	is	3.23558857457308	0.367308135216346	0.50186608762953	Gp
wt_dual	wt_dual_TR16	20180210_TR16_trial_019	nrem	3.15082074860017	0.345772743239319	0.50186608762953	Gp
wt_dual	wt_dual_TR16	20180210_TR16_trial_019	rem	2.05308854030263	0.265664305165287	0.50186608762953	Gp
wt_dual	wt_dual_TR16	20180210_TR16_trial_020	is	3.03585528158055	0.458161337411352	0.315442590053691	Gp
wt_dual	wt_dual_TR16	20180210_TR16_trial_020	rem	2.86729226087266	0.490682222179494	0.315442590053691	Gp
wt_dual	wt_dual_TL16	20180211_TL16_trial_005	is	3.72945145532229	0.633196544062504	0.315442590053691	Gp
wt_dual	wt_dual_TL16	20180211_TL16_trial_005	nrem	3.92284833678322	0.628742932434887	0.315442590053691	Gp
wt_dual	wt_dual_TL16	20180211_TL16_trial_005	rem	3.30630566611832	0.685739295185192	0.315442590053691	Gp
wt_dual	wt_dual_TL16	20180211_TL16_trial_006	is	3.58582169563008	0.662885070272735	0.315442590053691	Gp
wt_dual	wt_dual_TL16	20180211_TL16_trial_006	nrem	4.02244295796499	0.640649583305455	0.315442590053691	Gp
wt_dual	wt_dual_TL16	20180211_TL16_trial_006	rem	4.00579901348794	0.654048057321416	0.315442590053691	Gp
wt_dual	wt_dual_TL16	20180211_TL16_trial_009	is	4.11555233335481	0.763220123281817	0.177436456905202	Gp
wt_dual	wt_dual_TL16	20180211_TL16_trial_009	nrem	3.97275677358006	0.762259039869243	0.177436456905202	Gp
wt_dual	wt_dual_TL16	20180211_TL16_trial_009	rem	3.52421489076845	0.672270408861843	0.177436456905202	Gp
wt_dual	wt_dual_TL16	20180211_TL16_trial_013	is	5.09985545030319	0.889765324104149	0.207376428815429	Gp
wt_dual	wt_dual_TL16	20180211_TL16_trial_013	nrem	4.92630511140304	0.794897068817203	0.207376428815429	Gp
wt_dual	wt_dual_TL16	20180211_TL16_trial_013	rem	5.00249393708065	0.747822374189909	0.207376428815429	Gp
wt_dual	wt_dual_TL16	20180211_TL16_trial_015	is	1.88199782861074	0.260359049031236	0.446103189004027	Gp
wt_dual	wt_dual_TL16	20180211_TL16_trial_015	nrem	2.29424497202071	0.269475148670333	0.446103189004027	Gp
wt_dual	wt_dual_TL15	20180214_TL15_trial_008	nrem	6.43130466274962	0.553073447279368	0.709745827620806	Gp
wt_dual	wt_dual_TL15	20180214_TL15_trial_008	rem	4.73130563680178	0.459450521814082	0.709745827620806	Gp
wt_dual	wt_dual_TL15	20180214_TL15_trial_016	is	3.7208639081133	0.761903405303868	0.231753739631283	Gp
wt_dual	wt_dual_TL15	20180214_TL15_trial_016	nrem	4.19789732022365	0.667043144978565	0.231753739631283	Gp
wt_dual	wt_dual_TL15	20180214_TL15_trial_017	is	4.09769580885563	0.780347221266679	0.231753739631283	Gp
wt_dual	wt_dual_TL15	20180214_TL15_trial_017	nrem	4.40087092017487	0.734573267741302	0.231753739631283	Gp
wt_dual	wt_dual_TL15	20180214_TL15_trial_017	rem	4.57966387333461	0.755886300080551	0.231753739631283	Gp
wt_dual	wt_dual_TL15	20180214_TL15_trial_021	is	6.16431055855619	0.694627437117023	0.709745827620806	Gp
wt_dual	wt_dual_TL15	20180214_TL15_trial_021	nrem	6.10336514811715	0.669742481734326	0.709745827620806	Gp
wt_dual	wt_dual_TL15	20180214_TL15_trial_021	rem	5.15177574876482	0.597731709568963	0.709745827620806	Gp
wt_dual	wt_dual_BL15	20180215_BL15_trial_013	is	3.83022155109261	0.581151870983056	0.315442590053691	Gp
wt_dual	wt_dual_BL15	20180215_BL15_trial_013	nrem	3.88196688614766	0.571321805843236	0.315442590053691	Gp
wt_dual	wt_dual_BL15	20180215_BL15_trial_013	rem	3.4787230194342	0.556975678175442	0.315442590053691	Gp
wt_dual	wt_dual_TR15	20180221_TR15_trial_003	is	1.72366843850767	0.25081839200001	0.315442590053691	Gp
wt_dual	wt_dual_TR15	20180221_TR15_trial_003	nrem	3.72522677777692	0.561001137066654	0.315442590053691	Gp
wt_dual	wt_dual_TR15	20180221_TR15_trial_003	rem	3.82170830257357	0.642324023384628	0.315442590053691	Gp
wt_dual	wt_dual_TR15	20180221_TR15_trial_004	is	3.22551155463352	0.485579355211276	0.315442590053691	Gp
wt_dual	wt_dual_TR15	20180221_TR15_trial_004	rem	3.78046876018293	0.527691420328954	0.315442590053691	Gp
wt_dual	wt_dual_NM16	20180222_NM16_1_trial_002	nrem	4.32084082537746	0.523857421574152	0.454237329677315	Gp
wt_dual	wt_dual_NM16	20180222_NM16_1_trial_002	rem	3.80528911134771	0.51970308385185	0.454237329677315	Gp
wt_dual	wt_dual_NM16	20180222_NM16_1_trial_003	nrem	3.83916713260468	0.631890256463416	0.315442590053691	Gp
wt_dual	wt_dual_NM16	20180222_NM16_1_trial_004	is	5.30685769149151	0.754078914235322	0.315442590053691	Gp
wt_dual	wt_dual_NM16	20180222_NM16_1_trial_004	nrem	3.87134087793167	0.510146559636387	0.315442590053691	Gp
wt_dual	wt_dual_NM16	20180222_NM16_1_trial_004	rem	2.61518958105324	0.59508154478381	0.315442590053691	Gp
wt_dual	wt_dual_NM16	20180222_NM16_1_trial_005	is	2.57779684591876	0.338150578274993	0.454237329677315	Gp
wt_dual	wt_dual_NM16	20180222_NM16_1_trial_005	nrem	3.86101730225718	0.412705414588231	0.454237329677315	Gp
wt_dual	wt_dual_NM16	20180222_NM16_1_trial_006	is	1.86393938729657	0.287292769310345	0.454237329677315	Gp
wt_dual	wt_dual_NM16	20180222_NM16_1_trial_006	nrem	3.32394845952105	0.375403183294121	0.454237329677315	Gp
wt_dual	wt_dual_NM16	20180222_NM16_1_trial_006	rem	2.46324672737765	0.385300016510067	0.454237329677315	Gp
wt_dual	wt_dual_NM16	20180222_NM16_2_trial_001	is	4.87901362887845	0.628339232227193	0.315442590053691	Gp
wt_dual	wt_dual_NM16	20180222_NM16_2_trial_001	nrem	4.29852423269844	0.608784843385041	0.315442590053691	Gp
wt_dual	wt_dual_NM16	20180222_NM16_2_trial_001	rem	3.9082107910548	0.554549787915576	0.315442590053691	Gp
wt_dual	wt_dual_NM16	20180222_NM16_2_trial_002	is	3.82569153268429	0.664104217902116	0.315442590053691	Gp
wt_dual	wt_dual_NM16	20180222_NM16_2_trial_002	nrem	4.3271629844678	0.660624281760889	0.315442590053691	Gp
wt_dual	wt_dual_NM16	20180222_NM16_2_trial_003	is	4.76794386116988	0.77251008976927	0.315442590053691	Gp
wt_dual	wt_dual_NM16	20180222_NM16_2_trial_003	nrem	4.96656847501688	0.695133660082539	0.315442590053691	Gp
wt_dual	wt_dual_NM16	20180222_NM16_2_trial_004	is	4.42840965876444	0.681425749602162	0.315442590053691	Gp
wt_dual	wt_dual_NM16	20180222_NM16_2_trial_004	nrem	4.47248644708031	0.703257169360945	0.315442590053691	Gp
wt_dual	wt_dual_NM16	20180222_NM16_2_trial_004	rem	5.15286622863466	0.717259953309092	0.315442590053691	Gp
wt_dual	wt_dual_NM16	20180225_NM16_trial_001	whisking	4.5883825578706	0.670936640847096	0.177436456905202	Gp
wt_dual	wt_dual_NM16	20180225_NM16_trial_001	quiet	2.72041002185922	0.452550701319805	0.177436456905202	Gp
wt_dual	wt_dual_NM16	20180225_NM16_trial_001	locomotion	14.2078928274839	1.3352842013434	0.177436456905202	Gp
wt_dual	wt_dual_NM16	20180225_NM16_trial_003	whisking	4.55845391610032	0.591139207702959	0.177436456905202	Gp
wt_dual	wt_dual_NM16	20180225_NM16_trial_003	quiet	2.82667139306531	0.417356367853077	0.177436456905202	Gp
wt_dual	wt_dual_NM16	20180225_NM16_trial_003	locomotion	23.560604202729	1.97918536520002	0.177436456905202	Gp
wt_dual	wt_dual_NM16	20180225_NM16_trial_004	whisking	5.11079489230298	0.657991251290324	0.177436456905202	Gp
wt_dual	wt_dual_NM16	20180225_NM16_trial_004	quiet	4.23940073888807	0.623968826967058	0.177436456905202	Gp
wt_dual	wt_dual_NM16	20180225_NM16_trial_004	locomotion	13.9472109176234	1.54802557835322	0.177436456905202	Gp
wt_dual	wt_dual_NM16	20180225_NM16_trial_005	whisking	6.03466600753957	0.530032437092859	0.315442590053691	Gp
wt_dual	wt_dual_NM16	20180225_NM16_trial_005	quiet	3.13733681389883	0.359356047965699	0.315442590053691	Gp
wt_dual	wt_dual_NM16	20180225_NM16_trial_005	locomotion	12.33004877696	0.991684017717777	0.315442590053691	Gp
wt_dual	wt_dual_NM16	20180225_NM16_trial_009	whisking	4.64367404598284	0.625352972544624	0.196605492415735	Gp
wt_dual	wt_dual_NM16	20180225_NM16_trial_009	quiet	4.10387206790664	0.616090178333549	0.196605492415735	Gp
wt_dual	wt_dual_NM16	20180225_NM16_trial_009	locomotion	7.14197123554995	0.759208576595197	0.196605492415735	Gp
wt_dual	wt_dual_NM16	20180225_NM16_trial_010	whisking	5.88397791241486	0.667425501178847	0.177436456905202	Gp
wt_dual	wt_dual_NM16	20180225_NM16_trial_010	quiet	4.21349589279371	0.631645391002407	0.177436456905202	Gp
wt_dual	wt_dual_NM16	20180225_NM16_trial_010	locomotion	8.08834382585434	0.856669394712109	0.177436456905202	Gp
wt_dual	wt_dual_NM16	20180225_NM16_trial_011	whisking	4.69154773873159	0.58487453827114	0.177436456905202	Gp
wt_dual	wt_dual_NM16	20180225_NM16_trial_011	quiet	3.03705699222232	0.511894797433847	0.177436456905202	Gp
wt_dual	wt_dual_NM16	20180225_NM16_trial_011	locomotion	5.30538008455459	0.637338143192916	0.177436456905202	Gp
wt_dual	wt_dual_NM16	20180225_NM16_trial_012	whisking	4.61175562866001	0.456017367689294	0.354872913810402	Gp
wt_dual	wt_dual_NM16	20180225_NM16_trial_012	quiet	3.98727645529041	0.443468145368049	0.354872913810402	Gp
wt_dual	wt_dual_NM16	20180225_NM16_trial_012	locomotion	7.8681390599527	0.740244589607084	0.354872913810402	Gp
wt_dual	wt_dual_NM16	20180225_NM16_trial_013	whisking	2.79462419625693	0.4563910963081	0.177436456905202	Gp
wt_dual	wt_dual_NM16	20180225_NM16_trial_013	quiet	2.73473138499109	0.47149600180146	0.177436456905202	Gp
wt_dual	wt_dual_NM16	20180225_NM16_trial_013	locomotion	7.6996855361458	0.806075680256099	0.177436456905202	Gp
wt_dual	wt_dual_NM16	20180225_NM16_trial_016	whisking	5.79553158197196	0.660240402357246	0.207376428815429	Gp
wt_dual	wt_dual_NM16	20180225_NM16_trial_016	quiet	3.85813012714077	0.614523940901504	0.207376428815429	Gp
wt_dual	wt_dual_NM16	20180225_NM16_trial_016	locomotion	6.51329467791117	0.74964275619332	0.207376428815429	Gp
wt_dual	wt_dual_NM16	20180225_NM16_trial_017	whisking	4.41234368579493	0.472630719243471	0.315442590053691	Gp
wt_dual	wt_dual_NM16	20180225_NM16_trial_017	quiet	2.72571074405483	0.359851884581828	0.315442590053691	Gp
wt_dual	wt_dual_NM16	20180225_NM16_trial_017	locomotion	5.3553296672471	0.57499506123972	0.315442590053691	Gp
wt_dual	wt_dual_NM16	20180225_NM16_trial_018	whisking	5.55970441695602	0.666596100695343	0.177436456905202	Gp
wt_dual	wt_dual_NM16	20180225_NM16_trial_018	quiet	3.09851723252366	0.422413152235069	0.177436456905202	Gp
wt_dual	wt_dual_NM16	20180225_NM16_trial_018	locomotion	4.42501121293773	0.551461065204052	0.177436456905202	Gp
wt_dual	wt_dual_NM16	20180225_NM16_trial_019	whisking	4.4913876917045	0.576024241407135	0.177436456905202	Gp
wt_dual	wt_dual_NM16	20180225_NM16_trial_019	quiet	3.51694947418071	0.540247408585097	0.177436456905202	Gp
wt_dual	wt_dual_NM16	20180225_NM16_trial_019	locomotion	6.24289060518501	0.786539036779067	0.177436456905202	Gp
wt_dual	wt_dual_NM16	20180225_NM16_trial_021	whisking	4.55376770972071	0.427363405155395	0.315442590053691	Gp
wt_dual	wt_dual_NM16	20180225_NM16_trial_021	quiet	3.50103870699904	0.333633970719359	0.315442590053691	Gp
wt_dual	wt_dual_NM16	20180225_NM16_trial_021	locomotion	4.61653343316563	0.443907516906459	0.315442590053691	Gp
wt_dual	wt_dual_TL16	20180225_TL16_trial_001	whisking	5.34479564980459	0.646739705736297	0.177436456905202	Gp
wt_dual	wt_dual_TL16	20180225_TL16_trial_001	quiet	4.3164375416472	0.60641246698668	0.177436456905202	Gp
wt_dual	wt_dual_TL16	20180225_TL16_trial_002	whisking	6.30785263805994	0.685270744832386	0.196605492415735	Gp
wt_dual	wt_dual_TL16	20180225_TL16_trial_002	quiet	2.81125585547037	0.390065739340211	0.196605492415735	Gp
wt_dual	wt_dual_TL16	20180225_TL16_trial_002	locomotion	7.04873430634851	0.774025499426087	0.196605492415735	Gp
wt_dual	wt_dual_TL16	20180225_TL16_trial_003	whisking	6.67852814609311	0.603971456715209	0.223051594502013	Gp
wt_dual	wt_dual_TL16	20180225_TL16_trial_003	quiet	3.50390271363253	0.41972417425362	0.223051594502013	Gp
wt_dual	wt_dual_TL16	20180225_TL16_trial_003	locomotion	4.88336907337401	0.489042341193552	0.223051594502013	Gp
wt_dual	wt_dual_TL16	20180225_TL16_trial_005	whisking	6.81927296897246	0.79524050348687	0.177436456905202	Gp
wt_dual	wt_dual_TL16	20180225_TL16_trial_005	quiet	5.05805306347976	0.69588948785789	0.177436456905202	Gp
wt_dual	wt_dual_TL16	20180225_TL16_trial_005	locomotion	11.7974120454233	1.45870718105359	0.177436456905202	Gp
wt_dual	wt_dual_TL16	20180225_TL16_trial_006	whisking	6.2522982243508	0.712368617429579	0.207376428815429	Gp
wt_dual	wt_dual_TL16	20180225_TL16_trial_006	quiet	4.63765189093359	0.618766886651079	0.207376428815429	Gp
wt_dual	wt_dual_TL16	20180225_TL16_trial_007	whisking	5.86005061837058	0.712043359460568	0.177436456905202	Gp
wt_dual	wt_dual_TL16	20180225_TL16_trial_007	quiet	4.91123075543781	0.703219038109825	0.177436456905202	Gp
wt_dual	wt_dual_TL16	20180225_TL16_trial_008	whisking	5.66625883617469	0.691997615549556	0.177436456905202	Gp
wt_dual	wt_dual_TL16	20180225_TL16_trial_008	quiet	5.01013527850852	0.68622068747738	0.177436456905202	Gp
wt_dual	wt_dual_TL16	20180225_TL16_trial_009	whisking	6.21289530577492	0.695965069997529	0.177436456905202	Gp
wt_dual	wt_dual_TL16	20180225_TL16_trial_009	quiet	4.38892661898297	0.612537450644061	0.177436456905202	Gp
wt_dual	wt_dual_TL16	20180225_TL16_trial_010	whisking	7.86603245549274	0.822494750589828	0.177436456905202	Gp
wt_dual	wt_dual_TL16	20180225_TL16_trial_010	quiet	4.83683963356069	0.657566877534078	0.177436456905202	Gp
wt_dual	wt_dual_TL16	20180225_TL16_trial_011	whisking	6.8251393515823	0.718566760731765	0.177436456905202	Gp
wt_dual	wt_dual_TL16	20180225_TL16_trial_011	quiet	5.54283054143361	0.668481552045433	0.177436456905202	Gp
wt_dual	wt_dual_TL16	20180225_TL16_trial_011	locomotion	13.9561235636839	1.18676379973831	0.177436456905202	Gp
wt_dual	wt_dual_TL16	20180225_TL16_trial_015	whisking	6.42675952843093	0.562964913390733	0.315442590053691	Gp
wt_dual	wt_dual_TL16	20180225_TL16_trial_015	quiet	3.00742352847306	0.421825106330111	0.315442590053691	Gp
wt_dual	wt_dual_BL15	20180226_BL15_trial_007	whisking	6.85107167933768	0.697736120355712	0.177436456905202	Gp
wt_dual	wt_dual_BL15	20180226_BL15_trial_007	quiet	2.50933832893422	0.359355324905218	0.177436456905202	Gp
wt_dual	wt_dual_BL15	20180226_BL15_trial_007	locomotion	5.40785634580499	0.631181852445164	0.177436456905202	Gp
wt_dual	wt_dual_BL15	20180226_BL15_trial_008	whisking	6.48209035278818	0.639866514644717	0.177436456905202	Gp
wt_dual	wt_dual_BL15	20180226_BL15_trial_008	quiet	3.38807721090609	0.426488981988009	0.177436456905202	Gp
wt_dual	wt_dual_BL15	20180226_BL15_trial_008	locomotion	5.95913190091759	0.612535878466422	0.177436456905202	Gp
wt_dual	wt_dual_BL15	20180226_BL15_trial_009	whisking	4.83638029107852	0.682254219449893	0.177436456905202	Gp
wt_dual	wt_dual_BL15	20180226_BL15_trial_009	quiet	2.7064278397364	0.432878878235304	0.177436456905202	Gp
wt_dual	wt_dual_BL15	20180226_BL15_trial_009	locomotion	5.98699550913622	0.754732705483281	0.177436456905202	Gp
wt_dual	wt_dual_BL15	20180226_BL15_trial_010	whisking	4.88928528997335	0.489290407395527	0.315442590053691	Gp
wt_dual	wt_dual_BL15	20180226_BL15_trial_010	quiet	4.47917803000098	0.494598748617595	0.315442590053691	Gp
wt_dual	wt_dual_BL15	20180226_BL15_trial_010	locomotion	5.99704869186839	0.568294119635189	0.315442590053691	Gp
wt_dual	wt_dual_BL15	20180226_BL15_trial_011	whisking	5.28226938205449	0.642059740861066	0.177436456905202	Gp
wt_dual	wt_dual_BL15	20180226_BL15_trial_011	quiet	4.52217344320746	0.560078278697661	0.177436456905202	Gp
wt_dual	wt_dual_BL15	20180226_BL15_trial_011	locomotion	7.78517363824241	0.877636834555981	0.177436456905202	Gp
wt_dual	wt_dual_BL15	20180226_BL15_trial_012	whisking	3.01138256020797	0.316693329780039	0.315442590053691	Gp
wt_dual	wt_dual_BL15	20180226_BL15_trial_012	quiet	3.57252329899167	0.387297434396556	0.315442590053691	Gp
wt_dual	wt_dual_BL15	20180226_BL15_trial_012	locomotion	5.49326795110294	0.536289878947788	0.315442590053691	Gp
wt_dual	wt_dual_BL15	20180226_BL15_trial_013	whisking	5.9588314422382	0.580484381336915	0.315442590053691	Gp
wt_dual	wt_dual_BL15	20180226_BL15_trial_013	quiet	3.80799313642629	0.430808875758598	0.315442590053691	Gp
wt_dual	wt_dual_BL15	20180226_BL15_trial_013	locomotion	6.08259911685947	0.622839421387135	0.315442590053691	Gp
wt_dual	wt_dual_BL15	20180226_BL15_trial_016	whisking	4.19447520697068	0.535607325485926	0.177436456905202	Gp
wt_dual	wt_dual_BL15	20180226_BL15_trial_016	quiet	2.56710486845106	0.43127679877016	0.177436456905202	Gp
wt_dual	wt_dual_BL15	20180226_BL15_trial_016	locomotion	5.32553598035107	0.609911887163382	0.177436456905202	Gp
wt_dual	wt_dual_BL15	20180226_BL15_trial_017	whisking	4.30817938792521	0.680936417967148	0.177436456905202	Gp
wt_dual	wt_dual_BL15	20180226_BL15_trial_017	quiet	3.74300167097949	0.625519052281699	0.177436456905202	Gp
wt_dual	wt_dual_BL15	20180226_BL15_trial_017	locomotion	7.23190191603977	0.911234100304935	0.177436456905202	Gp
wt_dual	wt_dual_BL15	20180226_BL15_trial_018	whisking	3.31602558806442	0.556506430930334	0.177436456905202	Gp
wt_dual	wt_dual_BL15	20180226_BL15_trial_018	quiet	3.42292647137099	0.618683153198524	0.177436456905202	Gp
wt_dual	wt_dual_BL15	20180226_BL15_trial_018	locomotion	11.9700372769933	1.32055865774591	0.177436456905202	Gp
wt_dual	wt_dual_TL15	20180228_TL15_trial_008	is	3.46386005579597	0.791775706352951	0.223051594502013	Gp
wt_dual	wt_dual_TL15	20180228_TL15_trial_008	nrem	3.26469384887182	0.637956269080267	0.223051594502013	Gp
wt_dual	wt_dual_TL15	20180228_TL15_trial_009	is	2.92530884283675	0.667414497103442	0.223051594502013	Gp
wt_dual	wt_dual_TL15	20180228_TL15_trial_009	nrem	4.69923644612532	0.638720787146729	0.223051594502013	Gp
wt_dual	wt_dual_TL15	20180228_TL15_trial_009	rem	2.82732967084984	0.499496116216218	0.223051594502013	Gp
wt_dual	wt_dual_TL15	20180228_TL15_trial_010	nrem	3.89347479127033	0.646074675038571	0.223051594502013	Gp
wt_dual	wt_dual_TL15	20180228_TL15_trial_012	is	3.35457858573423	0.676470777631585	0.223051594502013	Gp
wt_dual	wt_dual_TL15	20180228_TL15_trial_012	nrem	6.13886709236943	0.766013986188857	0.223051594502013	Gp
wt_dual	wt_dual_TL15	20180228_TL15_trial_012	rem	2.44355881412783	0.529238902500007	0.223051594502013	Gp
wt_dual	wt_dual_TL15	20180228_TL15_trial_013	is	3.86832228855316	0.516416892000016	0.315442590053691	Gp
wt_dual	wt_dual_TL15	20180228_TL15_trial_013	nrem	3.09707270234533	0.433777327090898	0.315442590053691	Gp
wt_dual	wt_dual_TL15	20180228_TL15_trial_015	is	2.41839319041163	0.494236300166686	0.315442590053691	Gp
wt_dual	wt_dual_TL15	20180228_TL15_trial_015	nrem	3.87718756318418	0.414321692815563	0.315442590053691	Gp
wt_dual	wt_dual_TL15	20180228_TL15_trial_015	rem	2.48642982748204	0.422007465764737	0.315442590053691	Gp
wt_dual	wt_dual_TL15	20180228_TL15_trial_016	is	2.79039523404873	0.688339318328613	0.177436456905202	Gp
wt_dual	wt_dual_TL15	20180228_TL15_trial_016	nrem	3.24005741172574	0.626982002244682	0.177436456905202	Gp
wt_dual	wt_dual_TL15	20180228_TL15_trial_016	rem	3.57285854639196	0.631430916923033	0.177436456905202	Gp
wt_dual	wt_dual_TL15	20180228_TL15_trial_018	is	3.03613492926678	0.624934751269832	0.177436456905202	Gp
wt_dual	wt_dual_TL15	20180228_TL15_trial_018	nrem	3.25495521507617	0.654622320767401	0.177436456905202	Gp
wt_dual	wt_dual_TL15	20180228_TL15_trial_019	is	3.30181756145285	0.677917980219736	0.177436456905202	Gp
wt_dual	wt_dual_TL15	20180228_TL15_trial_019	nrem	3.4376227673617	0.67651303085856	0.177436456905202	Gp
wt_dual	wt_dual_TL15	20180228_TL15_trial_019	rem	3.80538999089681	0.656984066407753	0.177436456905202	Gp
wt_dual	wt_dual_TL15	20180228_TL15_trial_020	is	4.19371231106299	0.732183429180638	0.177436456905202	Gp
wt_dual	wt_dual_TL15	20180228_TL15_trial_020	nrem	2.91142778105398	0.554142508224855	0.177436456905202	Gp
wt_dual	wt_dual_TL15	20180228_TL15_trial_021	is	3.44188568018262	0.709770882451618	0.177436456905202	Gp
wt_dual	wt_dual_TL15	20180228_TL15_trial_021	rem	3.91779696846684	0.715508594533335	0.177436456905202	Gp
wt_dual	wt_dual_TL15	20180228_TL15_trial_023	is	4.12582644369902	0.736748892675444	0.231753739631283	Gp
wt_dual	wt_dual_TL15	20180228_TL15_trial_023	nrem	5.36056476016708	0.843208469598668	0.231753739631283	Gp
wt_dual	wt_dual_TL15	20180228_TL15_trial_023	rem	3.99997092742332	0.682287429157453	0.231753739631283	Gp
wt_dual	wt_dual_TL15	20180228_TL15_trial_024	is	3.33626927597963	0.646155655023521	0.315442590053691	Gp
wt_dual	wt_dual_TL15	20180228_TL15_trial_024	nrem	3.8783448399228	0.604534687852532	0.315442590053691	Gp
wt_dual	wt_dual_TL15	20180228_TL15_trial_025	nrem	5.10054628663087	0.557003704983024	0.315442590053691	Gp
wt_dual	wt_dual_TL15	20180228_TL15_trial_025	rem	2.63619878830585	0.472834798642859	0.315442590053691	Gp
wt_dual	wt_dual_TR15	20180304_TR15_trial_001	nrem	2.57085113077462	0.460935648551242	0.245586791564292	Gp
wt_dual	wt_dual_TR15	20180304_TR15_trial_001	rem	3.20072455818956	0.622753468736267	0.245586791564292	Gp
wt_dual	wt_dual_TR15	20180304_TR15_trial_007	is	3.89346282580556	0.614445165714292	0.177436456905202	Gp
wt_dual	wt_dual_TR15	20180304_TR15_trial_007	nrem	3.23328654805034	0.757922378888894	0.177436456905202	Gp
wt_dual	wt_dual_TR15	20180304_TR15_trial_007	rem	5.40356674709076	0.655810288104094	0.177436456905202	Gp
wt_dual	wt_dual_TR15	20180304_TR15_trial_011	is	1.87860848748382	0.530498947762508	0.177436456905202	Gp
wt_dual	wt_dual_TR15	20180304_TR15_trial_011	nrem	3.11970367513922	0.587290878462688	0.177436456905202	Gp
wt_dual	wt_dual_TR15	20180304_TR15_trial_013	is	1.88556694279285	0.298646644910112	0.315442590053691	Gp
wt_dual	wt_dual_TR15	20180304_TR15_trial_013	nrem	2.14801382750847	0.358426314666676	0.315442590053691	Gp
wt_dual	wt_dual_TR15	20180304_TR15_trial_013	rem	1.56287465072056	0.261182811681798	0.315442590053691	Gp
wt_dual	wt_dual_TR15	20180304_TR15_trial_014	nrem	3.44883898458703	0.51635795566667	0.315442590053691	Gp
wt_dual	wt_dual_TR16	20180305_TR16_trial_002	rem	3.04402099401812	0.482195372750001	0.315442590053691	Gp
wt_dual	wt_dual_TR16	20180305_TR16_trial_006	nrem	3.61950711537369	0.589723260750002	0.196605492415735	Gp
wt_dual	wt_dual_TR16	20180305_TR16_trial_006	rem	2.27921097794529	0.509268496497007	0.196605492415735	Gp
wt_dual	wt_dual_TR16	20180305_TR16_trial_007	is	3.02402418697008	0.631726436000007	0.177436456905202	Gp
wt_dual	wt_dual_TR16	20180305_TR16_trial_007	nrem	3.37476049468883	0.661979604429973	0.177436456905202	Gp
wt_dual	wt_dual_TR16	20180305_TR16_trial_007	rem	2.97160646427926	0.57898317336178	0.177436456905202	Gp
wt_dual	wt_dual_TR16	20180305_TR16_trial_008	is	2.62984838329659	0.580810099094898	0.196605492415735	Gp
wt_dual	wt_dual_TR16	20180305_TR16_trial_008	nrem	3.49595795268486	0.608604970898926	0.196605492415735	Gp
wt_dual	wt_dual_TR16	20180305_TR16_trial_008	rem	3.57518065000632	0.626759058391301	0.196605492415735	Gp
wt_dual	wt_dual_TR16	20180305_TR16_trial_009	is	6.49734341602478	0.938202185619045	0.196605492415735	Gp
wt_dual	wt_dual_TR16	20180305_TR16_trial_009	nrem	1.87726534693735	0.536555505483858	0.196605492415735	Gp
wt_dual	wt_dual_TR16	20180305_TR16_trial_009	rem	3.85588579376851	0.60969608095187	0.196605492415735	Gp
wt_dual	wt_dual_TR16	20180305_TR16_trial_010	is	2.51782332348481	0.582330787770005	0.177436456905202	Gp
wt_dual	wt_dual_TR16	20180305_TR16_trial_010	nrem	2.55064906801227	0.558641047124989	0.177436456905202	Gp
wt_dual	wt_dual_TR16	20180305_TR16_trial_010	rem	2.93449849998664	0.536013578080661	0.177436456905202	Gp
wt_dual	wt_dual_TR16	20180305_TR16_trial_011	is	2.79179799230344	0.610818250622215	0.196605492415735	Gp
wt_dual	wt_dual_TR16	20180305_TR16_trial_011	nrem	2.62012990650148	0.503746134515146	0.196605492415735	Gp
wt_dual	wt_dual_TR16	20180305_TR16_trial_012	is	3.72616559500923	0.610014016307691	0.177436456905202	Gp
wt_dual	wt_dual_TR16	20180305_TR16_trial_012	nrem	1.15540018449899	0.317269804697663	0.177436456905202	Gp
wt_dual	wt_dual_TR16	20180305_TR16_trial_012	rem	1.66198814634539	0.414430426333336	0.177436456905202	Gp
wt_dual	wt_dual_TR16	20180305_TR16_trial_014	is	2.21980400774112	0.52748878955208	0.177436456905202	Gp
wt_dual	wt_dual_TR16	20180305_TR16_trial_014	nrem	3.78442831220199	0.801444009820892	0.177436456905202	Gp
wt_dual	wt_dual_TR16	20180305_TR16_trial_014	rem	2.04488244597306	0.504312495090159	0.177436456905202	Gp
wt_dual	wt_dual_TR16	20180305_TR16_trial_015	is	2.37875750038536	0.676249708750007	0.177436456905202	Gp
wt_dual	wt_dual_TR16	20180305_TR16_trial_015	nrem	1.81469103653047	0.53254823666667	0.177436456905202	Gp
wt_dual	wt_dual_TR16	20180305_TR16_trial_015	rem	3.05324620184045	0.592481287075476	0.177436456905202	Gp
wt_dual	wt_dual_TR16	20180305_TR16_trial_016	nrem	2.86878179942914	0.547643292480936	0.177436456905202	Gp
wt_dual	wt_dual_TR16	20180305_TR16_trial_016	rem	3.57877886064443	0.615683948129034	0.177436456905202	Gp
wt_dual	wt_dual_TR16	20180305_TR16_trial_018	nrem	1.89265554032215	0.284736702526333	0.315442590053691	Gp
wt_dual	wt_dual_TR16	20180305_TR16_trial_018	rem	0.849268511683015	0.245556496923075	0.315442590053691	Gp
wt_dual	wt_dual_TL16	20180306_TL16_trial_005	is	4.03448339883955	0.534645192762403	0.177436456905202	Gp
wt_dual	wt_dual_TL16	20180306_TL16_trial_005	nrem	3.47974140213778	0.584149885110406	0.177436456905202	Gp
wt_dual	wt_dual_TL16	20180306_TL16_trial_006	is	2.09339173399268	0.4948726810909	0.315442590053691	Gp
wt_dual	wt_dual_TL16	20180306_TL16_trial_006	nrem	2.3500472959	0.3209035503	0.315442590053691	Gp
wt_dual	wt_dual_TL16	20180306_TL16_trial_006	rem	3.70645043313087	0.660848497999991	0.315442590053691	Gp
wt_dual	wt_dual_TL16	20180306_TL16_trial_007	is	2.31728979616366	0.421323202461497	0.315442590053691	Gp
wt_dual	wt_dual_TL16	20180306_TL16_trial_007	nrem	1.67427220874652	0.385135933538471	0.315442590053691	Gp
wt_dual	wt_dual_TL16	20180306_TL16_trial_008	is	3.25957343055481	0.897665984285717	0.315442590053691	Gp
wt_dual	wt_dual_TL16	20180306_TL16_trial_008	nrem	2.7097287857783	0.363562333951226	0.315442590053691	Gp
wt_dual	wt_dual_TL16	20180306_TL16_trial_008	rem	2.04249077059765	0.386428405000001	0.315442590053691	Gp
wt_dual	wt_dual_TL16	20180306_TL16_trial_009	is	2.01094651159228	0.285620960999982	0.315442590053691	Gp
wt_dual	wt_dual_TL16	20180306_TL16_trial_009	nrem	2.45256613766745	0.337704783299993	0.315442590053691	Gp
wt_dual	wt_dual_TL16	20180306_TL16_trial_009	rem	1.53214972311793	0.289621254571414	0.315442590053691	Gp
wt_dual	wt_dual_TL16	20180306_TL16_trial_010	is	1.44577853774609	0.459233756666668	0.315442590053691	Gp
wt_dual	wt_dual_TL16	20180306_TL16_trial_010	nrem	1.74037291064106	0.334865994137934	0.315442590053691	Gp
wt_dual	wt_dual_TL16	20180306_TL16_trial_011	is	1.8548024295157	0.360218456960023	0.315442590053691	Gp
wt_dual	wt_dual_TL16	20180306_TL16_trial_011	nrem	6.04193884025916	0.531177474923099	0.315442590053691	Gp
wt_dual	wt_dual_TL16	20180306_TL16_trial_011	rem	3.08163145667837	0.497575006923075	0.315442590053691	Gp
wt_dual	wt_dual_TL16	20180306_TL16_trial_012	is	2.75736254030683	0.628366114200007	0.177436456905202	Gp
wt_dual	wt_dual_TL16	20180306_TL16_trial_012	nrem	2.658378345419	0.558040953214276	0.177436456905202	Gp
wt_dual	wt_dual_TL16	20180306_TL16_trial_012	rem	2.73869313918898	0.539100432782598	0.177436456905202	Gp
wt_dual	wt_dual_TL16	20180306_TL16_trial_016	is	2.93155885321637	0.607401061217402	0.177436456905202	Gp
wt_dual	wt_dual_TL16	20180306_TL16_trial_016	rem	4.07413229941914	0.680399592910185	0.177436456905202	Gp
wt_dual	wt_dual_TL16	20180306_TL16_trial_017	is	2.94084498018806	0.697562407240737	0.177436456905202	Gp
wt_dual	wt_dual_TL16	20180306_TL16_trial_017	nrem	4.26233228000538	0.745463514249995	0.177436456905202	Gp
wt_dual	wt_dual_TL16	20180306_TL16_trial_018	is	3.93066863008641	0.710208052576263	0.177436456905202	Gp
wt_dual	wt_dual_TL16	20180306_TL16_trial_018	nrem	3.11114495922584	0.598193899937491	0.177436456905202	Gp
wt_dual	wt_dual_TL16	20180306_TL16_trial_018	rem	3.24845205718753	0.592900805920426	0.177436456905202	Gp
wt_dual	wt_dual_TL16	20180306_TL16_trial_019	is	2.90218780003442	0.549389386950985	0.177436456905202	Gp
wt_dual	wt_dual_TL16	20180306_TL16_trial_019	rem	6.08306221007903	0.612472588698292	0.177436456905202	Gp
ip3_dual	ip3_dual_TL	20180809_TL_trial_002	whisking	3.13488707302588	0.651450938771715	0.177436456905202	Gp
ip3_dual	ip3_dual_TL	20180809_TL_trial_002	quiet	3.2134567631378	0.645284565104647	0.177436456905202	Gp
ip3_dual	ip3_dual_TL	20180809_TL_trial_002	locomotion	3.51082475566919	0.709443189112504	0.177436456905202	Gp
ip3_dual	ip3_dual_TL	20180809_TL_trial_003	whisking	3.67893795642621	0.772060352194798	0.177436456905202	Gp
ip3_dual	ip3_dual_TL	20180809_TL_trial_003	locomotion	3.29403135489953	0.742721707748295	0.177436456905202	Gp
ip3_dual	ip3_dual_TL	20180809_TL_trial_004	whisking	2.69216381458095	0.548991438400812	0.315442590053691	Gp
ip3_dual	ip3_dual_TL	20180809_TL_trial_004	locomotion	2.61257693536403	0.533393967271487	0.315442590053691	Gp
ip3_dual	ip3_dual_TL	20180809_TL_trial_005	whisking	3.08866482963564	0.794673924032779	0.177436456905202	Gp
ip3_dual	ip3_dual_TL	20180809_TL_trial_005	quiet	3.00944904943858	0.815459917339304	0.177436456905202	Gp
ip3_dual	ip3_dual_TL	20180809_TL_trial_005	locomotion	3.42453304134301	0.859887717065337	0.177436456905202	Gp
ip3_dual	ip3_dual_TL	20180809_TL_trial_006	whisking	3.43808794158399	0.751281856071056	0.177436456905202	Gp
ip3_dual	ip3_dual_TL	20180809_TL_trial_006	quiet	3.14166903108621	0.699425509155897	0.177436456905202	Gp
ip3_dual	ip3_dual_TL	20180809_TL_trial_006	locomotion	2.96691308315364	0.679272738903631	0.177436456905202	Gp
ip3_dual	ip3_dual_TL	20180809_TL_trial_007	whisking	3.20415351526101	0.688154623461545	0.177436456905202	Gp
ip3_dual	ip3_dual_TL	20180809_TL_trial_007	quiet	3.2397710610094	0.67143352023063	0.177436456905202	Gp
ip3_dual	ip3_dual_TL	20180809_TL_trial_007	locomotion	2.90359332468243	0.656578599887428	0.177436456905202	Gp
ip3_dual	ip3_dual_TL	20180809_TL_trial_008	whisking	3.8945010675937	0.785522716401256	0.177436456905202	Gp
ip3_dual	ip3_dual_TL	20180809_TL_trial_008	quiet	4.11979556996069	0.837961470937484	0.177436456905202	Gp
ip3_dual	ip3_dual_TL	20180809_TL_trial_008	locomotion	4.11033570928808	0.807828014478876	0.177436456905202	Gp
ip3_dual	ip3_dual_TL	20180809_TL_trial_009	whisking	3.69274094031221	0.808167568717225	0.177436456905202	Gp
ip3_dual	ip3_dual_TL	20180809_TL_trial_009	quiet	3.30562884157845	0.727910517738999	0.177436456905202	Gp
ip3_dual	ip3_dual_TL	20180809_TL_trial_009	locomotion	3.73964467349516	0.8097401355719	0.177436456905202	Gp
ip3_dual	ip3_dual_TL	20180809_TL_trial_012	whisking	3.40640934812678	0.795922341161601	0.177436456905202	Gp
ip3_dual	ip3_dual_TL	20180809_TL_trial_012	quiet	2.85466281842004	0.720874486922813	0.177436456905202	Gp
ip3_dual	ip3_dual_TL	20180809_TL_trial_012	locomotion	3.10253713572352	0.693393009071656	0.177436456905202	Gp
ip3_dual	ip3_dual_TL	20180809_TL_trial_014	whisking	2.77355981240644	0.629905463790507	0.177436456905202	Gp
ip3_dual	ip3_dual_TL	20180809_TL_trial_014	quiet	2.82914281373979	0.704720022819746	0.177436456905202	Gp
ip3_dual	ip3_dual_TL	20180809_TL_trial_014	locomotion	2.59833987536715	0.59244177869528	0.177436456905202	Gp
ip3_dual	ip3_dual_TL	20180809_TL_trial_015	whisking	2.7865744728259	0.70201914964865	0.177436456905202	Gp
ip3_dual	ip3_dual_TL	20180809_TL_trial_015	quiet	2.54763325904165	0.693679885001735	0.177436456905202	Gp
ip3_dual	ip3_dual_TL	20180809_TL_trial_015	locomotion	2.96937609581701	0.698776415861675	0.177436456905202	Gp
ip3_dual	ip3_dual_TL	20180809_TL_trial_016	whisking	4.04606738897536	0.653613356486228	0.315442590053691	Gp
ip3_dual	ip3_dual_TL	20180809_TL_trial_016	quiet	4.00757320763245	0.637394805156532	0.315442590053691	Gp
ip3_dual	ip3_dual_TL	20180809_TL_trial_016	locomotion	4.1108063530379	0.65363048557667	0.315442590053691	Gp
ip3_dual	ip3_dual_TL	20180809_TL_trial_023	whisking	3.46657748490347	0.704877995741519	0.196605492415735	Gp
ip3_dual	ip3_dual_TL	20180809_TL_trial_023	quiet	3.42538972413485	0.705334588543854	0.196605492415735	Gp
ip3_dual	ip3_dual_TL	20180809_TL_trial_023	locomotion	3.11633495443339	0.668665504536096	0.196605492415735	Gp
ip3_dual	ip3_dual_TL	20180809_TL_trial_025	locomotion	3.71757001705765	0.700193491998458	0.315442590053691	Gp
ip3_dual	ip3_dual_TL	20180809_TL_trial_026	locomotion	3.37380908879548	0.673630903514922	0.315442590053691	Gp
ip3_dual	ip3_dual_TL	20180809_TL_trial_027	whisking	2.0080039501179	0.389688322925398	0.315442590053691	Gp
ip3_dual	ip3_dual_TL	20180809_TL_trial_027	quiet	2.31025851465457	0.455097061871229	0.315442590053691	Gp
ip3_dual	ip3_dual_TL	20180809_TL_trial_027	locomotion	2.34857716645267	0.443792319028779	0.315442590053691	Gp
ip3_dual	ip3_dual_TL	20180809_TL_trial_028	whisking	3.24455235483795	0.652622050769769	0.315442590053691	Gp
ip3_dual	ip3_dual_TL	20180809_TL_trial_028	quiet	3.16417467815447	0.659921316913924	0.315442590053691	Gp
ip3_dual	ip3_dual_TL	20180809_TL_trial_028	locomotion	3.13806477034743	0.646940461885224	0.315442590053691	Gp
ip3_dual	ip3_dual_TL	20180809_TL_trial_030	whisking	4.07358319550429	0.899642466302524	0.177436456905202	Gp
ip3_dual	ip3_dual_TL	20180809_TL_trial_030	quiet	3.14661664810459	0.758091975530304	0.177436456905202	Gp
ip3_dual	ip3_dual_TL	20180809_TL_trial_030	locomotion	3.34760158264123	0.755190865	0.177436456905202	Gp
ip3_dual	ip3_dual_TL	20180809_TL_trial_031	whisking	3.07622980904187	0.812877584179781	0.177436456905202	Gp
ip3_dual	ip3_dual_TL	20180809_TL_trial_031	quiet	2.35139566255708	0.634326622866491	0.177436456905202	Gp
ip3_dual	ip3_dual_TL	20180809_TL_trial_031	locomotion	2.11763871586028	0.542686803849784	0.177436456905202	Gp
ip3_dual	ip3_dual_TL	20180816_TL_trial_001	whisking	3.69124381067647	0.731841770811576	0.315442590053691	Gp
ip3_dual	ip3_dual_TL	20180816_TL_trial_001	locomotion	3.27015911857946	0.644131585600433	0.315442590053691	Gp
ip3_dual	ip3_dual_TL	20180816_TL_trial_002	whisking	3.47356508344293	0.664674433662053	0.315442590053691	Gp
ip3_dual	ip3_dual_TL	20180816_TL_trial_002	quiet	3.01675392267449	0.606552951864419	0.315442590053691	Gp
ip3_dual	ip3_dual_TL	20180816_TL_trial_003	whisking	3.85335519221454	0.690261735703972	0.315442590053691	Gp
ip3_dual	ip3_dual_TL	20180816_TL_trial_003	quiet	3.4611666260374	0.638446930000005	0.315442590053691	Gp
ip3_dual	ip3_dual_TL	20180816_TL_trial_004	whisking	3.68171582539153	0.641119673295388	0.315442590053691	Gp
ip3_dual	ip3_dual_TL	20180816_TL_trial_004	quiet	5.34540699114239	0.848657654930209	0.315442590053691	Gp
ip3_dual	ip3_dual_TL	20180816_TL_trial_005	whisking	3.27749189591851	0.630917053481405	0.315442590053691	Gp
ip3_dual	ip3_dual_TL	20180816_TL_trial_005	quiet	2.84252760924787	0.582568630606761	0.315442590053691	Gp
ip3_dual	ip3_dual_TL	20180816_TL_trial_006	whisking	3.57968662128455	0.670567572025362	0.315442590053691	Gp
ip3_dual	ip3_dual_TL	20180816_TL_trial_006	quiet	2.92199451839209	0.658564198223689	0.315442590053691	Gp
ip3_dual	ip3_dual_TL	20180816_TL_trial_007	whisking	3.35699559521536	0.610862552596761	0.315442590053691	Gp
ip3_dual	ip3_dual_TL	20180816_TL_trial_007	quiet	3.04560792285924	0.538536441745391	0.315442590053691	Gp
ip3_dual	ip3_dual_TL	20180816_TL_trial_012	whisking	2.94679280328638	0.575431613682914	0.315442590053691	Gp
ip3_dual	ip3_dual_TL	20180816_TL_trial_012	quiet	2.69330618707659	0.528190050976969	0.315442590053691	Gp
ip3_dual	ip3_dual_TL	20180816_TL_trial_013	is	3.36051505937199	0.661744583453328	0.315442590053691	Gp
ip3_dual	ip3_dual_TL	20180816_TL_trial_013	nrem	3.2235009202567	0.559714085357663	0.315442590053691	Gp
ip3_dual	ip3_dual_TL	20180816_TL_trial_014	is	3.57861317295121	0.66736262054734	0.315442590053691	Gp
ip3_dual	ip3_dual_TL	20180816_TL_trial_014	nrem	3.26868239120439	0.63720907175989	0.315442590053691	Gp
ip3_dual	ip3_dual_TL	20180816_TL_trial_015	is	3.99433930296903	0.639256551975893	0.315442590053691	Gp
ip3_dual	ip3_dual_TL	20180816_TL_trial_015	nrem	3.3275005959646	0.681565062584075	0.315442590053691	Gp
ip3_dual	ip3_dual_TL	20180816_TL_trial_019	nrem	3.19651215283682	0.608370017234437	0.315442590053691	Gp
ip3_dual	ip3_dual_TL	20180816_TL_trial_020	is	3.43695198683776	0.837446529950094	0.177436456905202	Gp
ip3_dual	ip3_dual_TL	20180816_TL_trial_020	nrem	3.27874488892815	0.794170559649907	0.177436456905202	Gp
ip3_dual	ip3_dual_TL	20180816_TL_trial_020	rem	2.83254278573168	0.781089673582576	0.177436456905202	Gp
ip3_dual	ip3_dual_NM	20180817_NM_trial_001	whisking	2.78590402850303	0.503915842258418	0.315442590053691	Gp
ip3_dual	ip3_dual_NM	20180817_NM_trial_001	quiet	2.36056204890179	0.502076861091648	0.315442590053691	Gp
ip3_dual	ip3_dual_NM	20180817_NM_trial_001	locomotion	3.08783246485891	0.55425402512777	0.315442590053691	Gp
ip3_dual	ip3_dual_NM	20180817_NM_trial_002	whisking	2.80733528746795	0.519069641263148	0.315442590053691	Gp
ip3_dual	ip3_dual_NM	20180817_NM_trial_002	quiet	2.59392344843338	0.489314582263698	0.315442590053691	Gp
ip3_dual	ip3_dual_NM	20180817_NM_trial_002	locomotion	3.09324915579923	0.48285722511516	0.315442590053691	Gp
ip3_dual	ip3_dual_NM	20180817_NM_trial_003	whisking	2.41958804870728	0.502127773920457	0.315442590053691	Gp
ip3_dual	ip3_dual_NM	20180817_NM_trial_003	quiet	2.76975900144399	0.550711753426429	0.315442590053691	Gp
ip3_dual	ip3_dual_NM	20180817_NM_trial_003	locomotion	2.82336734067859	0.475425003396028	0.315442590053691	Gp
ip3_dual	ip3_dual_NM	20180817_NM_trial_004	whisking	2.77448559877121	0.51105198342527	0.315442590053691	Gp
ip3_dual	ip3_dual_NM	20180817_NM_trial_004	quiet	2.66041379829764	0.482021624275864	0.315442590053691	Gp
ip3_dual	ip3_dual_NM	20180817_NM_trial_004	locomotion	2.60508979910817	0.439314097551148	0.315442590053691	Gp
ip3_dual	ip3_dual_NM	20180817_NM_trial_005	whisking	2.25009203555326	0.29156715967803	0.454237329677315	Gp
ip3_dual	ip3_dual_NM	20180817_NM_trial_005	quiet	1.94673141290278	0.243238355329206	0.454237329677315	Gp
ip3_dual	ip3_dual_NM	20180817_NM_trial_005	locomotion	2.30146913703173	0.31182184106668	0.454237329677315	Gp
ip3_dual	ip3_dual_NM	20180817_NM_trial_007	whisking	2.56594916531588	0.498605775706953	0.315442590053691	Gp
ip3_dual	ip3_dual_NM	20180817_NM_trial_007	quiet	2.47486130838419	0.502792454222227	0.315442590053691	Gp
ip3_dual	ip3_dual_NM	20180817_NM_trial_007	locomotion	2.5922084951351	0.4343175877551	0.315442590053691	Gp
ip3_dual	ip3_dual_NM	20180817_NM_trial_009	whisking	2.77266867507421	0.388337578465902	0.315442590053691	Gp
ip3_dual	ip3_dual_NM	20180817_NM_trial_009	quiet	2.25347759069935	0.369627114999981	0.315442590053691	Gp
ip3_dual	ip3_dual_NM	20180817_NM_trial_009	locomotion	2.83314178103778	0.433720705648137	0.315442590053691	Gp
ip3_dual	ip3_dual_NM	20180817_NM_trial_010	whisking	2.86001281648679	0.510533527533338	0.315442590053691	Gp
ip3_dual	ip3_dual_NM	20180817_NM_trial_010	quiet	2.62695600118846	0.490584990345968	0.315442590053691	Gp
ip3_dual	ip3_dual_NM	20180817_NM_trial_010	locomotion	2.49180980900401	0.52610731136095	0.315442590053691	Gp
ip3_dual	ip3_dual_NM	20180817_NM_trial_017	is	3.37434714289827	0.555978912778164	0.315442590053691	Gp
ip3_dual	ip3_dual_NM	20180817_NM_trial_017	nrem	2.97018509572679	0.626849636000001	0.315442590053691	Gp
ip3_dual	ip3_dual_NM	20180817_NM_trial_018	is	2.322804526759	0.441223302482962	0.315442590053691	Gp
ip3_dual	ip3_dual_NM	20180817_NM_trial_018	nrem	2.75669393916487	0.554805949706505	0.315442590053691	Gp
ip3_dual	ip3_dual_NM	20180817_NM_trial_022	is	3.10936267338639	0.548347966813209	0.315442590053691	Gp
ip3_dual	ip3_dual_NM	20180817_NM_trial_022	nrem	2.60240136794295	0.348625605499999	0.315442590053691	Gp
ip3_dual	ip3_dual_TR	20180819_TR_trial_001	whisking	3.9985134068561	0.703076395675644	0.36211521817388	Gp
ip3_dual	ip3_dual_TR	20180819_TR_trial_001	quiet	4.03189744059305	0.687333921230648	0.36211521817388	Gp
ip3_dual	ip3_dual_TR	20180819_TR_trial_001	locomotion	3.85386367038698	0.653940040839524	0.36211521817388	Gp
ip3_dual	ip3_dual_TR	20180819_TR_trial_006	whisking	3.76237673435816	0.809819454700008	0.223051594502013	Gp
ip3_dual	ip3_dual_TR	20180819_TR_trial_006	quiet	3.02034324583953	0.723637587897848	0.223051594502013	Gp
ip3_dual	ip3_dual_TR	20180819_TR_trial_006	locomotion	3.08888615300394	0.669031154341304	0.223051594502013	Gp
ip3_dual	ip3_dual_TR	20180819_TR_trial_009	whisking	3.71974310122703	0.68164593355196	0.315442590053691	Gp
ip3_dual	ip3_dual_TR	20180819_TR_trial_009	quiet	3.9495402931844	0.698495054033365	0.315442590053691	Gp
ip3_dual	ip3_dual_TR	20180819_TR_trial_009	locomotion	5.28992216494801	0.882198206888884	0.315442590053691	Gp
ip3_dual	ip3_dual_TR	20180819_TR_trial_013	whisking	4.18127386176398	0.752432634775649	0.315442590053691	Gp
ip3_dual	ip3_dual_TR	20180819_TR_trial_013	quiet	4.17686422965541	0.749483888049037	0.315442590053691	Gp
ip3_dual	ip3_dual_TR	20180819_TR_trial_013	locomotion	4.81823093434953	0.798717486921583	0.315442590053691	Gp
ip3_dual	ip3_dual_TL	20180820_TL_trial_003	is	2.18429114244726	0.519887256226404	0.315442590053691	Gp
ip3_dual	ip3_dual_TL	20180820_TL_trial_003	nrem	3.1701980300396	0.573342127312501	0.315442590053691	Gp
ip3_dual	ip3_dual_TL	20180820_TL_trial_003	rem	2.19811576993111	0.44066022637976	0.315442590053691	Gp
ip3_dual	ip3_dual_TL	20180820_TL_trial_004	is	2.63016920157444	0.585440164492958	0.315442590053691	Gp
ip3_dual	ip3_dual_TL	20180820_TL_trial_004	nrem	1.9452293053311	0.448732944729157	0.315442590053691	Gp
ip3_dual	ip3_dual_TL	20180820_TL_trial_005	is	2.9255466258933	0.634383281093025	0.315442590053691	Gp
ip3_dual	ip3_dual_TL	20180820_TL_trial_005	nrem	3.92917401920433	0.831625859728035	0.315442590053691	Gp
ip3_dual	ip3_dual_TL	20180820_TL_trial_006	is	3.15775510993061	0.587821555329822	0.315442590053691	Gp
ip3_dual	ip3_dual_TL	20180820_TL_trial_006	nrem	2.91702420074597	0.591012240623711	0.315442590053691	Gp
ip3_dual	ip3_dual_TL	20180820_TL_trial_007	is	2.91343559881887	0.586582213130463	0.315442590053691	Gp
ip3_dual	ip3_dual_TL	20180820_TL_trial_007	nrem	3.60956449475724	0.663408725371454	0.315442590053691	Gp
ip3_dual	ip3_dual_TL	20180820_TL_trial_008	is	3.0704827580694	0.595518114121592	0.315442590053691	Gp
ip3_dual	ip3_dual_TL	20180820_TL_trial_008	nrem	3.45958930232	0.694975625407334	0.315442590053691	Gp
ip3_dual	ip3_dual_TL	20180820_TL_trial_009	is	2.75802901746059	0.537044770035412	0.315442590053691	Gp
ip3_dual	ip3_dual_TL	20180820_TL_trial_009	nrem	3.19487118648845	0.635917341939794	0.315442590053691	Gp
ip3_dual	ip3_dual_TL	20180820_TL_trial_009	rem	2.9807447125609	0.543739952241075	0.315442590053691	Gp
ip3_dual	ip3_dual_TL	20180820_TL_trial_010	is	3.14858437109146	0.628490623888898	0.315442590053691	Gp
ip3_dual	ip3_dual_TL	20180820_TL_trial_010	nrem	2.67816944104407	0.558346907865562	0.315442590053691	Gp
ip3_dual	ip3_dual_TL	20180820_TL_trial_011	is	3.14139108276609	0.667050645752089	0.315442590053691	Gp
ip3_dual	ip3_dual_TL	20180820_TL_trial_014	is	3.64794092045961	0.729498697354828	0.315442590053691	Gp
ip3_dual	ip3_dual_TL	20180820_TL_trial_014	rem	2.99731830704712	0.579479102381322	0.315442590053691	Gp
ip3_dual	ip3_dual_TL	20180820_TL_trial_015	is	3.41390286977463	0.71052956332258	0.315442590053691	Gp
ip3_dual	ip3_dual_TL	20180820_TL_trial_015	nrem	3.04801660015879	0.624781851160015	0.315442590053691	Gp
ip3_dual	ip3_dual_TL	20180820_TL_trial_016	is	3.57269231828766	0.818340767646435	0.260696355416274	Gp
ip3_dual	ip3_dual_TL	20180820_TL_trial_016	nrem	3.43643545381241	0.772646163573844	0.260696355416274	Gp
ip3_dual	ip3_dual_NM	20180821_NM_trial_001	whisking	3.05545251374071	0.600718889839865	0.315442590053691	Gp
ip3_dual	ip3_dual_NM	20180821_NM_trial_001	locomotion	3.11534451769839	0.581017929834076	0.315442590053691	Gp
ip3_dual	ip3_dual_NM	20180821_NM_trial_002	whisking	2.77721256830559	0.52000471051696	0.315442590053691	Gp
ip3_dual	ip3_dual_NM	20180821_NM_trial_002	quiet	2.60795493466925	0.487156848976524	0.315442590053691	Gp
ip3_dual	ip3_dual_NM	20180821_NM_trial_002	locomotion	3.2888550211927	0.565570586059084	0.315442590053691	Gp
ip3_dual	ip3_dual_NM	20180821_NM_trial_003	whisking	3.23625123404708	0.629004130629706	0.315442590053691	Gp
ip3_dual	ip3_dual_NM	20180821_NM_trial_003	quiet	2.98774316829261	0.576715119583339	0.315442590053691	Gp
ip3_dual	ip3_dual_NM	20180821_NM_trial_003	locomotion	3.08868825346505	0.598782428087097	0.315442590053691	Gp
ip3_dual	ip3_dual_NM	20180821_NM_trial_004	whisking	3.01563116091329	0.515013841540006	0.315442590053691	Gp
ip3_dual	ip3_dual_NM	20180821_NM_trial_004	quiet	2.55782795847885	0.468973589086971	0.315442590053691	Gp
ip3_dual	ip3_dual_NM	20180821_NM_trial_004	locomotion	2.18161058464614	0.402973120603056	0.315442590053691	Gp
ip3_dual	ip3_dual_NM	20180821_NM_trial_005	whisking	3.22558974885301	0.618500411775998	0.315442590053691	Gp
ip3_dual	ip3_dual_NM	20180821_NM_trial_005	quiet	3.30286947232687	0.721903937614344	0.315442590053691	Gp
ip3_dual	ip3_dual_NM	20180821_NM_trial_005	locomotion	2.79457634392226	0.463257284466019	0.315442590053691	Gp
ip3_dual	ip3_dual_NM	20180821_NM_trial_006	whisking	2.10144849278626	0.446752786057155	0.315442590053691	Gp
ip3_dual	ip3_dual_NM	20180821_NM_trial_006	quiet	2.37788309386082	0.491471761920693	0.315442590053691	Gp
ip3_dual	ip3_dual_NM	20180821_NM_trial_006	locomotion	2.63776784217598	0.532117045153195	0.315442590053691	Gp
ip3_dual	ip3_dual_NM	20180821_NM_trial_008	whisking	3.00868343804374	0.56117542725739	0.315442590053691	Gp
ip3_dual	ip3_dual_NM	20180821_NM_trial_008	quiet	2.7101164539264	0.517373844294578	0.315442590053691	Gp
ip3_dual	ip3_dual_NM	20180821_NM_trial_009	whisking	2.57589076728949	0.534636714263849	0.315442590053691	Gp
ip3_dual	ip3_dual_NM	20180821_NM_trial_009	quiet	2.63544290976336	0.544906831186313	0.315442590053691	Gp
ip3_dual	ip3_dual_NM	20180821_NM_trial_009	locomotion	3.28181617728937	0.531177474923096	0.315442590053691	Gp
ip3_dual	ip3_dual_NM	20180821_NM_trial_010	nrem	2.61755498256318	0.531973189474533	0.315442590053691	Gp
ip3_dual	ip3_dual_NM	20180821_NM_trial_010	rem	2.93395527308003	0.558957182752687	0.315442590053691	Gp
ip3_dual	ip3_dual_NM	20180821_NM_trial_011	nrem	2.21926423975827	0.447834622035398	0.315442590053691	Gp
ip3_dual	ip3_dual_NM	20180821_NM_trial_012	is	2.2114185786922	0.509342672842123	0.315442590053691	Gp
ip3_dual	ip3_dual_NM	20180821_NM_trial_012	nrem	2.97761731502909	0.55861427694268	0.315442590053691	Gp
ip3_dual	ip3_dual_NM	20180821_NM_trial_014	is	2.82775367000951	0.578197771775281	0.36211521817388	Gp
ip3_dual	ip3_dual_NM	20180821_NM_trial_014	nrem	3.44009457265187	0.563022101583337	0.36211521817388	Gp
ip3_dual	ip3_dual_NM	20180821_NM_trial_015	is	3.75844268430346	0.635390749562328	0.36211521817388	Gp
ip3_dual	ip3_dual_NM	20180821_NM_trial_015	nrem	3.47297428374513	0.598414114774866	0.36211521817388	Gp
ip3_dual	ip3_dual_NM	20180821_NM_trial_015	rem	3.15467187885105	0.577546622908299	0.36211521817388	Gp
ip3_dual	ip3_dual_TR	20180828_TR_trial_001	whisking	3.96246589237984	0.761170837752223	0.315442590053691	Gp
ip3_dual	ip3_dual_TR	20180828_TR_trial_001	quiet	3.62116927272252	0.74585577622124	0.315442590053691	Gp
ip3_dual	ip3_dual_TR	20180828_TR_trial_001	locomotion	3.5822264774701	0.70996514461037	0.315442590053691	Gp
ip3_dual	ip3_dual_TR	20180828_TR_trial_002	whisking	3.50449356313756	0.697403623202218	0.315442590053691	Gp
ip3_dual	ip3_dual_TR	20180828_TR_trial_002	quiet	3.83570436692015	0.744725599109039	0.315442590053691	Gp
ip3_dual	ip3_dual_TR	20180828_TR_trial_002	locomotion	3.76334818356841	0.748571630976692	0.315442590053691	Gp
ip3_dual	ip3_dual_TR	20180828_TR_trial_003	whisking	3.56772109627713	0.715700476825351	0.315442590053691	Gp
ip3_dual	ip3_dual_TR	20180828_TR_trial_003	quiet	4.10816791960949	0.915523734446576	0.315442590053691	Gp
ip3_dual	ip3_dual_TR	20180828_TR_trial_003	locomotion	3.78885936624681	0.77108032440943	0.315442590053691	Gp
ip3_dual	ip3_dual_TR	20180828_TR_trial_004	whisking	3.39869170104001	0.713664702976931	0.315442590053691	Gp
ip3_dual	ip3_dual_TR	20180828_TR_trial_004	quiet	3.55990541530132	0.714308336578147	0.315442590053691	Gp
ip3_dual	ip3_dual_TR	20180828_TR_trial_004	locomotion	3.35154398062722	0.68723571153332	0.315442590053691	Gp
ip3_dual	ip3_dual_TR	20180828_TR_trial_005	whisking	3.07928324881195	0.664044801866022	0.315442590053691	Gp
ip3_dual	ip3_dual_TR	20180828_TR_trial_005	quiet	3.0610221206249	0.675715083781833	0.315442590053691	Gp
ip3_dual	ip3_dual_TR	20180828_TR_trial_005	locomotion	3.16150981603351	0.669297242409533	0.315442590053691	Gp
ip3_dual	ip3_dual_TR	20180828_TR_trial_006	whisking	3.38160994207817	0.650957616692827	0.315442590053691	Gp
ip3_dual	ip3_dual_TR	20180828_TR_trial_006	quiet	2.41691223928462	0.536929544746474	0.315442590053691	Gp
ip3_dual	ip3_dual_TR	20180828_TR_trial_006	locomotion	2.77356894849052	0.562260617723499	0.315442590053691	Gp
ip3_dual	ip3_dual_TR	20180828_TR_trial_007	whisking	3.03183683710371	0.56025348787679	0.315442590053691	Gp
ip3_dual	ip3_dual_TR	20180828_TR_trial_007	quiet	2.93372270739941	0.583102622366987	0.315442590053691	Gp
ip3_dual	ip3_dual_TR	20180828_TR_trial_007	locomotion	3.20261337022784	0.555210712819046	0.315442590053691	Gp
ip3_dual	ip3_dual_TR	20180828_TR_trial_008	whisking	3.65516426975179	0.707753564883222	0.315442590053691	Gp
ip3_dual	ip3_dual_TR	20180828_TR_trial_008	quiet	3.25408380047357	0.657722203295865	0.315442590053691	Gp
ip3_dual	ip3_dual_TR	20180828_TR_trial_008	locomotion	3.3684715019288	0.661346769478832	0.315442590053691	Gp
ip3_dual	ip3_dual_TR	20180828_TR_trial_011	is	3.38921888084231	0.639908187727276	0.36211521817388	Gp
ip3_dual	ip3_dual_TR	20180828_TR_trial_011	nrem	3.11956799322417	0.625740259199538	0.36211521817388	Gp
ip3_dual	ip3_dual_TR	20180828_TR_trial_012	nrem	3.82735038953547	0.698724773735802	0.36211521817388	Gp
ip3_dual	ip3_dual_TR	20180828_TR_trial_013	nrem	4.2160414087111	0.736089485261226	0.36211521817388	Gp
ip3_dual	ip3_dual_TR	20180828_TR_trial_014	nrem	4.3684649241915	0.737655393878146	0.36211521817388	Gp
ip3_dual	ip3_dual_TR	20180828_TR_trial_015	is	3.82436908029609	0.631821864104477	0.36211521817388	Gp
ip3_dual	ip3_dual_TR	20180828_TR_trial_015	nrem	4.41761803725599	0.737986405572038	0.36211521817388	Gp
ip3_dual	ip3_dual_TR	20180828_TR_trial_015	rem	4.20775211081017	0.692952811510459	0.36211521817388	Gp
ip3_dual	ip3_dual_TR	20180828_TR_trial_016	is	4.37788013766627	0.784888117115393	0.36211521817388	Gp
ip3_dual	ip3_dual_TR	20180828_TR_trial_016	nrem	3.64175528897975	0.696510475635355	0.36211521817388	Gp
ip3_dual	ip3_dual_TR	20180828_TR_trial_018	is	3.57892926104264	0.63961730108696	0.36211521817388	Gp
ip3_dual	ip3_dual_TR	20180828_TR_trial_018	nrem	4.38286901511817	0.754887288531139	0.36211521817388	Gp
ip3_dual	ip3_dual_TR	20180828_TR_trial_019	rem	4.74236572295358	0.758232838182149	0.36211521817388	Gp
ip3_dual	ip3_dual_TR	20180828_TR_trial_020	is	2.51819573739267	0.419313190779814	0.36211521817388	Gp
ip3_dual	ip3_dual_TR	20180828_TR_trial_020	nrem	3.50216017227339	0.612455769353725	0.36211521817388	Gp
ip3_dual	ip3_dual_TL	20180830_TL_trial_008	whisking	3.63054091171981	0.68574180094805	0.315442590053691	Gp
ip3_dual	ip3_dual_TL	20180830_TL_trial_008	quiet	3.7632668397421	0.715380286971722	0.315442590053691	Gp
ip3_dual	ip3_dual_TL	20180830_TL_trial_008	locomotion	3.5363614480218	0.638163527979772	0.315442590053691	Gp
ip3_dual	ip3_dual_TL	20180830_TL_trial_009	nrem	4.07535038088276	0.738948413170177	0.315442590053691	Gp
ip3_dual	ip3_dual_TL	20180830_TL_trial_011	is	1.94811797373818	0.403598861879106	0.315442590053691	Gp
ip3_dual	ip3_dual_TL	20180830_TL_trial_011	nrem	2.30706051156915	0.419701401549005	0.315442590053691	Gp
ip3_dual	ip3_dual_TL	20180830_TL_trial_012	is	2.91769509979906	0.638786329878777	0.223051594502013	Gp
ip3_dual	ip3_dual_TL	20180830_TL_trial_012	nrem	2.83385868562542	0.682320099323326	0.223051594502013	Gp
ip3_dual	ip3_dual_TL	20180830_TL_trial_014	is	3.56387456047416	0.696305384006623	0.315442590053691	Gp
ip3_dual	ip3_dual_TL	20180830_TL_trial_014	nrem	4.05684054911279	0.743776139443151	0.315442590053691	Gp
ip3_dual	ip3_dual_TL	20180830_TL_trial_015	is	3.88163750915061	0.68546771361069	0.315442590053691	Gp
ip3_dual	ip3_dual_TL	20180830_TL_trial_015	nrem	4.48126661702457	0.796659883409442	0.315442590053691	Gp
ip3_dual	ip3_dual_TL	20180830_TL_trial_016	is	3.66702010937414	0.638835752418982	0.315442590053691	Gp
ip3_dual	ip3_dual_TL	20180830_TL_trial_016	nrem	4.2585998934834	0.726265712835659	0.315442590053691	Gp
ip3_dual	ip3_dual_TL	20180830_TL_trial_016	rem	3.80029252291597	0.709951816589713	0.315442590053691	Gp
ip3_dual	ip3_dual_TL	20180830_TL_trial_017	is	3.52669186708986	0.688268585591234	0.315442590053691	Gp
ip3_dual	ip3_dual_TL	20180830_TL_trial_017	nrem	3.67798966262826	0.696388926823738	0.315442590053691	Gp
ip3_dual	ip3_dual_TL	20180830_TL_trial_017	rem	3.40341837868338	0.661223305724923	0.315442590053691	Gp
ip3_dual	ip3_dual_TL	20180830_TL_trial_019	is	2.91865695436276	0.507327938067013	0.315442590053691	Gp
ip3_dual	ip3_dual_TL	20180830_TL_trial_019	nrem	3.19683107725194	0.562345779149501	0.315442590053691	Gp
ip3_dual	ip3_dual_TL	20180830_TL_trial_020	is	3.90466773634029	0.832796301513545	0.315442590053691	Gp
ip3_dual	ip3_dual_TL	20180830_TL_trial_020	nrem	2.99229898274395	0.525249751195557	0.315442590053691	Gp
ip3_dual	ip3_dual_TL	20180830_TL_trial_020	rem	1.44402607891245	0.274793516088923	0.315442590053691	Gp
ip3_dual	ip3_dual_TL	20180830_TL_trial_021	is	3.30516837719973	0.60662864389382	0.315442590053691	Gp
ip3_dual	ip3_dual_TL	20180830_TL_trial_021	nrem	3.24128690359516	0.59677428381368	0.315442590053691	Gp
ip3_dual	ip3_dual_TL	20180830_TL_trial_021	rem	2.97489208598506	0.539069396297865	0.315442590053691	Gp
ip3_dual	ip3_dual_TL	20180830_TL_trial_024	is	3.52820376409367	0.632539627637003	0.315442590053691	Gp
ip3_dual	ip3_dual_TL	20180830_TL_trial_024	nrem	3.33025873183477	0.616902744272732	0.315442590053691	Gp
ip3_dual	ip3_dual_TL	20180830_TL_trial_024	rem	3.62852304771819	0.690739510686409	0.315442590053691	Gp
ip3_dual	ip3_dual_TL	20180830_TL_trial_025	is	3.85212673012252	0.705361295757912	0.315442590053691	Gp
ip3_dual	ip3_dual_TL	20180830_TL_trial_025	nrem	3.40327505491258	0.662777548179609	0.315442590053691	Gp
ip3_dual	ip3_dual_NM	20180902_NM_trial_002	whisking	2.75472124875655	0.497592725876721	0.315442590053691	Gp
ip3_dual	ip3_dual_NM	20180902_NM_trial_002	quiet	2.95132403168945	0.507485175682101	0.315442590053691	Gp
ip3_dual	ip3_dual_NM	20180902_NM_trial_002	locomotion	3.19092339029519	0.595402425917364	0.315442590053691	Gp
ip3_dual	ip3_dual_NM	20180902_NM_trial_003	whisking	1.81379489280873	0.34162511166667	0.315442590053691	Gp
ip3_dual	ip3_dual_NM	20180902_NM_trial_003	quiet	2.1003688529691	0.463609078281255	0.315442590053691	Gp
ip3_dual	ip3_dual_NM	20180902_NM_trial_003	locomotion	1.66437471857277	0.34486745526316	0.315442590053691	Gp
ip3_dual	ip3_dual_NM	20180902_NM_trial_004	whisking	2.43211713698875	0.487836975671645	0.36211521817388	Gp
ip3_dual	ip3_dual_NM	20180902_NM_trial_004	quiet	3.27196964992829	0.542816290033485	0.36211521817388	Gp
ip3_dual	ip3_dual_NM	20180902_NM_trial_004	locomotion	2.74781547908415	0.474497832100845	0.36211521817388	Gp
ip3_dual	ip3_dual_NM	20180902_NM_trial_005	whisking	2.97706384046898	0.609789692875496	0.315442590053691	Gp
ip3_dual	ip3_dual_NM	20180902_NM_trial_005	quiet	3.32602134185396	0.602077718330772	0.315442590053691	Gp
ip3_dual	ip3_dual_NM	20180902_NM_trial_005	locomotion	2.82596897965584	0.534536706082531	0.315442590053691	Gp
ip3_dual	ip3_dual_NM	20180902_NM_trial_006	whisking	3.42685359194692	0.606880919151506	0.315442590053691	Gp
ip3_dual	ip3_dual_NM	20180902_NM_trial_006	quiet	3.19214186239114	0.605574894413044	0.315442590053691	Gp
ip3_dual	ip3_dual_NM	20180902_NM_trial_006	locomotion	2.76302389080473	0.509206615307682	0.315442590053691	Gp
ip3_dual	ip3_dual_NM	20180902_NM_trial_009	rem	3.0612269534756	0.586515770181818	0.315442590053691	Gp
ip3_dual	ip3_dual_NM	20180902_NM_trial_010	nrem	3.14858437109145	0.55523274893097	0.315442590053691	Gp
ip3_dual	ip3_dual_NM	20180902_NM_trial_011	is	3.34369145456911	0.624685881295265	0.315442590053691	Gp
ip3_dual	ip3_dual_NM	20180902_NM_trial_011	rem	2.74533629156103	0.562841338999999	0.315442590053691	Gp
ip3_dual	ip3_dual_TR	20180906_TR_trial_001	whisking	4.88362614569089	0.663112332070406	0.709745827620806	Gp
ip3_dual	ip3_dual_TR	20180906_TR_trial_001	quiet	5.69824507318418	0.81242874951428	0.709745827620806	Gp
ip3_dual	ip3_dual_TR	20180906_TR_trial_001	locomotion	4.9960892172294	0.686288999031981	0.709745827620806	Gp
ip3_dual	ip3_dual_TR	20180906_TR_trial_003	whisking	3.83444975997101	0.626136974373586	0.446103189004027	Gp
ip3_dual	ip3_dual_TR	20180906_TR_trial_003	quiet	3.46049446418168	0.613236072477225	0.446103189004027	Gp
ip3_dual	ip3_dual_TR	20180906_TR_trial_003	locomotion	3.5920731430085	0.596938887161983	0.446103189004027	Gp
ip3_dual	ip3_dual_TR	20180906_TR_trial_004	whisking	4.00398138351469	0.632261457766868	0.446103189004027	Gp
ip3_dual	ip3_dual_TR	20180906_TR_trial_004	quiet	3.87375196283518	0.653496694271042	0.446103189004027	Gp
ip3_dual	ip3_dual_TR	20180906_TR_trial_004	locomotion	3.78975818701717	0.638341744202676	0.446103189004027	Gp
ip3_dual	ip3_dual_TR	20180906_TR_trial_005	whisking	3.51805123806133	0.565206946124135	0.446103189004027	Gp
ip3_dual	ip3_dual_TR	20180906_TR_trial_005	quiet	3.14616808722301	0.526563510951713	0.446103189004027	Gp
ip3_dual	ip3_dual_TR	20180906_TR_trial_005	locomotion	2.88966577573848	0.460215302530355	0.446103189004027	Gp
ip3_dual	ip3_dual_TR	20180906_TR_trial_012	is	4.0405447116006	0.489305483784231	0.709745827620806	Gp
ip3_dual	ip3_dual_TR	20180906_TR_trial_012	rem	4.85200025914561	0.570877138837421	0.709745827620806	Gp
ip3_dual	ip3_dual_TR	20180906_TR_trial_014	is	4.42394956245432	0.680011496640014	0.50186608762953	Gp
ip3_dual	ip3_dual_TR	20180906_TR_trial_014	nrem	4.11856314223622	0.636670554164635	0.50186608762953	Gp
ip3_dual	ip3_dual_TR	20180906_TR_trial_015	is	4.00905204895625	0.63235236915695	0.50186608762953	Gp
ip3_dual	ip3_dual_TR	20180906_TR_trial_015	nrem	4.47690461729841	0.65619094411413	0.50186608762953	Gp
ip3_dual	ip3_dual_TR	20180906_TR_trial_015	rem	4.12195489839815	0.641758654328532	0.50186608762953	Gp
ip3_dual	ip3_dual_TR	20180906_TR_trial_016	is	3.9533972266908	0.615450032931031	0.50186608762953	Gp
ip3_dual	ip3_dual_TR	20180906_TR_trial_016	nrem	4.7562347159699	0.730553431345417	0.50186608762953	Gp
ip3_dual	ip3_dual_TR	20180906_TR_trial_016	rem	4.60706842675758	0.647811242987589	0.50186608762953	Gp
ip3_dual	ip3_dual_TR	20180906_TR_trial_020	is	1.50559826288859	0.322851244142883	0.50186608762953	Gp
ip3_dual	ip3_dual_TR	20180906_TR_trial_020	nrem	2.86310489336191	0.401450947573747	0.50186608762953	Gp
ip3_dual	ip3_dual_NM	20180907_NM_trial_002	whisking	2.96870521526914	0.431765942893649	0.536669812945789	Gp
ip3_dual	ip3_dual_NM	20180907_NM_trial_002	quiet	3.02346783153217	0.439573730101902	0.536669812945789	Gp
ip3_dual	ip3_dual_NM	20180907_NM_trial_002	locomotion	3.00626610199475	0.435418132933003	0.536669812945789	Gp
ip3_dual	ip3_dual_NM	20180907_NM_trial_003	whisking	5.73474628717611	0.403419494919986	0.709745827620806	Gp
ip3_dual	ip3_dual_NM	20180907_NM_trial_003	quiet	3.87851002770562	0.483473753666666	0.709745827620806	Gp
ip3_dual	ip3_dual_NM	20180907_NM_trial_003	locomotion	11.2003725125914	0.622401222863019	0.709745827620806	Gp
ip3_dual	ip3_dual_NM	20180907_NM_trial_004	whisking	2.6137649997353	0.368308342791896	0.50186608762953	Gp
ip3_dual	ip3_dual_NM	20180907_NM_trial_004	quiet	3.84670543143976	0.532342479189938	0.50186608762953	Gp
ip3_dual	ip3_dual_NM	20180907_NM_trial_004	locomotion	2.69242164926983	0.397736911205216	0.50186608762953	Gp
ip3_dual	ip3_dual_NM	20180907_NM_trial_008	whisking	2.77211529600179	0.537639424000006	0.315442590053691	Gp
ip3_dual	ip3_dual_NM	20180907_NM_trial_008	quiet	2.64206836831283	0.539696717714283	0.315442590053691	Gp
ip3_dual	ip3_dual_NM	20180907_NM_trial_008	locomotion	2.74941319231983	0.437246877234576	0.315442590053691	Gp
ip3_dual	ip3_dual_NM	20180907_NM_trial_009	whisking	2.97918001717375	0.623512406111091	0.315442590053691	Gp
ip3_dual	ip3_dual_NM	20180907_NM_trial_009	quiet	2.81815219604569	0.482299531334223	0.315442590053691	Gp
ip3_dual	ip3_dual_NM	20180907_NM_trial_009	locomotion	1.0251884176745	0.31082280125	0.315442590053691	Gp
ip3_dual	ip3_dual_NM	20180907_NM_trial_011	whisking	2.85951507669974	0.560505056053255	0.315442590053691	Gp
ip3_dual	ip3_dual_NM	20180907_NM_trial_011	quiet	3.35333675446727	0.620776093209399	0.315442590053691	Gp
ip3_dual	ip3_dual_NM	20180907_NM_trial_011	locomotion	3.12775804872076	0.636904730794692	0.315442590053691	Gp
ip3_dual	ip3_dual_NM	20180907_NM_trial_013	whisking	3.50898240131216	0.789248211804904	0.223051594502013	Gp
ip3_dual	ip3_dual_NM	20180907_NM_trial_013	quiet	3.14299974071023	0.710104800919068	0.223051594502013	Gp
ip3_dual	ip3_dual_NM	20180907_NM_trial_013	locomotion	2.98181036332694	0.693064236812714	0.223051594502013	Gp
ip3_dual	ip3_dual_NM	20180907_NM_trial_018	is	3.83147341089605	0.561356066032509	0.454237329677315	Gp
ip3_dual	ip3_dual_NM	20180907_NM_trial_018	nrem	3.63712835941722	0.551426276898933	0.454237329677315	Gp
ip3_dual	ip3_dual_NM	20180907_NM_trial_018	rem	2.68186697384825	0.392061931657536	0.454237329677315	Gp
ip3_dual	ip3_dual_NM	20180907_NM_trial_019	is	2.67783329165144	0.500993333097833	0.315442590053691	Gp
ip3_dual	ip3_dual_NM	20180907_NM_trial_019	rem	4.06783792217065	0.686659149130449	0.315442590053691	Gp
ip3_dual	ip3_dual_NM	20180907_NM_trial_021	is	2.83321301920176	0.558948320243894	0.315442590053691	Gp
ip3_dual	ip3_dual_NM	20180907_NM_trial_021	nrem	3.17972878209202	0.606281908609626	0.315442590053691	Gp
ip3_dual	ip3_dual_NM	20180907_NM_trial_021	rem	2.4750110911905	0.641893241666667	0.315442590053691	Gp
ip3_dual	ip3_dual_NM	20180907_NM_trial_027	is	3.94063217014339	0.678374246218202	0.36211521817388	Gp
ip3_dual	ip3_dual_NM	20180907_NM_trial_027	nrem	3.65603484037024	0.640883889000004	0.36211521817388	Gp
ip3_dual	ip3_dual_NM	20180907_NM_trial_027	rem	4.29225175274198	0.760959525423068	0.36211521817388	Gp
ip3_dual	ip3_dual_NM	20180907_NM_trial_028	is	1.86261338888846	0.312022935714286	0.315442590053691	Gp
ip3_dual	ip3_dual_NM	20180907_NM_trial_028	nrem	3.11117123099777	0.588548947792646	0.315442590053691	Gp
ip3_dual	ip3_dual_NM	20180907_NM_trial_028	rem	2.56600414601368	0.454925747692313	0.315442590053691	Gp
ip3_dual	ip3_dual_NM	20180907_NM_trial_030	is	2.46358055868379	0.502926164677679	0.315442590053691	Gp
ip3_dual	ip3_dual_NM	20180907_NM_trial_030	nrem	2.73519252278814	0.467399462554833	0.315442590053691	Gp
ip3_dual	ip3_dual_TR	20180909_TR_trial_004	whisking	2.86198433267464	0.544989995437497	0.315442590053691	Gp
ip3_dual	ip3_dual_TR	20180909_TR_trial_004	quiet	3.22296531810995	0.680776340822091	0.315442590053691	Gp
ip3_dual	ip3_dual_TR	20180909_TR_trial_004	locomotion	3.15535640965212	0.610527400932164	0.315442590053691	Gp
ip3_dual	ip3_dual_TR	20180909_TR_trial_007	is	2.93560536509426	0.601514431792771	0.315442590053691	Gp
ip3_dual	ip3_dual_TR	20180909_TR_trial_007	nrem	2.70973081310943	0.598336418320151	0.315442590053691	Gp
ip3_dual	ip3_dual_TR	20180909_TR_trial_008	nrem	3.53759587021977	0.685885690764722	0.315442590053691	Gp
ip3_dual	ip3_dual_TR	20180909_TR_trial_009	is	2.66844367699129	0.588102488310956	0.315442590053691	Gp
ip3_dual	ip3_dual_TR	20180909_TR_trial_009	nrem	3.52821959241372	0.691989203692288	0.315442590053691	Gp
ip3_dual	ip3_dual_TR	20180909_TR_trial_009	rem	2.83637275111724	0.584126694885529	0.315442590053691	Gp
ip3_dual	ip3_dual_TR	20180909_TR_trial_010	is	3.40781421058004	0.743110272688516	0.315442590053691	Gp
ip3_dual	ip3_dual_TR	20180909_TR_trial_011	is	3.07886360710198	0.588618154688201	0.315442590053691	Gp
ip3_dual	ip3_dual_TR	20180909_TR_trial_012	is	3.66320427159124	0.623090888354838	0.315442590053691	Gp
ip3_dual	ip3_dual_TR	20180909_TR_trial_013	is	3.07010948495651	0.521366610207563	0.315442590053691	Gp
ip3_dual	ip3_dual_TR	20180909_TR_trial_013	nrem	4.01091670179619	0.665141806072808	0.315442590053691	Gp
ip3_dual	ip3_dual_TR	20180909_TR_trial_013	rem	3.61283887313293	0.622008293071957	0.315442590053691	Gp
ip3_dual	ip3_dual_TR	20180909_TR_trial_014	nrem	2.71244643173306	0.548927800757805	0.337572331805377	Gp
ip3_dual	ip3_dual_TR	20180909_TR_trial_015	is	2.97930810272269	0.52592481917431	0.337572331805377	Gp
ip3_dual	ip3_dual_TR	20180909_TR_trial_015	nrem	3.50712989927027	0.651872477408678	0.337572331805377	Gp
ip3_dual	ip3_dual_TR	20180909_TR_trial_015	rem	3.07889247456974	0.544205438908046	0.337572331805377	Gp
ip3_dual	ip3_dual_TR	20180909_TR_trial_016	is	2.92182538542357	0.620964582331073	0.337572331805377	Gp
ip3_dual	ip3_dual_TR	20180909_TR_trial_016	nrem	3.23378949672652	0.644392840784086	0.337572331805377	Gp
ip3_dual	ip3_dual_TR	20180909_TR_trial_017	is	3.16060369484447	0.592655311088222	0.337572331805377	Gp
ip3_dual	ip3_dual_TR	20180909_TR_trial_017	nrem	3.33077610050411	0.618359998185847	0.337572331805377	Gp
ip3_dual	ip3_dual_TR	20180911_TR_trial_001	whisking	3.65894963978522	0.698577665789478	0.337572331805377	Gp
ip3_dual	ip3_dual_TR	20180911_TR_trial_001	quiet	3.2267852974578	0.651067000774846	0.337572331805377	Gp
ip3_dual	ip3_dual_TR	20180911_TR_trial_001	locomotion	3.28916630989855	0.639452132094019	0.337572331805377	Gp
ip3_dual	ip3_dual_TR	20180911_TR_trial_007	whisking	2.98200892780348	0.548907693901654	0.36211521817388	Gp
ip3_dual	ip3_dual_TR	20180911_TR_trial_007	quiet	3.80668606590122	0.764160584716127	0.36211521817388	Gp
ip3_dual	ip3_dual_TR	20180911_TR_trial_007	locomotion	3.212236935368	0.610804087483049	0.36211521817388	Gp
ip3_dual	ip3_dual_TR	20180911_TR_trial_008	whisking	2.5569768466972	0.375168256734698	0.36211521817388	Gp
ip3_dual	ip3_dual_TR	20180911_TR_trial_008	quiet	2.8873259446305	0.600896147352854	0.36211521817388	Gp
ip3_dual	ip3_dual_TR	20180911_TR_trial_008	locomotion	2.12384292184094	0.388348452856313	0.36211521817388	Gp
ip3_dual	ip3_dual_TR	20180911_TR_trial_009	whisking	2.85738412823636	0.628926192733345	0.315442590053691	Gp
ip3_dual	ip3_dual_TR	20180911_TR_trial_009	quiet	3.35505522489407	0.681232643180147	0.315442590053691	Gp
ip3_dual	ip3_dual_TR	20180911_TR_trial_009	locomotion	3.55785083728318	0.627475782677626	0.315442590053691	Gp
ip3_dual	ip3_dual_TR	20180911_TR_trial_010	whisking	3.64285313674908	0.560041150000011	0.315442590053691	Gp
ip3_dual	ip3_dual_TR	20180911_TR_trial_010	quiet	3.30281547975712	0.695743846501463	0.315442590053691	Gp
ip3_dual	ip3_dual_TR	20180911_TR_trial_010	locomotion	3.139226665286	0.539158963309871	0.315442590053691	Gp
ip3_dual	ip3_dual_TR	20180911_TR_trial_011	whisking	2.45344236708427	0.402607384018513	0.315442590053691	Gp
ip3_dual	ip3_dual_TR	20180911_TR_trial_011	quiet	3.44579925481005	0.699891983289619	0.315442590053691	Gp
ip3_dual	ip3_dual_TR	20180911_TR_trial_011	locomotion	2.27867172679463	0.437515563088133	0.315442590053691	Gp
ip3_dual	ip3_dual_TR	20180911_TR_trial_021	is	3.01641976738842	0.604004344324998	0.315442590053691	Gp
ip3_dual	ip3_dual_TR	20180911_TR_trial_021	nrem	3.17878440169935	0.644674357231657	0.315442590053691	Gp
ip3_dual	ip3_dual_TR	20180911_TR_trial_021	rem	2.34987008096177	0.497618556247186	0.315442590053691	Gp
ip3_dual	ip3_dual_TL	20180918_TL_trial_001	whisking	3.46155527491756	0.675088238348417	0.337572331805377	Gp
ip3_dual	ip3_dual_TL	20180918_TL_trial_001	quiet	3.43872644910502	0.672539678566815	0.337572331805377	Gp
ip3_dual	ip3_dual_TL	20180918_TL_trial_001	locomotion	3.50801087017771	0.686074145280472	0.337572331805377	Gp
ip3_dual	ip3_dual_TL	20180918_TL_trial_002	whisking	3.42459160158723	0.735039503677616	0.315442590053691	Gp
ip3_dual	ip3_dual_TL	20180918_TL_trial_002	quiet	3.47243306449347	0.717808818455292	0.315442590053691	Gp
ip3_dual	ip3_dual_TL	20180918_TL_trial_002	locomotion	3.40180362924266	0.66900454705869	0.315442590053691	Gp
ip3_dual	ip3_dual_TL	20180918_TL_trial_003	whisking	2.33427516639732	0.541479786171433	0.315442590053691	Gp
ip3_dual	ip3_dual_TL	20180918_TL_trial_003	quiet	2.29822458467687	0.507544985060444	0.315442590053691	Gp
ip3_dual	ip3_dual_TL	20180918_TL_trial_003	locomotion	2.5836250232969	0.503396987971439	0.315442590053691	Gp
ip3_dual	ip3_dual_TL	20180918_TL_trial_004	whisking	3.34455568084325	0.63752621952054	0.315442590053691	Gp
ip3_dual	ip3_dual_TL	20180918_TL_trial_004	quiet	3.12632283342305	0.619721097686352	0.315442590053691	Gp
ip3_dual	ip3_dual_TL	20180918_TL_trial_004	locomotion	2.82493525991402	0.566208337368416	0.315442590053691	Gp
ip3_dual	ip3_dual_TL	20180918_TL_trial_005	whisking	2.08081427824891	0.495194250526307	0.315442590053691	Gp
ip3_dual	ip3_dual_TL	20180918_TL_trial_005	quiet	2.82417682156233	0.605324441242864	0.315442590053691	Gp
ip3_dual	ip3_dual_TL	20180918_TL_trial_005	locomotion	2.99548195981217	0.546495936170528	0.315442590053691	Gp
ip3_dual	ip3_dual_TL	20180918_TL_trial_006	whisking	1.95420531399116	0.490104274780498	0.315442590053691	Gp
ip3_dual	ip3_dual_TL	20180918_TL_trial_006	quiet	2.31370282356771	0.526024706232608	0.315442590053691	Gp
ip3_dual	ip3_dual_TL	20180918_TL_trial_006	locomotion	2.4549662443309	0.540561425652166	0.315442590053691	Gp
ip3_dual	ip3_dual_TL	20180918_TL_trial_007	whisking	3.48219046676458	0.653147952312519	0.315442590053691	Gp
ip3_dual	ip3_dual_TL	20180918_TL_trial_007	quiet	3.12866344461609	0.641254061639651	0.315442590053691	Gp
ip3_dual	ip3_dual_TL	20180918_TL_trial_007	locomotion	3.43846078681902	0.7215075165368	0.315442590053691	Gp
ip3_dual	ip3_dual_TL	20180918_TL_trial_009	is	2.71856648867853	0.551270804104473	0.36211521817388	Gp
ip3_dual	ip3_dual_TL	20180918_TL_trial_014	is	3.09176064230875	0.521808133973742	0.36211521817388	Gp
ip3_dual	ip3_dual_TL	20180918_TL_trial_015	is	3.78397682316593	0.634880236384071	0.36211521817388	Gp
ip3_dual	ip3_dual_TL	20180918_TL_trial_015	nrem	4.00929210758431	0.639221537396299	0.36211521817388	Gp
ip3_dual	ip3_dual_TL	20180918_TL_trial_015	rem	3.45566942074537	0.564400312999998	0.36211521817388	Gp
ip3_dual	ip3_dual_TL	20180918_TL_trial_022	is	3.70030995318733	0.805666868869627	0.277244463914377	Gp
ip3_dual	ip3_dual_TL	20180918_TL_trial_025	is	2.61853910501722	0.596265176936183	0.277244463914377	Gp
ip3_dual	ip3_dual_TL	20180918_TL_trial_025	nrem	2.7137064052636	0.650549591974579	0.277244463914377	Gp
ip3_dual	ip3_dual_TL	20180918_TL_trial_028	is	2.60218129171733	0.394179054941871	0.454237329677315	Gp
ip3_dual	ip3_dual_TL	20180918_TL_trial_029	is	2.53242185086195	0.384501311587981	0.454237329677315	Gp
ip3_dual	ip3_dual_TL	20180918_TL_trial_029	nrem	2.73799352249201	0.434186526956112	0.454237329677315	Gp
ip3_dual	ip3_dual_TR	20180927_TR_trial_002	whisking	3.55436291821434	0.582828497714666	0.454237329677315	Gp
ip3_dual	ip3_dual_TR	20180927_TR_trial_002	quiet	3.47511975063018	0.567411152559504	0.454237329677315	Gp
ip3_dual	ip3_dual_TR	20180927_TR_trial_002	locomotion	3.84875639747155	0.629437948100269	0.454237329677315	Gp
ip3_dual	ip3_dual_TR	20180927_TR_trial_003	whisking	3.2809405339792	0.518746226499438	0.454237329677315	Gp
ip3_dual	ip3_dual_TR	20180927_TR_trial_003	quiet	3.29796749328419	0.522265881882104	0.454237329677315	Gp
ip3_dual	ip3_dual_TR	20180927_TR_trial_003	locomotion	3.62758978561745	0.583260470416656	0.454237329677315	Gp
