# Supplementary material for: Astrocytic Ca2+ signaling is reduced during sleep and is involved in the regulation of slow wave sleep
Source: Nat Commun. 2020 Jul 6;11:3240. doi: 10.1038/s41467-020-17062-2 (PMC7338360; doi:10.1038/s41467-020-17062-2)
Supplement: Supplementary file 9 — Source Data [file 41467_2020_17062_MOESM9_ESM.zip › Source Data/data 9c.xlsx]

## Sheet: Sheet1
genotype	mouse	trial	state	spindle_freq
WT	WT NM	WT NM 11140 Fr	IS	0.130718954248366
WT	WT NM	WT NM 11140 Fr	IS	0.142630744849445
WT	WT NM	WT NM 11140 Fr	IS	0.116279069767442
WT	WT NM	WT NM 11140 Fr	IS	0.125523012552301
WT	WT NM	WT NM 11140 Fr	IS	0.134983127109111
WT	WT NM	WT NM 11140 Fr	IS	0.167597765363128
WT	WT NM	WT NM 11140 Fr	IS	0.158562367864693
WT	WT NM	WT NM 11140 Fr	IS	0.149750415973378
WT	WT NM	WT NM 11140 Fr	IS	0.166435506241331
WT	WT NM	WT NM 11140 Fr	IS	0.25
WT	WT NM	WT NM 11140 Fr	IS	0.11632916846187
WT	WT NM	WT NM 11140 Fr	IS	0.249307479224377
WT	WT NM	WT NM 11140 Fr	IS	0.124826629680999
WT	WT NM	WT NM 11140 Fr	IS	0.243597751405372
WT	WT NM	WT NM 11140 Fr	IS	0.208044382801664
WT	WT NM	WT NM 11140 Fr	IS	0.199833472106578
WT	WT NM	WT NM 11140 Fr	IS	0.187265917602996
WT	WT NM	WT NM 11140 Fr	IS	0.187207488299532
WT	WT NM	WT NM 11140 Fr	IS	0.179045092838196
WT	WT NM	WT NM 11140 Fr	IS	0.117096018735363
WT	WT NM	WT NM 11140 Fr	IS	0.133809099018733
WT	WT NM	WT NM 11140 Fr	IS	0.211841390548615
WT	WT NM	WT NM 11140 Fr	IS	0.187304890738814
WT	WT NM	WT NM 11140 Fr	IS	0.199833472106578
WT	WT NM	WT NM 11140 Fr	IS	0.0936524453694069
WT	WT NM	WT NM 11140 Fr	IS	0.124792013311148
WT	WT NM	WT NM 11140 Fr	IS	0.17982017982018
WT	WT NM	WT NM 11140 Fr	IS	0.18018018018018
WT	WT NM	WT NM 11140 Fr	IS	0.145208131655373
WT	WT NM	WT NM 11140 Fr	IS	0.11826544021025
WT	WT NM	WT NM 11140 Fr	IS	0.209059233449477
WT	WT NM	WT NM 11140 Fr	IS	0.180360721442886
WT	WT NM	WT NM 11140 Fr	IS	0.136208853575482
WT	WT NM	WT NM 11140 Fr	IS	0.0249791840133222
WT	WT NM	WT NM 11140 Fr	IS	0.197109067017083
WT	WT NM	WT NM 11140 Fr	IS	0.120870265914585
WT	WT NM	WT NM 11140 Fr	IS	0.187353629976581
WT	WT NM	WT NM 11140 Fr	IS	0.116580310880829
WT	WT NM	WT NM 11140 Fr	IS	0.0648648648648649
WT	WT NM	WT NM 11140 Fr	IS	0.170068027210884
WT	WT NM	WT NM 11140 Fr	IS	0.204081632653061
WT	WT NM	WT NM 11140 Fr	IS	0.177398160315375
WT	WT NM	WT NM 11140 Fr	IS	0.13129102844639
WT	WT NM	WT NM 11140 Fr	IS	0.177514792899408
WT	WT NM	WT NM 11140 Fr	IS	0.126201923076923
WT	WT NM	WT NM 11140 Fr	IS	0.0936524453694069
WT	WT NM	WT NM 11140 Fr	IS	0.112359550561798
WT	WT NM	WT NM 11140 Fr	IS	0.166975881261596
WT	WT NM	WT NM 11140 Fr	IS	0.243506493506493
WT	WT NM	WT NM 11140 Fr	IS	0.210378681626928
WT	WT NM	WT NM 11140 Fr	IS	0.202702702702703
WT	WT NM	WT NM 11140 Fr	IS	0.194805194805195
WT	WT NM	WT NM 11140 Fr	IS	0.290205562273277
WT	WT NM	WT NM 11140 Fr	IS	0.201173512154233
WT	WT NM	WT NM 11140 Fr	IS	0.129589632829374
WT	WT NM	WT NM 11140 Fr	IS	0.127253446447508
WT	WT NM	WT NM 11140 Fr	IS	0.16
WT	WT NM	WT NM 11140 Fr	IS	0.207612456747405
WT	WT NM	WT NM 11140 Fr	IS	0.168539325842697
WT	WT NM	WT NM 11140 Fr	IS	0.18348623853211
WT	WT NM	WT NM 11140 Fr	IS	0.13353115727003
WT	WT NM	WT NM 11140 Fr	IS	0.10752688172043
WT	WT NM	WT NM 11140 Fr	IS	0.126463700234192
WT	WT NM	WT NM 11140 Fr	IS	0.351758793969849
WT	WT NM	WT NM 11140 Fr	IS	0.13215859030837
WT	WT NM	WT NM 11140 Fr	IS	0.131086142322097
WT	WT NM	WT NM 11140 Fr	IS	0.166551006245663
WT	WT NM	WT NM 11140 Fr	IS	0.104094378903539
WT	WT NM	WT NM 11140 Fr	IS	0.135135135135135
WT	WT NM	WT NM 11140 Fr	IS	0.143953934740883
WT	WT NM	WT NM 11140 Fr	IS	0.17162471395881
WT	WT NM	WT NM 11140 Fr	IS	0.155743024010383
WT	WT NM	WT NM 11140 Fr	IS	0.143953934740883
WT	WT NM	WT NM 11140 Fr	IS	0.0914076782449726
WT	WT NM	WT NM 11140 Fr	IS	0.139426800929512
WT	WT NM	WT NM 11140 Fr	IS	0.216172938350681
WT	WT NM	WT NM 11140 Fr	IS	0.154298310066128
WT	WT NM	WT NM 11140 Fr	IS	0.204313280363224
WT	WT NM	WT NM 11140 Fr	IS	0.12012012012012
WT	WT NM	WT NM 11140 Fr	IS	0.206008583690987
WT	WT NM	WT NM 11140 Fr	IS	0.11378002528445
WT	WT NM	WT NM 11140 Fr	IS	0.19672131147541
WT	WT NM	WT NM 11140 Fr	IS	0.137299771167048
WT	WT NM	WT NM 11140 Fr	IS	0.252100840336134
WT	WT NM	WT NM 11140 Fr	IS	0.12
WT	WT NM	WT NM 11140 Fr	IS	0.0847457627118644
WT	WT NM	WT NM 11140 Fr	IS	0.0655021834061135
WT	WT NM	WT NM 11140 Fr	IS	0.18
WT	WT NM	WT NM 11140 Fr	IS	0.189393939393939
WT	WT NM	WT NM 11140 Fr	IS	0.152594099694812
WT	WT NM	WT NM 11140 Fr	IS	0.205831903945111
WT	WT NM	WT NM 11140 Fr	IS	0.269865067466267
WT	WT NM	WT NM 11140 Fr	IS	0.194678780012979
WT	WT NM	WT NM 11140 Fr	IS	0.189393939393939
WT	WT NM	WT NM 11140 Fr	IS	0.164609053497942
WT	WT NM	WT NM 11140 Fr	IS	0.19629225736096
WT	WT NM	WT NM 11140 Fr	IS	0.19629225736096
WT	WT NM	WT NM 11140 Fr	IS	0.136363636363636
WT	WT NM	WT NM 11140 Fr	IS	0.200267022696929
WT	WT NM	WT NM 11140 Fr	IS	0.168302945301543
WT	WT NM	WT NM 11140 Fr	IS	0.0962309542902967
WT	WT NM	WT NM 11140 Fr	IS	0.187110187110187
WT	WT NM	WT NM 11140 Fr	IS	0.0961538461538461
WT	WT NM	WT NM 11140 Fr	IS	0.153191489361702
WT	WT NM	WT NM 11140 Fr	IS	0.114795918367347
WT	WT NM	WT NM 11140 Fr	IS	0.150300601202405
WT	WT NM	WT NM 11140 Fr	IS	0.16289592760181
WT	WT NM	WT NM 11140 Fr	IS	0.237410071942446
WT	WT NM	WT NM 11140 Fr	IS	0
WT	WT BR	WT BR 11160 Fr	IS	0.0691244239631336
WT	WT BR	WT BR 11160 Fr	IS	0.1875
WT	WT BR	WT BR 11160 Fr	IS	0.18796992481203
WT	WT BR	WT BR 11160 Fr	IS	0
WT	WT BR	WT BR 11160 Fr	IS	0.157756354075373
WT	WT BR	WT BR 11160 Fr	IS	0.250521920668058
WT	WT BR	WT BR 11160 Fr	IS	0.154639175257732
WT	WT BR	WT BR 11160 Fr	IS	0.146103896103896
WT	WT BR	WT BR 11160 Fr	IS	0.221518987341772
WT	WT BR	WT BR 11160 Fr	IS	0.123287671232877
WT	WT BR	WT BR 11160 Fr	IS	0.146163215590743
WT	WT BR	WT BR 11160 Fr	IS	0.13840830449827
WT	WT BR	WT BR 11160 Fr	IS	0.147058823529412
WT	WT BR	WT BR 11160 Fr	IS	0.160427807486631
WT	WT BR	WT BR 11160 Fr	IS	0.0416088765603329
WT	WT BR	WT BR 11160 Fr	IS	0.11214953271028
WT	WT BR	WT BR 11160 Fr	IS	0.103448275862069
WT	WT BR	WT BR 11160 Fr	IS	0.0837988826815642
WT	WT BR	WT BR 11160 Fr	IS	0.0737100737100737
WT	WT BR	WT BR 11160 Fr	IS	0.11214953271028
WT	WT BR	WT BR 11160 Fr	IS	0.138036809815951
WT	WT BR	WT BR 11160 Fr	IS	0.125786163522013
WT	WT BR	WT BR 11160 Fr	IS	0.0625
WT	WT BR	WT BR 11160 Fr	IS	0.109789569990851
WT	WT BR	WT BR 11160 Fr	IS	0.187032418952618
WT	WT BR	WT BR 11160 Fr	IS	0.111870727159727
WT	WT BR	WT BR 11160 Fr	IS	0.152887882219706
WT	WT BR	WT BR 11160 Fr	IS	0.166204986149584
WT	WT BR	WT BR 11160 Fr	IS	0.102622576966933
WT	WT BR	WT BR 11160 Fr	IS	0.115384615384615
WT	WT BR	WT BR 11160 Fr	IS	0.13595166163142
WT	WT BR	WT BR 11160 Fr	IS	0.127931769722815
WT	WT BR	WT BR 11160 Fr	IS	0.188679245283019
WT	WT BR	WT BR 11160 Fr	IS	0.101809954751131
WT	WT BR	WT BR 11160 Fr	IS	0.155670867309118
WT	WT BR	WT BR 11160 Fr	IS	0.135900339750849
WT	WT BR	WT BR 11160 Fr	IS	0.122950819672131
WT	WT BR	WT BR 11160 Fr	IS	0.15
WT	WT BR	WT BR 11160 Fr	IS	0.192131747483989
WT	WT BR	WT BR 11160 Fr	IS	0.130030959752322
WT	WT BR	WT BR 11160 Fr	IS	0.0818181818181818
WT	WT BR	WT BR 11160 Fr	IS	0.152284263959391
WT	WT BR	WT BR 11160 Fr	IS	0.111275964391691
WT	WT BR	WT BR 11160 Fr	IS	0.206896551724138
WT	WT BR	WT BR 11160 Fr	IS	0.117416829745597
WT	WT BR	WT BR 11160 Fr	IS	0.184426229508197
WT	WT BR	WT BR 11160 Fr	IS	0.100334448160535
WT	WT BR	WT BR 11160 Fr	IS	0.127272727272727
WT	WT BR	WT BR 11160 Fr	IS	0.124069478908189
WT	WT BR	WT BR 11160 Fr	IS	0.114192495921697
WT	WT BR	WT BR 11160 Fr	IS	0.131694468832309
WT	WT BR	WT BR 11160 Fr	IS	0.111940298507463
WT	WT BR	WT BR 11160 Fr	IS	0.177909562638992
WT	WT BR	WT BR 11160 Fr	IS	0.145985401459854
WT	WT BR	WT BR 11160 Fr	IS	0.125786163522013
WT	WT BR	WT BR 11160 Fr	IS	0.171919770773639
WT	WT BR	WT BR 11160 Fr	IS	0.0745033112582782
WT	WT BR	WT BR 11160 Fr	IS	0.0974817221770918
WT	WT BR	WT BR 11160 Fr	IS	0.14002333722287
WT	WT BR	WT BR 11160 Fr	IS	0.130718954248366
WT	WT BR	WT BR 11160 Fr	IS	0.110633066994468
WT	WT BR	WT BR 11160 Fr	IS	0.210057288351369
WT	WT BR	WT BR 11160 Fr	IS	0.252808988764045
WT	WT BR	WT BR 11160 Fr	IS	0.147510755992624
WT	WT BR	WT BR 11160 Fr	IS	0.156903765690377
WT	WT BR	WT BR 11160 Fr	IS	0.0805910006715917
WT	WT BR	WT BR 11160 Fr	IS	0.10477299185099
WT	WT BR	WT BR 11160 Fr	IS	0.0973393900064893
WT	WT BR	WT BR 11160 Fr	IS	0.109789569990851
WT	WT BR	WT BR 11160 Fr	IS	0.190597204574333
WT	WT BR	WT BR 11160 Fr	IS	0.120967741935484
WT	WT BR	WT BR 11160 Fr	IS	0.0921658986175115
WT	WT BR	WT BR 11160 Fr	IS	0.114766641162969
WT	WT BR	WT BR 11160 Fr	IS	0.230414746543779
WT	WT BR	WT BR 11160 Fr	IS	0.126227208976157
WT	WT BR	WT BR 11160 Fr	IS	0.161073825503356
WT	WT BR	WT BR 11160 Fr	IS	0.105782792665726
WT	WT BR	WT BR 11160 Fr	IS	0.145631067961165
WT	WT BR	WT BR 11160 Fr	IS	0.17208413001912
WT	WT BR	WT BR 11160 Fr	IS	0.180904522613065
WT	WT BR	WT BR 11160 Fr	IS	0.13215859030837
WT	WT BR	WT BR 11160 Fr	IS	0.202360876897133
WT	WT BR	WT BR 11160 Fr	IS	0.150075037518759
WT	WT BR	WT BR 11160 Fr	IS	0.124223602484472
WT	WT BR	WT BR 11160 Fr	IS	0.162839248434238
WT	WT BR	WT BR 11160 Fr	IS	0.10752688172043
WT	WT BR	WT BR 11160 Fr	IS	0.0951086956521739
WT	WT BR	WT BR 11160 Fr	IS	0.135746606334842
WT	WT BR	WT BR 11160 Fr	IS	0.121021963245182
WT	WT BR	WT BR 11160 Fr	IS	0.0821542674577818
WT	WT BR	WT BR 11160 Fr	IS	0.0681818181818182
WT	WT BR	WT BR 11160 Fr	IS	0.100041684035015
WT	WT BR	WT BR 11160 Fr	IS	0.143246930422919
WT	WT BR	WT BR 11160 Fr	IS	0.184254606365159
WT	WT BR	WT BR 11160 Fr	IS	0.128022759601707
WT	WT BR	WT BR 11160 Fr	IS	0.101738024586689
WT	WT BR	WT BR 11160 Fr	IS	0.131386861313869
WT	WT BR	WT BR 11160 Fr	IS	0.199809705042816
WT	WT BR	WT BR 11160 Fr	IS	0.206264323911383
WT	WT BR	WT BR 11160 Fr	IS	0.124352331606218
WT	WT BR	WT BR 11160 Fr	IS	0.125448028673835
WT	WT BR	WT BR 11160 Fr	IS	0.0622406639004149
WT	WT BR	WT BR 11160 Fr	IS	0.0972447325769854
WT	WT BR	WT BR 11160 Fr	IS	0.0584225900681597
WT	WT BR	WT BR 11160 Fr	IS	0.0852878464818763
WT	WT BR	WT BR 11160 Fr	IS	0.081190798376184
WT	WT BR	WT BR 11160 Fr	IS	0.0667408231368187
WT	WT BR	WT BR 11160 Fr	IS	0.0860215053763441
WT	WT BR	WT BR 11160 Fr	IS	0.11214953271028
WT	WT BR	WT BR 11160 Fr	IS	0.156903765690377
WT	WT BR	WT BR 11160 Fr	IS	0.129032258064516
WT	WT BR	WT BR 11160 Fr	IS	0.0715563506261181
WT	WT BR	WT BR 11160 Fr	IS	0.1506456241033
WT	WT BR	WT BR 11160 Fr	IS	0.0729335494327391
WT	WT BR	WT BR 11160 Fr	IS	0.0693802035152637
WT	WT BR	WT BR 11160 Fr	IS	0.139318885448916
WT	WT BR	WT BR 11160 Fr	IS	0.0866217516843118
WT	WT BR	WT BR 11160 Fr	IS	0.174825174825175
WT	WT BR	WT BR 11160 Fr	IS	0.109789569990851
WT	WT BR	WT BR 11160 Fr	IS	0.0934579439252336
WT	WT BR	WT BR 11160 Fr	IS	0.0935162094763092
WT	WT BR	WT BR 11160 Fr	IS	0.11214953271028
WT	WT BR	WT BR 11160 Fr	IS	0.177065767284992
WT	WT BR	WT BR 11160 Fr	IS	0.0992063492063492
WT	WT BR	WT BR 11160 Fr	IS	0.188172043010753
WT	WT BR	WT BR 11160 Fr	IS	0.14336917562724
WT	WT BR	WT BR 11160 Fr	IS	0.0600600600600601
WT	WT BR	WT BR 11160 Fr	IS	0.113924050632911
WT	WT TL	WT TL 11170 Fr	IS	0.204081632653061
WT	WT TL	WT TL 11170 Fr	IS	0.137254901960784
WT	WT TL	WT TL 11170 Fr	IS	0.141034251175285
WT	WT TL	WT TL 11170 Fr	IS	0.251748251748252
WT	WT TL	WT TL 11170 Fr	IS	0.129310344827586
WT	WT TL	WT TL 11170 Fr	IS	0.1455525606469
WT	WT TL	WT TL 11170 Fr	IS	0.0832562442183164
WT	WT TL	WT TL 11170 Fr	IS	0.198383541513593
WT	WT TL	WT TL 11170 Fr	IS	0.179640718562874
WT	WT TL	WT TL 11170 Fr	IS	0.144927536231884
WT	WT TL	WT TL 11170 Fr	IS	0.174757281553398
WT	WT TL	WT TL 11170 Fr	IS	0.0852272727272727
WT	WT TL	WT TL 11170 Fr	IS	0.129449838187702
WT	WT TL	WT TL 11170 Fr	IS	0.103270223752151
WT	WT TL	WT TL 11170 Fr	IS	0.0856531049250535
WT	WT TL	WT TL 11170 Fr	IS	0.235162374020157
WT	WT TL	WT TL 11170 Fr	IS	0.0499168053244592
WT	WT TL	WT TL 11170 Fr	IS	0.135013501350135
WT	WT TL	WT TL 11170 Fr	IS	0.0871080139372822
WT	WT TL	WT TL 11170 Fr	IS	0.0680272108843537
WT	WT TL	WT TL 11170 Fr	IS	0.130293159609121
WT	WT TL	WT TL 11170 Fr	IS	0.0883002207505519
WT	WT TL	WT TL 11170 Fr	IS	0.211267605633803
WT	WT TL	WT TL 11170 Fr	IS	0.0864553314121037
WT	WT TL	WT TL 11170 Fr	IS	0.140515222482436
WT	WT TL	WT TL 11170 Fr	IS	0.124869927159209
WT	WT TL	WT TL 11170 Fr	IS	0.138632162661738
WT	WT TL	WT TL 11170 Fr	IS	0.166551006245663
WT	WT TL	WT TL 11170 Fr	IS	0.16496465043205
WT	WT TL	WT TL 11170 Fr	IS	0.172981878088962
WT	WT TL	WT TL 11170 Fr	IS	0.134865134865135
WT	WT TL	WT TL 11170 Fr	IS	0.157790927021696
WT	WT TL	WT TL 11170 Fr	IS	0.130434782608696
WT	WT TL	WT TL 11170 Fr	IS	0.177121771217712
WT	WT TL	WT TL 11170 Fr	IS	0.107913669064748
WT	WT TL	WT TL 11170 Fr	IS	0.255863539445629
WT	WT TL	WT TL 11170 Fr	IS	0.146955913226032
WT	WT TL	WT TL 11170 Fr	IS	0.280046674445741
WT	WT TL	WT TL 11170 Fr	IS	0.138248847926267
WT	WT TL	WT TL 11170 Fr	IS	0.388489208633093
WT	WT TL	WT TL 11170 Fr	IS	0.142372881355932
WT	WT TL	WT TL 11170 Fr	IS	0.207756232686981
WT	WT TL	WT TL 11170 Fr	IS	0.162866449511401
WT	WT TL	WT TL 11170 Fr	IS	0.12847965738758
WT	WT TL	WT TL 11170 Fr	IS	0.119940029985007
WT	WT TL	WT TL 11170 Fr	IS	0.0788954635108481
WT	WT TL	WT TL 11170 Fr	IS	0.172744721689059
WT	WT TL	WT TL 11170 Fr	IS	0.107913669064748
WT	WT TL	WT TL 11170 Fr	IS	0.123456790123457
WT	WT TL	WT TL 11170 Fr	IS	0.156862745098039
WT	WT TL	WT TL 11170 Fr	IS	0.16
WT	WT TL	WT TL 11170 Fr	IS	0.130434782608696
WT	WT TL	WT TL 11170 Fr	IS	0.215827338129496
WT	WT TL	WT TL 11170 Fr	IS	0.105757931844888
WT	WT TL	WT TL 11170 Fr	IS	0.163424124513619
WT	WT TL	WT TL 11170 Fr	IS	0.14747191011236
WT	WT TL	WT TL 11170 Fr	IS	0.149875104079933
WT	WT TL	WT TL 11170 Fr	IS	0.0996677740863787
WT	WT TL	WT TL 11170 Fr	IS	0.157068062827225
WT	WT TL	WT TL 11170 Fr	IS	0.143953934740883
WT	WT TL	WT TL 11170 Fr	IS	0.230473751600512
WT	WT TL	WT TL 11170 Fr	IS	0.138888888888889
WT	WT TL	WT TL 11170 Fr	IS	0.167130919220056
WT	WT TL	WT TL 11170 Fr	IS	0.099889012208657
WT	WT TL	WT TL 11170 Fr	IS	0.191897654584222
WT	WT TL	WT TL 11170 Fr	IS	0.161870503597122
WT	WT TL	WT TL 11170 Fr	IS	0.148026315789474
WT	WT TL	WT TL 11170 Fr	IS	0.124869927159209
WT	WT TL	WT TL 11170 Fr	IS	0.148809523809524
WT	WT TL	WT TL 11170 Fr	IS	0.183246073298429
WT	WT TL	WT TL 11170 Fr	IS	0.233463035019455
WT	WT TL	WT TL 11170 Fr	IS	0.124792013311148
WT	WT TL	WT TL 11170 Fr	IS	0.112429731417864
WT	WT TL	WT TL 11170 Fr	IS	0.199667221297837
WT	WT TL	WT TL 11170 Fr	IS	0.0936663693131133
WT	WT TL	WT TL 11170 Fr	IS	0.187265917602996
WT	WT TL	WT TL 11170 Fr	IS	0.152905198776758
WT	WT TL	WT TL 11170 Fr	IS	0.0802139037433155
WT	WT TL	WT TL 11170 Fr	IS	0.149625935162095
WT	WT TL	WT TL 11170 Fr	IS	0.110294117647059
WT	WT TL	WT TL 11170 Fr	IS	0.140515222482436
WT	WT TL	WT TL 11170 Fr	IS	0.175
WT	WT TL	WT TL 11170 Fr	IS	0.117779024116657
WT	WT TL	WT TL 11170 Fr	IS	0.221987315010571
WT	WT NM	WT NM 11180 Fr	IS	0.176263219741481
WT	WT NM	WT NM 11180 Fr	IS	0.185902401239349
WT	WT NM	WT NM 11180 Fr	IS	0.143737166324435
WT	WT NM	WT NM 11180 Fr	IS	0.2203182374541
WT	WT NM	WT NM 11180 Fr	IS	0.205864004990643
WT	WT NM	WT NM 11180 Fr	IS	0.232198142414861
WT	WT NM	WT NM 11180 Fr	IS	0.0952380952380952
WT	WT NM	WT NM 11180 Fr	IS	0.200267022696929
WT	WT NM	WT NM 11180 Fr	IS	0.166666666666667
WT	WT NM	WT NM 11180 Fr	IS	0.18716577540107
WT	WT NM	WT NM 11180 Fr	IS	0.170940170940171
WT	WT NM	WT NM 11180 Fr	IS	0.207492795389049
WT	WT NM	WT NM 11180 Fr	IS	0.220356768100735
WT	WT NM	WT NM 11180 Fr	IS	0.112612612612613
WT	WT NM	WT NM 11180 Fr	IS	0.12591815320042
WT	WT NM	WT NM 11180 Fr	IS	0.169491525423729
WT	WT NM	WT NM 11180 Fr	IS	0.182370820668693
WT	WT NM	WT NM 11180 Fr	IS	0.165289256198347
WT	WT NM	WT NM 11180 Fr	IS	0.189075630252101
WT	WT NM	WT NM 11180 Fr	IS	0.203703703703704
WT	WT NM	WT NM 11180 Fr	IS	0.195865070729053
WT	WT NM	WT NM 11180 Fr	IS	0.220588235294118
WT	WT NM	WT NM 11180 Fr	IS	0.232198142414861
WT	WT NM	WT NM 11180 Fr	IS	0.176470588235294
WT	WT NM	WT NM 11180 Fr	IS	0.166414523449319
WT	WT NM	WT NM 11180 Fr	IS	0.170777988614801
WT	WT NM	WT NM 11180 Fr	IS	0.230326295585413
WT	WT NM	WT NM 11180 Fr	IS	0.244698205546493
WT	WT NM	WT NM 11180 Fr	IS	0.12701100762066
WT	WT NM	WT NM 11180 Fr	IS	0.211764705882353
WT	WT NM	WT NM 11180 Fr	IS	0.191938579654511
WT	WT NM	WT NM 11180 Fr	IS	0.142314990512334
WT	WT NM	WT NM 11180 Fr	IS	0.190201729106628
WT	WT NM	WT NM 11180 Fr	IS	0.150375939849624
WT	WT NM	WT NM 11180 Fr	IS	0.139372822299652
WT	WT NM	WT NM 11180 Fr	IS	0.0784313725490196
WT	WT NM	WT NM 11180 Fr	IS	0.143051771117166
WT	WT NM	WT NM 11180 Fr	IS	0.157563025210084
WT	WT NM	WT NM 11180 Fr	IS	0.246406570841889
WT	WT NM	WT NM 11180 Fr	IS	0.172579098753595
WT	WT NM	WT NM 11180 Fr	IS	0.132743362831858
WT	WT NM	WT NM 11180 Fr	IS	0.166112956810631
WT	WT NM	WT NM 11180 Fr	IS	0.152284263959391
WT	WT NM	WT NM 11180 Fr	IS	0.205680705190989
WT	WT NM	WT NM 11180 Fr	IS	0.168302945301543
WT	WT NM	WT NM 11180 Fr	IS	0.0945378151260504
WT	WT NM	WT NM 11180 Fr	IS	0.185471406491499
WT	WT NM	WT NM 11180 Fr	IS	0.19672131147541
WT	WT NM	WT NM 11180 Fr	IS	0.139318885448916
WT	WT NM	WT NM 11180 Fr	IS	0.274111675126904
WT	WT NM	WT NM 11180 Fr	IS	0.0767263427109974
WT	WT NM	WT NM 11180 Fr	IS	0.23356401384083
WT	WT NM	WT NM 11180 Fr	IS	0.119641076769691
WT	WT NM	WT NM 11180 Fr	IS	0.146914789422135
WT	WT NM	WT NM 11180 Fr	IS	0.154411764705882
WT	WT NM	WT NM 11180 Fr	IS	0.203389830508475
WT	WT NM	WT NM 11180 Fr	IS	0.185471406491499
WT	WT NM	WT NM 11180 Fr	IS	0.176470588235294
WT	WT NM	WT NM 11180 Fr	IS	0.220440881763527
WT	WT NM	WT NM 11180 Fr	IS	0.193014705882353
WT	WT NM	WT NM 11180 Fr	IS	0.309278350515464
WT	WT NM	WT NM 11180 Fr	IS	0.196399345335516
WT	WT NM	WT NM 11180 Fr	IS	0.156862745098039
WT	WT NM	WT NM 11180 Fr	IS	0.245098039215686
WT	WT NM	WT NM 11180 Fr	IS	0.189075630252101
WT	WT NM	WT NM 11180 Fr	IS	0.181660899653979
WT	WT NM	WT NM 11180 Fr	IS	0.137741046831956
WT	WT NM	WT NM 11180 Fr	IS	0.240427426536064
WT	WT NM	WT NM 11180 Fr	IS	0.162412993039443
WT	WT NM	WT NM 11180 Fr	IS	0.220408163265306
WT	WT NM	WT NM 11180 Fr	IS	0.26431718061674
WT	WT NM	WT NM 11180 Fr	IS	0.228509249183896
WT	WT NM	WT NM 11180 Fr	IS	0.221476510067114
WT	WT NM	WT NM 11180 Fr	IS	0.170454545454545
WT	WT NM	WT NM 11180 Fr	IS	0.23728813559322
WT	WT NM	WT NM 11180 Fr	IS	0.176730486008837
WT	WT NM	WT NM 11180 Fr	IS	0.191570881226054
WT	WT NM	WT NM 11180 Fr	IS	0.189075630252101
WT	WT NM	WT NM 11180 Fr	IS	0.160213618157543
WT	WT NM	WT NM 11180 Fr	IS	0.229276895943563
WT	WT NM	WT NM 11180 Fr	IS	0.191815856777494
WT	WT NM	WT NM 11180 Fr	IS	0.142314990512334
WT	WT NM	WT NM 11180 Fr	IS	0.26431718061674
WT	WT NM	WT NM 11180 Fr	IS	0.169683257918552
WT	WT NM	WT NM 11180 Fr	IS	0.147058823529412
WT	WT NM	WT NM 11180 Fr	IS	0.176125244618395
WT	WT NM	WT NM 11180 Fr	IS	0.184931506849315
WT	WT NM	WT NM 11180 Fr	IS	0.155709342560554
WT	WT NM	WT NM 11180 Fr	IS	0.220588235294118
WT	WT NM	WT NM 11180 Fr	IS	0.212981744421907
WT	WT NM	WT NM 11180 Fr	IS	0.208978328173375
WT	WT NM	WT NM 11180 Fr	IS	0.220588235294118
WT	WT NM	WT NM 11180 Fr	IS	0.181660899653979
WT	WT NM	WT NM 11180 Fr	IS	0.135593220338983
WT	WT NM	WT NM 11180 Fr	IS	0.172744721689059
WT	WT NM	WT NM 11180 Fr	IS	0.220588235294118
WT	WT NM	WT NM 11180 Fr	IS	0.142733564013841
WT	WT NM	WT NM 11180 Fr	IS	0.213903743315508
WT	WT NM	WT NM 11180 Fr	IS	0.185758513931889
WT	WT NM	WT NM 11180 Fr	IS	0.115089514066496
WT	WT NM	WT NM 11180 Fr	IS	0.262321144674086
WT	WT NM	WT NM 11180 Fr	IS	0.0980392156862745
WT	WT NM	WT NM 11180 Fr	IS	0.170616113744076
WT	WT NM	WT NM 11180 Fr	IS	0.228758169934641
WT	WT NM	WT NM 11180 Fr	IS	0.110213078618663
WT	WT NM	WT NM 11180 Fr	IS	0.20979020979021
WT	WT NM	WT NM 11180 Fr	IS	0.117531831537708
WT	WT NM	WT NM 11180 Fr	IS	0.140280561122244
WT	WT NM	WT NM 11180 Fr	IS	0.18887722980063
WT	WT NM	WT NM 11180 Fr	IS	0.160213618157543
WT	WT NM	WT NM 11180 Fr	IS	0.2203182374541
WT	WT NM	WT NM 11180 Fr	IS	0.126050420168067
WT	WT NM	WT NM 11180 Fr	IS	0.160213618157543
WT	WT NM	WT NM 11180 Fr	IS	0.206801470588235
WT	WT NM	WT NM 11180 Fr	IS	0.160427807486631
WT	WT NM	WT NM 11180 Fr	IS	0.205882352941176
WT	WT NM	WT NM 11180 Fr	IS	0.180360721442886
WT	WT NM	WT NM 11180 Fr	IS	0.137254901960784
WT	WT NM	WT NM 11180 Fr	IS	0.247058823529412
WT	WT NM	WT NM 11180 Fr	IS	0.137741046831956
WT	WT NM	WT NM 11180 Fr	IS	0.164496230294722
WT	WT BR	WT BR 11190 Fr	IS	0.224719101123595
WT	WT BR	WT BR 11190 Fr	IS	0.21411578112609
WT	WT BR	WT BR 11190 Fr	IS	0.272108843537415
WT	WT BR	WT BR 11190 Fr	IS	0.176916596461668
WT	WT BR	WT BR 11190 Fr	IS	0.214477211796247
WT	WT BR	WT BR 11190 Fr	IS	0.163934426229508
WT	WT BR	WT BR 11190 Fr	IS	0.153846153846154
WT	WT BR	WT BR 11190 Fr	IS	0.136208853575482
WT	WT BR	WT BR 11190 Fr	IS	0.0805369127516779
WT	WT BR	WT BR 11190 Fr	IS	0.119453924914676
WT	WT BR	WT BR 11190 Fr	IS	0.160857908847185
WT	WT BR	WT BR 11190 Fr	IS	0.182926829268293
WT	WT BR	WT BR 11190 Fr	IS	0.177095631641086
WT	WT BR	WT BR 11190 Fr	IS	0.221238938053097
WT	WT BR	WT BR 11190 Fr	IS	0.201207243460765
WT	WT BR	WT BR 11190 Fr	IS	0.115384615384615
WT	WT BR	WT BR 11190 Fr	IS	0.238365493757094
WT	WT BR	WT BR 11190 Fr	IS	0.187667560321716
WT	WT BR	WT BR 11190 Fr	IS	0.123541523678792
WT	WT BR	WT BR 11190 Fr	IS	0.114285714285714
WT	WT BR	WT BR 11190 Fr	IS	0.230769230769231
WT	WT BR	WT BR 11190 Fr	IS	0.159480212640284
WT	WT BR	WT BR 11190 Fr	IS	0.227655986509275
WT	WT BR	WT BR 11190 Fr	IS	0.157377049180328
WT	WT BR	WT BR 11190 Fr	IS	0.138888888888889
WT	WT BR	WT BR 11190 Fr	IS	0.118032786885246
WT	WT BR	WT BR 11190 Fr	IS	0.0478468899521531
WT	WT BR	WT BR 11190 Fr	IS	0.157894736842105
WT	WT BR	WT BR 11190 Fr	IS	0
WT	WT BR	WT BR 11190 Fr	IS	0.171591992373689
WT	WT BR	WT BR 11190 Fr	IS	0.19438444924406
WT	WT BR	WT BR 11190 Fr	IS	0.118110236220472
WT	WT BR	WT BR 11190 Fr	IS	0.117647058823529
WT	WT BR	WT BR 11190 Fr	IS	0.185348631950574
WT	WT BR	WT BR 11190 Fr	IS	0.238095238095238
WT	WT BR	WT BR 11190 Fr	IS	0.1040763226366
WT	WT BR	WT BR 11190 Fr	IS	0.142857142857143
WT	WT BR	WT BR 11190 Fr	IS	0.160857908847185
WT	WT BR	WT BR 11190 Fr	IS	0.177038626609442
WT	WT BR	WT BR 11190 Fr	IS	0.193816335948316
WT	WT BR	WT BR 11190 Fr	IS	0.124538745387454
WT	WT BR	WT BR 11190 Fr	IS	0.116550116550117
WT	WT BR	WT BR 11190 Fr	IS	0.176211453744493
WT	WT BR	WT BR 11190 Fr	IS	0.185471406491499
WT	WT BR	WT BR 11190 Fr	IS	0.157397691500525
WT	WT BR	WT BR 11190 Fr	IS	0.129533678756477
WT	WT BR	WT BR 11190 Fr	IS	0.193726937269373
WT	WT BR	WT BR 11190 Fr	IS	0.22140221402214
WT	WT BR	WT BR 11190 Fr	IS	0.131147540983607
WT	WT BR	WT BR 11190 Fr	IS	0.19672131147541
WT	WT BR	WT BR 11190 Fr	IS	0.243362831858407
WT	WT BR	WT BR 11190 Fr	IS	0.140515222482436
WT	WT BR	WT BR 11190 Fr	IS	0.118052139695032
WT	WT BR	WT BR 11190 Fr	IS	0.196399345335516
WT	WT BR	WT BR 11190 Fr	IS	0.110599078341014
WT	WT BR	WT BR 11190 Fr	IS	0.183206106870229
WT	WT BR	WT BR 11190 Fr	IS	0.177121771217712
WT	WT BR	WT BR 11190 Fr	IS	0.186335403726708
WT	WT BR	WT BR 11190 Fr	IS	0.258620689655172
WT	WT BR	WT BR 11190 Fr	IS	0.147540983606557
WT	WT BR	WT BR 11190 Fr	IS	0.153846153846154
WT	WT BR	WT BR 11190 Fr	IS	0.219512195121951
WT	WT BR	WT BR 11190 Fr	IS	0.193798449612403
WT	WT BR	WT BR 11190 Fr	IS	0.205479452054795
WT	WT BR	WT BR 11190 Fr	IS	0.180722891566265
WT	WT BR	WT BR 11190 Fr	IS	0.234578627280626
WT	WT BR	WT BR 11190 Fr	IS	0.172910662824208
WT	WT BR	WT BR 11190 Fr	IS	0.115830115830116
WT	WT BR	WT BR 11190 Fr	IS	0.12448132780083
WT	WT BR	WT BR 11190 Fr	IS	0.122075279755849
WT	WT BR	WT BR 11190 Fr	IS	0.265151515151515
WT	WT BR	WT BR 11190 Fr	IS	0.156657963446475
WT	WT BR	WT BR 11190 Fr	IS	0.214477211796247
WT	WT BR	WT BR 11190 Fr	IS	0.132743362831858
IP3	IP3 M4	IP3 M4 12040 Fr	IS	0.134770889487871
IP3	IP3 M4	IP3 M4 12040 Fr	IS	0.380710659898477
IP3	IP3 M4	IP3 M4 12040 Fr	IS	0.191387559808612
IP3	IP3 M4	IP3 M4 12040 Fr	IS	0.262828535669587
IP3	IP3 M4	IP3 M4 12040 Fr	IS	0.215439856373429
IP3	IP3 M4	IP3 M4 12040 Fr	IS	0.255591054313099
IP3	IP3 M4	IP3 M4 12040 Fr	IS	0.143953934740883
IP3	IP3 M4	IP3 M4 12040 Fr	IS	0.265486725663717
IP3	IP3 M4	IP3 M4 12040 Fr	IS	0.196078431372549
IP3	IP3 M4	IP3 M4 12040 Fr	IS	0.233463035019455
IP3	IP3 M4	IP3 M4 12040 Fr	IS	0.301724137931034
IP3	IP3 M4	IP3 M4 12040 Fr	IS	0.290322580645161
IP3	IP3 M4	IP3 M4 12040 Fr	IS	0.148883374689826
IP3	IP3 M4	IP3 M4 12040 Fr	IS	0.319148936170213
IP3	IP3 M4	IP3 M4 12040 Fr	IS	0.287539936102236
IP3	IP3 M4	IP3 M4 12040 Fr	IS	0.265193370165746
IP3	IP3 M4	IP3 M4 12040 Fr	IS	0.383386581469649
IP3	IP3 M4	IP3 M4 12040 Fr	IS	0.26978417266187
IP3	IP3 M4	IP3 M4 12040 Fr	IS	0.330396475770925
IP3	IP3 M4	IP3 M4 12040 Fr	IS	0.355329949238579
IP3	IP3 M4	IP3 M4 12040 Fr	IS	0.355329949238579
IP3	IP3 M4	IP3 M4 12040 Fr	IS	0.215439856373429
IP3	IP3 M4	IP3 M4 12040 Fr	IS	0.309734513274336
IP3	IP3 M4	IP3 M4 12040 Fr	IS	0.26
IP3	IP3 M4	IP3 M4 12040 Fr	IS	0.315568022440393
IP3	IP3 M4	IP3 M4 12040 Fr	IS	0.27231467473525
IP3	IP3 M4	IP3 M4 12040 Fr	IS	0.31386224934612
IP3	IP3 M4	IP3 M4 12040 Fr	IS	0.280748663101604
IP3	IP3 M4	IP3 M4 12040 Fr	IS	0.232558139534884
IP3	IP3 M4	IP3 M4 12040 Fr	IS	0.132743362831858
IP3	IP3 M4	IP3 M4 12040 Fr	IS	0.0662251655629139
IP3	IP3 M4	IP3 M4 12040 Fr	IS	0.184426229508197
IP3	IP3 M4	IP3 M4 12040 Fr	IS	0.258620689655172
IP3	IP3 M4	IP3 M4 12040 Fr	IS	0.250696378830084
IP3	IP3 M4	IP3 M4 12040 Fr	IS	0.226928895612708
IP3	IP3 M4	IP3 M4 12040 Fr	IS	0.395314787701318
IP3	IP3 M4	IP3 M4 12040 Fr	IS	0.164158686730506
IP3	IP3 M4	IP3 M4 12040 Fr	IS	0.273492286115007
IP3	IP3 M4	IP3 M4 12040 Fr	IS	0.29126213592233
IP3	IP3 M4	IP3 M4 12040 Fr	IS	0.297619047619048
IP3	IP3 M4	IP3 M4 12040 Fr	IS	0.236220472440945
IP3	IP3 M4	IP3 M4 12040 Fr	IS	0.222428174235403
IP3	IP3 M4	IP3 M4 12040 Fr	IS	0.222634508348794
IP3	IP3 M4	IP3 M4 12040 Fr	IS	0.3375
IP3	IP3 M4	IP3 M4 12040 Fr	IS	0.193298969072165
IP3	IP3 M4	IP3 M4 12040 Fr	IS	0.161725067385445
IP3	IP3 M4	IP3 M4 12040 Fr	IS	0.3375
IP3	IP3 M4	IP3 M4 12040 Fr	IS	0.255863539445629
IP3	IP3 M4	IP3 M4 12040 Fr	IS	0.355329949238579
IP3	IP3 M4	IP3 M4 12040 Fr	IS	0.181543116490166
IP3	IP3 M4	IP3 M4 12040 Fr	IS	0.235294117647059
IP3	IP3 M4	IP3 M4 12040 Fr	IS	0.243362831858407
IP3	IP3 M4	IP3 M4 12040 Fr	IS	0.255591054313099
IP3	IP3 M4	IP3 M4 12040 Fr	IS	0.207134637514384
IP3	IP3 M4	IP3 M4 12040 Fr	IS	0.224719101123595
IP3	IP3 M4	IP3 M4 12040 Fr	IS	0.13953488372093
IP3	IP3 M4	IP3 M4 12040 Fr	IS	0.205479452054795
IP3	IP3 M4	IP3 M4 12040 Fr	IS	0.203160270880361
IP3	IP3 M4	IP3 M4 12040 Fr	IS	0.206422018348624
IP3	IP3 M4	IP3 M4 12040 Fr	IS	0.274914089347079
IP3	IP3 M4	IP3 M4 12040 Fr	IS	0.299334811529933
IP3	IP3 M4	IP3 M4 12040 Fr	IS	0.302351623740202
IP3	IP3 M4	IP3 M4 12040 Fr	IS	0.214797136038186
IP3	IP3 M4	IP3 M4 12040 Fr	IS	0.276497695852535
IP3	IP3 M4	IP3 M4 12040 Fr	IS	0.165380374862183
IP3	IP3 M4	IP3 M4 12040 Fr	IS	0.272108843537415
IP3	IP3 M4	IP3 M4 12040 Fr	IS	0.288461538461538
IP3	IP3 M4	IP3 M4 12040 Fr	IS	0.229007633587786
IP3	IP3 M4	IP3 M4 12040 Fr	IS	0.373540856031128
IP3	IP3 M4	IP3 M4 12040 Fr	IS	0.208695652173913
IP3	IP3 M4	IP3 M4 12040 Fr	IS	0.214797136038186
IP3	IP3 M4	IP3 M4 12040 Fr	IS	0.234680573663625
IP3	IP3 M4	IP3 M4 12040 Fr	IS	0.238853503184713
IP3	IP3 M4	IP3 M4 12040 Fr	IS	0.2734375
IP3	IP3 M4	IP3 M4 12040 Fr	IS	0.153846153846154
IP3	IP3 M4	IP3 M4 12040 Fr	IS	0.234146341463415
IP3	IP3 M4	IP3 M4 12040 Fr	IS	0.143312101910828
IP3	IP3 M4	IP3 M4 12040 Fr	IS	0.286806883365201
IP3	IP3 M4	IP3 M4 12040 Fr	IS	0.152866242038217
IP3	IP3 M4	IP3 M4 12040 Fr	IS	0.21505376344086
IP3	IP3 M4	IP3 M4 12040 Fr	IS	0.245649948822927
IP3	IP3 M4	IP3 M4 12040 Fr	IS	0.343511450381679
IP3	IP3 M4	IP3 M4 12040 Fr	IS	0.208514335360556
IP3	IP3 M4	IP3 M4 12040 Fr	IS	0.308008213552361
IP3	IP3 M4	IP3 M4 12040 Fr	IS	0.368098159509202
IP3	IP3 M4	IP3 M4 12040 Fr	IS	0.268817204301075
IP3	IP3 M4	IP3 M4 12040 Fr	IS	0.267062314540059
IP3	IP3 M4	IP3 M4 12040 Fr	IS	0.143312101910828
IP3	IP3 M4	IP3 M4 12040 Fr	IS	0.216606498194946
IP3	IP3 M4	IP3 M4 12040 Fr	IS	0.3125
IP3	IP3 M4	IP3 M4 12040 Fr	IS	0.15177065767285
IP3	IP3 M4	IP3 M4 12040 Fr	IS	0.245298446443173
IP3	IP3 M4	IP3 M4 12040 Fr	IS	0.301003344481605
IP3	IP3 M4	IP3 M4 12040 Fr	IS	0.255813953488372
IP3	IP3 M4	IP3 M4 12040 Fr	IS	0.224159402241594
IP3	IP3 M4	IP3 M4 12040 Fr	IS	0.267857142857143
IP3	IP3 M4	IP3 M4 12040 Fr	IS	0.299667036625971
IP3	IP3 M4	IP3 M4 12040 Fr	IS	0.227655986509275
IP3	IP3 M4	IP3 M4 12040 Fr	IS	0.178041543026706
IP3	IP3 M4	IP3 M4 12040 Fr	IS	0
IP3	IP3 M4	IP3 M4 12040 Fr	IS	0.238095238095238
IP3	IP3 M4	IP3 M4 12040 Fr	IS	0.2734375
IP3	IP3 M4	IP3 M4 12040 Fr	IS	0.29126213592233
IP3	IP3 M4	IP3 M4 12040 Fr	IS	0.3035413153457
IP3	IP3 M4	IP3 M4 12040 Fr	IS	0.186799501867995
IP3	IP3 M4	IP3 M4 12040 Fr	IS	0.280373831775701
IP3	IP3 M4	IP3 M4 12040 Fr	IS	0.304054054054054
IP3	IP3 M4	IP3 M4 12040 Fr	IS	0.326086956521739
IP3	IP3 M4	IP3 M4 12040 Fr	IS	0.4
IP3	IP3 M4	IP3 M4 12040 Fr	IS	0.187891440501044
IP3	IP3 M4	IP3 M4 12040 Fr	IS	0.490196078431373
IP3	IP3 M4	IP3 M4 12040 Fr	IS	0.186567164179104
IP3	IP3 M4	IP3 M4 12040 Fr	IS	0.226415094339623
IP3	IP3 M4	IP3 M4 12040 Fr	IS	0.226415094339623
IP3	IP3 M4	IP3 M4 12040 Fr	IS	0.25
IP3	IP3 M4	IP3 M4 12040 Fr	IS	0.259459459459459
IP3	IP3 M4	IP3 M4 12040 Fr	IS	0.388349514563107
IP3	IP3 M4	IP3 M4 12040 Fr	IS	0.309278350515464
IP3	IP3 M4	IP3 M4 12040 Fr	IS	0.424778761061947
IP3	IP3 M2	IP3 M2 12060 Fr	IS	0.181598062953995
IP3	IP3 M2	IP3 M2 12060 Fr	IS	0.199516324062878
IP3	IP3 M2	IP3 M2 12060 Fr	IS	0.24390243902439
IP3	IP3 M2	IP3 M2 12060 Fr	IS	0.215827338129496
IP3	IP3 M2	IP3 M2 12060 Fr	IS	0.265486725663717
IP3	IP3 M2	IP3 M2 12060 Fr	IS	0.119760479041916
IP3	IP3 M2	IP3 M2 12060 Fr	IS	0.110429447852761
IP3	IP3 M2	IP3 M2 12060 Fr	IS	0.1875
IP3	IP3 M2	IP3 M2 12060 Fr	IS	0.218068535825545
IP3	IP3 M2	IP3 M2 12060 Fr	IS	0.236389684813754
IP3	IP3 M2	IP3 M2 12060 Fr	IS	0.142405063291139
IP3	IP3 M2	IP3 M2 12060 Fr	IS	0.210631895687061
IP3	IP3 M2	IP3 M2 12060 Fr	IS	0.133779264214047
IP3	IP3 M2	IP3 M2 12060 Fr	IS	0.246238030095759
IP3	IP3 M2	IP3 M2 12060 Fr	IS	0.0694444444444444
IP3	IP3 M2	IP3 M2 12060 Fr	IS	0.206185567010309
IP3	IP3 M2	IP3 M2 12060 Fr	IS	0.18058690744921
IP3	IP3 M2	IP3 M2 12060 Fr	IS	0.212389380530973
IP3	IP3 M2	IP3 M2 12060 Fr	IS	0.180451127819549
IP3	IP3 M2	IP3 M2 12060 Fr	IS	0.208574739281576
IP3	IP3 M2	IP3 M2 12060 Fr	IS	0.281425891181989
IP3	IP3 M2	IP3 M2 12060 Fr	IS	0.216606498194946
IP3	IP3 M2	IP3 M2 12060 Fr	IS	0.189873417721519
IP3	IP3 M2	IP3 M2 12060 Fr	IS	0.263157894736842
IP3	IP3 M2	IP3 M2 12060 Fr	IS	0.173410404624277
IP3	IP3 M2	IP3 M2 12060 Fr	IS	0.193340494092374
IP3	IP3 M2	IP3 M2 12060 Fr	IS	0.225563909774436
IP3	IP3 M2	IP3 M2 12060 Fr	IS	0.221130221130221
IP3	IP3 M2	IP3 M2 12060 Fr	IS	0.146341463414634
IP3	IP3 M2	IP3 M2 12060 Fr	IS	0.210631895687061
IP3	IP3 M2	IP3 M2 12060 Fr	IS	0.0821917808219178
IP3	IP3 M2	IP3 M2 12060 Fr	IS	0.206362854686157
IP3	IP3 M2	IP3 M2 12060 Fr	IS	0.155601659751037
IP3	IP3 M2	IP3 M2 12060 Fr	IS	0.150375939849624
IP3	IP3 M2	IP3 M2 12060 Fr	IS	0.205198358413133
IP3	IP3 M2	IP3 M2 12060 Fr	IS	0.204918032786885
IP3	IP3 M2	IP3 M2 12060 Fr	IS	0.214592274678112
IP3	IP3 M2	IP3 M2 12060 Fr	IS	0.175585284280936
IP3	IP3 M2	IP3 M2 12060 Fr	IS	0.310442144873001
IP3	IP3 M2	IP3 M2 12060 Fr	IS	0.284810126582278
IP3	IP3 M2	IP3 M2 12060 Fr	IS	0.243055555555556
IP3	IP3 M2	IP3 M2 12060 Fr	IS	0.220102714600147
IP3	IP3 M2	IP3 M2 12060 Fr	IS	0.212389380530973
IP3	IP3 M2	IP3 M2 12060 Fr	IS	0.180541624874624
IP3	IP3 M2	IP3 M2 12060 Fr	IS	0.169252468265162
IP3	IP3 M2	IP3 M2 12060 Fr	IS	0.19047619047619
IP3	IP3 M2	IP3 M2 12060 Fr	IS	0.157668418537984
IP3	IP3 M2	IP3 M2 12060 Fr	IS	0.249839846252402
IP3	IP3 M2	IP3 M2 12060 Fr	IS	0.206362854686157
IP3	IP3 M2	IP3 M2 12060 Fr	IS	0.233853006681514
IP3	IP3 M2	IP3 M2 12060 Fr	IS	0.101237345331834
IP3	IP3 M2	IP3 M2 12060 Fr	IS	0.18796992481203
IP3	IP3 M2	IP3 M2 12060 Fr	IS	0.195439739413681
IP3	IP3 M2	IP3 M2 12060 Fr	IS	0.244444444444444
IP3	IP3 M2	IP3 M2 12060 Fr	IS	0.0574712643678161
IP3	IP3 M2	IP3 M2 12060 Fr	IS	0.191387559808612
IP3	IP3 M2	IP3 M2 12060 Fr	IS	0.0767263427109974
IP3	IP3 M2	IP3 M2 12060 Fr	IS	0.128755364806867
IP3	IP3 M2	IP3 M2 12060 Fr	IS	0.234680573663625
IP3	IP3 M2	IP3 M2 12060 Fr	IS	0.143815915627996
IP3	IP3 M2	IP3 M2 12060 Fr	IS	0.2
IP3	IP3 M2	IP3 M2 12060 Fr	IS	0.232959447799827
IP3	IP3 M2	IP3 M2 12060 Fr	IS	0.25531914893617
IP3	IP3 M2	IP3 M2 12060 Fr	IS	0.184615384615385
IP3	IP3 M2	IP3 M2 12060 Fr	IS	0.242112986060161
IP3	IP3 M2	IP3 M2 12060 Fr	IS	0.359281437125749
IP3	IP3 M2	IP3 M2 12060 Fr	IS	0.198300283286119
IP3	IP3 M2	IP3 M2 12100 Fr	IS	0.0375
IP3	IP3 M2	IP3 M2 12100 Fr	IS	0.164383561643836
IP3	IP3 M2	IP3 M2 12100 Fr	IS	0.117878192534381
IP3	IP3 M2	IP3 M2 12100 Fr	IS	0.176817288801572
IP3	IP3 M2	IP3 M2 12100 Fr	IS	0.190274841437632
IP3	IP3 M2	IP3 M2 12100 Fr	IS	0.205303678357571
IP3	IP3 M2	IP3 M2 12100 Fr	IS	0.113065326633166
IP3	IP3 M2	IP3 M2 12100 Fr	IS	0.130246020260492
IP3	IP3 M2	IP3 M2 12100 Fr	IS	0.14766201804758
IP3	IP3 M2	IP3 M2 12100 Fr	IS	0.176817288801572
IP3	IP3 M2	IP3 M2 12100 Fr	IS	0.229445506692161
IP3	IP3 M2	IP3 M2 12100 Fr	IS	0.316455696202532
IP3	IP3 M2	IP3 M2 12100 Fr	IS	0.192926045016077
IP3	IP3 M2	IP3 M2 12100 Fr	IS	0.190274841437632
IP3	IP3 M2	IP3 M2 12100 Fr	IS	0.15
IP3	IP3 M2	IP3 M2 12100 Fr	IS	0.075
IP3	IP3 M2	IP3 M2 12100 Fr	IS	0.206540447504303
IP3	IP3 M2	IP3 M2 12100 Fr	IS	0.256629597946963
IP3	IP3 M2	IP3 M2 12100 Fr	IS	0.188679245283019
IP3	IP3 M2	IP3 M2 12100 Fr	IS	0.0669642857142857
IP3	IP3 M2	IP3 M2 12100 Fr	IS	0.175438596491228
IP3	IP3 M2	IP3 M2 12100 Fr	IS	0.160427807486631
IP3	IP3 M2	IP3 M2 12100 Fr	IS	0.0906344410876133
IP3	IP3 M2	IP3 M2 12100 Fr	IS	0.251256281407035
IP3	IP3 M2	IP3 M2 12100 Fr	IS	0.228013029315961
IP3	IP3 M2	IP3 M2 12100 Fr	IS	0.310880829015544
IP3	IP3 M2	IP3 M2 12100 Fr	IS	0.143540669856459
IP3	IP3 M2	IP3 M2 12100 Fr	IS	0.241448692152918
IP3	IP3 M2	IP3 M2 12100 Fr	IS	0.226415094339623
IP3	IP3 M2	IP3 M2 12100 Fr	IS	0.154905335628227
IP3	IP3 M2	IP3 M2 12100 Fr	IS	0.226415094339623
IP3	IP3 M2	IP3 M2 12100 Fr	IS	0.288115246098439
IP3	IP3 M2	IP3 M2 12100 Fr	IS	0.237825594563986
IP3	IP3 M2	IP3 M2 12100 Fr	IS	0.21608643457383
IP3	IP3 M2	IP3 M2 12100 Fr	IS	0.056657223796034
IP3	IP3 M2	IP3 M2 12100 Fr	IS	0.203850509626274
IP3	IP3 M2	IP3 M2 12100 Fr	IS	0.150627615062762
IP3	IP3 M2	IP3 M2 12100 Fr	IS	0.142630744849445
IP3	IP3 M2	IP3 M2 12100 Fr	IS	0.245901639344262
IP3	IP3 M2	IP3 M2 12100 Fr	IS	0.26431718061674
IP3	IP3 M2	IP3 M2 12100 Fr	IS	0.185185185185185
IP3	IP3 M2	IP3 M2 12100 Fr	IS	0.17925040738729
IP3	IP3 M2	IP3 M2 12100 Fr	IS	0.21411578112609
IP3	IP3 M2	IP3 M2 12100 Fr	IS	0.182926829268293
IP3	IP3 M2	IP3 M2 12100 Fr	IS	0.226415094339623
IP3	IP3 M2	IP3 M2 12100 Fr	IS	0.263736263736264
IP3	IP3 M2	IP3 M2 12100 Fr	IS	0.260223048327138
IP3	IP3 M2	IP3 M2 12100 Fr	IS	0.225201072386059
IP3	IP3 M2	IP3 M2 12100 Fr	IS	0.137772675086108
IP3	IP3 M2	IP3 M2 12100 Fr	IS	0.195439739413681
IP3	IP3 M2	IP3 M2 12100 Fr	IS	0.178571428571429
IP3	IP3 M2	IP3 M2 12100 Fr	IS	0.169875424688562
IP3	IP3 M2	IP3 M2 12100 Fr	IS	0.260586319218241
IP3	IP3 M2	IP3 M2 12100 Fr	IS	0.19047619047619
IP3	IP3 M2	IP3 M2 12100 Fr	IS	0.084985835694051
IP3	IP3 M2	IP3 M2 12100 Fr	IS	0.0969305331179321
IP3	IP3 M2	IP3 M2 12100 Fr	IS	0.0754716981132075
IP3	IP3 M2	IP3 M2 12100 Fr	IS	0.205303678357571
IP3	IP3 M2	IP3 M2 12100 Fr	IS	0.150943396226415
IP3	IP3 M2	IP3 M2 12100 Fr	IS	0.254596888260255
IP3	IP3 M2	IP3 M2 12100 Fr	IS	0.257879656160458
IP3	IP3 M2	IP3 M2 12100 Fr	IS	0.267260579064588
IP3	IP3 M2	IP3 M2 12100 Fr	IS	0.194174757281553
IP3	IP3 M2	IP3 M2 12100 Fr	IS	0.172413793103448
IP3	IP3 M2	IP3 M2 12100 Fr	IS	0.236898779612347
IP3	IP3 M2	IP3 M2 12100 Fr	IS	0.25369978858351
IP3	IP3 M2	IP3 M2 12100 Fr	IS	0.165615141955836
IP3	IP3 M2	IP3 M2 12100 Fr	IS	0.235602094240838
IP3	IP3 M2	IP3 M2 12100 Fr	IS	0.16973125884017
IP3	IP3 M2	IP3 M2 12100 Fr	IS	0.222222222222222
IP3	IP3 M2	IP3 M2 12100 Fr	IS	0.138328530259366
IP3	IP3 M2	IP3 M2 12100 Fr	IS	0.150300601202405
IP3	IP3 M2	IP3 M2 12100 Fr	IS	0.201342281879195
IP3	IP3 M2	IP3 M2 12100 Fr	IS	0.254452926208651
IP3	IP3 M2	IP3 M2 12100 Fr	IS	0.220408163265306
IP3	IP3 M2	IP3 M2 12100 Fr	IS	0.120603015075377
IP3	IP3 M2	IP3 M2 12100 Fr	IS	0.258620689655172
IP3	IP3 M2	IP3 M2 12100 Fr	IS	0.104895104895105
IP3	IP3 M2	IP3 M2 12100 Fr	IS	0.104712041884817
IP3	IP3 M2	IP3 M2 12100 Fr	IS	0.190274841437632
IP3	IP3 M2	IP3 M2 12100 Fr	IS	0.278207109737249
IP3	IP3 M4	IP3 M4 12120 Fr	IS	0.244698205546493
IP3	IP3 M4	IP3 M4 12120 Fr	IS	0.190597204574333
IP3	IP3 M4	IP3 M4 12120 Fr	IS	0.301507537688442
IP3	IP3 M4	IP3 M4 12120 Fr	IS	0.240274599542334
IP3	IP3 M4	IP3 M4 12120 Fr	IS	0.28673835125448
IP3	IP3 M4	IP3 M4 12120 Fr	IS	0.257142857142857
IP3	IP3 M4	IP3 M4 12120 Fr	IS	0.218380345768881
IP3	IP3 M4	IP3 M4 12120 Fr	IS	0.286532951289398
IP3	IP3 M4	IP3 M4 12120 Fr	IS	0.266497461928934
IP3	IP3 M4	IP3 M4 12120 Fr	IS	0.229226361031519
IP3	IP3 M4	IP3 M4 12120 Fr	IS	0.160060975609756
IP3	IP3 M4	IP3 M4 12120 Fr	IS	0.161912104857363
IP3	IP3 M4	IP3 M4 12120 Fr	IS	0.16497461928934
IP3	IP3 M4	IP3 M4 12120 Fr	IS	0.246305418719212
IP3	IP3 M4	IP3 M4 12120 Fr	IS	0.224959828602035
IP3	IP3 M4	IP3 M4 12120 Fr	IS	0.285714285714286
IP3	IP3 M4	IP3 M4 12120 Fr	IS	0.142993326978074
IP3	IP3 M4	IP3 M4 12120 Fr	IS	0.266497461928934
IP3	IP3 M4	IP3 M4 12120 Fr	IS	0.168918918918919
IP3	IP3 M4	IP3 M4 12120 Fr	IS	0.158450704225352
IP3	IP3 M4	IP3 M4 12120 Fr	IS	0.214285714285714
IP3	IP3 M4	IP3 M4 12120 Fr	IS	0.187110187110187
IP3	IP3 M4	IP3 M4 12120 Fr	IS	0.230061349693252
IP3	IP3 M4	IP3 M4 12120 Fr	IS	0.196078431372549
IP3	IP3 M4	IP3 M4 12120 Fr	IS	0.25703794369645
IP3	IP3 M4	IP3 M4 12120 Fr	IS	0.202702702702703
IP3	IP3 M4	IP3 M4 12120 Fr	IS	0.191489361702128
IP3	IP3 M4	IP3 M4 12120 Fr	IS	0.165137614678899
IP3	IP3 M4	IP3 M4 12120 Fr	IS	0.226586102719033
IP3	IP3 M4	IP3 M4 12120 Fr	IS	0.176904176904177
IP3	IP3 M4	IP3 M4 12120 Fr	IS	0.171428571428571
IP3	IP3 M4	IP3 M4 12120 Fr	IS	0.191591271953167
IP3	IP3 M4	IP3 M4 12120 Fr	IS	0.319148936170213
IP3	IP3 M4	IP3 M4 12120 Fr	IS	0.176730486008837
IP3	IP3 M4	IP3 M4 12120 Fr	IS	0.206738131699847
IP3	IP3 M4	IP3 M4 12120 Fr	IS	0.239234449760766
IP3	IP3 M4	IP3 M4 12120 Fr	IS	0.156794425087108
IP3	IP3 M4	IP3 M4 12120 Fr	IS	0.142993326978074
IP3	IP3 M4	IP3 M4 12120 Fr	IS	0.215439856373429
IP3	IP3 M4	IP3 M4 12120 Fr	IS	0.217965653896962
IP3	IP3 M4	IP3 M4 12120 Fr	IS	0.228658536585366
IP3	IP3 M4	IP3 M4 12120 Fr	IS	0.220913107511046
IP3	IP3 M4	IP3 M4 12120 Fr	IS	0.211693548387097
IP3	IP3 M4	IP3 M4 12120 Fr	IS	0.191846522781775
IP3	IP3 M4	IP3 M4 12120 Fr	IS	0
IP3	IP3 M4	IP3 M4 12120 Fr	IS	0.220913107511046
IP3	IP3 M4	IP3 M4 12120 Fr	IS	0.210420841683367
IP3	IP3 M4	IP3 M4 12120 Fr	IS	0.182186234817814
IP3	IP3 M4	IP3 M4 12120 Fr	IS	0.167597765363129
IP3	IP3 M4	IP3 M4 12120 Fr	IS	0.334928229665072
IP3	IP3 M4	IP3 M4 12120 Fr	IS	0.315789473684211
IP3	IP3 M4	IP3 M4 12120 Fr	IS	0.15748031496063
IP3	IP3 M4	IP3 M4 12120 Fr	IS	0.206738131699847
IP3	IP3 M4	IP3 M4 12120 Fr	IS	0.266575529733424
IP3	IP3 M4	IP3 M4 12120 Fr	IS	0.263852242744063
IP3	IP3 M4	IP3 M4 12120 Fr	IS	0.302826379542396
IP3	IP3 M4	IP3 M4 12120 Fr	IS	0.218778486782133
IP3	IP3 M4	IP3 M4 12120 Fr	IS	0.297520661157025
IP3	IP3 M4	IP3 M4 12120 Fr	IS	0.271668822768435
IP3	IP3 M4	IP3 M4 12120 Fr	IS	0.272988505747126
IP3	IP3 M4	IP3 M4 12120 Fr	IS	0.207920792079208
IP3	IP3 M4	IP3 M4 12120 Fr	IS	0.178217821782178
IP3	IP3 M4	IP3 M4 12120 Fr	IS	0.25531914893617
IP3	IP3 M4	IP3 M4 12120 Fr	IS	0.215439856373429
IP3	IP3 M4	IP3 M4 12120 Fr	IS	0.244698205546493
IP3	IP3 M4	IP3 M4 12120 Fr	IS	0.231532524807056
IP3	IP3 M4	IP3 M4 12120 Fr	IS	0.362903225806452
IP3	IP3 M4	IP3 M4 12120 Fr	IS	0.0477707006369427
IP3	IP3 M4	IP3 M4 12120 Fr	IS	0.215482841181165
IP3	IP3 M4	IP3 M4 12120 Fr	IS	0.275650842266462
IP3	IP3 M4	IP3 M4 12120 Fr	IS	0.265095729013255
IP3	IP3 M4	IP3 M4 12120 Fr	IS	0.187082405345212
IP3	IP3 M4	IP3 M4 12120 Fr	IS	0.181268882175227
IP3	IP3 M4	IP3 M4 12120 Fr	IS	0.171428571428571
IP3	IP3 M4	IP3 M4 12120 Fr	IS	0.287081339712919
IP3	IP3 M4	IP3 M4 12120 Fr	IS	0.241935483870968
IP3	IP3 M4	IP3 M4 12120 Fr	IS	0.258620689655172
IP3	IP3 M4	IP3 M4 12120 Fr	IS	0.222882615156018
IP3	IP3 M4	IP3 M4 12120 Fr	IS	0.152091254752852
IP3	IP3 M4	IP3 M4 12120 Fr	IS	0.195918367346939
IP3	IP3 M4	IP3 M4 12120 Fr	IS	0.191591271953167
IP3	IP3 M4	IP3 M4 12120 Fr	IS	0.277949351451513
IP3	IP3 M4	IP3 M4 12120 Fr	IS	0.152477763659466
IP3	IP3 M4	IP3 M4 12120 Fr	IS	0.264705882352941
IP3	IP3 M4	IP3 M4 12120 Fr	IS	0.119521912350598
IP3	IP3 M4	IP3 M4 12120 Fr	IS	0.34965034965035
IP3	IP3 M4	IP3 M4 12120 Fr	IS	0.265095729013255
IP3	IP3 M4	IP3 M4 12120 Fr	IS	0.276595744680851
IP3	IP3 M4	IP3 M4 12120 Fr	IS	0.221021611001965
IP3	IP3 M4	IP3 M4 12120 Fr	IS	0.176817288801572
IP3	IP3 M4	IP3 M4 12120 Fr	IS	0.178335535006605
IP3	IP3 M4	IP3 M4 12120 Fr	IS	0.143540669856459
IP3	IP3 M4	IP3 M4 12120 Fr	IS	0.24606971975393
IP3	IP3 M4	IP3 M4 12120 Fr	IS	0.184678522571819
IP3	IP3 M4	IP3 M4 12120 Fr	IS	0.16
IP3	IP3 M4	IP3 M4 12120 Fr	IS	0.196335078534031
IP3	IP3 M4	IP3 M4 12120 Fr	IS	0.181268882175227
IP3	IP3 M4	IP3 M4 12120 Fr	IS	0.344497607655502
IP3	IP3 M4	IP3 M4 12120 Fr	IS	0.239425379090184
IP3	IP3 M4	IP3 M4 12120 Fr	IS	0.206738131699847
IP3	IP3 M4	IP3 M4 12120 Fr	IS	0.170212765957447
IP3	IP3 M4	IP3 M4 12120 Fr	IS	0.233876683203402
IP3	IP3 M4	IP3 M4 12120 Fr	IS	0.27190332326284
IP3	IP3 M4	IP3 M4 12120 Fr	IS	0.202702702702703
IP3	IP3 M4	IP3 M4 12120 Fr	IS	0.180525164113786
IP3	IP3 M4	IP3 M4 12120 Fr	IS	0.241935483870968
IP3	IP3 M4	IP3 M4 12120 Fr	IS	0.159404888416578
IP3	IP3 M4	IP3 M4 12120 Fr	IS	0.288461538461538
IP3	IP3 M4	IP3 M4 12120 Fr	IS	0.143540669856459
IP3	IP3 M4	IP3 M4 12120 Fr	IS	0.191605839416058
IP3	IP3 M4	IP3 M4 12120 Fr	IS	0.272177419354839
IP3	IP3 M4	IP3 M4 12120 Fr	IS	0.17230376515635
IP3	IP3 M4	IP3 M4 12120 Fr	IS	0.249791840133222
IP3	IP3 M4	IP3 M4 12120 Fr	IS	0.258175559380379
IP3	IP3 M4	IP3 M4 12120 Fr	IS	0.23936170212766
IP3	IP3 M4	IP3 M4 12120 Fr	IS	0.261437908496732
IP3	IP3 M4	IP3 M4 12120 Fr	IS	0.202702702702703
IP3	IP3 M4	IP3 M4 12120 Fr	IS	0.255047821466525
IP3	IP3 M4	IP3 M4 12120 Fr	IS	0.286806883365201
IP3	IP3 M4	IP3 M4 12120 Fr	IS	0.143540669856459
IP3	IP3 M4	IP3 M4 12120 Fr	IS	0.218778486782133
IP3	IP3 M4	IP3 M4 12120 Fr	IS	0.217391304347826
IP3	IP3 M4	IP3 M4 12120 Fr	IS	0.1640838650866
IP3	IP3 M4	IP3 M4 12120 Fr	IS	0.202702702702703
IP3	IP3 M4	IP3 M4 12120 Fr	IS	0.159404888416578
IP3	IP3 M4	IP3 M4 12120 Fr	IS	0
IP3	IP3 M4	IP3 M4 12120 Fr	IS	0.376344086021505
IP3	IP3 M4	IP3 M4 12120 Fr	IS	0.243183492999263
IP3	IP3 M4	IP3 M4 12150 Fr	IS	0.103806228373702
IP3	IP3 M4	IP3 M4 12150 Fr	IS	0.192
IP3	IP3 M4	IP3 M4 12150 Fr	IS	0.226843100189036
IP3	IP3 M4	IP3 M4 12150 Fr	IS	0.207852193995381
IP3	IP3 M4	IP3 M4 12150 Fr	IS	0.298372513562387
IP3	IP3 M4	IP3 M4 12150 Fr	IS	0.206896551724138
IP3	IP3 M4	IP3 M4 12150 Fr	IS	0
IP3	IP3 M4	IP3 M4 12150 Fr	IS	0.5859375
IP3	IP3 M4	IP3 M4 12150 Fr	IS	0.13353115727003
IP3	IP3 M4	IP3 M4 12150 Fr	IS	0.229299363057325
IP3	IP3 M4	IP3 M4 12150 Fr	IS	0.23961661341853
IP3	IP3 M4	IP3 M4 12150 Fr	IS	0.274542429284526
IP3	IP3 M4	IP3 M4 12150 Fr	IS	0.301075268817204
IP3	IP3 M4	IP3 M4 12150 Fr	IS	0.222882615156018
IP3	IP3 M4	IP3 M4 12150 Fr	IS	0.28391167192429
IP3	IP3 M4	IP3 M4 12150 Fr	IS	0.193798449612403
IP3	IP3 M4	IP3 M4 12150 Fr	IS	0.293072824156306
IP3	IP3 M4	IP3 M4 12150 Fr	IS	0.28436018957346
IP3	IP3 M4	IP3 M4 12150 Fr	IS	0.213143872113677
IP3	IP3 M4	IP3 M4 12150 Fr	IS	0.243407707910751
IP3	IP3 M4	IP3 M4 12150 Fr	IS	0.266429840142096
IP3	IP3 M4	IP3 M4 12150 Fr	IS	0.18957345971564
IP3	IP3 M4	IP3 M4 12150 Fr	IS	0.182555780933063
IP3	IP3 M4	IP3 M4 12150 Fr	IS	0.224550898203593
IP3	IP3 M4	IP3 M4 12150 Fr	IS	0.255924170616114
IP3	IP3 M4	IP3 M4 12150 Fr	IS	0.254957507082153
IP3	IP3 M4	IP3 M4 12150 Fr	IS	0.213438735177866
IP3	IP3 M4	IP3 M4 12150 Fr	IS	0.189723320158103
IP3	IP3 M4	IP3 M4 12150 Fr	IS	0.247524752475248
IP3	IP3 M4	IP3 M4 12150 Fr	IS	0.30664395229983
IP3	IP3 M4	IP3 M4 12150 Fr	IS	0.234375
IP3	IP3 M4	IP3 M4 12150 Fr	IS	0.177725118483412
IP3	IP3 M4	IP3 M4 12150 Fr	IS	0.224550898203593
IP3	IP3 M4	IP3 M4 12150 Fr	IS	0.376175548589342
IP3	IP3 M4	IP3 M4 12150 Fr	IS	0.11070110701107
IP3	IP3 M4	IP3 M4 12150 Fr	IS	0.206185567010309
IP3	IP3 M4	IP3 M4 12150 Fr	IS	0.32
IP3	IP3 M4	IP3 M4 12150 Fr	IS	0.341232227488152
IP3	IP3 M4	IP3 M4 12150 Fr	IS	0.193923723335488
IP3	IP3 M4	IP3 M4 12150 Fr	IS	0.141843971631206
IP3	IP3 M4	IP3 M4 12150 Fr	IS	0.202095808383234
IP3	IP3 M4	IP3 M4 12150 Fr	IS	0.164113785557987
IP3	IP3 M4	IP3 M4 12150 Fr	IS	0.225140712945591
IP3	IP3 M4	IP3 M4 12150 Fr	IS	0.304259634888438
IP3	IP3 M4	IP3 M4 12150 Fr	IS	0.283687943262411
IP3	IP3 M4	IP3 M4 12150 Fr	IS	0.296229802513465
IP3	IP3 M4	IP3 M4 12150 Fr	IS	0.171037628278221
IP3	IP3 M4	IP3 M4 12150 Fr	IS	0.384122919334187
IP3	IP3 M4	IP3 M4 12150 Fr	IS	0.139794967381174
IP3	IP3 M4	IP3 M4 12150 Fr	IS	0.217129071170084
IP3	IP3 M4	IP3 M4 12150 Fr	IS	0.22149302707137
IP3	IP3 M4	IP3 M4 12150 Fr	IS	0.24606971975393
IP3	IP3 M4	IP3 M4 12150 Fr	IS	0.28493894165536
IP3	IP3 M4	IP3 M4 12150 Fr	IS	0.152284263959391
IP3	IP3 M4	IP3 M4 12150 Fr	IS	0.141509433962264
IP3	IP3 M4	IP3 M4 12150 Fr	IS	0.252525252525253
IP3	IP3 M4	IP3 M4 12150 Fr	IS	0.222222222222222
IP3	IP3 M4	IP3 M4 12150 Fr	IS	0.321888412017167
IP3	IP3 M4	IP3 M4 12150 Fr	IS	0.243407707910751
IP3	IP3 M4	IP3 M4 12150 Fr	IS	0.23976023976024
IP3	IP3 M4	IP3 M4 12150 Fr	IS	0.227272727272727
IP3	IP3 M4	IP3 M4 12150 Fr	IS	0.121951219512195
IP3	IP3 M4	IP3 M4 12150 Fr	IS	0.271317829457364
IP3	IP3 M4	IP3 M4 12150 Fr	IS	0.298719772403983
IP3	IP3 M4	IP3 M4 12150 Fr	IS	0.0934579439252337
IP3	IP3 M4	IP3 M4 12150 Fr	IS	0.172413793103448
IP3	IP3 M4	IP3 M4 12150 Fr	IS	0.298295454545455
IP3	IP3 M4	IP3 M4 12150 Fr	IS	0.324803149606299
IP3	IP3 M4	IP3 M4 12150 Fr	IS	0.222634508348794
IP3	IP3 M4	IP3 M4 12150 Fr	IS	0.238907849829352
IP3	IP3 M4	IP3 M4 12150 Fr	IS	0.113744075829384
IP3	IP3 M4	IP3 M4 12150 Fr	IS	0.283687943262411
IP3	IP3 M4	IP3 M4 12150 Fr	IS	0.298507462686567
IP3	IP3 M4	IP3 M4 12150 Fr	IS	0.271317829457364
IP3	IP3 M4	IP3 M4 12150 Fr	IS	0.232558139534884
IP3	IP3 M4	IP3 M4 12150 Fr	IS	0.114285714285714
IP3	IP3 M4	IP3 M4 12150 Fr	IS	0.231958762886598
IP3	IP3 M4	IP3 M4 12150 Fr	IS	0.486223662884927
IP3	IP3 M4	IP3 M4 12150 Fr	IS	0.274599542334096
IP3	IP3 M4	IP3 M4 12150 Fr	IS	0.319905213270142
IP3	IP3 M4	IP3 M4 12150 Fr	IS	0.182741116751269
IP3	IP3 M4	IP3 M4 12150 Fr	IS	0.355450236966825
IP3	IP3 M4	IP3 M4 12150 Fr	IS	0.284023668639053
IP3	IP3 M4	IP3 M4 12150 Fr	IS	0.24390243902439
IP3	IP3 M4	IP3 M4 12150 Fr	IS	0.189673340358272
IP3	IP3 M4	IP3 M4 12150 Fr	IS	0.248815165876777
IP3	IP3 M4	IP3 M4 12150 Fr	IS	0.196936542669584
IP3	IP3 M4	IP3 M4 12150 Fr	IS	0.189723320158103
IP3	IP3 M4	IP3 M4 12150 Fr	IS	0.229759299781182
IP3	IP3 M4	IP3 M4 12150 Fr	IS	0.213143872113677
IP3	IP3 M4	IP3 M4 12150 Fr	IS	0.473933649289099
IP3	IP3 M4	IP3 M4 12150 Fr	IS	0.256045519203414
IP3	IP3 M4	IP3 M4 12150 Fr	IS	0.308056872037915
IP3	IP3 M4	IP3 M4 12150 Fr	IS	0.236593059936909
IP3	IP3 M4	IP3 M4 12150 Fr	IS	0.182741116751269
IP3	IP3 M4	IP3 M4 12150 Fr	IS	0.23826714801444
IP3	IP3 M4	IP3 M4 12150 Fr	IS	0.24390243902439
IP3	IP3 M4	IP3 M4 12150 Fr	IS	0.121951219512195
IP3	IP3 M4	IP3 M4 12150 Fr	IS	0.127659574468085
IP3	IP3 M4	IP3 M4 12150 Fr	IS	0.145631067961165
IP3	IP3 M4	IP3 M4 12150 Fr	IS	0.255924170616114
IP3	IP3 M4	IP3 M4 12150 Fr	IS	0.212765957446809
IP3	IP3 M4	IP3 M4 12150 Fr	IS	0.170940170940171
IP3	IP3 M4	IP3 M4 12150 Fr	IS	0.232708468002586
IP3	IP3 M4	IP3 M4 12150 Fr	IS	0.410958904109589
IP3	IP3 M4	IP3 M4 12150 Fr	IS	0.243506493506493
IP3	IP3 M4	IP3 M4 12150 Fr	IS	0.252100840336134
IP3	IP3 M4	IP3 M4 12150 Fr	IS	0.26404874746107
IP3	IP3 M4	IP3 M4 12150 Fr	IS	0.243572395128552
IP3	IP3 M4	IP3 M4 12150 Fr	IS	0.177514792899408
IP3	IP3 M4	IP3 M4 12150 Fr	IS	0.155440414507772
IP3	IP3 M4	IP3 M4 12150 Fr	IS	0.365853658536585
IP3	IP3 M4	IP3 M4 12150 Fr	IS	0.212765957446809
IP3	IP3 M4	IP3 M4 12150 Fr	IS	0.313092979127135
IP3	IP3 M4	IP3 M4 12150 Fr	IS	0.175438596491228
IP3	IP3 M4	IP3 M4 12150 Fr	IS	0.229257641921397
IP3	IP3 M4	IP3 M4 12150 Fr	IS	0.318181818181818
IP3	IP3 M4	IP3 M4 12150 Fr	IS	0
IP3	IP3 M4	IP3 M4 12150 Fr	IS	0.280172413793103
IP3	IP3 M4	IP3 M4 12150 Fr	IS	0.212201591511936
IP3	IP3 M4	IP3 M4 12150 Fr	IS	0.227057710501419
IP3	IP3 M4	IP3 M4 12150 Fr	IS	0.189003436426117
IP3	IP3 M4	IP3 M4 12150 Fr	IS	0.243407707910751
IP3	IP3 M4	IP3 M4 12150 Fr	IS	0.19629225736096
IP3	IP3 M4	IP3 M4 12150 Fr	IS	0.19629225736096
IP3	IP3 M4	IP3 M4 12150 Fr	IS	0.205047318611987
IP3	IP3 M4	IP3 M4 12150 Fr	IS	0.170212765957447
IP3	IP3 M4	IP3 M4 12150 Fr	IS	0.28391167192429
IP3	IP3 M1	IP3 M1 12161 Fr	IS	0.263414634146341
IP3	IP3 M1	IP3 M1 12161 Fr	IS	0.08
IP3	IP3 M1	IP3 M1 12161 Fr	IS	0.169491525423729
IP3	IP3 M1	IP3 M1 12161 Fr	IS	0.251572327044025
IP3	IP3 M1	IP3 M1 12161 Fr	IS	0.293542074363992
IP3	IP3 M1	IP3 M1 12161 Fr	IS	0.243161094224924
IP3	IP3 M1	IP3 M1 12161 Fr	IS	0.184552289815448
IP3	IP3 M1	IP3 M1 12161 Fr	IS	0.132743362831858
IP3	IP3 M1	IP3 M1 12161 Fr	IS	0.154639175257732
IP3	IP3 M1	IP3 M1 12161 Fr	IS	0.272108843537415
IP3	IP3 M1	IP3 M1 12161 Fr	IS	0.309810671256454
IP3	IP3 M1	IP3 M1 12161 Fr	IS	0.123893805309735
IP3	IP3 M1	IP3 M1 12161 Fr	IS	0.228353948620362
IP3	IP3 M1	IP3 M1 12161 Fr	IS	0.120481927710843
IP3	IP3 M1	IP3 M1 12161 Fr	IS	0.120481927710843
IP3	IP3 M1	IP3 M1 12161 Fr	IS	0.185058259081563
IP3	IP3 M1	IP3 M1 12161 Fr	IS	0.125523012552301
IP3	IP3 M1	IP3 M1 12161 Fr	IS	0.327510917030568
IP3	IP3 M1	IP3 M1 12161 Fr	IS	0.170068027210884
IP3	IP3 M1	IP3 M1 12161 Fr	IS	0.230769230769231
IP3	IP3 M1	IP3 M1 12161 Fr	IS	0.196399345335516
IP3	IP3 M1	IP3 M1 12161 Fr	IS	0.189473684210526
IP3	IP3 M1	IP3 M1 12161 Fr	IS	0.252631578947368
IP3	IP3 M1	IP3 M1 12161 Fr	IS	0.189873417721519
IP3	IP3 M1	IP3 M1 12161 Fr	IS	0.0980392156862745
IP3	IP3 M1	IP3 M1 12161 Fr	IS	0.165441176470588
IP3	IP3 M1	IP3 M1 12161 Fr	IS	0.378151260504202
IP3	IP3 M1	IP3 M1 12161 Fr	IS	0.117878192534381
IP3	IP3 M1	IP3 M1 12161 Fr	IS	0.189473684210526
IP3	IP3 M1	IP3 M1 12161 Fr	IS	0.104166666666667
IP3	IP3 M1	IP3 M1 12161 Fr	IS	0.207972270363951
IP3	IP3 M1	IP3 M1 12161 Fr	IS	0.176678445229682
IP3	IP3 M1	IP3 M1 12161 Fr	IS	0.210378681626928
IP3	IP3 M1	IP3 M1 12161 Fr	IS	0.248618784530387
IP3	IP3 M1	IP3 M1 12161 Fr	IS	0.147239263803681
IP3	IP3 M1	IP3 M1 12161 Fr	IS	0.315789473684211
IP3	IP3 M1	IP3 M1 12161 Fr	IS	0.121951219512195
