# Supplementary material for: Astrocytic Ca2+ signaling is reduced during sleep and is involved in the regulation of slow wave sleep
Source: Nat Commun. 2020 Jul 6;11:3240. doi: 10.1038/s41467-020-17062-2 (PMC7338360; doi:10.1038/s41467-020-17062-2)
Supplement: Supplementary file 9 — Source Data [file 41467_2020_17062_MOESM9_ESM.zip › Source Data/data 4a-b.xlsx]

## Sheet: Sheet1
state	state_duration	fov_id	genotype	mouse	experiment	trial_id	total_activation
locomotion	230.4	52	wt_dual	wt_dual_TR16	20180115_TR16	20180115_TR16_trial_001	0.01629407
whisking	8	52	wt_dual	wt_dual_TR16	20180115_TR16	20180115_TR16_trial_001	0.01196178
locomotion	49.2333333333333	52	wt_dual	wt_dual_TR16	20180115_TR16	20180115_TR16_trial_001	0.008758008
whisking	3.63333333333333	53	wt_dual	wt_dual_TR16	20180115_TR16	20180115_TR16_trial_002	0.0004423738
locomotion	9.43333333333333	53	wt_dual	wt_dual_TR16	20180115_TR16	20180115_TR16_trial_002	0.002338932
whisking	5	53	wt_dual	wt_dual_TR16	20180115_TR16	20180115_TR16_trial_002	0.001110053
quiet	19.4666666666667	53	wt_dual	wt_dual_TR16	20180115_TR16	20180115_TR16_trial_002	0.0004776621
whisking	4.2	53	wt_dual	wt_dual_TR16	20180115_TR16	20180115_TR16_trial_002	0.001904702
locomotion	39.8	53	wt_dual	wt_dual_TR16	20180115_TR16	20180115_TR16_trial_002	0.007102509
whisking	6.83333333333333	53	wt_dual	wt_dual_TR16	20180115_TR16	20180115_TR16_trial_002	0.002177914
locomotion	12.7	53	wt_dual	wt_dual_TR16	20180115_TR16	20180115_TR16_trial_002	0.003379878
whisking	9.40000000000001	53	wt_dual	wt_dual_TR16	20180115_TR16	20180115_TR16_trial_002	0.00666482
quiet	31.8	53	wt_dual	wt_dual_TR16	20180115_TR16	20180115_TR16_trial_002	0.002921837
locomotion	64.1333333333334	53	wt_dual	wt_dual_TR16	20180115_TR16	20180115_TR16_trial_002	0.00791074
whisking	5.23333333333332	53	wt_dual	wt_dual_TR16	20180115_TR16	20180115_TR16_trial_002	0.006755866
locomotion	10.4333333333333	53	wt_dual	wt_dual_TR16	20180115_TR16	20180115_TR16_trial_002	0.00545549
whisking	21.4333333333333	53	wt_dual	wt_dual_TR16	20180115_TR16	20180115_TR16_trial_002	0.001788372
locomotion	14.9666666666666	53	wt_dual	wt_dual_TR16	20180115_TR16	20180115_TR16_trial_002	0.1608841
whisking	11.2	53	wt_dual	wt_dual_TR16	20180115_TR16	20180115_TR16_trial_002	0.006881676
quiet	26.3333333333333	53	wt_dual	wt_dual_TR16	20180115_TR16	20180115_TR16_trial_002	0.0007417662
locomotion	31.0333333333333	53	wt_dual	wt_dual_TR16	20180115_TR16	20180115_TR16_trial_002	0.004867765
quiet	34.0666666666667	53	wt_dual	wt_dual_TR16	20180115_TR16	20180115_TR16_trial_002	0.002270149
locomotion	19.4	53	wt_dual	wt_dual_TR16	20180115_TR16	20180115_TR16_trial_002	0.02422485
whisking	4.63333333333333	53	wt_dual	wt_dual_TR16	20180115_TR16	20180115_TR16_trial_002	0.001355468
whisking	6.13333333333333	53	wt_dual	wt_dual_TR16	20180115_TR16	20180115_TR16_trial_002	0.000736884
whisking	4.86666666666667	53	wt_dual	wt_dual_TR16	20180115_TR16	20180115_TR16_trial_002	0.0007906736
locomotion	5.5333333333333	53	wt_dual	wt_dual_TR16	20180115_TR16	20180115_TR16_trial_002	0.00266066
quiet	13.9666666666667	53	wt_dual	wt_dual_TR16	20180115_TR16	20180115_TR16_trial_002	0.001768883
whisking	16.5333333333333	53	wt_dual	wt_dual_TR16	20180115_TR16	20180115_TR16_trial_002	0.002079811
locomotion	5.03333333333336	53	wt_dual	wt_dual_TR16	20180115_TR16	20180115_TR16_trial_002	0.0008266071
whisking	15.0666666666667	53	wt_dual	wt_dual_TR16	20180115_TR16	20180115_TR16_trial_002	0.00145125
quiet	5.66666666666663	53	wt_dual	wt_dual_TR16	20180115_TR16	20180115_TR16_trial_002	0.000515818
locomotion	61.9	53	wt_dual	wt_dual_TR16	20180115_TR16	20180115_TR16_trial_002	0.03145383
whisking	10.9333333333334	53	wt_dual	wt_dual_TR16	20180115_TR16	20180115_TR16_trial_002	0.005708637
locomotion	183.333333333333	53	wt_dual	wt_dual_TR16	20180115_TR16	20180115_TR16_trial_003	0.01596504
whisking	7.73333333333332	53	wt_dual	wt_dual_TR16	20180115_TR16	20180115_TR16_trial_003	0.0009517013
locomotion	14.2333333333333	53	wt_dual	wt_dual_TR16	20180115_TR16	20180115_TR16_trial_003	0.002500724
quiet	9.23333333333332	53	wt_dual	wt_dual_TR16	20180115_TR16	20180115_TR16_trial_003	0.001255266
locomotion	15.4333333333333	53	wt_dual	wt_dual_TR16	20180115_TR16	20180115_TR16_trial_003	0.02671802
locomotion	35	53	wt_dual	wt_dual_TR16	20180115_TR16	20180115_TR16_trial_003	0.01104513
whisking	9.60000000000002	53	wt_dual	wt_dual_TR16	20180115_TR16	20180115_TR16_trial_003	0.009613852
quiet	8.09999999999997	53	wt_dual	wt_dual_TR16	20180115_TR16	20180115_TR16_trial_003	0.001141659
locomotion	123.333333333333	53	wt_dual	wt_dual_TR16	20180115_TR16	20180115_TR16_trial_003	0.004852092
whisking	9.30000000000001	53	wt_dual	wt_dual_TR16	20180115_TR16	20180115_TR16_trial_003	0.00286543
locomotion	16.4333333333333	53	wt_dual	wt_dual_TR16	20180115_TR16	20180115_TR16_trial_003	0.006812985
whisking	23.6666666666667	53	wt_dual	wt_dual_TR16	20180115_TR16	20180115_TR16_trial_003	0.001706729
locomotion	9.93333333333334	53	wt_dual	wt_dual_TR16	20180115_TR16	20180115_TR16_trial_003	0.01261425
quiet	12.2666666666667	53	wt_dual	wt_dual_TR16	20180115_TR16	20180115_TR16_trial_003	0.005822608
locomotion	9.03333333333336	53	wt_dual	wt_dual_TR16	20180115_TR16	20180115_TR16_trial_003	0.009424379
quiet	11.6333333333333	53	wt_dual	wt_dual_TR16	20180115_TR16	20180115_TR16_trial_003	0.00480286
whisking	15.0666666666666	53	wt_dual	wt_dual_TR16	20180115_TR16	20180115_TR16_trial_003	0.002425754
quiet	15.6	53	wt_dual	wt_dual_TR16	20180115_TR16	20180115_TR16_trial_003	0.001570729
locomotion	5.60000000000002	53	wt_dual	wt_dual_TR16	20180115_TR16	20180115_TR16_trial_003	0.0007469861
quiet	8.70000000000005	53	wt_dual	wt_dual_TR16	20180115_TR16	20180115_TR16_trial_003	0.0009756544
locomotion	11.8666666666667	53	wt_dual	wt_dual_TR16	20180115_TR16	20180115_TR16_trial_003	0.001810475
quiet	8.16666666666663	53	wt_dual	wt_dual_TR16	20180115_TR16	20180115_TR16_trial_003	0.001139875
locomotion	276.5	57	wt_dual	wt_dual_TR16	20180115_TR16	20180115_TR16_trial_007	0.005595266
locomotion	16.8	57	wt_dual	wt_dual_TR16	20180115_TR16	20180115_TR16_trial_007	0.001357792
locomotion	12.4333333333333	57	wt_dual	wt_dual_TR16	20180115_TR16	20180115_TR16_trial_007	0.002453092
locomotion	11.8	57	wt_dual	wt_dual_TR16	20180115_TR16	20180115_TR16_trial_007	0.00298765
whisking	20.7666666666667	57	wt_dual	wt_dual_TR16	20180115_TR16	20180115_TR16_trial_007	0.0009212454
whisking	14.4	57	wt_dual	wt_dual_TR16	20180115_TR16	20180115_TR16_trial_007	0.0003487551
locomotion	23.8333333333333	57	wt_dual	wt_dual_TR16	20180115_TR16	20180115_TR16_trial_007	0.02166159
whisking	5.80000000000001	57	wt_dual	wt_dual_TR16	20180115_TR16	20180115_TR16_trial_007	0.0002723874
quiet	61.6333333333333	57	wt_dual	wt_dual_TR16	20180115_TR16	20180115_TR16_trial_007	0.0004558433
whisking	4.26666666666671	57	wt_dual	wt_dual_TR16	20180115_TR16	20180115_TR16_trial_007	0.0001668436
locomotion	21.0666666666667	57	wt_dual	wt_dual_TR16	20180115_TR16	20180115_TR16_trial_007	0.06244814
quiet	5.4666666666667	57	wt_dual	wt_dual_TR16	20180115_TR16	20180115_TR16_trial_007	0.004539526
whisking	4.5	57	wt_dual	wt_dual_TR16	20180115_TR16	20180115_TR16_trial_007	0.001037416
locomotion	5.16666666666663	57	wt_dual	wt_dual_TR16	20180115_TR16	20180115_TR16_trial_007	0.0001313935
quiet	24.8333333333334	57	wt_dual	wt_dual_TR16	20180115_TR16	20180115_TR16_trial_007	0.0003378927
locomotion	5.76666666666665	57	wt_dual	wt_dual_TR16	20180115_TR16	20180115_TR16_trial_007	0.0005738983
locomotion	17.6666666666667	57	wt_dual	wt_dual_TR16	20180115_TR16	20180115_TR16_trial_007	0.0006877378
quiet	8.69999999999993	57	wt_dual	wt_dual_TR16	20180115_TR16	20180115_TR16_trial_007	0.0005748036
locomotion	266.866666666667	58	wt_dual	wt_dual_TR16	20180115_TR16	20180115_TR16_trial_008	0.00737341
quiet	9.30000000000001	58	wt_dual	wt_dual_TR16	20180115_TR16	20180115_TR16_trial_008	0.02258062
locomotion	8.46666666666664	58	wt_dual	wt_dual_TR16	20180115_TR16	20180115_TR16_trial_008	0.006590116
locomotion	189.466666666667	59	wt_dual	wt_dual_TR16	20180115_TR16	20180115_TR16_trial_009	0.006038956
quiet	10	59	wt_dual	wt_dual_TR16	20180115_TR16	20180115_TR16_trial_009	0.007147025
locomotion	9.66666666666666	59	wt_dual	wt_dual_TR16	20180115_TR16	20180115_TR16_trial_009	0.01000893
whisking	7.36666666666667	59	wt_dual	wt_dual_TR16	20180115_TR16	20180115_TR16_trial_009	0.002853681
locomotion	10.6333333333333	59	wt_dual	wt_dual_TR16	20180115_TR16	20180115_TR16_trial_009	0.004951247
quiet	6.06666666666666	59	wt_dual	wt_dual_TR16	20180115_TR16	20180115_TR16_trial_009	0.007835902
whisking	3.83333333333334	59	wt_dual	wt_dual_TR16	20180115_TR16	20180115_TR16_trial_009	0.01050387
quiet	18.9666666666667	59	wt_dual	wt_dual_TR16	20180115_TR16	20180115_TR16_trial_009	0.006152581
locomotion	17.5	59	wt_dual	wt_dual_TR16	20180115_TR16	20180115_TR16_trial_009	0.006392824
whisking	5.16666666666669	59	wt_dual	wt_dual_TR16	20180115_TR16	20180115_TR16_trial_009	0.00699106
locomotion	71.4666666666667	60	wt_dual	wt_dual_TR16	20180115_TR16	20180115_TR16_trial_010	0.006355771
whisking	5.39999999999999	60	wt_dual	wt_dual_TR16	20180115_TR16	20180115_TR16_trial_010	0.04384742
whisking	5.43333333333334	60	wt_dual	wt_dual_TR16	20180115_TR16	20180115_TR16_trial_010	0.00118625
locomotion	32.6666666666667	60	wt_dual	wt_dual_TR16	20180115_TR16	20180115_TR16_trial_010	0.001653539
whisking	18.0666666666667	60	wt_dual	wt_dual_TR16	20180115_TR16	20180115_TR16_trial_010	0.0008258848
quiet	61.4666666666667	60	wt_dual	wt_dual_TR16	20180115_TR16	20180115_TR16_trial_010	0.001071129
locomotion	18.1666666666667	60	wt_dual	wt_dual_TR16	20180115_TR16	20180115_TR16_trial_010	0.01160406
quiet	11.7	60	wt_dual	wt_dual_TR16	20180115_TR16	20180115_TR16_trial_010	0.001789869
locomotion	38.2	60	wt_dual	wt_dual_TR16	20180115_TR16	20180115_TR16_trial_010	0.004000315
quiet	6.5333333333333	60	wt_dual	wt_dual_TR16	20180115_TR16	20180115_TR16_trial_010	0.001446917
locomotion	74.3666666666667	61	wt_dual	wt_dual_TR16	20180115_TR16	20180115_TR16_trial_011	0.001528518
whisking	8.36666666666667	61	wt_dual	wt_dual_TR16	20180115_TR16	20180115_TR16_trial_011	0.00189905
quiet	55.1	61	wt_dual	wt_dual_TR16	20180115_TR16	20180115_TR16_trial_011	0.0002664367
locomotion	55.8	61	wt_dual	wt_dual_TR16	20180115_TR16	20180115_TR16_trial_011	0.0275962
whisking	7.06666666666666	61	wt_dual	wt_dual_TR16	20180115_TR16	20180115_TR16_trial_011	0.003340773
quiet	7.36666666666667	61	wt_dual	wt_dual_TR16	20180115_TR16	20180115_TR16_trial_011	0.0007194371
whisking	3.73333333333335	61	wt_dual	wt_dual_TR16	20180115_TR16	20180115_TR16_trial_011	0.001289771
quiet	31.3666666666667	61	wt_dual	wt_dual_TR16	20180115_TR16	20180115_TR16_trial_011	0.0006644662
whisking	4.63333333333333	61	wt_dual	wt_dual_TR16	20180115_TR16	20180115_TR16_trial_011	0.0007095247
locomotion	30.1333333333333	61	wt_dual	wt_dual_TR16	20180115_TR16	20180115_TR16_trial_011	0.01437311
locomotion	26.8333333333333	62	wt_dual	wt_dual_TR16	20180115_TR16	20180115_TR16_trial_012	0.003524675
quiet	20.8333333333333	62	wt_dual	wt_dual_TR16	20180115_TR16	20180115_TR16_trial_012	0.0005394836
whisking	4.36666666666667	62	wt_dual	wt_dual_TR16	20180115_TR16	20180115_TR16_trial_012	0.000594024
quiet	22.1666666666667	62	wt_dual	wt_dual_TR16	20180115_TR16	20180115_TR16_trial_012	0.00233588
locomotion	28.1	62	wt_dual	wt_dual_TR16	20180115_TR16	20180115_TR16_trial_012	0.01875216
whisking	3.26666666666667	62	wt_dual	wt_dual_TR16	20180115_TR16	20180115_TR16_trial_012	0.002085617
quiet	132.533333333333	62	wt_dual	wt_dual_TR16	20180115_TR16	20180115_TR16_trial_012	0.001839272
whisking	11.2	62	wt_dual	wt_dual_TR16	20180115_TR16	20180115_TR16_trial_012	0.004096818
locomotion	21.9666666666666	62	wt_dual	wt_dual_TR16	20180115_TR16	20180115_TR16_trial_012	0.02668468
locomotion	157.8	63	wt_dual	wt_dual_TR16	20180115_TR16	20180115_TR16_trial_013	0.01079041
whisking	6.66666666666666	63	wt_dual	wt_dual_TR16	20180115_TR16	20180115_TR16_trial_013	0.01215237
quiet	10.7666666666667	63	wt_dual	wt_dual_TR16	20180115_TR16	20180115_TR16_trial_013	0.001977032
locomotion	29.6	63	wt_dual	wt_dual_TR16	20180115_TR16	20180115_TR16_trial_013	0.02729597
whisking	13.5333333333333	63	wt_dual	wt_dual_TR16	20180115_TR16	20180115_TR16_trial_013	0.005702892
quiet	28.4333333333333	63	wt_dual	wt_dual_TR16	20180115_TR16	20180115_TR16_trial_013	0.002078703
locomotion	11.2333333333333	63	wt_dual	wt_dual_TR16	20180115_TR16	20180115_TR16_trial_013	0.007659554
quiet	23.2333333333333	63	wt_dual	wt_dual_TR16	20180115_TR16	20180115_TR16_trial_013	0.001570861
locomotion	35.8	64	wt_dual	wt_dual_TR16	20180115_TR16	20180115_TR16_trial_014	0.004544319
whisking	16.2666666666667	64	wt_dual	wt_dual_TR16	20180115_TR16	20180115_TR16_trial_014	0.002293479
quiet	7.2	64	wt_dual	wt_dual_TR16	20180115_TR16	20180115_TR16_trial_014	0.002079789
whisking	5.53333333333333	64	wt_dual	wt_dual_TR16	20180115_TR16	20180115_TR16_trial_014	0.001404314
locomotion	70.9333333333333	64	wt_dual	wt_dual_TR16	20180115_TR16	20180115_TR16_trial_014	0.01747243
quiet	5.40000000000001	64	wt_dual	wt_dual_TR16	20180115_TR16	20180115_TR16_trial_014	0.01230806
whisking	4.33333333333334	64	wt_dual	wt_dual_TR16	20180115_TR16	20180115_TR16_trial_014	0.002449756
locomotion	5.93333333333334	64	wt_dual	wt_dual_TR16	20180115_TR16	20180115_TR16_trial_014	0.001029792
whisking	20.2	64	wt_dual	wt_dual_TR16	20180115_TR16	20180115_TR16_trial_014	0.003136793
locomotion	75.1666666666667	64	wt_dual	wt_dual_TR16	20180115_TR16	20180115_TR16_trial_014	0.003811244
whisking	5.4666666666667	64	wt_dual	wt_dual_TR16	20180115_TR16	20180115_TR16_trial_014	0.002188607
locomotion	27.1666666666666	64	wt_dual	wt_dual_TR16	20180115_TR16	20180115_TR16_trial_014	0.002893255
whisking	30.9666666666667	64	wt_dual	wt_dual_TR16	20180115_TR16	20180115_TR16_trial_014	0.002631246
locomotion	51.2	64	wt_dual	wt_dual_TR16	20180115_TR16	20180115_TR16_trial_014	0.09413823
whisking	9.73333333333335	64	wt_dual	wt_dual_TR16	20180115_TR16	20180115_TR16_trial_014	0.002297442
whisking	4.63333333333333	64	wt_dual	wt_dual_TR16	20180115_TR16	20180115_TR16_trial_014	0.001884334
locomotion	6.76666666666671	64	wt_dual	wt_dual_TR16	20180115_TR16	20180115_TR16_trial_014	0.002879935
quiet	5.09999999999997	64	wt_dual	wt_dual_TR16	20180115_TR16	20180115_TR16_trial_014	0.003320237
locomotion	6.53333333333336	64	wt_dual	wt_dual_TR16	20180115_TR16	20180115_TR16_trial_014	0.00256698
quiet	20.8666666666667	64	wt_dual	wt_dual_TR16	20180115_TR16	20180115_TR16_trial_014	0.002315107
whisking	25.5666666666667	64	wt_dual	wt_dual_TR16	20180115_TR16	20180115_TR16_trial_014	0.003137536
locomotion	44.0333333333333	64	wt_dual	wt_dual_TR16	20180115_TR16	20180115_TR16_trial_014	0.08102659
quiet	5.60000000000002	64	wt_dual	wt_dual_TR16	20180115_TR16	20180115_TR16_trial_014	0.009900924
locomotion	8.76666666666665	64	wt_dual	wt_dual_TR16	20180115_TR16	20180115_TR16_trial_014	0.003230164
whisking	27.4	64	wt_dual	wt_dual_TR16	20180115_TR16	20180115_TR16_trial_014	0.002672556
quiet	10.7	64	wt_dual	wt_dual_TR16	20180115_TR16	20180115_TR16_trial_014	0.002194422
locomotion	23.3333333333333	65	wt_dual	wt_dual_TR16	20180115_TR16	20180115_TR16_trial_016	0.002879823
whisking	6.23333333333333	65	wt_dual	wt_dual_TR16	20180115_TR16	20180115_TR16_trial_016	0.001679074
locomotion	13.8666666666667	65	wt_dual	wt_dual_TR16	20180115_TR16	20180115_TR16_trial_016	0.003254378
whisking	9.16666666666667	65	wt_dual	wt_dual_TR16	20180115_TR16	20180115_TR16_trial_016	0.0007836194
locomotion	437.333333333333	65	wt_dual	wt_dual_TR16	20180115_TR16	20180115_TR16_trial_016	0.001372503
whisking	14.9333333333333	65	wt_dual	wt_dual_TR16	20180115_TR16	20180115_TR16_trial_016	0.0005737359
locomotion	34.9	65	wt_dual	wt_dual_TR16	20180115_TR16	20180115_TR16_trial_016	0.001192767
whisking	25.3666666666667	65	wt_dual	wt_dual_TR16	20180115_TR16	20180115_TR16_trial_016	0.0008680396
locomotion	14.8666666666667	65	wt_dual	wt_dual_TR16	20180115_TR16	20180115_TR16_trial_016	0.001634868
locomotion	104.233333333333	66	wt_dual	wt_dual_TR16	20180115_TR16	20180115_TR16_trial_017	0.01570064
whisking	7.86666666666666	66	wt_dual	wt_dual_TR16	20180115_TR16	20180115_TR16_trial_017	0.0005295564
locomotion	7.46666666666667	66	wt_dual	wt_dual_TR16	20180115_TR16	20180115_TR16_trial_017	0.0003653063
whisking	8.86666666666665	66	wt_dual	wt_dual_TR16	20180115_TR16	20180115_TR16_trial_017	0.0007031864
locomotion	68.0333333333334	66	wt_dual	wt_dual_TR16	20180115_TR16	20180115_TR16_trial_017	0.01271199
quiet	7	66	wt_dual	wt_dual_TR16	20180115_TR16	20180115_TR16_trial_017	0.0007382063
locomotion	21.9666666666666	66	wt_dual	wt_dual_TR16	20180115_TR16	20180115_TR16_trial_017	0.0004841989
whisking	5.63333333333335	66	wt_dual	wt_dual_TR16	20180115_TR16	20180115_TR16_trial_017	0.0003240519
locomotion	87.9666666666666	66	wt_dual	wt_dual_TR16	20180115_TR16	20180115_TR16_trial_017	0.003354051
quiet	12.9666666666667	66	wt_dual	wt_dual_TR16	20180115_TR16	20180115_TR16_trial_017	0.003158457
locomotion	12.3	66	wt_dual	wt_dual_TR16	20180115_TR16	20180115_TR16_trial_017	0.002561472
whisking	19.3	66	wt_dual	wt_dual_TR16	20180115_TR16	20180115_TR16_trial_017	0.0004842782
whisking	5.66666666666669	66	wt_dual	wt_dual_TR16	20180115_TR16	20180115_TR16_trial_017	0.0005169446
whisking	24.2666666666667	66	wt_dual	wt_dual_TR16	20180115_TR16	20180115_TR16_trial_017	0.0008106276
quiet	5.63333333333333	66	wt_dual	wt_dual_TR16	20180115_TR16	20180115_TR16_trial_017	0.0003260967
whisking	5.40000000000003	66	wt_dual	wt_dual_TR16	20180115_TR16	20180115_TR16_trial_017	0.000544849
quiet	39.3333333333333	66	wt_dual	wt_dual_TR16	20180115_TR16	20180115_TR16_trial_017	0.0004408862
whisking	34.5666666666666	66	wt_dual	wt_dual_TR16	20180115_TR16	20180115_TR16_trial_017	0.001314395
quiet	5.10000000000002	66	wt_dual	wt_dual_TR16	20180115_TR16	20180115_TR16_trial_017	0.0003200238
whisking	3.43333333333339	66	wt_dual	wt_dual_TR16	20180115_TR16	20180115_TR16_trial_017	0.0004888872
quiet	48.0666666666666	66	wt_dual	wt_dual_TR16	20180115_TR16	20180115_TR16_trial_017	0.0006288069
whisking	5.73333333333335	66	wt_dual	wt_dual_TR16	20180115_TR16	20180115_TR16_trial_017	0.0003974023
quiet	10.5333333333333	66	wt_dual	wt_dual_TR16	20180115_TR16	20180115_TR16_trial_017	0.0004819251
locomotion	4.26666666666667	67	wt_dual	wt_dual_TR15	20180116_TR15	20180116_TR15_trial_002	0.1587123
locomotion	49.5333333333333	67	wt_dual	wt_dual_TR15	20180116_TR15	20180116_TR15_trial_002	0.001275708
quiet	7.7	67	wt_dual	wt_dual_TR15	20180116_TR15	20180116_TR15_trial_002	0.0008174769
whisking	3.66666666666666	67	wt_dual	wt_dual_TR15	20180116_TR15	20180116_TR15_trial_002	0.0004672672
locomotion	46.6666666666667	67	wt_dual	wt_dual_TR15	20180116_TR15	20180116_TR15_trial_002	0.01517896
whisking	9.33333333333334	67	wt_dual	wt_dual_TR15	20180116_TR15	20180116_TR15_trial_002	0.001282622
locomotion	13.6666666666667	67	wt_dual	wt_dual_TR15	20180116_TR15	20180116_TR15_trial_002	0.001208511
whisking	5.30000000000001	67	wt_dual	wt_dual_TR15	20180116_TR15	20180116_TR15_trial_002	0.0012257
locomotion	9.69999999999999	67	wt_dual	wt_dual_TR15	20180116_TR15	20180116_TR15_trial_002	0.0009591259
whisking	5.09999999999999	67	wt_dual	wt_dual_TR15	20180116_TR15	20180116_TR15_trial_002	0.0006175655
locomotion	28.8	67	wt_dual	wt_dual_TR15	20180116_TR15	20180116_TR15_trial_002	0.001272434
whisking	6.33333333333334	67	wt_dual	wt_dual_TR15	20180116_TR15	20180116_TR15_trial_002	0.001578578
locomotion	73.3333333333333	67	wt_dual	wt_dual_TR15	20180116_TR15	20180116_TR15_trial_002	0.003568874
locomotion	22.5	67	wt_dual	wt_dual_TR15	20180116_TR15	20180116_TR15_trial_002	0.001821386
whisking	3.19999999999999	67	wt_dual	wt_dual_TR15	20180116_TR15	20180116_TR15_trial_002	0.0008439227
locomotion	26.0666666666667	67	wt_dual	wt_dual_TR15	20180116_TR15	20180116_TR15_trial_002	0.1451787
whisking	5.59999999999997	67	wt_dual	wt_dual_TR15	20180116_TR15	20180116_TR15_trial_002	0.001362112
locomotion	42.6	67	wt_dual	wt_dual_TR15	20180116_TR15	20180116_TR15_trial_002	0.006369767
quiet	11.8666666666667	67	wt_dual	wt_dual_TR15	20180116_TR15	20180116_TR15_trial_002	0.002464187
locomotion	23.1	67	wt_dual	wt_dual_TR15	20180116_TR15	20180116_TR15_trial_002	0.2082206
whisking	15.5666666666667	67	wt_dual	wt_dual_TR15	20180116_TR15	20180116_TR15_trial_002	0.000301675
locomotion	14.6666666666666	67	wt_dual	wt_dual_TR15	20180116_TR15	20180116_TR15_trial_002	0.002214976
whisking	5.20000000000005	67	wt_dual	wt_dual_TR15	20180116_TR15	20180116_TR15_trial_002	0.0008746567
locomotion	42.1333333333333	67	wt_dual	wt_dual_TR15	20180116_TR15	20180116_TR15_trial_002	0.00161871
whisking	6.70000000000005	67	wt_dual	wt_dual_TR15	20180116_TR15	20180116_TR15_trial_002	0.0013178
locomotion	71.7666666666667	67	wt_dual	wt_dual_TR15	20180116_TR15	20180116_TR15_trial_002	0.002906231
locomotion	17.2666666666667	68	wt_dual	wt_dual_TR15	20180116_TR15	20180116_TR15_trial_003	0.0004937758
quiet	6.93333333333334	68	wt_dual	wt_dual_TR15	20180116_TR15	20180116_TR15_trial_003	0.0002226967
locomotion	18.8	68	wt_dual	wt_dual_TR15	20180116_TR15	20180116_TR15_trial_003	0.0003886443
whisking	6.36666666666667	68	wt_dual	wt_dual_TR15	20180116_TR15	20180116_TR15_trial_003	0.0002987618
locomotion	10.9333333333333	68	wt_dual	wt_dual_TR15	20180116_TR15	20180116_TR15_trial_003	0.000258407
whisking	6.06666666666666	68	wt_dual	wt_dual_TR15	20180116_TR15	20180116_TR15_trial_003	0.0001852393
locomotion	6.7	68	wt_dual	wt_dual_TR15	20180116_TR15	20180116_TR15_trial_003	0.0004983589
whisking	11.2	68	wt_dual	wt_dual_TR15	20180116_TR15	20180116_TR15_trial_003	0.0004829087
locomotion	19.0666666666667	68	wt_dual	wt_dual_TR15	20180116_TR15	20180116_TR15_trial_003	0.0003346789
locomotion	8.70000000000002	68	wt_dual	wt_dual_TR15	20180116_TR15	20180116_TR15_trial_003	0.0003808369
whisking	5.23333333333332	68	wt_dual	wt_dual_TR15	20180116_TR15	20180116_TR15_trial_003	0.0003603415
locomotion	31.6666666666667	68	wt_dual	wt_dual_TR15	20180116_TR15	20180116_TR15_trial_003	0.0006851719
whisking	3.59999999999999	68	wt_dual	wt_dual_TR15	20180116_TR15	20180116_TR15_trial_003	0.0008204184
locomotion	9.40000000000001	68	wt_dual	wt_dual_TR15	20180116_TR15	20180116_TR15_trial_003	0.000592016
locomotion	42.5	68	wt_dual	wt_dual_TR15	20180116_TR15	20180116_TR15_trial_003	0.0005611777
whisking	8.56666666666666	68	wt_dual	wt_dual_TR15	20180116_TR15	20180116_TR15_trial_003	0.0002860801
locomotion	5.26666666666665	68	wt_dual	wt_dual_TR15	20180116_TR15	20180116_TR15_trial_003	0.000377575
locomotion	54.1666666666667	68	wt_dual	wt_dual_TR15	20180116_TR15	20180116_TR15_trial_003	0.0009267819
locomotion	55.8	68	wt_dual	wt_dual_TR15	20180116_TR15	20180116_TR15_trial_003	0.06041577
whisking	12.7666666666667	68	wt_dual	wt_dual_TR15	20180116_TR15	20180116_TR15_trial_003	0.0009075074
locomotion	12.6333333333334	68	wt_dual	wt_dual_TR15	20180116_TR15	20180116_TR15_trial_003	0.0005485972
whisking	15.6666666666666	68	wt_dual	wt_dual_TR15	20180116_TR15	20180116_TR15_trial_003	0.0001908495
locomotion	39	68	wt_dual	wt_dual_TR15	20180116_TR15	20180116_TR15_trial_003	0.003680441
quiet	5.43333333333334	68	wt_dual	wt_dual_TR15	20180116_TR15	20180116_TR15_trial_003	0.0004786161
locomotion	6.63333333333333	68	wt_dual	wt_dual_TR15	20180116_TR15	20180116_TR15_trial_003	0.01678761
whisking	5.56666666666666	68	wt_dual	wt_dual_TR15	20180116_TR15	20180116_TR15_trial_003	0.0002159185
locomotion	5.93333333333334	68	wt_dual	wt_dual_TR15	20180116_TR15	20180116_TR15_trial_003	0.0005424457
whisking	7.80000000000007	68	wt_dual	wt_dual_TR15	20180116_TR15	20180116_TR15_trial_003	0.0002878653
locomotion	7.79999999999995	68	wt_dual	wt_dual_TR15	20180116_TR15	20180116_TR15_trial_003	0.001031047
whisking	6.10000000000002	68	wt_dual	wt_dual_TR15	20180116_TR15	20180116_TR15_trial_003	0.0005714692
locomotion	13.5	68	wt_dual	wt_dual_TR15	20180116_TR15	20180116_TR15_trial_003	0.0005030879
whisking	12.9	68	wt_dual	wt_dual_TR15	20180116_TR15	20180116_TR15_trial_003	0.0004460028
locomotion	10.1	68	wt_dual	wt_dual_TR15	20180116_TR15	20180116_TR15_trial_003	0.0009299085
whisking	8.73333333333323	68	wt_dual	wt_dual_TR15	20180116_TR15	20180116_TR15_trial_003	0.000352329
quiet	6.36666666666667	68	wt_dual	wt_dual_TR15	20180116_TR15	20180116_TR15_trial_003	0.0002730603
locomotion	7	68	wt_dual	wt_dual_TR15	20180116_TR15	20180116_TR15_trial_003	0.0006990716
locomotion	21.9333333333333	69	wt_dual	wt_dual_TR15	20180116_TR15	20180116_TR15_trial_005	0.0005033111
locomotion	12.4666666666667	69	wt_dual	wt_dual_TR15	20180116_TR15	20180116_TR15_trial_005	0.0008282359
locomotion	6.26666666666666	69	wt_dual	wt_dual_TR15	20180116_TR15	20180116_TR15_trial_005	0.001506639
quiet	6.36666666666667	69	wt_dual	wt_dual_TR15	20180116_TR15	20180116_TR15_trial_005	0.0005837654
locomotion	34	69	wt_dual	wt_dual_TR15	20180116_TR15	20180116_TR15_trial_005	0.03115872
locomotion	17.2	69	wt_dual	wt_dual_TR15	20180116_TR15	20180116_TR15_trial_005	0.0007866775
whisking	5.16666666666666	69	wt_dual	wt_dual_TR15	20180116_TR15	20180116_TR15_trial_005	0.0002312668
locomotion	6.03333333333333	69	wt_dual	wt_dual_TR15	20180116_TR15	20180116_TR15_trial_005	0.0004215885
whisking	11.4333333333333	69	wt_dual	wt_dual_TR15	20180116_TR15	20180116_TR15_trial_005	0.0004678795
locomotion	27	69	wt_dual	wt_dual_TR15	20180116_TR15	20180116_TR15_trial_005	0.0006124259
whisking	7.73333333333332	69	wt_dual	wt_dual_TR15	20180116_TR15	20180116_TR15_trial_005	0.0005418839
locomotion	18.1	69	wt_dual	wt_dual_TR15	20180116_TR15	20180116_TR15_trial_005	0.001931255
whisking	10.6333333333333	69	wt_dual	wt_dual_TR15	20180116_TR15	20180116_TR15_trial_005	0.000542879
quiet	5.26666666666665	69	wt_dual	wt_dual_TR15	20180116_TR15	20180116_TR15_trial_005	0.001060021
whisking	10.3666666666667	69	wt_dual	wt_dual_TR15	20180116_TR15	20180116_TR15_trial_005	0.004345762
locomotion	17.7666666666667	69	wt_dual	wt_dual_TR15	20180116_TR15	20180116_TR15_trial_005	0.07957274
whisking	15.4333333333333	69	wt_dual	wt_dual_TR15	20180116_TR15	20180116_TR15_trial_005	0.001330322
locomotion	23.7	69	wt_dual	wt_dual_TR15	20180116_TR15	20180116_TR15_trial_005	0.0009807963
whisking	3.19999999999999	69	wt_dual	wt_dual_TR15	20180116_TR15	20180116_TR15_trial_005	0.0006451373
locomotion	15.6333333333334	69	wt_dual	wt_dual_TR15	20180116_TR15	20180116_TR15_trial_005	0.0009103324
locomotion	39.1333333333334	69	wt_dual	wt_dual_TR15	20180116_TR15	20180116_TR15_trial_005	0.005181124
whisking	6.23333333333329	69	wt_dual	wt_dual_TR15	20180116_TR15	20180116_TR15_trial_005	0.0004290315
locomotion	37.7666666666667	69	wt_dual	wt_dual_TR15	20180116_TR15	20180116_TR15_trial_005	0.001120694
locomotion	28.4666666666667	69	wt_dual	wt_dual_TR15	20180116_TR15	20180116_TR15_trial_005	0.001097354
locomotion	20.9	69	wt_dual	wt_dual_TR15	20180116_TR15	20180116_TR15_trial_005	0.001075372
quiet	6	69	wt_dual	wt_dual_TR15	20180116_TR15	20180116_TR15_trial_005	0.0008426885
locomotion	7.33333333333331	69	wt_dual	wt_dual_TR15	20180116_TR15	20180116_TR15_trial_005	0.0008850295
quiet	5.40000000000003	69	wt_dual	wt_dual_TR15	20180116_TR15	20180116_TR15_trial_005	0.0003341094
locomotion	26.3333333333333	69	wt_dual	wt_dual_TR15	20180116_TR15	20180116_TR15_trial_005	0.001265844
whisking	9.60000000000002	69	wt_dual	wt_dual_TR15	20180116_TR15	20180116_TR15_trial_005	0.001938675
locomotion	22.2333333333333	69	wt_dual	wt_dual_TR15	20180116_TR15	20180116_TR15_trial_005	0.001706648
locomotion	34.4666666666666	69	wt_dual	wt_dual_TR15	20180116_TR15	20180116_TR15_trial_005	0.001691057
locomotion	26.5666666666667	70	wt_dual	wt_dual_TR15	20180116_TR15	20180116_TR15_trial_006	0.000111637
locomotion	41.5666666666667	70	wt_dual	wt_dual_TR15	20180116_TR15	20180116_TR15_trial_006	0.0003455359
whisking	6.86666666666667	70	wt_dual	wt_dual_TR15	20180116_TR15	20180116_TR15_trial_006	0.0002374392
locomotion	11.6666666666667	70	wt_dual	wt_dual_TR15	20180116_TR15	20180116_TR15_trial_006	0.0002671266
whisking	6.83333333333334	70	wt_dual	wt_dual_TR15	20180116_TR15	20180116_TR15_trial_006	0.0005114621
locomotion	12.7333333333333	70	wt_dual	wt_dual_TR15	20180116_TR15	20180116_TR15_trial_006	0.0002003722
locomotion	9.19999999999999	70	wt_dual	wt_dual_TR15	20180116_TR15	20180116_TR15_trial_006	0.02887246
whisking	13.6666666666667	70	wt_dual	wt_dual_TR15	20180116_TR15	20180116_TR15_trial_006	0.01825597
locomotion	24.7333333333333	70	wt_dual	wt_dual_TR15	20180116_TR15	20180116_TR15_trial_006	0.000141478
whisking	5.36666666666667	70	wt_dual	wt_dual_TR15	20180116_TR15	20180116_TR15_trial_006	0.0003832082
locomotion	27.1666666666667	70	wt_dual	wt_dual_TR15	20180116_TR15	20180116_TR15_trial_006	0.1252889
locomotion	12.5666666666667	70	wt_dual	wt_dual_TR15	20180116_TR15	20180116_TR15_trial_006	0.0001997142
locomotion	37.3333333333333	70	wt_dual	wt_dual_TR15	20180116_TR15	20180116_TR15_trial_006	0.0002761886
whisking	17.3666666666667	70	wt_dual	wt_dual_TR15	20180116_TR15	20180116_TR15_trial_006	0.0001602857
locomotion	9.80000000000001	70	wt_dual	wt_dual_TR15	20180116_TR15	20180116_TR15_trial_006	9.282929e-05
whisking	4	70	wt_dual	wt_dual_TR15	20180116_TR15	20180116_TR15_trial_006	0.0001107749
locomotion	6.73333333333335	70	wt_dual	wt_dual_TR15	20180116_TR15	20180116_TR15_trial_006	2.602356e-05
whisking	3.39999999999998	70	wt_dual	wt_dual_TR15	20180116_TR15	20180116_TR15_trial_006	6.755839e-05
locomotion	87.0333333333333	70	wt_dual	wt_dual_TR15	20180116_TR15	20180116_TR15_trial_006	0.02570911
whisking	7.13333333333338	70	wt_dual	wt_dual_TR15	20180116_TR15	20180116_TR15_trial_006	0.0002067872
locomotion	31.0333333333333	70	wt_dual	wt_dual_TR15	20180116_TR15	20180116_TR15_trial_006	0.0005636321
locomotion	6.86666666666667	70	wt_dual	wt_dual_TR15	20180116_TR15	20180116_TR15_trial_006	0.0001329515
locomotion	13.9333333333333	70	wt_dual	wt_dual_TR15	20180116_TR15	20180116_TR15_trial_006	0.0002484079
locomotion	5.19999999999999	70	wt_dual	wt_dual_TR15	20180116_TR15	20180116_TR15_trial_006	0.0001160313
quiet	6.0333333333333	70	wt_dual	wt_dual_TR15	20180116_TR15	20180116_TR15_trial_006	4.955665e-05
whisking	13.9666666666667	70	wt_dual	wt_dual_TR15	20180116_TR15	20180116_TR15_trial_006	9.194781e-05
whisking	9.73333333333335	70	wt_dual	wt_dual_TR15	20180116_TR15	20180116_TR15_trial_006	0.0003916364
locomotion	48.4666666666666	70	wt_dual	wt_dual_TR15	20180116_TR15	20180116_TR15_trial_006	0.000212686
nrem	50	71	wt_dual	wt_dual_TR15	20180116_TR15	20180116_TR15_trial_017	0.0004279553
nrem	53.9666666666667	71	wt_dual	wt_dual_TR15	20180116_TR15	20180116_TR15_trial_017	0.0005855355
is	15	71	wt_dual	wt_dual_TR15	20180116_TR15	20180116_TR15_trial_017	0.0003060336
nrem	45	71	wt_dual	wt_dual_TR15	20180116_TR15	20180116_TR15_trial_017	0.0005541837
nrem	156.966666666667	71	wt_dual	wt_dual_TR15	20180116_TR15	20180116_TR15_trial_017	0.002295109
is	25	71	wt_dual	wt_dual_TR15	20180116_TR15	20180116_TR15_trial_017	0.0003861284
nrem	45.9666666666667	71	wt_dual	wt_dual_TR15	20180116_TR15	20180116_TR15_trial_017	0.0005987228
whisking_awakening	19.1666666666667	71	wt_dual	wt_dual_TR15	20180116_TR15	20180116_TR15_trial_017	0.06402177
whisking_awakening	20	71	wt_dual	wt_dual_TR15	20180116_TR15	20180116_TR15_trial_017	0.03865025
rem	95	71	wt_dual	wt_dual_TR15	20180116_TR15	20180116_TR15_trial_018	0.000309843
nrem	35	71	wt_dual	wt_dual_TR15	20180116_TR15	20180116_TR15_trial_018	0.0002787918
nrem	20.9666666666666	71	wt_dual	wt_dual_TR15	20180116_TR15	20180116_TR15_trial_018	0.0003166899
nrem	70	71	wt_dual	wt_dual_TR15	20180116_TR15	20180116_TR15_trial_018	0.0007442812
nrem	50	71	wt_dual	wt_dual_TR15	20180116_TR15	20180116_TR15_trial_018	0.0002526234
whisking_awakening	16.2666666666667	71	wt_dual	wt_dual_TR15	20180116_TR15	20180116_TR15_trial_018	0.2605337
quiet_awakening	3.73333333333332	71	wt_dual	wt_dual_TR15	20180116_TR15	20180116_TR15_trial_018	0.01052611
is	65	73	wt_dual	wt_dual_TR15	20180116_TR15	20180116_TR15_trial_019	6.524959e-05
rem	75	73	wt_dual	wt_dual_TR15	20180116_TR15	20180116_TR15_trial_019	7.187515e-05
nrem	40	73	wt_dual	wt_dual_TR15	20180116_TR15	20180116_TR15_trial_019	5.059043e-05
nrem	30	73	wt_dual	wt_dual_TR15	20180116_TR15	20180116_TR15_trial_019	0.0001229881
nrem	30	73	wt_dual	wt_dual_TR15	20180116_TR15	20180116_TR15_trial_019	0.0001622062
nrem	50	73	wt_dual	wt_dual_TR15	20180116_TR15	20180116_TR15_trial_019	0.0002423718
whisking_awakening	19.7	73	wt_dual	wt_dual_TR15	20180116_TR15	20180116_TR15_trial_019	0.01098059
quiet_awakening	0.300000000000011	73	wt_dual	wt_dual_TR15	20180116_TR15	20180116_TR15_trial_019	0.004278515
nrem	60	74	wt_dual	wt_dual_TR15	20180116_TR15	20180116_TR15_trial_020	0.0002899693
is	25	74	wt_dual	wt_dual_TR15	20180116_TR15	20180116_TR15_trial_020	0.0001078094
nrem	140	74	wt_dual	wt_dual_TR15	20180116_TR15	20180116_TR15_trial_020	0.0003962558
is	50	74	wt_dual	wt_dual_TR15	20180116_TR15	20180116_TR15_trial_020	0.0001768776
nrem	70	74	wt_dual	wt_dual_TR15	20180116_TR15	20180116_TR15_trial_020	0.0001813534
is	30	74	wt_dual	wt_dual_TR15	20180116_TR15	20180116_TR15_trial_020	0.0001282466
whisking_awakening	19	74	wt_dual	wt_dual_TR15	20180116_TR15	20180116_TR15_trial_020	0.2436845
quiet_awakening	1	74	wt_dual	wt_dual_TR15	20180116_TR15	20180116_TR15_trial_020	0.0003528781
whisking_awakening	14.3333333333333	74	wt_dual	wt_dual_TR15	20180116_TR15	20180116_TR15_trial_020	0.002318984
is	60	74	wt_dual	wt_dual_TR15	20180116_TR15	20180116_TR15_trial_021	0.0001489711
nrem	130	74	wt_dual	wt_dual_TR15	20180116_TR15	20180116_TR15_trial_021	0.0003952012
is	30	74	wt_dual	wt_dual_TR15	20180116_TR15	20180116_TR15_trial_021	0.0002670165
rem	90	74	wt_dual	wt_dual_TR15	20180116_TR15	20180116_TR15_trial_021	0.0001951542
nrem	35	74	wt_dual	wt_dual_TR15	20180116_TR15	20180116_TR15_trial_021	0.000336425
whisking_awakening	7.69999999999999	74	wt_dual	wt_dual_TR15	20180116_TR15	20180116_TR15_trial_021	0.01186405
quiet_awakening	9.03333333333336	74	wt_dual	wt_dual_TR15	20180116_TR15	20180116_TR15_trial_021	0.0006542349
whisking_awakening	0.266666666666652	74	wt_dual	wt_dual_TR15	20180116_TR15	20180116_TR15_trial_021	0.0002298919
whisking	16.3	76	wt_dual	wt_dual_TR16	20180117_TR16	20180117_TR16_trial_002	0.0002838934
whisking	17.8	76	wt_dual	wt_dual_TR16	20180117_TR16	20180117_TR16_trial_002	0.0002538903
quiet	5.53333333333334	76	wt_dual	wt_dual_TR16	20180117_TR16	20180117_TR16_trial_002	0.0004295781
whisking	3.86666666666667	76	wt_dual	wt_dual_TR16	20180117_TR16	20180117_TR16_trial_002	0.0007847764
whisking	28.8	76	wt_dual	wt_dual_TR16	20180117_TR16	20180117_TR16_trial_002	0.005048547
quiet	10.9666666666667	76	wt_dual	wt_dual_TR16	20180117_TR16	20180117_TR16_trial_002	0.0005751547
whisking	17.6666666666667	76	wt_dual	wt_dual_TR16	20180117_TR16	20180117_TR16_trial_002	0.0009758109
quiet	5.33333333333334	76	wt_dual	wt_dual_TR16	20180117_TR16	20180117_TR16_trial_002	0.001324966
whisking	5.23333333333332	76	wt_dual	wt_dual_TR16	20180117_TR16	20180117_TR16_trial_002	0.001590387
quiet	24.9666666666667	76	wt_dual	wt_dual_TR16	20180117_TR16	20180117_TR16_trial_002	0.000738045
whisking	8.36666666666667	76	wt_dual	wt_dual_TR16	20180117_TR16	20180117_TR16_trial_002	0.001298258
quiet	11.2666666666667	76	wt_dual	wt_dual_TR16	20180117_TR16	20180117_TR16_trial_002	0.0007814397
whisking	19.3333333333333	76	wt_dual	wt_dual_TR16	20180117_TR16	20180117_TR16_trial_002	0.1116721
whisking	3.5	76	wt_dual	wt_dual_TR16	20180117_TR16	20180117_TR16_trial_002	0.0002814405
quiet	5.59999999999999	76	wt_dual	wt_dual_TR16	20180117_TR16	20180117_TR16_trial_002	0.0001806369
whisking	6.43333333333334	76	wt_dual	wt_dual_TR16	20180117_TR16	20180117_TR16_trial_002	0.0004529929
quiet	5.59999999999999	76	wt_dual	wt_dual_TR16	20180117_TR16	20180117_TR16_trial_002	0.0005318973
whisking	4.73333333333335	76	wt_dual	wt_dual_TR16	20180117_TR16	20180117_TR16_trial_002	0.0007006818
quiet	58.1333333333334	76	wt_dual	wt_dual_TR16	20180117_TR16	20180117_TR16_trial_002	0.000648587
whisking	43.0333333333333	76	wt_dual	wt_dual_TR16	20180117_TR16	20180117_TR16_trial_002	0.02822754
quiet	5.76666666666665	76	wt_dual	wt_dual_TR16	20180117_TR16	20180117_TR16_trial_002	0.0004526558
whisking	12.4666666666667	76	wt_dual	wt_dual_TR16	20180117_TR16	20180117_TR16_trial_002	0.00113514
quiet	7.39999999999998	76	wt_dual	wt_dual_TR16	20180117_TR16	20180117_TR16_trial_002	0.0006224199
whisking	10.5333333333334	76	wt_dual	wt_dual_TR16	20180117_TR16	20180117_TR16_trial_002	0.003445557
quiet	34.9333333333333	76	wt_dual	wt_dual_TR16	20180117_TR16	20180117_TR16_trial_002	0.0008248888
whisking	8.66666666666663	76	wt_dual	wt_dual_TR16	20180117_TR16	20180117_TR16_trial_002	0.001004521
quiet	6.83333333333337	76	wt_dual	wt_dual_TR16	20180117_TR16	20180117_TR16_trial_002	0.0018438
whisking	6.33333333333331	76	wt_dual	wt_dual_TR16	20180117_TR16	20180117_TR16_trial_002	0.001045757
quiet	21.8666666666667	76	wt_dual	wt_dual_TR16	20180117_TR16	20180117_TR16_trial_002	0.0004553202
whisking	7.60000000000002	76	wt_dual	wt_dual_TR16	20180117_TR16	20180117_TR16_trial_002	0.0003150897
quiet	12.5333333333333	76	wt_dual	wt_dual_TR16	20180117_TR16	20180117_TR16_trial_002	0.0005645682
whisking	23.0333333333334	76	wt_dual	wt_dual_TR16	20180117_TR16	20180117_TR16_trial_002	0.01003317
quiet	67.6666666666666	76	wt_dual	wt_dual_TR16	20180117_TR16	20180117_TR16_trial_002	0.005845967
nrem	150	76	wt_dual	wt_dual_TR16	20180117_TR16	20180117_TR16_trial_005	0.0007332055
nrem	85	76	wt_dual	wt_dual_TR16	20180117_TR16	20180117_TR16_trial_005	0.001219098
is	40	76	wt_dual	wt_dual_TR16	20180117_TR16	20180117_TR16_trial_005	0.0005543369
rem	50	76	wt_dual	wt_dual_TR16	20180117_TR16	20180117_TR16_trial_005	0.0009036515
whisking_awakening	24.5666666666667	76	wt_dual	wt_dual_TR16	20180117_TR16	20180117_TR16_trial_005	0.05899043
quiet_awakening	0.433333333333337	76	wt_dual	wt_dual_TR16	20180117_TR16	20180117_TR16_trial_005	0.001682788
whisking_awakening	25.1333333333333	76	wt_dual	wt_dual_TR16	20180117_TR16	20180117_TR16_trial_005	0.1356664
nrem	60	76	wt_dual	wt_dual_TR16	20180117_TR16	20180117_TR16_trial_006	0.001078273
nrem	115	76	wt_dual	wt_dual_TR16	20180117_TR16	20180117_TR16_trial_006	0.001095652
whisking_awakening	75	76	wt_dual	wt_dual_TR16	20180117_TR16	20180117_TR16_trial_006	0.05510536
nrem	45	76	wt_dual	wt_dual_TR16	20180117_TR16	20180117_TR16_trial_007	0.0007363476
nrem	60	76	wt_dual	wt_dual_TR16	20180117_TR16	20180117_TR16_trial_007	0.001117687
whisking_awakening	36.2	76	wt_dual	wt_dual_TR16	20180117_TR16	20180117_TR16_trial_007	0.04019479
quiet_awakening	2.80000000000001	76	wt_dual	wt_dual_TR16	20180117_TR16	20180117_TR16_trial_007	0.002524158
whisking_awakening	25.1666666666667	76	wt_dual	wt_dual_TR16	20180117_TR16	20180117_TR16_trial_007	0.008741185
quiet_awakening	19.0333333333333	76	wt_dual	wt_dual_TR16	20180117_TR16	20180117_TR16_trial_007	0.002679399
whisking_awakening	60.2666666666667	76	wt_dual	wt_dual_TR16	20180117_TR16	20180117_TR16_trial_007	0.04740544
quiet_awakening	8.56666666666666	76	wt_dual	wt_dual_TR16	20180117_TR16	20180117_TR16_trial_007	0.002039866
whisking_awakening	17.6333333333333	76	wt_dual	wt_dual_TR16	20180117_TR16	20180117_TR16_trial_007	0.01619276
nrem	80	80	wt_dual	wt_dual_TR16	20180117_TR16	20180117_TR16_trial_008	0.001007942
is	15	80	wt_dual	wt_dual_TR16	20180117_TR16	20180117_TR16_trial_008	0.0003023203
nrem	55	80	wt_dual	wt_dual_TR16	20180117_TR16	20180117_TR16_trial_008	0.001236659
whisking_awakening	25	80	wt_dual	wt_dual_TR16	20180117_TR16	20180117_TR16_trial_008	0.1093959
rem	100	80	wt_dual	wt_dual_TR16	20180117_TR16	20180117_TR16_trial_010	0.001838399
nrem	230	80	wt_dual	wt_dual_TR16	20180117_TR16	20180117_TR16_trial_010	0.003410149
whisking_awakening	38	80	wt_dual	wt_dual_TR16	20180117_TR16	20180117_TR16_trial_010	0.0839766
whisking_awakening	6.66666666666663	80	wt_dual	wt_dual_TR16	20180117_TR16	20180117_TR16_trial_010	0.001684638
whisking_awakening	60.2666666666667	80	wt_dual	wt_dual_TR16	20180117_TR16	20180117_TR16_trial_010	0.01322569
is	20	82	wt_dual	wt_dual_TR16	20180117_TR16	20180117_TR16_trial_011	0.0006036201
nrem	80	82	wt_dual	wt_dual_TR16	20180117_TR16	20180117_TR16_trial_011	0.001321572
nrem	50	82	wt_dual	wt_dual_TR16	20180117_TR16	20180117_TR16_trial_011	0.00117599
is	20	82	wt_dual	wt_dual_TR16	20180117_TR16	20180117_TR16_trial_011	0.001298981
is	40	82	wt_dual	wt_dual_TR16	20180117_TR16	20180117_TR16_trial_011	0.0006046851
quiet_awakening	1.83333333333334	82	wt_dual	wt_dual_TR16	20180117_TR16	20180117_TR16_trial_011	0.003526647
whisking_awakening	25.1666666666667	82	wt_dual	wt_dual_TR16	20180117_TR16	20180117_TR16_trial_011	0.02743449
is	35	83	wt_dual	wt_dual_TR16	20180117_TR16	20180117_TR16_trial_013	0.0002862201
nrem	100	83	wt_dual	wt_dual_TR16	20180117_TR16	20180117_TR16_trial_013	0.0003449363
is	40	83	wt_dual	wt_dual_TR16	20180117_TR16	20180117_TR16_trial_013	0.0002109548
is	50	83	wt_dual	wt_dual_TR16	20180117_TR16	20180117_TR16_trial_013	0.0003275842
rem	90	83	wt_dual	wt_dual_TR16	20180117_TR16	20180117_TR16_trial_013	0.0004653771
whisking_awakening	35.9333333333333	83	wt_dual	wt_dual_TR16	20180117_TR16	20180117_TR16_trial_013	0.07048041
quiet_awakening	4.06666666666666	83	wt_dual	wt_dual_TR16	20180117_TR16	20180117_TR16_trial_013	0.0009538599
whisking_awakening	7.93333333333334	83	wt_dual	wt_dual_TR16	20180117_TR16	20180117_TR16_trial_013	0.002925371
quiet_awakening	22.0666666666667	83	wt_dual	wt_dual_TR16	20180117_TR16	20180117_TR16_trial_013	0.001401885
nrem	130	84	wt_dual	wt_dual_TR16	20180117_TR16	20180117_TR16_trial_014	0.001004785
is	20	84	wt_dual	wt_dual_TR16	20180117_TR16	20180117_TR16_trial_014	0.0004492715
is	40	84	wt_dual	wt_dual_TR16	20180117_TR16	20180117_TR16_trial_014	0.0005913496
quiet_awakening	0.300000000000011	84	wt_dual	wt_dual_TR16	20180117_TR16	20180117_TR16_trial_014	0.007381685
whisking_awakening	16.7	84	wt_dual	wt_dual_TR16	20180117_TR16	20180117_TR16_trial_014	0.04378758
nrem	65	84	wt_dual	wt_dual_TR16	20180117_TR16	20180117_TR16_trial_015	0.00164014
nrem	70	84	wt_dual	wt_dual_TR16	20180117_TR16	20180117_TR16_trial_015	0.003313954
is	60	84	wt_dual	wt_dual_TR16	20180117_TR16	20180117_TR16_trial_015	0.00111166
rem	90	84	wt_dual	wt_dual_TR16	20180117_TR16	20180117_TR16_trial_015	0.001745067
whisking_awakening	35	84	wt_dual	wt_dual_TR16	20180117_TR16	20180117_TR16_trial_015	0.1289319
whisking_awakening	100	84	wt_dual	wt_dual_TR16	20180117_TR16	20180117_TR16_trial_015	0.0640396
nrem	30	87	wt_dual	wt_dual_TR16	20180117_TR16	20180117_TR16_trial_017	2.185253e-05
is	20	87	wt_dual	wt_dual_TR16	20180117_TR16	20180117_TR16_trial_017	1.960756e-05
is	50	87	wt_dual	wt_dual_TR16	20180117_TR16	20180117_TR16_trial_017	4.194075e-05
rem	30	87	wt_dual	wt_dual_TR16	20180117_TR16	20180117_TR16_trial_017	2.636912e-05
quiet_awakening	3.5	87	wt_dual	wt_dual_TR16	20180117_TR16	20180117_TR16_trial_017	5.376408e-05
whisking_awakening	32.2333333333333	87	wt_dual	wt_dual_TR16	20180117_TR16	20180117_TR16_trial_017	0.08047681
quiet_awakening	1.26666666666667	87	wt_dual	wt_dual_TR16	20180117_TR16	20180117_TR16_trial_017	7.950793e-05
whisking_awakening	25.0666666666667	87	wt_dual	wt_dual_TR16	20180117_TR16	20180117_TR16_trial_017	0.08553255
quiet_awakening	1.66666666666663	87	wt_dual	wt_dual_TR16	20180117_TR16	20180117_TR16_trial_017	5.793742e-06
whisking_awakening	37.9666666666667	87	wt_dual	wt_dual_TR16	20180117_TR16	20180117_TR16_trial_017	0.06510513
nrem	110	87	wt_dual	wt_dual_TR16	20180117_TR16	20180117_TR16_trial_018	5.431584e-05
is	20	87	wt_dual	wt_dual_TR16	20180117_TR16	20180117_TR16_trial_018	1.170487e-05
nrem	60	87	wt_dual	wt_dual_TR16	20180117_TR16	20180117_TR16_trial_018	5.486556e-05
is	60	87	wt_dual	wt_dual_TR16	20180117_TR16	20180117_TR16_trial_018	4.497141e-05
rem	130	87	wt_dual	wt_dual_TR16	20180117_TR16	20180117_TR16_trial_018	1.569855e-05
whisking_awakening	54.5333333333333	87	wt_dual	wt_dual_TR16	20180117_TR16	20180117_TR16_trial_018	0.06520545
whisking_awakening	12.4	87	wt_dual	wt_dual_TR16	20180117_TR16	20180117_TR16_trial_018	4.010418e-05
quiet_awakening	7.16666666666663	87	wt_dual	wt_dual_TR16	20180117_TR16	20180117_TR16_trial_018	4.347287e-05
whisking_awakening	17.6666666666667	87	wt_dual	wt_dual_TR16	20180117_TR16	20180117_TR16_trial_018	0.0237705
whisking_awakening	4.69999999999993	87	wt_dual	wt_dual_TR16	20180117_TR16	20180117_TR16_trial_018	0.0001216855
whisking_awakening	20.2666666666667	87	wt_dual	wt_dual_TR16	20180117_TR16	20180117_TR16_trial_018	0.0001594003
nrem	110	89	wt_dual	wt_dual_TR16	20180117_TR16	20180117_TR16_trial_019	0.0002931867
is	20	89	wt_dual	wt_dual_TR16	20180117_TR16	20180117_TR16_trial_019	4.460617e-05
nrem	33.6666666666667	89	wt_dual	wt_dual_TR16	20180117_TR16	20180117_TR16_trial_019	0.0002090715
is	25	89	wt_dual	wt_dual_TR16	20180117_TR16	20180117_TR16_trial_019	6.042222e-05
is	40	89	wt_dual	wt_dual_TR16	20180117_TR16	20180117_TR16_trial_019	8.103905e-05
is	50	89	wt_dual	wt_dual_TR16	20180117_TR16	20180117_TR16_trial_019	0.0001489978
rem	60	89	wt_dual	wt_dual_TR16	20180117_TR16	20180117_TR16_trial_019	8.795651e-05
is	50	90	wt_dual	wt_dual_TR16	20180117_TR16	20180117_TR16_trial_020	0.0003477705
nrem	100	90	wt_dual	wt_dual_TR16	20180117_TR16	20180117_TR16_trial_021	0.0007379451
is	50	90	wt_dual	wt_dual_TR16	20180117_TR16	20180117_TR16_trial_021	0.0005344662
rem	30	90	wt_dual	wt_dual_TR16	20180117_TR16	20180117_TR16_trial_021	0.001870416
whisking_awakening	9.69999999999999	90	wt_dual	wt_dual_TR16	20180117_TR16	20180117_TR16_trial_021	0.4243208
quiet_awakening	19.7666666666667	90	wt_dual	wt_dual_TR16	20180117_TR16	20180117_TR16_trial_021	0.00249357
is	55	92	wt_dual	wt_dual_TR16	20180117_TR16	20180117_TR16_trial_022	0.0001416021
rem	40	92	wt_dual	wt_dual_TR16	20180117_TR16	20180117_TR16_trial_022	8.493414e-05
whisking_awakening	7.80000000000001	92	wt_dual	wt_dual_TR16	20180117_TR16	20180117_TR16_trial_022	0.03134453
whisking_awakening	5.43333333333334	92	wt_dual	wt_dual_TR16	20180117_TR16	20180117_TR16_trial_022	0.0007274608
quiet_awakening	8.19999999999999	92	wt_dual	wt_dual_TR16	20180117_TR16	20180117_TR16_trial_022	0.0003409216
whisking_awakening	40	92	wt_dual	wt_dual_TR16	20180117_TR16	20180117_TR16_trial_022	0.08178034
whisking_awakening	56.3	92	wt_dual	wt_dual_TR16	20180117_TR16	20180117_TR16_trial_022	0.04928353
quiet_awakening	13.9333333333333	92	wt_dual	wt_dual_TR16	20180117_TR16	20180117_TR16_trial_022	0.0009521607
whisking_awakening	29.9333333333333	92	wt_dual	wt_dual_TR16	20180117_TR16	20180117_TR16_trial_022	0.05810253
whisking_awakening	9.33333333333331	92	wt_dual	wt_dual_TR16	20180117_TR16	20180117_TR16_trial_022	0.0008881601
quiet_awakening	23.4	92	wt_dual	wt_dual_TR16	20180117_TR16	20180117_TR16_trial_022	0.0005970008
whisking_awakening	9.66666666666674	92	wt_dual	wt_dual_TR16	20180117_TR16	20180117_TR16_trial_022	0.0008101504
quiet_awakening	7.29999999999995	92	wt_dual	wt_dual_TR16	20180117_TR16	20180117_TR16_trial_022	0.0006364422
whisking_awakening	18.2666666666667	92	wt_dual	wt_dual_TR16	20180117_TR16	20180117_TR16_trial_022	0.0133689
whisking_awakening	24.7	92	wt_dual	wt_dual_TR16	20180117_TR16	20180117_TR16_trial_022	0.0009074904
whisking_awakening	3.66666666666663	92	wt_dual	wt_dual_TR16	20180117_TR16	20180117_TR16_trial_022	0.004383606
nrem	45	93	wt_dual	wt_dual_BL15	20180118_BL15	20180118_BL15_trial_008	0.0003954848
is	30	93	wt_dual	wt_dual_BL15	20180118_BL15	20180118_BL15_trial_008	0.0001590314
nrem	100	93	wt_dual	wt_dual_BL15	20180118_BL15	20180118_BL15_trial_008	0.0005214873
whisking_awakening	7.96666666666664	93	wt_dual	wt_dual_BL15	20180118_BL15	20180118_BL15_trial_008	0.02383059
quiet_awakening	12.0333333333334	93	wt_dual	wt_dual_BL15	20180118_BL15	20180118_BL15_trial_008	0.0005349176
rem	50	93	wt_dual	wt_dual_BL15	20180118_BL15	20180118_BL15_trial_010	0.0001959485
nrem	50	93	wt_dual	wt_dual_BL15	20180118_BL15	20180118_BL15_trial_010	0.000487878
is	10	93	wt_dual	wt_dual_BL15	20180118_BL15	20180118_BL15_trial_010	9.809442e-05
nrem	90	93	wt_dual	wt_dual_BL15	20180118_BL15	20180118_BL15_trial_010	0.0004534488
whisking_awakening	24.3333333333333	93	wt_dual	wt_dual_BL15	20180118_BL15	20180118_BL15_trial_010	0.1284549
whisking_awakening	19.8	93	wt_dual	wt_dual_BL15	20180118_BL15	20180118_BL15_trial_010	0.002359176
whisking_awakening	7.73333333333335	93	wt_dual	wt_dual_BL15	20180118_BL15	20180118_BL15_trial_010	0.374475
quiet_awakening	11.6666666666667	93	wt_dual	wt_dual_BL15	20180118_BL15	20180118_BL15_trial_010	0.007510253
whisking_awakening	3.13333333333333	93	wt_dual	wt_dual_BL15	20180118_BL15	20180118_BL15_trial_010	0.003054961
quiet_awakening	0.266666666666652	93	wt_dual	wt_dual_BL15	20180118_BL15	20180118_BL15_trial_010	0.002685672
nrem	50	93	wt_dual	wt_dual_BL15	20180118_BL15	20180118_BL15_trial_013	0.0005799828
is	40	93	wt_dual	wt_dual_BL15	20180118_BL15	20180118_BL15_trial_013	0.0001929187
rem	60	93	wt_dual	wt_dual_BL15	20180118_BL15	20180118_BL15_trial_013	0.0002461631
quiet_awakening	1.43333333333334	93	wt_dual	wt_dual_BL15	20180118_BL15	20180118_BL15_trial_013	0.0003865573
whisking_awakening	4.03333333333333	93	wt_dual	wt_dual_BL15	20180118_BL15	20180118_BL15_trial_013	0.01554265
quiet_awakening	6.23333333333333	93	wt_dual	wt_dual_BL15	20180118_BL15	20180118_BL15_trial_013	0.009066431
whisking_awakening	7.3	93	wt_dual	wt_dual_BL15	20180118_BL15	20180118_BL15_trial_013	0.02768262
quiet_awakening	5	93	wt_dual	wt_dual_BL15	20180118_BL15	20180118_BL15_trial_013	0.05393089
whisking_awakening	6.16666666666669	93	wt_dual	wt_dual_BL15	20180118_BL15	20180118_BL15_trial_013	0.569427
quiet_awakening	5.76666666666665	93	wt_dual	wt_dual_BL15	20180118_BL15	20180118_BL15_trial_013	0.05704531
whisking_awakening	9.26666666666665	93	wt_dual	wt_dual_BL15	20180118_BL15	20180118_BL15_trial_013	0.01611385
quiet_awakening	7.76666666666671	93	wt_dual	wt_dual_BL15	20180118_BL15	20180118_BL15_trial_013	0.000507323
whisking_awakening	4.79999999999995	93	wt_dual	wt_dual_BL15	20180118_BL15	20180118_BL15_trial_013	0.001773823
whisking_awakening	6.66666666666663	93	wt_dual	wt_dual_BL15	20180118_BL15	20180118_BL15_trial_013	0.002926213
quiet_awakening	23.2666666666667	93	wt_dual	wt_dual_BL15	20180118_BL15	20180118_BL15_trial_013	0.001056291
whisking_awakening	7.30000000000001	93	wt_dual	wt_dual_BL15	20180118_BL15	20180118_BL15_trial_013	0.009337272
quiet_awakening	1.96666666666664	93	wt_dual	wt_dual_BL15	20180118_BL15	20180118_BL15_trial_013	0.02811012
nrem	40	93	wt_dual	wt_dual_BL15	20180118_BL15	20180118_BL15_trial_014	0.0003688976
nrem	80	93	wt_dual	wt_dual_BL15	20180118_BL15	20180118_BL15_trial_014	0.0008538748
nrem	50	93	wt_dual	wt_dual_BL15	20180118_BL15	20180118_BL15_trial_014	0.0004675375
is	60	93	wt_dual	wt_dual_BL15	20180118_BL15	20180118_BL15_trial_014	0.0005586467
rem	90	93	wt_dual	wt_dual_BL15	20180118_BL15	20180118_BL15_trial_014	0.000294312
is	50	101	wt_dual	wt_dual_BL15	20180118_BL15	20180118_BL15_trial_019	1.650475e-05
rem	130	101	wt_dual	wt_dual_BL15	20180118_BL15	20180118_BL15_trial_019	1.387088e-05
nrem	30	101	wt_dual	wt_dual_BL15	20180118_BL15	20180118_BL15_trial_019	0.0001980279
nrem	100	101	wt_dual	wt_dual_BL15	20180118_BL15	20180118_BL15_trial_019	0.0002594859
nrem	60	101	wt_dual	wt_dual_BL15	20180118_BL15	20180118_BL15_trial_019	7.574608e-05
whisking_awakening	18.6333333333333	101	wt_dual	wt_dual_BL15	20180118_BL15	20180118_BL15_trial_019	0.04726806
whisking_awakening	13.5	101	wt_dual	wt_dual_BL15	20180118_BL15	20180118_BL15_trial_019	0.003206818
nrem	80	102	wt_dual	wt_dual_NM16	20180119_NM16	20180119_NM16_trial_007	0.0001392772
nrem	90	102	wt_dual	wt_dual_NM16	20180119_NM16	20180119_NM16_trial_007	0.0003109337
is	25	102	wt_dual	wt_dual_NM16	20180119_NM16	20180119_NM16_trial_007	0.0003669531
nrem	50	102	wt_dual	wt_dual_NM16	20180119_NM16	20180119_NM16_trial_007	0.000251228
quiet_awakening	0.366666666666674	102	wt_dual	wt_dual_NM16	20180119_NM16	20180119_NM16_trial_007	0.0009268614
whisking_awakening	26.6333333333333	102	wt_dual	wt_dual_NM16	20180119_NM16	20180119_NM16_trial_007	0.1327653
quiet_awakening	3.83333333333337	102	wt_dual	wt_dual_NM16	20180119_NM16	20180119_NM16_trial_007	0.000906683
whisking_awakening	9.29999999999995	102	wt_dual	wt_dual_NM16	20180119_NM16	20180119_NM16_trial_007	0.004244492
quiet_awakening	3.86666666666667	102	wt_dual	wt_dual_NM16	20180119_NM16	20180119_NM16_trial_007	0.01301954
is	35	102	wt_dual	wt_dual_NM16	20180119_NM16	20180119_NM16_trial_008	0.0001297541
nrem	40	102	wt_dual	wt_dual_NM16	20180119_NM16	20180119_NM16_trial_008	0.0004281192
nrem	55	102	wt_dual	wt_dual_NM16	20180119_NM16	20180119_NM16_trial_008	0.000322318
whisking_awakening	38.9	102	wt_dual	wt_dual_NM16	20180119_NM16	20180119_NM16_trial_008	0.08411175
whisking_awakening	3.66666666666666	102	wt_dual	wt_dual_NM16	20180119_NM16	20180119_NM16_trial_008	0.03890896
whisking_awakening	4.53333333333333	102	wt_dual	wt_dual_NM16	20180119_NM16	20180119_NM16_trial_008	0.005030065
quiet_awakening	6.53333333333333	102	wt_dual	wt_dual_NM16	20180119_NM16	20180119_NM16_trial_008	0.003758946
whisking_awakening	4.83333333333334	102	wt_dual	wt_dual_NM16	20180119_NM16	20180119_NM16_trial_008	0.009936842
whisking_awakening	4.43333333333334	102	wt_dual	wt_dual_NM16	20180119_NM16	20180119_NM16_trial_008	0.002399815
quiet_awakening	21.4333333333333	102	wt_dual	wt_dual_NM16	20180119_NM16	20180119_NM16_trial_008	0.0005401068
whisking_awakening	25.6666666666667	102	wt_dual	wt_dual_NM16	20180119_NM16	20180119_NM16_trial_008	0.03775086
nrem	80	102	wt_dual	wt_dual_NM16	20180119_NM16	20180119_NM16_trial_009	0.0002631271
is	25	102	wt_dual	wt_dual_NM16	20180119_NM16	20180119_NM16_trial_009	0.0001345202
rem	90	102	wt_dual	wt_dual_NM16	20180119_NM16	20180119_NM16_trial_009	0.0003375825
whisking_awakening	11.5	102	wt_dual	wt_dual_NM16	20180119_NM16	20180119_NM16_trial_009	0.004126365
whisking_awakening	54.2333333333333	102	wt_dual	wt_dual_NM16	20180119_NM16	20180119_NM16_trial_009	0.08955694
quiet_awakening	3.3	102	wt_dual	wt_dual_NM16	20180119_NM16	20180119_NM16_trial_009	0.001520545
whisking_awakening	30	102	wt_dual	wt_dual_NM16	20180119_NM16	20180119_NM16_trial_009	0.04179179
whisking_awakening	18.7666666666667	102	wt_dual	wt_dual_NM16	20180119_NM16	20180119_NM16_trial_009	0.08731943
nrem	65	105	wt_dual	wt_dual_NM16	20180119_NM16	20180119_NM16_trial_010	0.0002018488
whisking_awakening	40	105	wt_dual	wt_dual_NM16	20180119_NM16	20180119_NM16_trial_010	0.07013216
whisking_awakening	13.0333333333334	105	wt_dual	wt_dual_NM16	20180119_NM16	20180119_NM16_trial_010	0.2008663
quiet_awakening	6.19999999999999	105	wt_dual	wt_dual_NM16	20180119_NM16	20180119_NM16_trial_010	0.06952209
whisking_awakening	7.0333333333333	105	wt_dual	wt_dual_NM16	20180119_NM16	20180119_NM16_trial_010	0.01009783
whisking_awakening	7.10000000000002	105	wt_dual	wt_dual_NM16	20180119_NM16	20180119_NM16_trial_010	0.0006478127
quiet_awakening	6.39999999999998	105	wt_dual	wt_dual_NM16	20180119_NM16	20180119_NM16_trial_010	0.000651359
nrem	95	105	wt_dual	wt_dual_NM16	20180119_NM16	20180119_NM16_trial_011	0.0004494507
nrem	55	105	wt_dual	wt_dual_NM16	20180119_NM16	20180119_NM16_trial_011	0.0002124998
is	25	105	wt_dual	wt_dual_NM16	20180119_NM16	20180119_NM16_trial_011	0.0001012552
rem	40	105	wt_dual	wt_dual_NM16	20180119_NM16	20180119_NM16_trial_011	0.000360936
whisking_awakening	12.4666666666667	105	wt_dual	wt_dual_NM16	20180119_NM16	20180119_NM16_trial_011	0.07083945
whisking_awakening	16.8666666666667	105	wt_dual	wt_dual_NM16	20180119_NM16	20180119_NM16_trial_011	0.01142617
whisking_awakening	28.6	105	wt_dual	wt_dual_NM16	20180119_NM16	20180119_NM16_trial_011	0.005486897
whisking_awakening	5.93333333333332	105	wt_dual	wt_dual_NM16	20180119_NM16	20180119_NM16_trial_011	0.0002290737
quiet_awakening	6.93333333333334	105	wt_dual	wt_dual_NM16	20180119_NM16	20180119_NM16_trial_011	0.0002018451
whisking_awakening	4.10000000000001	105	wt_dual	wt_dual_NM16	20180119_NM16	20180119_NM16_trial_011	0.003841396
quiet_awakening	0.599999999999994	105	wt_dual	wt_dual_NM16	20180119_NM16	20180119_NM16_trial_011	0.01200147
whisking_awakening	35	105	wt_dual	wt_dual_NM16	20180119_NM16	20180119_NM16_trial_011	0.04835629
nrem	50	108	wt_dual	wt_dual_NM16	20180119_NM16	20180119_NM16_trial_013	0.0003068291
is	50	108	wt_dual	wt_dual_NM16	20180119_NM16	20180119_NM16_trial_013	9.529743e-05
rem	60	108	wt_dual	wt_dual_NM16	20180119_NM16	20180119_NM16_trial_013	9.190437e-05
nrem	65	108	wt_dual	wt_dual_NM16	20180119_NM16	20180119_NM16_trial_013	0.0001627589
nrem	50	108	wt_dual	wt_dual_NM16	20180119_NM16	20180119_NM16_trial_013	0.0001755014
whisking_awakening	13.3	108	wt_dual	wt_dual_NM16	20180119_NM16	20180119_NM16_trial_013	0.07138089
nrem	50	110	wt_dual	wt_dual_NM16	20180119_NM16	20180119_NM16_trial_017	1.009721e-05
whisking_awakening	24.9	110	wt_dual	wt_dual_NM16	20180119_NM16	20180119_NM16_trial_017	0.09137239
whisking_awakening	4.83333333333334	110	wt_dual	wt_dual_NM16	20180119_NM16	20180119_NM16_trial_017	0.0007275002
whisking_awakening	3.16666666666663	110	wt_dual	wt_dual_NM16	20180119_NM16	20180119_NM16_trial_017	0.0001777069
whisking_awakening	3.89999999999998	110	wt_dual	wt_dual_NM16	20180119_NM16	20180119_NM16_trial_017	0.0001923391
quiet_awakening	5.33333333333337	110	wt_dual	wt_dual_NM16	20180119_NM16	20180119_NM16_trial_017	0.0001457376
whisking_awakening	5.73333333333329	110	wt_dual	wt_dual_NM16	20180119_NM16	20180119_NM16_trial_017	0.0001810577
whisking_awakening	26.3333333333333	110	wt_dual	wt_dual_NM16	20180119_NM16	20180119_NM16_trial_017	0.09868496
quiet_awakening	4.5	110	wt_dual	wt_dual_NM16	20180119_NM16	20180119_NM16_trial_017	5.537421e-05
is	20	111	wt_dual	wt_dual_TL16	20180120_TL16	20180120_TL16_trial_008	0.00010814
nrem	60	111	wt_dual	wt_dual_TL16	20180120_TL16	20180120_TL16_trial_008	0.001363895
is	50	111	wt_dual	wt_dual_TL16	20180120_TL16	20180120_TL16_trial_008	0.0003082577
nrem	60	111	wt_dual	wt_dual_TL16	20180120_TL16	20180120_TL16_trial_009	0.0003274033
nrem	53.6666666666667	111	wt_dual	wt_dual_TL16	20180120_TL16	20180120_TL16_trial_009	0.0005274336
is	25	111	wt_dual	wt_dual_TL16	20180120_TL16	20180120_TL16_trial_009	0.0002748206
rem	110	111	wt_dual	wt_dual_TL16	20180120_TL16	20180120_TL16_trial_009	0.0003766988
whisking_awakening	92	111	wt_dual	wt_dual_TL16	20180120_TL16	20180120_TL16_trial_009	0.01193928
whisking_awakening	24.0333333333333	111	wt_dual	wt_dual_TL16	20180120_TL16	20180120_TL16_trial_009	0.001788787
nrem	40	113	wt_dual	wt_dual_TL16	20180120_TL16	20180120_TL16_trial_010	0.0003391612
is	50	113	wt_dual	wt_dual_TL16	20180120_TL16	20180120_TL16_trial_010	0.0004198122
rem	30	113	wt_dual	wt_dual_TL16	20180120_TL16	20180120_TL16_trial_010	0.008733693
nrem	30	113	wt_dual	wt_dual_TL16	20180120_TL16	20180120_TL16_trial_010	0.0003317549
is	30	113	wt_dual	wt_dual_TL16	20180120_TL16	20180120_TL16_trial_010	0.0004428206
is	60	113	wt_dual	wt_dual_TL16	20180120_TL16	20180120_TL16_trial_010	0.0009816475
is	20	113	wt_dual	wt_dual_TL16	20180120_TL16	20180120_TL16_trial_010	0.05305985
whisking_awakening	30	113	wt_dual	wt_dual_TL16	20180120_TL16	20180120_TL16_trial_010	0.0649894
is	55	115	wt_dual	wt_dual_TL16	20180120_TL16	20180120_TL16_trial_012	0.0005273973
is	70	115	wt_dual	wt_dual_TL16	20180120_TL16	20180120_TL16_trial_012	0.002884901
rem	150	115	wt_dual	wt_dual_TL16	20180120_TL16	20180120_TL16_trial_012	0.003694534
whisking_awakening	105.366666666667	115	wt_dual	wt_dual_TL16	20180120_TL16	20180120_TL16_trial_012	0.07052576
whisking_awakening	16.9666666666666	115	wt_dual	wt_dual_TL16	20180120_TL16	20180120_TL16_trial_012	0.01796881
nrem	45	116	wt_dual	wt_dual_TL16	20180120_TL16	20180120_TL16_trial_013	0.0007974156
nrem	60	116	wt_dual	wt_dual_TL16	20180120_TL16	20180120_TL16_trial_013	0.001412662
nrem	80	116	wt_dual	wt_dual_TL16	20180120_TL16	20180120_TL16_trial_013	0.002767642
is	20	116	wt_dual	wt_dual_TL16	20180120_TL16	20180120_TL16_trial_013	0.0009996258
nrem	30	116	wt_dual	wt_dual_TL16	20180120_TL16	20180120_TL16_trial_013	0.002625077
is	45	116	wt_dual	wt_dual_TL16	20180120_TL16	20180120_TL16_trial_013	0.001104299
is	60	116	wt_dual	wt_dual_TL16	20180120_TL16	20180120_TL16_trial_013	0.002312749
nrem	50	116	wt_dual	wt_dual_TL16	20180120_TL16	20180120_TL16_trial_014	0.007402025
whisking_awakening	13.2333333333333	116	wt_dual	wt_dual_TL16	20180120_TL16	20180120_TL16_trial_014	0.005253071
quiet_awakening	5.16666666666666	116	wt_dual	wt_dual_TL16	20180120_TL16	20180120_TL16_trial_014	0.01470913
whisking_awakening	7.2	116	wt_dual	wt_dual_TL16	20180120_TL16	20180120_TL16_trial_014	0.03150314
quiet_awakening	5.36666666666666	116	wt_dual	wt_dual_TL16	20180120_TL16	20180120_TL16_trial_014	0.01340239
whisking_awakening	65.8333333333333	116	wt_dual	wt_dual_TL16	20180120_TL16	20180120_TL16_trial_014	0.01760204
whisking_awakening	34.8333333333333	116	wt_dual	wt_dual_TL16	20180120_TL16	20180120_TL16_trial_014	0.01891057
quiet_awakening	5.20000000000002	116	wt_dual	wt_dual_TL16	20180120_TL16	20180120_TL16_trial_014	0.00423597
whisking_awakening	17.4333333333333	116	wt_dual	wt_dual_TL16	20180120_TL16	20180120_TL16_trial_014	0.02129219
whisking_awakening	6.26666666666665	116	wt_dual	wt_dual_TL16	20180120_TL16	20180120_TL16_trial_014	0.004416926
quiet_awakening	19.3	116	wt_dual	wt_dual_TL16	20180120_TL16	20180120_TL16_trial_014	0.003808548
whisking_awakening	38.3	116	wt_dual	wt_dual_TL16	20180120_TL16	20180120_TL16_trial_014	0.03327993
quiet_awakening	8.66666666666669	116	wt_dual	wt_dual_TL16	20180120_TL16	20180120_TL16_trial_014	0.002696429
is	60	118	wt_dual	wt_dual_TL16	20180120_TL16	20180120_TL16_trial_015	7.190597e-05
rem	85	118	wt_dual	wt_dual_TL16	20180120_TL16	20180120_TL16_trial_015	9.444011e-05
nrem	28.6666666666667	118	wt_dual	wt_dual_TL16	20180120_TL16	20180120_TL16_trial_015	7.523054e-05
is	20	118	wt_dual	wt_dual_TL16	20180120_TL16	20180120_TL16_trial_015	4.384296e-05
nrem	45	118	wt_dual	wt_dual_TL16	20180120_TL16	20180120_TL16_trial_015	0.0002406136
whisking_awakening	45.2	118	wt_dual	wt_dual_TL16	20180120_TL16	20180120_TL16_trial_015	0.08430915
is	85	119	wt_dual	wt_dual_TL16	20180120_TL16	20180120_TL16_trial_016	0.0007172418
rem	140	119	wt_dual	wt_dual_TL16	20180120_TL16	20180120_TL16_trial_016	0.001483199
whisking_awakening	68.3333333333333	119	wt_dual	wt_dual_TL16	20180120_TL16	20180120_TL16_trial_016	0.04100243
whisking_awakening	14.0333333333334	119	wt_dual	wt_dual_TL16	20180120_TL16	20180120_TL16_trial_016	0.01116312
is	40	120	wt_dual	wt_dual_TL16	20180120_TL16	20180120_TL16_trial_017	0.001708096
nrem	60	120	wt_dual	wt_dual_TL16	20180120_TL16	20180120_TL16_trial_017	0.001579512
is	45	120	wt_dual	wt_dual_TL16	20180120_TL16	20180120_TL16_trial_017	0.0001045378
nrem	30	120	wt_dual	wt_dual_TL16	20180120_TL16	20180120_TL16_trial_017	0.0001678998
is	25	120	wt_dual	wt_dual_TL16	20180120_TL16	20180120_TL16_trial_017	0.0001350311
nrem	55	120	wt_dual	wt_dual_TL16	20180120_TL16	20180120_TL16_trial_017	0.00136764
is	45	120	wt_dual	wt_dual_TL16	20180120_TL16	20180120_TL16_trial_017	0.0001982405
whisking_awakening	17.2	120	wt_dual	wt_dual_TL16	20180120_TL16	20180120_TL16_trial_017	0.03374401
is	50	121	wt_dual	wt_dual_TL16	20180120_TL16	20180120_TL16_trial_018	0.0001271031
nrem	67.5666666666667	121	wt_dual	wt_dual_TL16	20180120_TL16	20180120_TL16_trial_018	0.0003862895
nrem	60	121	wt_dual	wt_dual_TL16	20180120_TL16	20180120_TL16_trial_018	0.0004141377
is	20	121	wt_dual	wt_dual_TL16	20180120_TL16	20180120_TL16_trial_018	0.0001520169
is	75	121	wt_dual	wt_dual_TL16	20180120_TL16	20180120_TL16_trial_018	0.0003105478
whisking_awakening	15	121	wt_dual	wt_dual_TL16	20180120_TL16	20180120_TL16_trial_018	0.1037047
whisking_awakening	42.4666666666666	121	wt_dual	wt_dual_TL16	20180120_TL16	20180120_TL16_trial_018	0.01006543
quiet	1.86666666666667	122	wt_dual	wt_dual_TL15	20180121_TL15	20180121_TL15_trial_001	4.488432e-06
locomotion	16.7666666666667	122	wt_dual	wt_dual_TL15	20180121_TL15	20180121_TL15_trial_001	0.002640429
quiet	9.83333333333334	122	wt_dual	wt_dual_TL15	20180121_TL15	20180121_TL15_trial_001	0.0003959791
locomotion	29.3666666666667	122	wt_dual	wt_dual_TL15	20180121_TL15	20180121_TL15_trial_001	0.00764442
locomotion	24.3	122	wt_dual	wt_dual_TL15	20180121_TL15	20180121_TL15_trial_001	0.007489874
locomotion	43.5	122	wt_dual	wt_dual_TL15	20180121_TL15	20180121_TL15_trial_001	0.01674841
quiet	6.70000000000002	122	wt_dual	wt_dual_TL15	20180121_TL15	20180121_TL15_trial_001	0.000907669
locomotion	7.40000000000001	122	wt_dual	wt_dual_TL15	20180121_TL15	20180121_TL15_trial_001	0.06062691
whisking	6.16666666666666	122	wt_dual	wt_dual_TL15	20180121_TL15	20180121_TL15_trial_001	0.006408521
locomotion	35.6666666666667	122	wt_dual	wt_dual_TL15	20180121_TL15	20180121_TL15_trial_001	0.007023565
whisking	5.90000000000001	122	wt_dual	wt_dual_TL15	20180121_TL15	20180121_TL15_trial_001	0.003099787
locomotion	103.533333333333	122	wt_dual	wt_dual_TL15	20180121_TL15	20180121_TL15_trial_001	0.01214574
quiet	10.5333333333334	122	wt_dual	wt_dual_TL15	20180121_TL15	20180121_TL15_trial_001	0.008021462
locomotion	29	122	wt_dual	wt_dual_TL15	20180121_TL15	20180121_TL15_trial_001	0.01633953
quiet	5.43333333333334	122	wt_dual	wt_dual_TL15	20180121_TL15	20180121_TL15_trial_001	0.002328596
locomotion	25.3333333333333	122	wt_dual	wt_dual_TL15	20180121_TL15	20180121_TL15_trial_001	0.01248868
locomotion	10.2	122	wt_dual	wt_dual_TL15	20180121_TL15	20180121_TL15_trial_001	0.01027057
whisking	12.9	122	wt_dual	wt_dual_TL15	20180121_TL15	20180121_TL15_trial_001	0.007092009
locomotion	79.0666666666667	122	wt_dual	wt_dual_TL15	20180121_TL15	20180121_TL15_trial_001	0.008459108
whisking	5.90000000000003	122	wt_dual	wt_dual_TL15	20180121_TL15	20180121_TL15_trial_001	0.001639961
locomotion	21.6333333333333	122	wt_dual	wt_dual_TL15	20180121_TL15	20180121_TL15_trial_001	0.01844528
whisking	5.06666666666661	122	wt_dual	wt_dual_TL15	20180121_TL15	20180121_TL15_trial_001	0.01149846
locomotion	11.3000000000001	122	wt_dual	wt_dual_TL15	20180121_TL15	20180121_TL15_trial_001	0.01603552
quiet	8.23333333333335	122	wt_dual	wt_dual_TL15	20180121_TL15	20180121_TL15_trial_001	0.003214066
locomotion	34.7666666666667	122	wt_dual	wt_dual_TL15	20180121_TL15	20180121_TL15_trial_001	0.01295145
locomotion	97.1333333333333	123	wt_dual	wt_dual_TL15	20180121_TL15	20180121_TL15_trial_002	0.006592489
quiet	5.23333333333332	123	wt_dual	wt_dual_TL15	20180121_TL15	20180121_TL15_trial_002	0.003464959
locomotion	161.533333333333	123	wt_dual	wt_dual_TL15	20180121_TL15	20180121_TL15_trial_002	0.004781827
locomotion	58.2666666666667	123	wt_dual	wt_dual_TL15	20180121_TL15	20180121_TL15_trial_002	0.009820619
quiet	10.8	123	wt_dual	wt_dual_TL15	20180121_TL15	20180121_TL15_trial_002	0.001002336
locomotion	56.4666666666666	123	wt_dual	wt_dual_TL15	20180121_TL15	20180121_TL15_trial_002	0.00682069
whisking	5.23333333333335	123	wt_dual	wt_dual_TL15	20180121_TL15	20180121_TL15_trial_002	0.001136207
locomotion	84.1333333333333	123	wt_dual	wt_dual_TL15	20180121_TL15	20180121_TL15_trial_002	0.003774743
quiet	7.69999999999999	123	wt_dual	wt_dual_TL15	20180121_TL15	20180121_TL15_trial_002	0.001640561
locomotion	13.1333333333333	123	wt_dual	wt_dual_TL15	20180121_TL15	20180121_TL15_trial_002	0.009441621
quiet	5.5333333333333	123	wt_dual	wt_dual_TL15	20180121_TL15	20180121_TL15_trial_002	0.001788441
locomotion	32.2	123	wt_dual	wt_dual_TL15	20180121_TL15	20180121_TL15_trial_002	0.006654349
whisking	4.36666666666667	123	wt_dual	wt_dual_TL15	20180121_TL15	20180121_TL15_trial_002	0.004642666
locomotion	9.80000000000007	123	wt_dual	wt_dual_TL15	20180121_TL15	20180121_TL15_trial_002	0.007356259
whisking	4.06666666666661	123	wt_dual	wt_dual_TL15	20180121_TL15	20180121_TL15_trial_002	0.003865187
locomotion	47.4666666666667	126	wt_dual	wt_dual_TL15	20180121_TL15	20180121_TL15_trial_005	0.007851391
quiet	6.90000000000001	126	wt_dual	wt_dual_TL15	20180121_TL15	20180121_TL15_trial_005	0.002273033
locomotion	8.39999999999999	126	wt_dual	wt_dual_TL15	20180121_TL15	20180121_TL15_trial_005	0.01102235
whisking	5.46666666666667	126	wt_dual	wt_dual_TL15	20180121_TL15	20180121_TL15_trial_005	0.008920163
locomotion	21.0333333333333	126	wt_dual	wt_dual_TL15	20180121_TL15	20180121_TL15_trial_005	0.007825889
quiet	10.4333333333333	126	wt_dual	wt_dual_TL15	20180121_TL15	20180121_TL15_trial_005	0.002708427
locomotion	13.0666666666667	126	wt_dual	wt_dual_TL15	20180121_TL15	20180121_TL15_trial_005	0.08155771
locomotion	9.56666666666666	126	wt_dual	wt_dual_TL15	20180121_TL15	20180121_TL15_trial_005	0.002553063
quiet	5.96666666666667	126	wt_dual	wt_dual_TL15	20180121_TL15	20180121_TL15_trial_005	0.003029358
locomotion	32.5	126	wt_dual	wt_dual_TL15	20180121_TL15	20180121_TL15_trial_005	0.008116951
locomotion	13.9	126	wt_dual	wt_dual_TL15	20180121_TL15	20180121_TL15_trial_005	0.009754749
quiet	6.23333333333332	126	wt_dual	wt_dual_TL15	20180121_TL15	20180121_TL15_trial_005	0.005220328
locomotion	54.3666666666666	126	wt_dual	wt_dual_TL15	20180121_TL15	20180121_TL15_trial_005	0.014586
locomotion	14.4	126	wt_dual	wt_dual_TL15	20180121_TL15	20180121_TL15_trial_005	0.006145949
quiet	5.43333333333334	126	wt_dual	wt_dual_TL15	20180121_TL15	20180121_TL15_trial_005	0.003212836
locomotion	14.7	126	wt_dual	wt_dual_TL15	20180121_TL15	20180121_TL15_trial_005	0.005761813
whisking	6.5	126	wt_dual	wt_dual_TL15	20180121_TL15	20180121_TL15_trial_005	0.002438183
locomotion	93.4333333333333	126	wt_dual	wt_dual_TL15	20180121_TL15	20180121_TL15_trial_005	0.009656252
quiet	6.33333333333331	126	wt_dual	wt_dual_TL15	20180121_TL15	20180121_TL15_trial_005	0.003278194
locomotion	11.4333333333333	126	wt_dual	wt_dual_TL15	20180121_TL15	20180121_TL15_trial_005	0.007680452
quiet	11.3333333333333	126	wt_dual	wt_dual_TL15	20180121_TL15	20180121_TL15_trial_005	0.001383082
locomotion	69.0666666666667	126	wt_dual	wt_dual_TL15	20180121_TL15	20180121_TL15_trial_005	0.03271909
whisking	7.06666666666661	126	wt_dual	wt_dual_TL15	20180121_TL15	20180121_TL15_trial_005	0.00324232
locomotion	28.5666666666666	126	wt_dual	wt_dual_TL15	20180121_TL15	20180121_TL15_trial_005	0.007268309
quiet	10.1666666666667	126	wt_dual	wt_dual_TL15	20180121_TL15	20180121_TL15_trial_005	0.001822936
locomotion	14.8333333333333	126	wt_dual	wt_dual_TL15	20180121_TL15	20180121_TL15_trial_005	0.02890595
whisking	8.10000000000002	126	wt_dual	wt_dual_TL15	20180121_TL15	20180121_TL15_trial_005	0.003374352
locomotion	76.5333333333333	128	wt_dual	wt_dual_TL15	20180121_TL15	20180121_TL15_trial_009	0.002023945
quiet	5.7	128	wt_dual	wt_dual_TL15	20180121_TL15	20180121_TL15_trial_009	0.0003905531
locomotion	52.0666666666667	128	wt_dual	wt_dual_TL15	20180121_TL15	20180121_TL15_trial_009	0.003033503
quiet	6.86666666666665	128	wt_dual	wt_dual_TL15	20180121_TL15	20180121_TL15_trial_009	0.001323928
locomotion	11.5333333333333	128	wt_dual	wt_dual_TL15	20180121_TL15	20180121_TL15_trial_009	0.009078925
whisking	5.30000000000001	128	wt_dual	wt_dual_TL15	20180121_TL15	20180121_TL15_trial_009	0.0007134573
locomotion	49.0666666666667	128	wt_dual	wt_dual_TL15	20180121_TL15	20180121_TL15_trial_009	0.002505174
locomotion	11.6666666666667	128	wt_dual	wt_dual_TL15	20180121_TL15	20180121_TL15_trial_009	0.00383904
locomotion	12.1333333333334	128	wt_dual	wt_dual_TL15	20180121_TL15	20180121_TL15_trial_009	0.003344025
whisking	11.8	128	wt_dual	wt_dual_TL15	20180121_TL15	20180121_TL15_trial_009	0.003292713
locomotion	26.5	128	wt_dual	wt_dual_TL15	20180121_TL15	20180121_TL15_trial_009	0.007179601
quiet	7.16666666666669	128	wt_dual	wt_dual_TL15	20180121_TL15	20180121_TL15_trial_009	0.002019416
locomotion	34.1666666666667	128	wt_dual	wt_dual_TL15	20180121_TL15	20180121_TL15_trial_009	0.00958759
whisking	10.0666666666667	128	wt_dual	wt_dual_TL15	20180121_TL15	20180121_TL15_trial_009	0.001345559
locomotion	92.4333333333333	128	wt_dual	wt_dual_TL15	20180121_TL15	20180121_TL15_trial_009	0.003284446
locomotion	6.59999999999997	128	wt_dual	wt_dual_TL15	20180121_TL15	20180121_TL15_trial_009	0.01172668
whisking	5.43333333333334	128	wt_dual	wt_dual_TL15	20180121_TL15	20180121_TL15_trial_009	0.001425816
locomotion	15.1666666666667	128	wt_dual	wt_dual_TL15	20180121_TL15	20180121_TL15_trial_009	0.007448096
whisking	11.0666666666667	128	wt_dual	wt_dual_TL15	20180121_TL15	20180121_TL15_trial_009	0.0005888076
locomotion	10.8	128	wt_dual	wt_dual_TL15	20180121_TL15	20180121_TL15_trial_009	0.003742229
quiet	5.03333333333336	128	wt_dual	wt_dual_TL15	20180121_TL15	20180121_TL15_trial_009	0.0012485
locomotion	23.1333333333333	128	wt_dual	wt_dual_TL15	20180121_TL15	20180121_TL15_trial_009	0.002612989
whisking	5.60000000000002	128	wt_dual	wt_dual_TL15	20180121_TL15	20180121_TL15_trial_009	0.002735778
whisking	5.80000000000007	128	wt_dual	wt_dual_TL15	20180121_TL15	20180121_TL15_trial_009	0.002404092
whisking	6.13333333333333	128	wt_dual	wt_dual_TL15	20180121_TL15	20180121_TL15_trial_009	0.0007596488
locomotion	7.93333333333339	128	wt_dual	wt_dual_TL15	20180121_TL15	20180121_TL15_trial_009	0.0230703
quiet	19.4333333333333	128	wt_dual	wt_dual_TL15	20180121_TL15	20180121_TL15_trial_009	0.004189595
locomotion	69.8666666666667	131	wt_dual	wt_dual_TL15	20180121_TL15	20180121_TL15_trial_012	0.0007798276
quiet	5.7	131	wt_dual	wt_dual_TL15	20180121_TL15	20180121_TL15_trial_012	0.0004300154
locomotion	26	131	wt_dual	wt_dual_TL15	20180121_TL15	20180121_TL15_trial_012	0.001407475
whisking	5.96666666666667	131	wt_dual	wt_dual_TL15	20180121_TL15	20180121_TL15_trial_012	0.0004045515
locomotion	17.5666666666667	131	wt_dual	wt_dual_TL15	20180121_TL15	20180121_TL15_trial_012	0.0006566042
whisking	7.80000000000001	131	wt_dual	wt_dual_TL15	20180121_TL15	20180121_TL15_trial_012	0.0001785329
locomotion	15.9	131	wt_dual	wt_dual_TL15	20180121_TL15	20180121_TL15_trial_012	0.0004863947
locomotion	13.2666666666667	131	wt_dual	wt_dual_TL15	20180121_TL15	20180121_TL15_trial_012	0.002615169
locomotion	56.8666666666667	131	wt_dual	wt_dual_TL15	20180121_TL15	20180121_TL15_trial_012	0.01344238
locomotion	42.0666666666667	131	wt_dual	wt_dual_TL15	20180121_TL15	20180121_TL15_trial_012	0.0009467548
whisking	4.76666666666665	131	wt_dual	wt_dual_TL15	20180121_TL15	20180121_TL15_trial_012	0.0002271672
locomotion	7.93333333333334	131	wt_dual	wt_dual_TL15	20180121_TL15	20180121_TL15_trial_012	0.02777391
whisking	5.89999999999998	131	wt_dual	wt_dual_TL15	20180121_TL15	20180121_TL15_trial_012	0.0008648181
locomotion	48	131	wt_dual	wt_dual_TL15	20180121_TL15	20180121_TL15_trial_012	0.001003682
quiet	5.86666666666667	131	wt_dual	wt_dual_TL15	20180121_TL15	20180121_TL15_trial_012	0.0003211111
locomotion	23.9	131	wt_dual	wt_dual_TL15	20180121_TL15	20180121_TL15_trial_012	0.00110282
locomotion	22.1	131	wt_dual	wt_dual_TL15	20180121_TL15	20180121_TL15_trial_012	0.001216922
quiet	6.69999999999999	131	wt_dual	wt_dual_TL15	20180121_TL15	20180121_TL15_trial_012	0.0002794087
locomotion	13.3	131	wt_dual	wt_dual_TL15	20180121_TL15	20180121_TL15_trial_012	0.05468564
locomotion	104.033333333333	131	wt_dual	wt_dual_TL15	20180121_TL15	20180121_TL15_trial_012	0.001210752
whisking	10.0333333333333	131	wt_dual	wt_dual_TL15	20180121_TL15	20180121_TL15_trial_012	0.0008471791
whisking	12.4	131	wt_dual	wt_dual_TL15	20180121_TL15	20180121_TL15_trial_012	0.0006286442
locomotion	5.76666666666665	131	wt_dual	wt_dual_TL15	20180121_TL15	20180121_TL15_trial_012	0.007474583
whisking	3.0333333333333	131	wt_dual	wt_dual_TL15	20180121_TL15	20180121_TL15_trial_012	0.0007362962
locomotion	57.8666666666667	133	wt_dual	wt_dual_TL15	20180121_TL15	20180121_TL15_trial_014	0.0006339731
whisking	5.06666666666668	133	wt_dual	wt_dual_TL15	20180121_TL15	20180121_TL15_trial_014	0.0004094921
locomotion	205.533333333333	133	wt_dual	wt_dual_TL15	20180121_TL15	20180121_TL15_trial_014	0.002787705
whisking	20.0666666666667	133	wt_dual	wt_dual_TL15	20180121_TL15	20180121_TL15_trial_014	0.002046027
locomotion	120.333333333333	133	wt_dual	wt_dual_TL15	20180121_TL15	20180121_TL15_trial_014	0.003745799
whisking	5.39999999999998	133	wt_dual	wt_dual_TL15	20180121_TL15	20180121_TL15_trial_014	0.001856724
locomotion	89.8333333333333	133	wt_dual	wt_dual_TL15	20180121_TL15	20180121_TL15_trial_014	0.003889149
whisking	15.7333333333333	133	wt_dual	wt_dual_TL15	20180121_TL15	20180121_TL15_trial_014	0.001477499
locomotion	60.5333333333333	133	wt_dual	wt_dual_TL15	20180121_TL15	20180121_TL15_trial_014	0.005953948
locomotion	125.466666666667	134	wt_dual	wt_dual_TL15	20180121_TL15	20180121_TL15_trial_016	0.001672644
whisking	16.7333333333333	134	wt_dual	wt_dual_TL15	20180121_TL15	20180121_TL15_trial_016	0.001172884
whisking	39.7333333333333	134	wt_dual	wt_dual_TL15	20180121_TL15	20180121_TL15_trial_016	0.0009889521
whisking	7.26666666666665	134	wt_dual	wt_dual_TL15	20180121_TL15	20180121_TL15_trial_016	0.001210376
quiet	5.96666666666667	134	wt_dual	wt_dual_TL15	20180121_TL15	20180121_TL15_trial_016	0.001474017
whisking	6.53333333333333	134	wt_dual	wt_dual_TL15	20180121_TL15	20180121_TL15_trial_016	0.001417863
whisking	4.19999999999999	134	wt_dual	wt_dual_TL15	20180121_TL15	20180121_TL15_trial_016	0.001856416
quiet	20.2	134	wt_dual	wt_dual_TL15	20180121_TL15	20180121_TL15_trial_016	0.0007486217
whisking	13.8333333333333	134	wt_dual	wt_dual_TL15	20180121_TL15	20180121_TL15_trial_016	0.001204829
whisking	8.16666666666669	134	wt_dual	wt_dual_TL15	20180121_TL15	20180121_TL15_trial_016	0.0007461788
locomotion	8.0333333333333	134	wt_dual	wt_dual_TL15	20180121_TL15	20180121_TL15_trial_016	0.0007223951
locomotion	8.06666666666666	134	wt_dual	wt_dual_TL15	20180121_TL15	20180121_TL15_trial_016	0.0009138074
locomotion	5.69999999999999	134	wt_dual	wt_dual_TL15	20180121_TL15	20180121_TL15_trial_016	0.001361062
locomotion	99.9666666666666	134	wt_dual	wt_dual_TL15	20180121_TL15	20180121_TL15_trial_016	0.04480233
whisking	5.53333333333336	134	wt_dual	wt_dual_TL15	20180121_TL15	20180121_TL15_trial_016	0.001127621
locomotion	8.73333333333329	134	wt_dual	wt_dual_TL15	20180121_TL15	20180121_TL15_trial_016	0.001833375
whisking	10.4666666666666	134	wt_dual	wt_dual_TL15	20180121_TL15	20180121_TL15_trial_016	0.0005961919
locomotion	39.0333333333334	134	wt_dual	wt_dual_TL15	20180121_TL15	20180121_TL15_trial_016	0.004946932
whisking	29.9666666666667	134	wt_dual	wt_dual_TL15	20180121_TL15	20180121_TL15_trial_016	0.001951046
whisking	15.7333333333333	134	wt_dual	wt_dual_TL15	20180121_TL15	20180121_TL15_trial_016	0.00178738
locomotion	27.0333333333333	134	wt_dual	wt_dual_TL15	20180121_TL15	20180121_TL15_trial_016	0.007212753
locomotion	130.666666666667	135	wt_dual	wt_dual_TL15	20180121_TL15	20180121_TL15_trial_017	0.001081474
locomotion	21.0333333333333	135	wt_dual	wt_dual_TL15	20180121_TL15	20180121_TL15_trial_017	0.001920766
whisking	25.7333333333333	135	wt_dual	wt_dual_TL15	20180121_TL15	20180121_TL15_trial_017	0.0009959155
quiet	5.20000000000002	135	wt_dual	wt_dual_TL15	20180121_TL15	20180121_TL15_trial_017	0.0008801091
locomotion	69.9333333333333	135	wt_dual	wt_dual_TL15	20180121_TL15	20180121_TL15_trial_017	0.02725711
whisking	7.86666666666667	135	wt_dual	wt_dual_TL15	20180121_TL15	20180121_TL15_trial_017	0.0009422497
whisking	36.5333333333334	135	wt_dual	wt_dual_TL15	20180121_TL15	20180121_TL15_trial_017	0.0009709484
locomotion	5.43333333333334	135	wt_dual	wt_dual_TL15	20180121_TL15	20180121_TL15_trial_017	0.001430997
whisking	30.8666666666667	135	wt_dual	wt_dual_TL15	20180121_TL15	20180121_TL15_trial_017	0.00092933
whisking	27.0666666666667	135	wt_dual	wt_dual_TL15	20180121_TL15	20180121_TL15_trial_017	0.0008565653
whisking	9.03333333333336	135	wt_dual	wt_dual_TL15	20180121_TL15	20180121_TL15_trial_017	0.000918887
quiet	22.1666666666666	135	wt_dual	wt_dual_TL15	20180121_TL15	20180121_TL15_trial_017	0.0004945068
whisking	20.7666666666667	135	wt_dual	wt_dual_TL15	20180121_TL15	20180121_TL15_trial_017	0.0008060622
quiet	11.7333333333333	135	wt_dual	wt_dual_TL15	20180121_TL15	20180121_TL15_trial_017	0.0004618027
whisking	6.33333333333337	135	wt_dual	wt_dual_TL15	20180121_TL15	20180121_TL15_trial_017	0.001044247
whisking	3.36666666666667	135	wt_dual	wt_dual_TL15	20180121_TL15	20180121_TL15_trial_017	0.0003184954
quiet	12.1666666666667	135	wt_dual	wt_dual_TL15	20180121_TL15	20180121_TL15_trial_017	0.0006931054
whisking	7.09999999999997	135	wt_dual	wt_dual_TL15	20180121_TL15	20180121_TL15_trial_017	0.0002904337
quiet	5.36666666666673	135	wt_dual	wt_dual_TL15	20180121_TL15	20180121_TL15_trial_017	0.000485033
whisking	8.76666666666665	135	wt_dual	wt_dual_TL15	20180121_TL15	20180121_TL15_trial_017	0.0005254085
locomotion	71.1999999999999	135	wt_dual	wt_dual_TL15	20180121_TL15	20180121_TL15_trial_017	0.05630399
locomotion	139.833333333333	136	wt_dual	wt_dual_TL15	20180121_TL15	20180121_TL15_trial_018	0.01463933
quiet	11.3333333333333	136	wt_dual	wt_dual_TL15	20180121_TL15	20180121_TL15_trial_018	0.001450404
locomotion	32.7	136	wt_dual	wt_dual_TL15	20180121_TL15	20180121_TL15_trial_018	0.01765527
locomotion	25.9333333333333	136	wt_dual	wt_dual_TL15	20180121_TL15	20180121_TL15_trial_018	0.007885579
whisking	4.53333333333333	136	wt_dual	wt_dual_TL15	20180121_TL15	20180121_TL15_trial_018	0.001689524
quiet	5.66666666666669	136	wt_dual	wt_dual_TL15	20180121_TL15	20180121_TL15_trial_018	0.000148167
whisking	20.7	136	wt_dual	wt_dual_TL15	20180121_TL15	20180121_TL15_trial_018	0.0002827379
locomotion	39.2666666666667	136	wt_dual	wt_dual_TL15	20180121_TL15	20180121_TL15_trial_018	0.1090791
locomotion	62.1	136	wt_dual	wt_dual_TL15	20180121_TL15	20180121_TL15_trial_018	0.005570364
locomotion	7.10000000000002	136	wt_dual	wt_dual_TL15	20180121_TL15	20180121_TL15_trial_018	0.1133202
quiet	11.5333333333333	136	wt_dual	wt_dual_TL15	20180121_TL15	20180121_TL15_trial_018	0.006175564
locomotion	19.4666666666667	136	wt_dual	wt_dual_TL15	20180121_TL15	20180121_TL15_trial_018	0.05901201
quiet	7.59999999999997	136	wt_dual	wt_dual_TL15	20180121_TL15	20180121_TL15_trial_018	0.0001864404
locomotion	150.866666666667	136	wt_dual	wt_dual_TL15	20180121_TL15	20180121_TL15_trial_018	0.004301552
whisking	5.86666666666667	136	wt_dual	wt_dual_TL15	20180121_TL15	20180121_TL15_trial_018	0.002464594
locomotion	10.9333333333333	136	wt_dual	wt_dual_TL15	20180121_TL15	20180121_TL15_trial_018	0.009560389
locomotion	37.7333333333333	137	wt_dual	wt_dual_TL15	20180121_TL15	20180121_TL15_trial_019	0.0009332024
whisking	7.66666666666666	137	wt_dual	wt_dual_TL15	20180121_TL15	20180121_TL15_trial_019	0.0006825748
locomotion	188.8	137	wt_dual	wt_dual_TL15	20180121_TL15	20180121_TL15_trial_019	0.005506146
quiet	6.46666666666667	137	wt_dual	wt_dual_TL15	20180121_TL15	20180121_TL15_trial_019	0.0002002624
locomotion	82.3333333333333	137	wt_dual	wt_dual_TL15	20180121_TL15	20180121_TL15_trial_019	0.002842665
whisking	10.6333333333333	137	wt_dual	wt_dual_TL15	20180121_TL15	20180121_TL15_trial_019	0.0003721966
locomotion	26.4333333333333	137	wt_dual	wt_dual_TL15	20180121_TL15	20180121_TL15_trial_019	0.003137266
whisking	19.9333333333333	137	wt_dual	wt_dual_TL15	20180121_TL15	20180121_TL15_trial_019	0.001475188
locomotion	23.6333333333333	137	wt_dual	wt_dual_TL15	20180121_TL15	20180121_TL15_trial_019	0.0006852724
quiet	8.0333333333333	137	wt_dual	wt_dual_TL15	20180121_TL15	20180121_TL15_trial_019	0.000394655
locomotion	10.7333333333333	137	wt_dual	wt_dual_TL15	20180121_TL15	20180121_TL15_trial_019	0.0009246558
quiet	22.6	137	wt_dual	wt_dual_TL15	20180121_TL15	20180121_TL15_trial_019	0.001906915
locomotion	10.5333333333333	137	wt_dual	wt_dual_TL15	20180121_TL15	20180121_TL15_trial_019	0.0007459809
quiet	6.53333333333336	137	wt_dual	wt_dual_TL15	20180121_TL15	20180121_TL15_trial_019	0.000872864
whisking	5.89999999999998	137	wt_dual	wt_dual_TL15	20180121_TL15	20180121_TL15_trial_019	0.001268473
quiet	11.3333333333334	137	wt_dual	wt_dual_TL15	20180121_TL15	20180121_TL15_trial_019	0.001995763
whisking	3.69999999999993	137	wt_dual	wt_dual_TL15	20180121_TL15	20180121_TL15_trial_019	0.002125048
quiet	41.1666666666667	137	wt_dual	wt_dual_TL15	20180121_TL15	20180121_TL15_trial_019	0.0008093001
locomotion	8.29999999999995	137	wt_dual	wt_dual_TL15	20180121_TL15	20180121_TL15_trial_019	0.0005434668
quiet	12.8	137	wt_dual	wt_dual_TL15	20180121_TL15	20180121_TL15_trial_019	0.0008851459
whisking	3.53333333333342	137	wt_dual	wt_dual_TL15	20180121_TL15	20180121_TL15_trial_019	0.0008282869
quiet	6.29999999999995	137	wt_dual	wt_dual_TL15	20180121_TL15	20180121_TL15_trial_019	0.0007560588
locomotion	7.36666666666667	138	wt_dual	wt_dual_TR15	20180130_TR15	20180130_TR15_trial_002	0.0009683297
whisking	11.0333333333333	138	wt_dual	wt_dual_TR15	20180130_TR15	20180130_TR15_trial_002	0.0009257143
locomotion	29.6666666666667	138	wt_dual	wt_dual_TR15	20180130_TR15	20180130_TR15_trial_002	0.001262831
whisking	15.7666666666667	138	wt_dual	wt_dual_TR15	20180130_TR15	20180130_TR15_trial_002	0.00100279
locomotion	26.2333333333333	138	wt_dual	wt_dual_TR15	20180130_TR15	20180130_TR15_trial_002	0.1987197
whisking	32.5666666666667	138	wt_dual	wt_dual_TR15	20180130_TR15	20180130_TR15_trial_002	0.0007605774
locomotion	16.3333333333333	138	wt_dual	wt_dual_TR15	20180130_TR15	20180130_TR15_trial_002	0.002034569
whisking	5.36666666666667	138	wt_dual	wt_dual_TR15	20180130_TR15	20180130_TR15_trial_002	0.001110321
whisking	20.0666666666667	138	wt_dual	wt_dual_TR15	20180130_TR15	20180130_TR15_trial_002	0.003258317
locomotion	7.03333333333333	138	wt_dual	wt_dual_TR15	20180130_TR15	20180130_TR15_trial_002	NaN
locomotion	6.33333333333333	138	wt_dual	wt_dual_TR15	20180130_TR15	20180130_TR15_trial_003	0.0006612798
whisking	19.4333333333333	138	wt_dual	wt_dual_TR15	20180130_TR15	20180130_TR15_trial_003	0.00110668
whisking	9.4	138	wt_dual	wt_dual_TR15	20180130_TR15	20180130_TR15_trial_003	0.002428787
whisking	19.8666666666667	138	wt_dual	wt_dual_TR15	20180130_TR15	20180130_TR15_trial_003	0.001400266
quiet	5.83333333333334	138	wt_dual	wt_dual_TR15	20180130_TR15	20180130_TR15_trial_003	0.009526588
whisking	11.5666666666667	138	wt_dual	wt_dual_TR15	20180130_TR15	20180130_TR15_trial_003	0.008967353
quiet	5.36666666666666	138	wt_dual	wt_dual_TR15	20180130_TR15	20180130_TR15_trial_003	0.003622829
locomotion	30.5	138	wt_dual	wt_dual_TR15	20180130_TR15	20180130_TR15_trial_003	0.1258171
whisking	36.0333333333333	138	wt_dual	wt_dual_TR15	20180130_TR15	20180130_TR15_trial_003	0.0018414
locomotion	6.46666666666667	138	wt_dual	wt_dual_TR15	20180130_TR15	20180130_TR15_trial_003	0.001493955
whisking	12.7666666666667	138	wt_dual	wt_dual_TR15	20180130_TR15	20180130_TR15_trial_003	0.001731295
locomotion	7.23333333333332	138	wt_dual	wt_dual_TR15	20180130_TR15	20180130_TR15_trial_003	0.00395283
whisking	12.9666666666667	138	wt_dual	wt_dual_TR15	20180130_TR15	20180130_TR15_trial_003	0.003077751
quiet	5.06666666666666	138	wt_dual	wt_dual_TR15	20180130_TR15	20180130_TR15_trial_003	0.001606059
locomotion	10	138	wt_dual	wt_dual_TR15	20180130_TR15	20180130_TR15_trial_003	0.325806
whisking	6.26666666666668	138	wt_dual	wt_dual_TR15	20180130_TR15	20180130_TR15_trial_003	0.05266095
whisking	16	138	wt_dual	wt_dual_TR15	20180130_TR15	20180130_TR15_trial_003	0.005995869
quiet	10	138	wt_dual	wt_dual_TR15	20180130_TR15	20180130_TR15_trial_003	0.0023388
whisking	16.0333333333333	138	wt_dual	wt_dual_TR15	20180130_TR15	20180130_TR15_trial_003	0.002028665
whisking	17.0666666666667	138	wt_dual	wt_dual_TR15	20180130_TR15	20180130_TR15_trial_003	0.003097566
locomotion	5.13333333333333	138	wt_dual	wt_dual_TR15	20180130_TR15	20180130_TR15_trial_003	0.01100763
quiet	9.16666666666669	138	wt_dual	wt_dual_TR15	20180130_TR15	20180130_TR15_trial_003	0.009329253
whisking	31.8333333333333	138	wt_dual	wt_dual_TR15	20180130_TR15	20180130_TR15_trial_003	0.003674607
quiet	8.16666666666669	138	wt_dual	wt_dual_TR15	20180130_TR15	20180130_TR15_trial_003	0.002349067
whisking	14.8333333333333	138	wt_dual	wt_dual_TR15	20180130_TR15	20180130_TR15_trial_003	0.008734688
locomotion	40	138	wt_dual	wt_dual_TR15	20180130_TR15	20180130_TR15_trial_003	0.02605412
whisking	7	138	wt_dual	wt_dual_TR15	20180130_TR15	20180130_TR15_trial_003	0.002866053
locomotion	23.8	138	wt_dual	wt_dual_TR15	20180130_TR15	20180130_TR15_trial_003	0.003044444
whisking	5.9666666666667	138	wt_dual	wt_dual_TR15	20180130_TR15	20180130_TR15_trial_003	0.002954275
locomotion	14.2333333333333	138	wt_dual	wt_dual_TR15	20180130_TR15	20180130_TR15_trial_003	0.002002787
whisking	20.0333333333333	138	wt_dual	wt_dual_TR15	20180130_TR15	20180130_TR15_trial_003	0.001836284
quiet	5.43333333333334	138	wt_dual	wt_dual_TR15	20180130_TR15	20180130_TR15_trial_003	0.002691476
whisking	58.0666666666667	138	wt_dual	wt_dual_TR15	20180130_TR15	20180130_TR15_trial_003	0.005018929
locomotion	10	138	wt_dual	wt_dual_TR15	20180130_TR15	20180130_TR15_trial_003	0.007436765
whisking	11.6666666666666	138	wt_dual	wt_dual_TR15	20180130_TR15	20180130_TR15_trial_003	0.004825986
whisking	17.5333333333333	140	wt_dual	wt_dual_TR15	20180130_TR15	20180130_TR15_trial_004	0.001082726
whisking	16.8666666666667	140	wt_dual	wt_dual_TR15	20180130_TR15	20180130_TR15_trial_004	0.001153457
quiet	5.93333333333334	140	wt_dual	wt_dual_TR15	20180130_TR15	20180130_TR15_trial_004	0.0006623946
whisking	16.2333333333333	140	wt_dual	wt_dual_TR15	20180130_TR15	20180130_TR15_trial_004	0.002915958
locomotion	14.5333333333333	140	wt_dual	wt_dual_TR15	20180130_TR15	20180130_TR15_trial_004	0.2146281
whisking	19.5666666666667	140	wt_dual	wt_dual_TR15	20180130_TR15	20180130_TR15_trial_004	0.0009087584
whisking	4.89999999999999	140	wt_dual	wt_dual_TR15	20180130_TR15	20180130_TR15_trial_004	0.0005489173
quiet	7.66666666666667	140	wt_dual	wt_dual_TR15	20180130_TR15	20180130_TR15_trial_004	0.0004184647
whisking	9.33333333333334	140	wt_dual	wt_dual_TR15	20180130_TR15	20180130_TR15_trial_004	0.001319685
whisking	24.3666666666666	140	wt_dual	wt_dual_TR15	20180130_TR15	20180130_TR15_trial_004	0.001288197
whisking	13.3	140	wt_dual	wt_dual_TR15	20180130_TR15	20180130_TR15_trial_004	0.001744961
whisking	65.9333333333333	140	wt_dual	wt_dual_TR15	20180130_TR15	20180130_TR15_trial_004	0.003236825
quiet	13.9333333333333	140	wt_dual	wt_dual_TR15	20180130_TR15	20180130_TR15_trial_004	0.001938704
whisking	6.60000000000002	140	wt_dual	wt_dual_TR15	20180130_TR15	20180130_TR15_trial_004	0.002185559
quiet	11.1333333333333	140	wt_dual	wt_dual_TR15	20180130_TR15	20180130_TR15_trial_004	0.001597728
whisking	15.5	140	wt_dual	wt_dual_TR15	20180130_TR15	20180130_TR15_trial_004	0.002524155
quiet	11.6	140	wt_dual	wt_dual_TR15	20180130_TR15	20180130_TR15_trial_004	0.002070484
whisking	14.6	140	wt_dual	wt_dual_TR15	20180130_TR15	20180130_TR15_trial_004	0.003635491
quiet	10.4	140	wt_dual	wt_dual_TR15	20180130_TR15	20180130_TR15_trial_004	0.001580168
locomotion	5.83333333333331	140	wt_dual	wt_dual_TR15	20180130_TR15	20180130_TR15_trial_004	0.01062103
whisking	42.7	140	wt_dual	wt_dual_TR15	20180130_TR15	20180130_TR15_trial_004	0.003013213
quiet	21.9666666666667	140	wt_dual	wt_dual_TR15	20180130_TR15	20180130_TR15_trial_004	0.001416359
whisking	9.96666666666664	140	wt_dual	wt_dual_TR15	20180130_TR15	20180130_TR15_trial_004	0.003312548
quiet	10.4333333333333	140	wt_dual	wt_dual_TR15	20180130_TR15	20180130_TR15_trial_004	0.0007732949
whisking	53.7333333333333	140	wt_dual	wt_dual_TR15	20180130_TR15	20180130_TR15_trial_004	0.007341641
quiet	5.60000000000002	140	wt_dual	wt_dual_TR15	20180130_TR15	20180130_TR15_trial_004	0.002309802
whisking	6.33333333333326	140	wt_dual	wt_dual_TR15	20180130_TR15	20180130_TR15_trial_004	0.003022035
whisking	38.4	140	wt_dual	wt_dual_TR15	20180130_TR15	20180130_TR15_trial_004	0.006126211
whisking	10.7	140	wt_dual	wt_dual_TR15	20180130_TR15	20180130_TR15_trial_004	0.007763041
quiet	8.96666666666658	140	wt_dual	wt_dual_TR15	20180130_TR15	20180130_TR15_trial_004	0.002819305
whisking	6.4	141	wt_dual	wt_dual_TR15	20180130_TR15	20180130_TR15_trial_005	0.0003575432
locomotion	6.66666666666666	141	wt_dual	wt_dual_TR15	20180130_TR15	20180130_TR15_trial_005	0.009224249
whisking	44.4666666666667	141	wt_dual	wt_dual_TR15	20180130_TR15	20180130_TR15_trial_005	0.0009838478
whisking	6.16666666666666	141	wt_dual	wt_dual_TR15	20180130_TR15	20180130_TR15_trial_005	0.0006185012
whisking	4	141	wt_dual	wt_dual_TR15	20180130_TR15	20180130_TR15_trial_005	0.001179449
quiet	6.56666666666666	141	wt_dual	wt_dual_TR15	20180130_TR15	20180130_TR15_trial_005	0.0005970493
whisking	3.13333333333334	141	wt_dual	wt_dual_TR15	20180130_TR15	20180130_TR15_trial_005	0.001645626
quiet	5.56666666666666	141	wt_dual	wt_dual_TR15	20180130_TR15	20180130_TR15_trial_005	0.001212433
whisking	4.86666666666667	141	wt_dual	wt_dual_TR15	20180130_TR15	20180130_TR15_trial_005	0.01113478
whisking	9.36666666666667	141	wt_dual	wt_dual_TR15	20180130_TR15	20180130_TR15_trial_005	0.005196542
locomotion	5.93333333333334	141	wt_dual	wt_dual_TR15	20180130_TR15	20180130_TR15_trial_005	0.03005758
whisking	3.86666666666667	141	wt_dual	wt_dual_TR15	20180130_TR15	20180130_TR15_trial_005	0.0005588131
whisking	3.16666666666669	141	wt_dual	wt_dual_TR15	20180130_TR15	20180130_TR15_trial_005	0.0005651882
quiet	44.2	141	wt_dual	wt_dual_TR15	20180130_TR15	20180130_TR15_trial_005	0.0005532534
locomotion	15.7	141	wt_dual	wt_dual_TR15	20180130_TR15	20180130_TR15_trial_005	0.311715
whisking	29.1	141	wt_dual	wt_dual_TR15	20180130_TR15	20180130_TR15_trial_005	0.0003337697
whisking	4.43333333333334	141	wt_dual	wt_dual_TR15	20180130_TR15	20180130_TR15_trial_005	0.0003914287
quiet	34.3	141	wt_dual	wt_dual_TR15	20180130_TR15	20180130_TR15_trial_005	0.0006944788
whisking	10.8	141	wt_dual	wt_dual_TR15	20180130_TR15	20180130_TR15_trial_005	0.000627593
whisking	10.5	141	wt_dual	wt_dual_TR15	20180130_TR15	20180130_TR15_trial_005	0.002984744
whisking	4.69999999999999	141	wt_dual	wt_dual_TR15	20180130_TR15	20180130_TR15_trial_005	0.003071738
whisking	5.80000000000001	141	wt_dual	wt_dual_TR15	20180130_TR15	20180130_TR15_trial_005	0.0006584709
whisking	4.79999999999995	141	wt_dual	wt_dual_TR15	20180130_TR15	20180130_TR15_trial_005	0.0009598053
whisking	5.93333333333334	141	wt_dual	wt_dual_TR15	20180130_TR15	20180130_TR15_trial_005	0.0006447051
whisking	11.1	141	wt_dual	wt_dual_TR15	20180130_TR15	20180130_TR15_trial_005	0.002130052
quiet	14.1666666666667	141	wt_dual	wt_dual_TR15	20180130_TR15	20180130_TR15_trial_005	0.0008559998
whisking	13.6666666666667	141	wt_dual	wt_dual_TR15	20180130_TR15	20180130_TR15_trial_005	0.003011334
quiet	17.9666666666666	141	wt_dual	wt_dual_TR15	20180130_TR15	20180130_TR15_trial_005	0.0007670926
whisking	9.86666666666667	141	wt_dual	wt_dual_TR15	20180130_TR15	20180130_TR15_trial_005	0.0009703538
whisking	18.6	141	wt_dual	wt_dual_TR15	20180130_TR15	20180130_TR15_trial_005	0.03393041
quiet	6.36666666666667	141	wt_dual	wt_dual_TR15	20180130_TR15	20180130_TR15_trial_005	0.000282892
whisking	17.9999999999999	141	wt_dual	wt_dual_TR15	20180130_TR15	20180130_TR15_trial_005	0.0007860262
quiet	5.23333333333335	141	wt_dual	wt_dual_TR15	20180130_TR15	20180130_TR15_trial_005	0.0006280258
whisking	9.5	141	wt_dual	wt_dual_TR15	20180130_TR15	20180130_TR15_trial_005	0.001230801
whisking	6.0333333333333	141	wt_dual	wt_dual_TR15	20180130_TR15	20180130_TR15_trial_005	0.0009320832
quiet	12.0666666666666	141	wt_dual	wt_dual_TR15	20180130_TR15	20180130_TR15_trial_005	0.001417003
whisking	7.80000000000007	141	wt_dual	wt_dual_TR15	20180130_TR15	20180130_TR15_trial_005	0.001308715
locomotion	6.06666666666661	141	wt_dual	wt_dual_TR15	20180130_TR15	20180130_TR15_trial_005	0.0005994905
whisking	3.36666666666667	141	wt_dual	wt_dual_TR15	20180130_TR15	20180130_TR15_trial_005	0.000954252
quiet	13.8666666666667	141	wt_dual	wt_dual_TR15	20180130_TR15	20180130_TR15_trial_005	0.001276432
quiet	2.2	142	wt_dual	wt_dual_TR15	20180130_TR15	20180130_TR15_trial_006	0.000165019
whisking	3.1	142	wt_dual	wt_dual_TR15	20180130_TR15	20180130_TR15_trial_006	0.00100055
quiet	5.33333333333333	142	wt_dual	wt_dual_TR15	20180130_TR15	20180130_TR15_trial_006	0.000580781
whisking	13.2	142	wt_dual	wt_dual_TR15	20180130_TR15	20180130_TR15_trial_006	0.0009788171
whisking	3.76666666666667	142	wt_dual	wt_dual_TR15	20180130_TR15	20180130_TR15_trial_006	0.0007446323
quiet	27.1333333333333	142	wt_dual	wt_dual_TR15	20180130_TR15	20180130_TR15_trial_006	0.001132417
locomotion	10.5	142	wt_dual	wt_dual_TR15	20180130_TR15	20180130_TR15_trial_006	0.181755
whisking	23.5333333333333	142	wt_dual	wt_dual_TR15	20180130_TR15	20180130_TR15_trial_006	0.003337791
locomotion	15.2	142	wt_dual	wt_dual_TR15	20180130_TR15	20180130_TR15_trial_006	0.2586556
whisking	31.7	142	wt_dual	wt_dual_TR15	20180130_TR15	20180130_TR15_trial_006	0.001076503
quiet	24.6	142	wt_dual	wt_dual_TR15	20180130_TR15	20180130_TR15_trial_006	0.0006362308
whisking	3.30000000000001	142	wt_dual	wt_dual_TR15	20180130_TR15	20180130_TR15_trial_006	0.0008701529
quiet	7.66666666666666	142	wt_dual	wt_dual_TR15	20180130_TR15	20180130_TR15_trial_006	0.0008008096
whisking	9.40000000000001	142	wt_dual	wt_dual_TR15	20180130_TR15	20180130_TR15_trial_006	0.007538017
quiet	10.2	142	wt_dual	wt_dual_TR15	20180130_TR15	20180130_TR15_trial_006	0.002429362
whisking	7.06666666666666	142	wt_dual	wt_dual_TR15	20180130_TR15	20180130_TR15_trial_006	0.001475177
quiet	8.53333333333333	142	wt_dual	wt_dual_TR15	20180130_TR15	20180130_TR15_trial_006	0.0009526772
whisking	11.8	142	wt_dual	wt_dual_TR15	20180130_TR15	20180130_TR15_trial_006	0.002786209
quiet	10.6333333333333	142	wt_dual	wt_dual_TR15	20180130_TR15	20180130_TR15_trial_006	0.0007074678
locomotion	5.0333333333333	142	wt_dual	wt_dual_TR15	20180130_TR15	20180130_TR15_trial_006	0.001870761
whisking	6.90000000000003	142	wt_dual	wt_dual_TR15	20180130_TR15	20180130_TR15_trial_006	0.00100018
quiet	9.59999999999997	142	wt_dual	wt_dual_TR15	20180130_TR15	20180130_TR15_trial_006	0.001756344
whisking	3.83333333333337	142	wt_dual	wt_dual_TR15	20180130_TR15	20180130_TR15_trial_006	0.002396311
locomotion	13.8	142	wt_dual	wt_dual_TR15	20180130_TR15	20180130_TR15_trial_006	0.003978722
quiet	20.2333333333333	142	wt_dual	wt_dual_TR15	20180130_TR15	20180130_TR15_trial_006	0.001427231
whisking	10.4666666666667	142	wt_dual	wt_dual_TR15	20180130_TR15	20180130_TR15_trial_006	0.007937845
quiet	5.46666666666664	142	wt_dual	wt_dual_TR15	20180130_TR15	20180130_TR15_trial_006	0.0009067419
locomotion	5.76666666666665	142	wt_dual	wt_dual_TR15	20180130_TR15	20180130_TR15_trial_006	0.02070189
whisking	22.9	142	wt_dual	wt_dual_TR15	20180130_TR15	20180130_TR15_trial_006	0.003590336
quiet	8.43333333333334	142	wt_dual	wt_dual_TR15	20180130_TR15	20180130_TR15_trial_006	0.002359975
whisking	5.09999999999997	142	wt_dual	wt_dual_TR15	20180130_TR15	20180130_TR15_trial_006	0.0007116824
quiet	25.2666666666667	142	wt_dual	wt_dual_TR15	20180130_TR15	20180130_TR15_trial_006	0.001382487
whisking	12.8333333333333	142	wt_dual	wt_dual_TR15	20180130_TR15	20180130_TR15_trial_006	0.03141113
locomotion	14.2666666666667	142	wt_dual	wt_dual_TR15	20180130_TR15	20180130_TR15_trial_006	0.01262079
whisking	17.3666666666667	142	wt_dual	wt_dual_TR15	20180130_TR15	20180130_TR15_trial_006	0.001228104
quiet	7.89999999999998	142	wt_dual	wt_dual_TR15	20180130_TR15	20180130_TR15_trial_006	0.001025395
whisking	16.5333333333334	142	wt_dual	wt_dual_TR15	20180130_TR15	20180130_TR15_trial_006	0.001934937
locomotion	10.4	142	wt_dual	wt_dual_TR15	20180130_TR15	20180130_TR15_trial_006	0.315018
whisking	5.20000000000005	142	wt_dual	wt_dual_TR15	20180130_TR15	20180130_TR15_trial_006	0.1836828
locomotion	52.6	142	wt_dual	wt_dual_TR15	20180130_TR15	20180130_TR15_trial_006	0.1132176
whisking	6	142	wt_dual	wt_dual_TR15	20180130_TR15	20180130_TR15_trial_006	0.0006655439
quiet	10.2666666666667	142	wt_dual	wt_dual_TR15	20180130_TR15	20180130_TR15_trial_006	0.0005574265
quiet	15.5333333333333	143	wt_dual	wt_dual_TR15	20180130_TR15	20180130_TR15_trial_007	0.0007292278
locomotion	7.23333333333333	143	wt_dual	wt_dual_TR15	20180130_TR15	20180130_TR15_trial_007	0.3821168
quiet	13.2	143	wt_dual	wt_dual_TR15	20180130_TR15	20180130_TR15_trial_007	0.1193839
locomotion	40.1666666666667	143	wt_dual	wt_dual_TR15	20180130_TR15	20180130_TR15_trial_007	0.0382629
whisking	3.69999999999999	143	wt_dual	wt_dual_TR15	20180130_TR15	20180130_TR15_trial_007	0.005828192
quiet	6.7	143	wt_dual	wt_dual_TR15	20180130_TR15	20180130_TR15_trial_007	0.002642166
locomotion	8.93333333333334	143	wt_dual	wt_dual_TR15	20180130_TR15	20180130_TR15_trial_007	0.008327942
whisking	4.33333333333333	143	wt_dual	wt_dual_TR15	20180130_TR15	20180130_TR15_trial_007	0.004778855
locomotion	15.8333333333333	143	wt_dual	wt_dual_TR15	20180130_TR15	20180130_TR15_trial_007	0.01913982
quiet	42.5666666666667	143	wt_dual	wt_dual_TR15	20180130_TR15	20180130_TR15_trial_007	0.001369727
whisking	4.63333333333333	143	wt_dual	wt_dual_TR15	20180130_TR15	20180130_TR15_trial_007	0.00114094
quiet	20.0666666666667	143	wt_dual	wt_dual_TR15	20180130_TR15	20180130_TR15_trial_007	0.001476786
locomotion	73.9	143	wt_dual	wt_dual_TR15	20180130_TR15	20180130_TR15_trial_007	0.05871287
whisking	5.5	143	wt_dual	wt_dual_TR15	20180130_TR15	20180130_TR15_trial_007	0.002602949
locomotion	29.8	143	wt_dual	wt_dual_TR15	20180130_TR15	20180130_TR15_trial_007	0.05010043
quiet	5.90000000000003	143	wt_dual	wt_dual_TR15	20180130_TR15	20180130_TR15_trial_007	0.04581098
locomotion	7	143	wt_dual	wt_dual_TR15	20180130_TR15	20180130_TR15_trial_007	0.001142121
quiet	19.9666666666666	143	wt_dual	wt_dual_TR15	20180130_TR15	20180130_TR15_trial_007	0.001407096
locomotion	6.83333333333337	143	wt_dual	wt_dual_TR15	20180130_TR15	20180130_TR15_trial_007	0.01165594
whisking	4.43333333333328	143	wt_dual	wt_dual_TR15	20180130_TR15	20180130_TR15_trial_007	0.0225862
quiet	13.0333333333334	143	wt_dual	wt_dual_TR15	20180130_TR15	20180130_TR15_trial_007	0.0009338724
whisking	4.63333333333333	143	wt_dual	wt_dual_TR15	20180130_TR15	20180130_TR15_trial_007	0.001327936
quiet	18.5666666666667	143	wt_dual	wt_dual_TR15	20180130_TR15	20180130_TR15_trial_007	0.001291712
locomotion	15.7	143	wt_dual	wt_dual_TR15	20180130_TR15	20180130_TR15_trial_007	0.06249509
quiet	7.16666666666669	143	wt_dual	wt_dual_TR15	20180130_TR15	20180130_TR15_trial_007	0.00605347
whisking	3.4666666666667	143	wt_dual	wt_dual_TR15	20180130_TR15	20180130_TR15_trial_007	0.00175473
quiet	40.3333333333333	143	wt_dual	wt_dual_TR15	20180130_TR15	20180130_TR15_trial_007	0.001332869
whisking	16.4666666666666	143	wt_dual	wt_dual_TR15	20180130_TR15	20180130_TR15_trial_007	0.002518011
quiet	6.26666666666671	143	wt_dual	wt_dual_TR15	20180130_TR15	20180130_TR15_trial_007	0.001331759
whisking	3.5	143	wt_dual	wt_dual_TR15	20180130_TR15	20180130_TR15_trial_007	0.003289832
quiet	46.5666666666666	143	wt_dual	wt_dual_TR15	20180130_TR15	20180130_TR15_trial_007	0.003941883
whisking	3.83333333333337	143	wt_dual	wt_dual_TR15	20180130_TR15	20180130_TR15_trial_007	0.002176299
whisking	18.8333333333334	143	wt_dual	wt_dual_TR15	20180130_TR15	20180130_TR15_trial_007	0.008733534
whisking	9.46666666666667	144	wt_dual	wt_dual_TR15	20180130_TR15	20180130_TR15_trial_008	0.0004162715
quiet	10.1666666666667	144	wt_dual	wt_dual_TR15	20180130_TR15	20180130_TR15_trial_008	0.0005728516
whisking	3.66666666666666	144	wt_dual	wt_dual_TR15	20180130_TR15	20180130_TR15_trial_008	9.821708e-05
quiet	10.9666666666667	144	wt_dual	wt_dual_TR15	20180130_TR15	20180130_TR15_trial_008	0.0002080224
locomotion	9.56666666666667	144	wt_dual	wt_dual_TR15	20180130_TR15	20180130_TR15_trial_008	0.01624932
whisking	10.8	144	wt_dual	wt_dual_TR15	20180130_TR15	20180130_TR15_trial_008	0.008246815
quiet	6.53333333333333	144	wt_dual	wt_dual_TR15	20180130_TR15	20180130_TR15_trial_008	0.0002315303
whisking	15.8	144	wt_dual	wt_dual_TR15	20180130_TR15	20180130_TR15_trial_008	0.0007247291
quiet	37.8	144	wt_dual	wt_dual_TR15	20180130_TR15	20180130_TR15_trial_008	0.000410924
locomotion	18.1	144	wt_dual	wt_dual_TR15	20180130_TR15	20180130_TR15_trial_008	0.007217675
quiet	7.59999999999999	144	wt_dual	wt_dual_TR15	20180130_TR15	20180130_TR15_trial_008	0.0007678628
locomotion	7.63333333333333	144	wt_dual	wt_dual_TR15	20180130_TR15	20180130_TR15_trial_008	0.009618898
quiet	5.33333333333334	144	wt_dual	wt_dual_TR15	20180130_TR15	20180130_TR15_trial_008	0.009024916
locomotion	10.9666666666667	144	wt_dual	wt_dual_TR15	20180130_TR15	20180130_TR15_trial_008	0.001250324
quiet	33.1333333333333	144	wt_dual	wt_dual_TR15	20180130_TR15	20180130_TR15_trial_008	0.000706416
locomotion	8.19999999999999	144	wt_dual	wt_dual_TR15	20180130_TR15	20180130_TR15_trial_008	0.004678777
whisking	5.66666666666669	144	wt_dual	wt_dual_TR15	20180130_TR15	20180130_TR15_trial_008	0.0005654739
whisking	12.4333333333333	144	wt_dual	wt_dual_TR15	20180130_TR15	20180130_TR15_trial_008	0.0003290516
quiet	9.19999999999999	144	wt_dual	wt_dual_TR15	20180130_TR15	20180130_TR15_trial_008	0.0003552796
whisking	3.86666666666667	144	wt_dual	wt_dual_TR15	20180130_TR15	20180130_TR15_trial_008	0.001257145
quiet	7.80000000000001	144	wt_dual	wt_dual_TR15	20180130_TR15	20180130_TR15_trial_008	0.001277414
whisking	9.30000000000001	144	wt_dual	wt_dual_TR15	20180130_TR15	20180130_TR15_trial_008	0.0006676503
quiet	9.86666666666667	144	wt_dual	wt_dual_TR15	20180130_TR15	20180130_TR15_trial_008	0.0003252892
whisking	7.86666666666667	144	wt_dual	wt_dual_TR15	20180130_TR15	20180130_TR15_trial_008	0.0005566216
quiet	10	144	wt_dual	wt_dual_TR15	20180130_TR15	20180130_TR15_trial_008	0.0003913924
whisking	3.33333333333331	144	wt_dual	wt_dual_TR15	20180130_TR15	20180130_TR15_trial_008	0.001347652
quiet	8.43333333333334	144	wt_dual	wt_dual_TR15	20180130_TR15	20180130_TR15_trial_008	0.0005213481
whisking	27	144	wt_dual	wt_dual_TR15	20180130_TR15	20180130_TR15_trial_008	0.002031718
whisking	3.19999999999999	144	wt_dual	wt_dual_TR15	20180130_TR15	20180130_TR15_trial_008	0.001045014
quiet	5.26666666666665	144	wt_dual	wt_dual_TR15	20180130_TR15	20180130_TR15_trial_008	0.0002213912
whisking	4.40000000000003	144	wt_dual	wt_dual_TR15	20180130_TR15	20180130_TR15_trial_008	0.001959269
quiet	16.5	144	wt_dual	wt_dual_TR15	20180130_TR15	20180130_TR15_trial_008	0.001221616
whisking	6.23333333333335	144	wt_dual	wt_dual_TR15	20180130_TR15	20180130_TR15_trial_008	0.001087439
quiet	15.2666666666667	144	wt_dual	wt_dual_TR15	20180130_TR15	20180130_TR15_trial_008	0.0007987549
whisking	4.30000000000001	144	wt_dual	wt_dual_TR15	20180130_TR15	20180130_TR15_trial_008	0.001808438
quiet	9.39999999999998	144	wt_dual	wt_dual_TR15	20180130_TR15	20180130_TR15_trial_008	0.0005322854
whisking	3.73333333333335	144	wt_dual	wt_dual_TR15	20180130_TR15	20180130_TR15_trial_008	0.0009140633
quiet	15.0666666666667	144	wt_dual	wt_dual_TR15	20180130_TR15	20180130_TR15_trial_008	0.0008673587
whisking	13.1333333333333	144	wt_dual	wt_dual_TR15	20180130_TR15	20180130_TR15_trial_008	0.0069342
whisking	3.30000000000001	144	wt_dual	wt_dual_TR15	20180130_TR15	20180130_TR15_trial_008	0.001350852
quiet	7	144	wt_dual	wt_dual_TR15	20180130_TR15	20180130_TR15_trial_008	0.001312038
whisking	10.5333333333334	144	wt_dual	wt_dual_TR15	20180130_TR15	20180130_TR15_trial_008	0.00636315
quiet	12.3333333333333	144	wt_dual	wt_dual_TR15	20180130_TR15	20180130_TR15_trial_008	0.0005762397
whisking	4.40000000000009	144	wt_dual	wt_dual_TR15	20180130_TR15	20180130_TR15_trial_008	0.0008533761
quiet	26.4333333333333	144	wt_dual	wt_dual_TR15	20180130_TR15	20180130_TR15_trial_008	0.0005083868
whisking	8.5	144	wt_dual	wt_dual_TR15	20180130_TR15	20180130_TR15_trial_008	0.001281399
quiet	17.7333333333333	144	wt_dual	wt_dual_TR15	20180130_TR15	20180130_TR15_trial_008	0.0009529474
locomotion	23.1333333333333	146	wt_dual	wt_dual_TR15	20180130_TR15	20180130_TR15_trial_010	0.0008143086
whisking	8.4	146	wt_dual	wt_dual_TR15	20180130_TR15	20180130_TR15_trial_010	0.0001919556
whisking	12.8666666666667	146	wt_dual	wt_dual_TR15	20180130_TR15	20180130_TR15_trial_010	3.200806e-05
quiet	7.56666666666666	146	wt_dual	wt_dual_TR15	20180130_TR15	20180130_TR15_trial_010	3.461579e-05
whisking	5.90000000000001	146	wt_dual	wt_dual_TR15	20180130_TR15	20180130_TR15_trial_010	6.880974e-06
quiet	5.86666666666666	146	wt_dual	wt_dual_TR15	20180130_TR15	20180130_TR15_trial_010	5.372362e-05
locomotion	21.1333333333333	146	wt_dual	wt_dual_TR15	20180130_TR15	20180130_TR15_trial_010	0.04114551
whisking	3.13333333333333	146	wt_dual	wt_dual_TR15	20180130_TR15	20180130_TR15_trial_010	7.450155e-05
quiet	8.16666666666667	146	wt_dual	wt_dual_TR15	20180130_TR15	20180130_TR15_trial_010	7.081183e-05
locomotion	18.2666666666667	146	wt_dual	wt_dual_TR15	20180130_TR15	20180130_TR15_trial_010	0.01246298
whisking	9.83333333333334	146	wt_dual	wt_dual_TR15	20180130_TR15	20180130_TR15_trial_010	0.0008351094
locomotion	33.3	146	wt_dual	wt_dual_TR15	20180130_TR15	20180130_TR15_trial_010	0.002522884
locomotion	7.90000000000001	146	wt_dual	wt_dual_TR15	20180130_TR15	20180130_TR15_trial_010	0.0005766837
quiet	5.5	146	wt_dual	wt_dual_TR15	20180130_TR15	20180130_TR15_trial_010	0.0002253326
locomotion	5.43333333333334	146	wt_dual	wt_dual_TR15	20180130_TR15	20180130_TR15_trial_010	6.286594e-06
whisking	4.83333333333331	146	wt_dual	wt_dual_TR15	20180130_TR15	20180130_TR15_trial_010	0.0002968695
locomotion	7.09999999999999	146	wt_dual	wt_dual_TR15	20180130_TR15	20180130_TR15_trial_010	0.002857625
locomotion	11.2333333333333	146	wt_dual	wt_dual_TR15	20180130_TR15	20180130_TR15_trial_010	0.01616232
quiet	14.6333333333333	146	wt_dual	wt_dual_TR15	20180130_TR15	20180130_TR15_trial_010	0.000971756
locomotion	7.90000000000003	146	wt_dual	wt_dual_TR15	20180130_TR15	20180130_TR15_trial_010	0.006285005
whisking	10	146	wt_dual	wt_dual_TR15	20180130_TR15	20180130_TR15_trial_010	0.002000248
locomotion	14.1333333333333	146	wt_dual	wt_dual_TR15	20180130_TR15	20180130_TR15_trial_010	0.006174069
locomotion	15.3666666666667	146	wt_dual	wt_dual_TR15	20180130_TR15	20180130_TR15_trial_010	0.0005861885
locomotion	18.7666666666667	146	wt_dual	wt_dual_TR15	20180130_TR15	20180130_TR15_trial_010	0.009560713
whisking	6.19999999999999	146	wt_dual	wt_dual_TR15	20180130_TR15	20180130_TR15_trial_010	0.001042619
locomotion	15.2666666666667	146	wt_dual	wt_dual_TR15	20180130_TR15	20180130_TR15_trial_010	0.0004800312
locomotion	9.66666666666669	146	wt_dual	wt_dual_TR15	20180130_TR15	20180130_TR15_trial_010	0.002831666
quiet	5.73333333333335	146	wt_dual	wt_dual_TR15	20180130_TR15	20180130_TR15_trial_010	0.002420209
locomotion	11.9333333333333	146	wt_dual	wt_dual_TR15	20180130_TR15	20180130_TR15_trial_010	0.003206974
quiet	8.83333333333331	146	wt_dual	wt_dual_TR15	20180130_TR15	20180130_TR15_trial_010	0.001059039
whisking	11.6	146	wt_dual	wt_dual_TR15	20180130_TR15	20180130_TR15_trial_010	1.070461e-05
quiet	12.2	146	wt_dual	wt_dual_TR15	20180130_TR15	20180130_TR15_trial_010	7.001295e-06
whisking	3.63333333333333	146	wt_dual	wt_dual_TR15	20180130_TR15	20180130_TR15_trial_010	0.0002253775
locomotion	17.7	146	wt_dual	wt_dual_TR15	20180130_TR15	20180130_TR15_trial_010	0.06674773
whisking	8.06666666666666	146	wt_dual	wt_dual_TR15	20180130_TR15	20180130_TR15_trial_010	0.002423465
quiet	24.0333333333334	146	wt_dual	wt_dual_TR15	20180130_TR15	20180130_TR15_trial_010	8.211457e-06
locomotion	13.8666666666667	146	wt_dual	wt_dual_TR15	20180130_TR15	20180130_TR15_trial_010	0.01083201
quiet	42	146	wt_dual	wt_dual_TR15	20180130_TR15	20180130_TR15_trial_010	0.0003172117
locomotion	16.2666666666667	146	wt_dual	wt_dual_TR15	20180130_TR15	20180130_TR15_trial_010	0.02585505
quiet	12.9666666666667	146	wt_dual	wt_dual_TR15	20180130_TR15	20180130_TR15_trial_010	0.0002126876
nrem	35	147	wt_dual	wt_dual_TL15	20180202_TL15	20180202_TL15_trial_006	0.0002076407
is	20	147	wt_dual	wt_dual_TL15	20180202_TL15	20180202_TL15_trial_007	2.796407e-05
whisking_awakening	12.9	147	wt_dual	wt_dual_TL15	20180202_TL15	20180202_TL15_trial_007	0.3015867
is	45	147	wt_dual	wt_dual_TL15	20180202_TL15	20180202_TL15_trial_008	0.0002210712
nrem	40	147	wt_dual	wt_dual_TL15	20180202_TL15	20180202_TL15_trial_008	0.0001878528
nrem	40	147	wt_dual	wt_dual_TL15	20180202_TL15	20180202_TL15_trial_008	0.001513514
quiet_awakening	2.73333333333333	147	wt_dual	wt_dual_TL15	20180202_TL15	20180202_TL15_trial_008	0.1144435
whisking_awakening	29.2666666666667	147	wt_dual	wt_dual_TL15	20180202_TL15	20180202_TL15_trial_008	0.1006359
nrem	55	147	wt_dual	wt_dual_TL15	20180202_TL15	20180202_TL15_trial_009	0.0008983796
nrem	50	147	wt_dual	wt_dual_TL15	20180202_TL15	20180202_TL15_trial_009	0.0001303279
is	30	147	wt_dual	wt_dual_TL15	20180202_TL15	20180202_TL15_trial_009	7.70355e-05
rem	180	147	wt_dual	wt_dual_TL15	20180202_TL15	20180202_TL15_trial_009	0.0001605521
nrem	45	147	wt_dual	wt_dual_TL15	20180202_TL15	20180202_TL15_trial_009	0.000256675
whisking_awakening	11.1333333333333	147	wt_dual	wt_dual_TL15	20180202_TL15	20180202_TL15_trial_009	0.4247598
quiet_awakening	7.59999999999999	147	wt_dual	wt_dual_TL15	20180202_TL15	20180202_TL15_trial_009	0.005724509
quiet_awakening	1.26666666666665	147	wt_dual	wt_dual_TL15	20180202_TL15	20180202_TL15_trial_009	0
whisking_awakening	7.76666666666671	147	wt_dual	wt_dual_TL15	20180202_TL15	20180202_TL15_trial_009	0.4397238
quiet_awakening	17.9666666666666	147	wt_dual	wt_dual_TL15	20180202_TL15	20180202_TL15_trial_009	0.008790563
is	20	151	wt_dual	wt_dual_TL15	20180202_TL15	20180202_TL15_trial_010	0.0001121052
nrem	55	151	wt_dual	wt_dual_TL15	20180202_TL15	20180202_TL15_trial_010	0.0004249315
is	30	151	wt_dual	wt_dual_TL15	20180202_TL15	20180202_TL15_trial_010	0.0001647465
nrem	27.2666666666667	151	wt_dual	wt_dual_TL15	20180202_TL15	20180202_TL15_trial_010	7.394246e-05
is	35	151	wt_dual	wt_dual_TL15	20180202_TL15	20180202_TL15_trial_010	8.331061e-05
is	30	151	wt_dual	wt_dual_TL15	20180202_TL15	20180202_TL15_trial_010	0.00029872
nrem	30	153	wt_dual	wt_dual_TL15	20180202_TL15	20180202_TL15_trial_017	0.0001131528
quiet_awakening	2.33333333333333	153	wt_dual	wt_dual_TL15	20180202_TL15	20180202_TL15_trial_017	0.0001071507
whisking_awakening	40.5333333333333	153	wt_dual	wt_dual_TL15	20180202_TL15	20180202_TL15_trial_017	0.1043796
quiet_awakening	9.13333333333333	153	wt_dual	wt_dual_TL15	20180202_TL15	20180202_TL15_trial_017	0.002416776
quiet_awakening	3.10000000000002	153	wt_dual	wt_dual_TL15	20180202_TL15	20180202_TL15_trial_017	0.000853156
whisking_awakening	16.0666666666667	153	wt_dual	wt_dual_TL15	20180202_TL15	20180202_TL15_trial_017	0.03409918
whisking_awakening	12.7	153	wt_dual	wt_dual_TL15	20180202_TL15	20180202_TL15_trial_017	0.002693157
quiet_awakening	0.0666666666667197	153	wt_dual	wt_dual_TL15	20180202_TL15	20180202_TL15_trial_017	0.0001563471
whisking_awakening	8.23333333333323	153	wt_dual	wt_dual_TL15	20180202_TL15	20180202_TL15_trial_017	0.002541365
quiet_awakening	22.6	153	wt_dual	wt_dual_TL15	20180202_TL15	20180202_TL15_trial_017	0.003432518
whisking_awakening	3.10000000000002	153	wt_dual	wt_dual_TL15	20180202_TL15	20180202_TL15_trial_017	0.0009926431
is	30	153	wt_dual	wt_dual_TL15	20180202_TL15	20180202_TL15_trial_018	0.0001506822
is	20	153	wt_dual	wt_dual_TL15	20180202_TL15	20180202_TL15_trial_018	0.0001161051
quiet_awakening	2.5	153	wt_dual	wt_dual_TL15	20180202_TL15	20180202_TL15_trial_018	0.0002691038
whisking_awakening	7.16666666666669	153	wt_dual	wt_dual_TL15	20180202_TL15	20180202_TL15_trial_018	0.001429144
quiet_awakening	17.3333333333333	153	wt_dual	wt_dual_TL15	20180202_TL15	20180202_TL15_trial_018	0.0005037208
nrem	30	153	wt_dual	wt_dual_TL15	20180202_TL15	20180202_TL15_trial_019	0.0002595032
is	40	153	wt_dual	wt_dual_TL15	20180202_TL15	20180202_TL15_trial_019	0.0001177425
nrem	55	153	wt_dual	wt_dual_TL15	20180202_TL15	20180202_TL15_trial_019	0.0001894893
rem	180	153	wt_dual	wt_dual_TL15	20180202_TL15	20180202_TL15_trial_019	0.0002682777
nrem	30	156	wt_dual	wt_dual_TL15	20180202_TL15	20180202_TL15_trial_020	5.398699e-05
is	30	156	wt_dual	wt_dual_TL15	20180202_TL15	20180202_TL15_trial_020	4.485571e-05
is	50	156	wt_dual	wt_dual_TL15	20180202_TL15	20180202_TL15_trial_020	6.912297e-05
is	49.2	156	wt_dual	wt_dual_TL15	20180202_TL15	20180202_TL15_trial_020	5.556269e-05
quiet_awakening	13.1666666666667	156	wt_dual	wt_dual_TL15	20180202_TL15	20180202_TL15_trial_020	0.004147459
whisking_awakening	3.83333333333331	156	wt_dual	wt_dual_TL15	20180202_TL15	20180202_TL15_trial_020	0.000462014
is	50	156	wt_dual	wt_dual_TL15	20180202_TL15	20180202_TL15_trial_021	3.57414e-05
rem	30	156	wt_dual	wt_dual_TL15	20180202_TL15	20180202_TL15_trial_021	9.963311e-05
quiet_awakening	15	156	wt_dual	wt_dual_TL15	20180202_TL15	20180202_TL15_trial_021	0.004651446
is	30	158	wt_dual	wt_dual_TL15	20180202_TL15	20180202_TL15_trial_022	2.533431e-05
is	40	158	wt_dual	wt_dual_TL15	20180202_TL15	20180202_TL15_trial_022	1.557643e-05
rem	130	158	wt_dual	wt_dual_TL15	20180202_TL15	20180202_TL15_trial_022	4.444509e-05
is	30	159	wt_dual	wt_dual_TL15	20180202_TL15	20180202_TL15_trial_023	5.220516e-06
is	45	159	wt_dual	wt_dual_TL15	20180202_TL15	20180202_TL15_trial_023	1.736368e-05
is	35	159	wt_dual	wt_dual_TL15	20180202_TL15	20180202_TL15_trial_023	1.522366e-05
is	65	159	wt_dual	wt_dual_TL15	20180202_TL15	20180202_TL15_trial_023	1.100019e-05
is	22.7666666666667	159	wt_dual	wt_dual_TL15	20180202_TL15	20180202_TL15_trial_023	4.586181e-05
is	60	159	wt_dual	wt_dual_TL15	20180202_TL15	20180202_TL15_trial_023	3.91018e-05
quiet_awakening	25	159	wt_dual	wt_dual_TL15	20180202_TL15	20180202_TL15_trial_023	0.01281853
quiet_awakening	20	159	wt_dual	wt_dual_TL15	20180202_TL15	20180202_TL15_trial_023	0.004496301
is	14	159	wt_dual	wt_dual_TL15	20180202_TL15	20180202_TL15_trial_024	6.369879e-05
is	55	159	wt_dual	wt_dual_TL15	20180202_TL15	20180202_TL15_trial_024	0.0001156269
is	45	159	wt_dual	wt_dual_TL15	20180202_TL15	20180202_TL15_trial_024	4.013233e-05
nrem	35	159	wt_dual	wt_dual_TL15	20180202_TL15	20180202_TL15_trial_024	0.00010211
is	85	159	wt_dual	wt_dual_TL15	20180202_TL15	20180202_TL15_trial_024	5.804239e-05
rem	100	159	wt_dual	wt_dual_TL15	20180202_TL15	20180202_TL15_trial_024	0.0001919723
quiet_awakening	20	159	wt_dual	wt_dual_TL15	20180202_TL15	20180202_TL15_trial_024	0.002978775
whisking_awakening	2.4666666666667	159	wt_dual	wt_dual_TL15	20180202_TL15	20180202_TL15_trial_024	0.105942
quiet_awakening	7.5333333333333	159	wt_dual	wt_dual_TL15	20180202_TL15	20180202_TL15_trial_024	0.1100081
nrem	30	161	wt_dual	wt_dual_TL15	20180202_TL15	20180202_TL15_trial_025	0.0001149624
nrem	50	161	wt_dual	wt_dual_TL15	20180202_TL15	20180202_TL15_trial_025	7.302915e-05
is	20	161	wt_dual	wt_dual_TL15	20180202_TL15	20180202_TL15_trial_025	9.047511e-06
nrem	40	161	wt_dual	wt_dual_TL15	20180202_TL15	20180202_TL15_trial_025	6.567423e-05
is	25	161	wt_dual	wt_dual_TL15	20180202_TL15	20180202_TL15_trial_025	1.457529e-05
is	21.5666666666667	161	wt_dual	wt_dual_TL15	20180202_TL15	20180202_TL15_trial_025	2.844664e-05
nrem	40	161	wt_dual	wt_dual_TL15	20180202_TL15	20180202_TL15_trial_025	2.592833e-05
nrem	30	161	wt_dual	wt_dual_TL15	20180202_TL15	20180202_TL15_trial_025	7.571137e-05
is	50	161	wt_dual	wt_dual_TL15	20180202_TL15	20180202_TL15_trial_025	0.0002000879
quiet_awakening	6.3	161	wt_dual	wt_dual_TL15	20180202_TL15	20180202_TL15_trial_025	2.024195e-05
whisking_awakening	4.56666666666667	161	wt_dual	wt_dual_TL15	20180202_TL15	20180202_TL15_trial_025	0.0002407684
quiet_awakening	1.13333333333333	161	wt_dual	wt_dual_TL15	20180202_TL15	20180202_TL15_trial_025	0.0005963456
quiet_awakening	0.633333333333326	161	wt_dual	wt_dual_TL15	20180202_TL15	20180202_TL15_trial_025	0
whisking_awakening	5	161	wt_dual	wt_dual_TL15	20180202_TL15	20180202_TL15_trial_025	0.008239442
quiet_awakening	11.3666666666667	161	wt_dual	wt_dual_TL15	20180202_TL15	20180202_TL15_trial_025	0.003061209
rem	95	161	wt_dual	wt_dual_TL15	20180202_TL15	20180202_TL15_trial_026	0.0001650754
nrem	35	161	wt_dual	wt_dual_TL15	20180202_TL15	20180202_TL15_trial_026	8.077775e-05
nrem	40	161	wt_dual	wt_dual_TL15	20180202_TL15	20180202_TL15_trial_026	2.183128e-05
quiet_awakening	1.03333333333333	161	wt_dual	wt_dual_TL15	20180202_TL15	20180202_TL15_trial_026	0.0002907507
whisking_awakening	7.03333333333333	161	wt_dual	wt_dual_TL15	20180202_TL15	20180202_TL15_trial_026	0.1774544
quiet_awakening	3.93333333333334	161	wt_dual	wt_dual_TL15	20180202_TL15	20180202_TL15_trial_026	0.04212826
quiet_awakening	16.3	161	wt_dual	wt_dual_TL15	20180202_TL15	20180202_TL15_trial_026	0.02882667
whisking_awakening	4.19999999999999	161	wt_dual	wt_dual_TL15	20180202_TL15	20180202_TL15_trial_026	0.1266206
whisking_awakening	18.8333333333333	161	wt_dual	wt_dual_TL15	20180202_TL15	20180202_TL15_trial_026	0.003372205
quiet_awakening	11.4666666666667	161	wt_dual	wt_dual_TL15	20180202_TL15	20180202_TL15_trial_026	0.0002452423
whisking_awakening	7.56666666666666	161	wt_dual	wt_dual_TL15	20180202_TL15	20180202_TL15_trial_026	0.1093918
whisking_awakening	5.63333333333333	161	wt_dual	wt_dual_TL15	20180202_TL15	20180202_TL15_trial_026	0.0001701931
quiet_awakening	27.8	161	wt_dual	wt_dual_TL15	20180202_TL15	20180202_TL15_trial_026	0.0002242471
whisking_awakening	17.5666666666667	161	wt_dual	wt_dual_TL15	20180202_TL15	20180202_TL15_trial_026	0.09347054
is	35	163	wt_dual	wt_dual_TL16	20180203_TL16	20180203_TL16_trial_007	0.0006639176
nrem	30	163	wt_dual	wt_dual_TL16	20180203_TL16	20180203_TL16_trial_007	0.0004518662
nrem	125	163	wt_dual	wt_dual_TL16	20180203_TL16	20180203_TL16_trial_007	0.0004143583
is	20	163	wt_dual	wt_dual_TL16	20180203_TL16	20180203_TL16_trial_007	5.171096e-05
nrem	60	163	wt_dual	wt_dual_TL16	20180203_TL16	20180203_TL16_trial_007	0.0009077899
is	40	163	wt_dual	wt_dual_TL16	20180203_TL16	20180203_TL16_trial_007	0.0002002941
whisking_awakening	16.1	163	wt_dual	wt_dual_TL16	20180203_TL16	20180203_TL16_trial_007	0.2967623
quiet_awakening	6.53333333333335	163	wt_dual	wt_dual_TL16	20180203_TL16	20180203_TL16_trial_007	0.001620475
whisking_awakening	4.53333333333333	163	wt_dual	wt_dual_TL16	20180203_TL16	20180203_TL16_trial_007	0.005515822
quiet_awakening	4.83333333333333	163	wt_dual	wt_dual_TL16	20180203_TL16	20180203_TL16_trial_007	0.005443836
nrem	40	164	wt_dual	wt_dual_TL16	20180203_TL16	20180203_TL16_trial_008	0.0001242784
nrem	30	164	wt_dual	wt_dual_TL16	20180203_TL16	20180203_TL16_trial_008	5.907329e-05
nrem	39	164	wt_dual	wt_dual_TL16	20180203_TL16	20180203_TL16_trial_008	0.0001464704
is	29.3	164	wt_dual	wt_dual_TL16	20180203_TL16	20180203_TL16_trial_008	9.063984e-05
quiet_awakening	0.933333333333337	164	wt_dual	wt_dual_TL16	20180203_TL16	20180203_TL16_trial_008	4.236305e-05
whisking_awakening	11.0666666666667	164	wt_dual	wt_dual_TL16	20180203_TL16	20180203_TL16_trial_008	0.3068461
whisking_awakening	9.93333333333334	164	wt_dual	wt_dual_TL16	20180203_TL16	20180203_TL16_trial_008	0.3069864
quiet_awakening	5.06666666666666	164	wt_dual	wt_dual_TL16	20180203_TL16	20180203_TL16_trial_008	0.1862488
rem	30	165	wt_dual	wt_dual_TL16	20180203_TL16	20180203_TL16_trial_009	0.0001548434
nrem	50	165	wt_dual	wt_dual_TL16	20180203_TL16	20180203_TL16_trial_009	0.0001838345
nrem	80	165	wt_dual	wt_dual_TL16	20180203_TL16	20180203_TL16_trial_009	0.0002706738
is	90	165	wt_dual	wt_dual_TL16	20180203_TL16	20180203_TL16_trial_009	0.0001123685
whisking_awakening	40	165	wt_dual	wt_dual_TL16	20180203_TL16	20180203_TL16_trial_009	0.08149735
nrem	45	166	wt_dual	wt_dual_TL16	20180203_TL16	20180203_TL16_trial_010	0.0006373505
is	55	166	wt_dual	wt_dual_TL16	20180203_TL16	20180203_TL16_trial_010	0.0005647405
nrem	80	166	wt_dual	wt_dual_TL16	20180203_TL16	20180203_TL16_trial_010	0.001966945
is	30	166	wt_dual	wt_dual_TL16	20180203_TL16	20180203_TL16_trial_010	6.162381e-05
whisking_awakening	40.7333333333333	166	wt_dual	wt_dual_TL16	20180203_TL16	20180203_TL16_trial_010	0.104998
whisking_awakening	3.93333333333334	166	wt_dual	wt_dual_TL16	20180203_TL16	20180203_TL16_trial_010	0.0007830717
whisking_awakening	10.1	166	wt_dual	wt_dual_TL16	20180203_TL16	20180203_TL16_trial_010	0.05906194
whisking_awakening	8.16666666666663	166	wt_dual	wt_dual_TL16	20180203_TL16	20180203_TL16_trial_010	0.008738861
quiet_awakening	31.4333333333333	166	wt_dual	wt_dual_TL16	20180203_TL16	20180203_TL16_trial_010	0.001615174
whisking_awakening	5.60000000000002	166	wt_dual	wt_dual_TL16	20180203_TL16	20180203_TL16_trial_010	0.0009196539
quiet_awakening	21	166	wt_dual	wt_dual_TL16	20180203_TL16	20180203_TL16_trial_010	0.0006403055
whisking_awakening	5.0333333333333	166	wt_dual	wt_dual_TL16	20180203_TL16	20180203_TL16_trial_010	0.001627326
quiet_awakening	10.6	166	wt_dual	wt_dual_TL16	20180203_TL16	20180203_TL16_trial_010	0.000520517
whisking_awakening	3.66666666666669	166	wt_dual	wt_dual_TL16	20180203_TL16	20180203_TL16_trial_010	0.0007113376
whisking_awakening	6.56666666666666	166	wt_dual	wt_dual_TL16	20180203_TL16	20180203_TL16_trial_010	0.0009126999
whisking_awakening	37.5333333333334	166	wt_dual	wt_dual_TL16	20180203_TL16	20180203_TL16_trial_010	0.08398345
quiet_awakening	8.59999999999997	166	wt_dual	wt_dual_TL16	20180203_TL16	20180203_TL16_trial_010	0.0009137818
whisking_awakening	29.4	166	wt_dual	wt_dual_TL16	20180203_TL16	20180203_TL16_trial_010	0.04765045
quiet_awakening	12.3666666666667	166	wt_dual	wt_dual_TL16	20180203_TL16	20180203_TL16_trial_010	0.0009983785
whisking_awakening	8.19999999999993	166	wt_dual	wt_dual_TL16	20180203_TL16	20180203_TL16_trial_010	0.009116155
quiet_awakening	2.56666666666672	166	wt_dual	wt_dual_TL16	20180203_TL16	20180203_TL16_trial_010	0.01594518
nrem	60	166	wt_dual	wt_dual_TL16	20180203_TL16	20180203_TL16_trial_011	0.0003777113
quiet_awakening	2.43333333333334	166	wt_dual	wt_dual_TL16	20180203_TL16	20180203_TL16_trial_011	0.00031658
whisking_awakening	14.5666666666667	166	wt_dual	wt_dual_TL16	20180203_TL16	20180203_TL16_trial_011	0.0618137
whisking_awakening	11.8	166	wt_dual	wt_dual_TL16	20180203_TL16	20180203_TL16_trial_011	0.3628518
nrem	50	166	wt_dual	wt_dual_TL16	20180203_TL16	20180203_TL16_trial_012	0.0004907607
nrem	65	166	wt_dual	wt_dual_TL16	20180203_TL16	20180203_TL16_trial_012	0.0003680237
quiet_awakening	0.766666666666666	166	wt_dual	wt_dual_TL16	20180203_TL16	20180203_TL16_trial_012	0.0005464667
whisking_awakening	11.2333333333333	166	wt_dual	wt_dual_TL16	20180203_TL16	20180203_TL16_trial_012	0.2165432
whisking_awakening	7.73333333333335	166	wt_dual	wt_dual_TL16	20180203_TL16	20180203_TL16_trial_012	0.1001654
whisking_awakening	10	166	wt_dual	wt_dual_TL16	20180203_TL16	20180203_TL16_trial_012	0.0331647
nrem	30	166	wt_dual	wt_dual_TL16	20180203_TL16	20180203_TL16_trial_014	0.0003507972
is	25	166	wt_dual	wt_dual_TL16	20180203_TL16	20180203_TL16_trial_014	0.0005203993
is	15	166	wt_dual	wt_dual_TL16	20180203_TL16	20180203_TL16_trial_014	0.0001871866
whisking_awakening	11.5666666666667	166	wt_dual	wt_dual_TL16	20180203_TL16	20180203_TL16_trial_014	0.1550797
quiet_awakening	1.86666666666667	166	wt_dual	wt_dual_TL16	20180203_TL16	20180203_TL16_trial_014	0.03668427
quiet_awakening	1.69999999999999	166	wt_dual	wt_dual_TL16	20180203_TL16	20180203_TL16_trial_014	0.007200935
whisking_awakening	4.40000000000003	166	wt_dual	wt_dual_TL16	20180203_TL16	20180203_TL16_trial_014	0.05948635
whisking_awakening	3.79999999999995	166	wt_dual	wt_dual_TL16	20180203_TL16	20180203_TL16_trial_014	0.0008071864
quiet_awakening	9.53333333333342	166	wt_dual	wt_dual_TL16	20180203_TL16	20180203_TL16_trial_014	0.001256383
whisking_awakening	19.3	166	wt_dual	wt_dual_TL16	20180203_TL16	20180203_TL16_trial_014	0.001617709
is	45	166	wt_dual	wt_dual_TL16	20180203_TL16	20180203_TL16_trial_015	0.0001367092
is	65	166	wt_dual	wt_dual_TL16	20180203_TL16	20180203_TL16_trial_015	0.0002220668
quiet_awakening	0.200000000000003	166	wt_dual	wt_dual_TL16	20180203_TL16	20180203_TL16_trial_015	0
whisking_awakening	9.59999999999999	166	wt_dual	wt_dual_TL16	20180203_TL16	20180203_TL16_trial_015	0.4373752
quiet_awakening	7.2	166	wt_dual	wt_dual_TL16	20180203_TL16	20180203_TL16_trial_015	0.06477945
quiet_awakening	4.16666666666666	166	wt_dual	wt_dual_TL16	20180203_TL16	20180203_TL16_trial_015	0.0002483569
whisking_awakening	11.8	166	wt_dual	wt_dual_TL16	20180203_TL16	20180203_TL16_trial_015	0.01194304
quiet_awakening	1.03333333333333	166	wt_dual	wt_dual_TL16	20180203_TL16	20180203_TL16_trial_015	0.0001429067
rem	140	166	wt_dual	wt_dual_TL16	20180203_TL16	20180203_TL16_trial_016	0.0004715241
is	10	166	wt_dual	wt_dual_TL16	20180203_TL16	20180203_TL16_trial_016	0.0003466172
is	20	166	wt_dual	wt_dual_TL16	20180203_TL16	20180203_TL16_trial_016	0.0002076597
is	20	166	wt_dual	wt_dual_TL16	20180203_TL16	20180203_TL16_trial_016	0.0004402612
whisking_awakening	25	166	wt_dual	wt_dual_TL16	20180203_TL16	20180203_TL16_trial_016	0.08804555
quiet_awakening	0.533333333333331	166	wt_dual	wt_dual_TL16	20180203_TL16	20180203_TL16_trial_016	0.001861627
whisking_awakening	12.6	166	wt_dual	wt_dual_TL16	20180203_TL16	20180203_TL16_trial_016	0.0007082906
quiet_awakening	3.86666666666667	166	wt_dual	wt_dual_TL16	20180203_TL16	20180203_TL16_trial_016	0.0003978085
is	30	172	wt_dual	wt_dual_TL16	20180203_TL16	20180203_TL16_trial_017	4.180356e-05
nrem	30	172	wt_dual	wt_dual_TL16	20180203_TL16	20180203_TL16_trial_017	0.0001639216
is	40	172	wt_dual	wt_dual_TL16	20180203_TL16	20180203_TL16_trial_017	0.0001142558
is	50	172	wt_dual	wt_dual_TL16	20180203_TL16	20180203_TL16_trial_017	1.345474e-05
is	20	172	wt_dual	wt_dual_TL16	20180203_TL16	20180203_TL16_trial_017	1.445917e-05
whisking_awakening	8.13333333333333	172	wt_dual	wt_dual_TL16	20180203_TL16	20180203_TL16_trial_017	0.03476348
quiet_awakening	6.86666666666667	172	wt_dual	wt_dual_TL16	20180203_TL16	20180203_TL16_trial_017	0.03790388
quiet_awakening	3.63333333333333	172	wt_dual	wt_dual_TL16	20180203_TL16	20180203_TL16_trial_017	0
whisking_awakening	4.5	172	wt_dual	wt_dual_TL16	20180203_TL16	20180203_TL16_trial_017	0.01872588
quiet_awakening	8.86666666666667	172	wt_dual	wt_dual_TL16	20180203_TL16	20180203_TL16_trial_017	0.02854779
quiet_awakening	4	172	wt_dual	wt_dual_TL16	20180203_TL16	20180203_TL16_trial_017	0.0001568311
whisking_awakening	6.39999999999998	172	wt_dual	wt_dual_TL16	20180203_TL16	20180203_TL16_trial_017	0.005949049
quiet_awakening	16.6	172	wt_dual	wt_dual_TL16	20180203_TL16	20180203_TL16_trial_017	0.004475496
nrem	179.866666666667	174	wt_dual	wt_dual_TL16	20180203_TL16	20180203_TL16_trial_020	0.0005676222
nrem	70	174	wt_dual	wt_dual_TL16	20180203_TL16	20180203_TL16_trial_020	0.0006976204
is	30	174	wt_dual	wt_dual_TL16	20180203_TL16	20180203_TL16_trial_020	0.0009849856
quiet_awakening	10.2666666666667	174	wt_dual	wt_dual_TL16	20180203_TL16	20180203_TL16_trial_020	0.01622145
whisking_awakening	6.73333333333335	174	wt_dual	wt_dual_TL16	20180203_TL16	20180203_TL16_trial_020	0.003991643
nrem	100	174	wt_dual	wt_dual_TL16	20180203_TL16	20180203_TL16_trial_021	0.001295521
is	25	174	wt_dual	wt_dual_TL16	20180203_TL16	20180203_TL16_trial_021	0.0008076882
is	50	174	wt_dual	wt_dual_TL16	20180203_TL16	20180203_TL16_trial_021	0.0007252786
quiet_awakening	0.866666666666674	174	wt_dual	wt_dual_TL16	20180203_TL16	20180203_TL16_trial_021	0.001711095
whisking_awakening	16.0333333333333	174	wt_dual	wt_dual_TL16	20180203_TL16	20180203_TL16_trial_021	0.2117046
quiet_awakening	10.1	174	wt_dual	wt_dual_TL16	20180203_TL16	20180203_TL16_trial_021	0.01618209
whisking_awakening	16.9666666666667	174	wt_dual	wt_dual_TL16	20180203_TL16	20180203_TL16_trial_021	0.1704959
quiet_awakening	13.0333333333333	174	wt_dual	wt_dual_TL16	20180203_TL16	20180203_TL16_trial_021	0.01322194
nrem	75	174	wt_dual	wt_dual_TL16	20180203_TL16	20180203_TL16_trial_022	0.002231871
is	50	174	wt_dual	wt_dual_TL16	20180203_TL16	20180203_TL16_trial_022	0.0009535999
rem	80	174	wt_dual	wt_dual_TL16	20180203_TL16	20180203_TL16_trial_022	0.005249572
nrem	30	174	wt_dual	wt_dual_TL16	20180203_TL16	20180203_TL16_trial_022	0.001498198
whisking_awakening	5.53333333333336	174	wt_dual	wt_dual_TL16	20180203_TL16	20180203_TL16_trial_022	0.1549411
quiet_awakening	18.3333333333333	174	wt_dual	wt_dual_TL16	20180203_TL16	20180203_TL16_trial_022	0.009562084
whisking_awakening	20.8333333333333	174	wt_dual	wt_dual_TL16	20180203_TL16	20180203_TL16_trial_022	0.141849
quiet_awakening	12.3	174	wt_dual	wt_dual_TL16	20180203_TL16	20180203_TL16_trial_022	0.05224627
nrem	45	177	wt_dual	wt_dual_TL16	20180203_TL16	20180203_TL16_trial_023	0.0004856098
is	15	177	wt_dual	wt_dual_TL16	20180203_TL16	20180203_TL16_trial_023	0.0002895148
is	70	177	wt_dual	wt_dual_TL16	20180203_TL16	20180203_TL16_trial_023	0.0002826997
nrem	30	177	wt_dual	wt_dual_TL16	20180203_TL16	20180203_TL16_trial_023	0.005305471
is	30	177	wt_dual	wt_dual_TL16	20180203_TL16	20180203_TL16_trial_023	0.002943042
nrem	40	177	wt_dual	wt_dual_TL16	20180203_TL16	20180203_TL16_trial_023	0.002183835
is	30	177	wt_dual	wt_dual_TL16	20180203_TL16	20180203_TL16_trial_023	0.0005520742
whisking_awakening	6.79999999999995	177	wt_dual	wt_dual_TL16	20180203_TL16	20180203_TL16_trial_023	0.1266402
quiet_awakening	8.16666666666669	177	wt_dual	wt_dual_TL16	20180203_TL16	20180203_TL16_trial_023	0.3073793
is	55	177	wt_dual	wt_dual_TL16	20180203_TL16	20180203_TL16_trial_024	0.0005116719
rem	200	177	wt_dual	wt_dual_TL16	20180203_TL16	20180203_TL16_trial_024	0.001619425
nrem	125	177	wt_dual	wt_dual_TL16	20180203_TL16	20180203_TL16_trial_024	0.001033828
whisking_awakening	5.16666666666666	177	wt_dual	wt_dual_TL16	20180203_TL16	20180203_TL16_trial_024	0.2188275
quiet_awakening	12.1333333333333	177	wt_dual	wt_dual_TL16	20180203_TL16	20180203_TL16_trial_024	0.1056893
whisking_awakening	11.1333333333333	177	wt_dual	wt_dual_TL16	20180203_TL16	20180203_TL16_trial_024	0.09465132
quiet_awakening	1.93333333333334	177	wt_dual	wt_dual_TL16	20180203_TL16	20180203_TL16_trial_024	0.008015783
whisking_awakening	5.23333333333335	177	wt_dual	wt_dual_TL16	20180203_TL16	20180203_TL16_trial_024	0.004217017
quiet_awakening	7.39999999999998	177	wt_dual	wt_dual_TL16	20180203_TL16	20180203_TL16_trial_024	0.001555373
quiet_awakening	1.26666666666667	179	wt_dual	wt_dual_TL16	20180203_TL16	20180203_TL16_trial_026	0.001664598
whisking_awakening	7	179	wt_dual	wt_dual_TL16	20180203_TL16	20180203_TL16_trial_026	0.06489253
quiet_awakening	5.59999999999999	179	wt_dual	wt_dual_TL16	20180203_TL16	20180203_TL16_trial_026	0.004247585
whisking_awakening	10.9	179	wt_dual	wt_dual_TL16	20180203_TL16	20180203_TL16_trial_026	0.2966368
quiet_awakening	0.5	179	wt_dual	wt_dual_TL16	20180203_TL16	20180203_TL16_trial_026	0.0004934533
whisking_awakening	11.9	179	wt_dual	wt_dual_TL16	20180203_TL16	20180203_TL16_trial_026	0.2453999
quiet_awakening	6.43333333333334	179	wt_dual	wt_dual_TL16	20180203_TL16	20180203_TL16_trial_026	0.05497162
whisking_awakening	6.43333333333334	179	wt_dual	wt_dual_TL16	20180203_TL16	20180203_TL16_trial_026	0.02791526
quiet_awakening	13.8333333333333	179	wt_dual	wt_dual_TL16	20180203_TL16	20180203_TL16_trial_026	0.004057534
whisking_awakening	6.5	179	wt_dual	wt_dual_TL16	20180203_TL16	20180203_TL16_trial_026	0.1651705
quiet_awakening	16.6666666666667	179	wt_dual	wt_dual_TL16	20180203_TL16	20180203_TL16_trial_026	0.03585233
quiet_awakening	1.33333333333337	179	wt_dual	wt_dual_TL16	20180203_TL16	20180203_TL16_trial_026	0.002365573
whisking_awakening	8.5	179	wt_dual	wt_dual_TL16	20180203_TL16	20180203_TL16_trial_026	0.06557601
is	55	181	wt_dual	wt_dual_TR15	20180204_TR15	20180204_TR15_trial_002	0.001069771
rem	125	181	wt_dual	wt_dual_TR15	20180204_TR15	20180204_TR15_trial_002	0.001459132
nrem	105	181	wt_dual	wt_dual_TR15	20180204_TR15	20180204_TR15_trial_002	0.003766926
quiet_awakening	1.56666666666666	181	wt_dual	wt_dual_TR15	20180204_TR15	20180204_TR15_trial_002	1.672591e-05
whisking_awakening	85.4333333333333	181	wt_dual	wt_dual_TR15	20180204_TR15	20180204_TR15_trial_002	0.03266633
is	40	182	wt_dual	wt_dual_TR15	20180204_TR15	20180204_TR15_trial_004	0.0007994376
nrem	50	182	wt_dual	wt_dual_TR15	20180204_TR15	20180204_TR15_trial_004	0.001490429
is	45	182	wt_dual	wt_dual_TR15	20180204_TR15	20180204_TR15_trial_004	0.002700885
is	45	182	wt_dual	wt_dual_TR15	20180204_TR15	20180204_TR15_trial_004	0.0005407853
nrem	45	182	wt_dual	wt_dual_TR15	20180204_TR15	20180204_TR15_trial_004	0.001853937
is	35	182	wt_dual	wt_dual_TR15	20180204_TR15	20180204_TR15_trial_004	0.0004868413
whisking_awakening	14.8333333333333	182	wt_dual	wt_dual_TR15	20180204_TR15	20180204_TR15_trial_004	0.3511107
quiet_awakening	0.166666666666671	182	wt_dual	wt_dual_TR15	20180204_TR15	20180204_TR15_trial_004	0.05160194
quiet_awakening	3.5	182	wt_dual	wt_dual_TR15	20180204_TR15	20180204_TR15_trial_004	0.001878183
whisking_awakening	4.90000000000001	182	wt_dual	wt_dual_TR15	20180204_TR15	20180204_TR15_trial_004	0.3508188
quiet_awakening	3.59999999999999	182	wt_dual	wt_dual_TR15	20180204_TR15	20180204_TR15_trial_004	0.01555435
quiet_awakening	4	182	wt_dual	wt_dual_TR15	20180204_TR15	20180204_TR15_trial_004	0.002816357
whisking_awakening	8	182	wt_dual	wt_dual_TR15	20180204_TR15	20180204_TR15_trial_004	0.3348893
is	30	182	wt_dual	wt_dual_TR15	20180204_TR15	20180204_TR15_trial_005	0.00133091
rem	40	182	wt_dual	wt_dual_TR15	20180204_TR15	20180204_TR15_trial_005	0.001248832
nrem	40	182	wt_dual	wt_dual_TR15	20180204_TR15	20180204_TR15_trial_005	0.001289393
is	25	182	wt_dual	wt_dual_TR15	20180204_TR15	20180204_TR15_trial_005	0.0007996254
is	20	182	wt_dual	wt_dual_TR15	20180204_TR15	20180204_TR15_trial_005	0.000858132
quiet_awakening	5.40000000000001	182	wt_dual	wt_dual_TR15	20180204_TR15	20180204_TR15_trial_005	8.640233e-05
whisking_awakening	14.8666666666667	182	wt_dual	wt_dual_TR15	20180204_TR15	20180204_TR15_trial_005	0.2672448
quiet_awakening	1.73333333333333	182	wt_dual	wt_dual_TR15	20180204_TR15	20180204_TR15_trial_005	0.00226007
quiet_awakening	1.89999999999998	182	wt_dual	wt_dual_TR15	20180204_TR15	20180204_TR15_trial_005	0.001250055
whisking_awakening	10.1	182	wt_dual	wt_dual_TR15	20180204_TR15	20180204_TR15_trial_005	0.5305376
whisking_awakening	10.2333333333333	182	wt_dual	wt_dual_TR15	20180204_TR15	20180204_TR15_trial_005	0.2340228
whisking_awakening	4.13333333333333	182	wt_dual	wt_dual_TR15	20180204_TR15	20180204_TR15_trial_005	0.002071615
nrem	25.1666666666667	182	wt_dual	wt_dual_TR15	20180204_TR15	20180204_TR15_trial_006	0.001203387
is	55	182	wt_dual	wt_dual_TR15	20180204_TR15	20180204_TR15_trial_006	0.002001218
rem	110	182	wt_dual	wt_dual_TR15	20180204_TR15	20180204_TR15_trial_006	0.003088203
nrem	60	182	wt_dual	wt_dual_TR15	20180204_TR15	20180204_TR15_trial_006	0.01042983
nrem	50	182	wt_dual	wt_dual_TR15	20180204_TR15	20180204_TR15_trial_006	0.004138398
whisking_awakening	10.7333333333333	182	wt_dual	wt_dual_TR15	20180204_TR15	20180204_TR15_trial_006	0.363928
quiet_awakening	23.1666666666667	182	wt_dual	wt_dual_TR15	20180204_TR15	20180204_TR15_trial_006	0.00346914
whisking_awakening	31.0666666666667	182	wt_dual	wt_dual_TR15	20180204_TR15	20180204_TR15_trial_006	0.0613973
is	45	185	wt_dual	wt_dual_TR15	20180204_TR15	20180204_TR15_trial_007	0.0001646158
is	50	185	wt_dual	wt_dual_TR15	20180204_TR15	20180204_TR15_trial_007	0.0001217507
is	17.4666666666666	185	wt_dual	wt_dual_TR15	20180204_TR15	20180204_TR15_trial_007	0.0002333101
is	45	185	wt_dual	wt_dual_TR15	20180204_TR15	20180204_TR15_trial_007	0.000181817
is	25	185	wt_dual	wt_dual_TR15	20180204_TR15	20180204_TR15_trial_007	0.0002985592
nrem	30	185	wt_dual	wt_dual_TR15	20180204_TR15	20180204_TR15_trial_007	0.0003249775
is	30	185	wt_dual	wt_dual_TR15	20180204_TR15	20180204_TR15_trial_007	0.0003323907
whisking_awakening	6.26666666666665	185	wt_dual	wt_dual_TR15	20180204_TR15	20180204_TR15_trial_007	0.1427392
quiet_awakening	10.9333333333333	185	wt_dual	wt_dual_TR15	20180204_TR15	20180204_TR15_trial_007	0.07710322
quiet_awakening	4.66666666666669	185	wt_dual	wt_dual_TR15	20180204_TR15	20180204_TR15_trial_007	0.0004300876
whisking_awakening	16.0333333333333	185	wt_dual	wt_dual_TR15	20180204_TR15	20180204_TR15_trial_007	0.214467
quiet_awakening	1.30000000000001	185	wt_dual	wt_dual_TR15	20180204_TR15	20180204_TR15_trial_007	0.0002288237
quiet_awakening	1.63333333333333	185	wt_dual	wt_dual_TR15	20180204_TR15	20180204_TR15_trial_007	9.017385e-05
whisking_awakening	14.6	185	wt_dual	wt_dual_TR15	20180204_TR15	20180204_TR15_trial_007	0.03819841
quiet_awakening	5.76666666666665	185	wt_dual	wt_dual_TR15	20180204_TR15	20180204_TR15_trial_007	0.0002429169
whisking_awakening	46	185	wt_dual	wt_dual_TR15	20180204_TR15	20180204_TR15_trial_007	0.1465919
nrem	40	185	wt_dual	wt_dual_TR15	20180204_TR15	20180204_TR15_trial_008	0.0009576001
nrem	68.7666666666667	185	wt_dual	wt_dual_TR15	20180204_TR15	20180204_TR15_trial_008	0.0009799961
nrem	35	185	wt_dual	wt_dual_TR15	20180204_TR15	20180204_TR15_trial_008	0.0006492968
is	40	185	wt_dual	wt_dual_TR15	20180204_TR15	20180204_TR15_trial_008	0.0003979037
is	40	185	wt_dual	wt_dual_TR15	20180204_TR15	20180204_TR15_trial_008	0.0005464232
rem	120	185	wt_dual	wt_dual_TR15	20180204_TR15	20180204_TR15_trial_008	0.001160542
whisking_awakening	4.23333333333332	185	wt_dual	wt_dual_TR15	20180204_TR15	20180204_TR15_trial_008	0.0497178
quiet_awakening	14.9	185	wt_dual	wt_dual_TR15	20180204_TR15	20180204_TR15_trial_008	0.03789534
whisking_awakening	0.966666666666669	185	wt_dual	wt_dual_TR15	20180204_TR15	20180204_TR15_trial_008	0.001912627
quiet_awakening	1.66666666666669	185	wt_dual	wt_dual_TR15	20180204_TR15	20180204_TR15_trial_008	0.0008583136
whisking_awakening	13.8333333333333	185	wt_dual	wt_dual_TR15	20180204_TR15	20180204_TR15_trial_008	0.2666861
quiet_awakening	1.5	185	wt_dual	wt_dual_TR15	20180204_TR15	20180204_TR15_trial_008	0.001550579
is	45	187	wt_dual	wt_dual_TR15	20180204_TR15	20180204_TR15_trial_009	0.0004259153
is	45	187	wt_dual	wt_dual_TR15	20180204_TR15	20180204_TR15_trial_009	0.0005229708
is	24.5	187	wt_dual	wt_dual_TR15	20180204_TR15	20180204_TR15_trial_009	0.0003068809
is	15	187	wt_dual	wt_dual_TR15	20180204_TR15	20180204_TR15_trial_009	0.0005955636
is	45	187	wt_dual	wt_dual_TR15	20180204_TR15	20180204_TR15_trial_009	0.0008244268
nrem	30	187	wt_dual	wt_dual_TR15	20180204_TR15	20180204_TR15_trial_009	0.007614325
is	25	187	wt_dual	wt_dual_TR15	20180204_TR15	20180204_TR15_trial_009	0.000750811
nrem	50	187	wt_dual	wt_dual_TR15	20180204_TR15	20180204_TR15_trial_009	0.002845159
is	35	187	wt_dual	wt_dual_TR15	20180204_TR15	20180204_TR15_trial_009	0.00110835
quiet_awakening	1.63333333333333	187	wt_dual	wt_dual_TR15	20180204_TR15	20180204_TR15_trial_009	0.002555712
whisking_awakening	13.7	187	wt_dual	wt_dual_TR15	20180204_TR15	20180204_TR15_trial_009	0.2584979
quiet_awakening	1.66666666666669	187	wt_dual	wt_dual_TR15	20180204_TR15	20180204_TR15_trial_009	0.000916251
quiet_awakening	15	187	wt_dual	wt_dual_TR15	20180204_TR15	20180204_TR15_trial_009	0.1540979
rem	160	187	wt_dual	wt_dual_TR15	20180204_TR15	20180204_TR15_trial_010	0.001949927
nrem	50	187	wt_dual	wt_dual_TR15	20180204_TR15	20180204_TR15_trial_010	0.001417722
nrem	82.5666666666667	187	wt_dual	wt_dual_TR15	20180204_TR15	20180204_TR15_trial_010	0.005157772
is	51.9666666666667	187	wt_dual	wt_dual_TR15	20180204_TR15	20180204_TR15_trial_010	0.001980596
quiet_awakening	1.09999999999999	187	wt_dual	wt_dual_TR15	20180204_TR15	20180204_TR15_trial_010	5.174165e-05
whisking_awakening	12.6333333333333	187	wt_dual	wt_dual_TR15	20180204_TR15	20180204_TR15_trial_010	0.3600885
quiet_awakening	9	187	wt_dual	wt_dual_TR15	20180204_TR15	20180204_TR15_trial_010	0.0002883455
whisking_awakening	9.80000000000001	187	wt_dual	wt_dual_TR15	20180204_TR15	20180204_TR15_trial_010	0.002860718
quiet_awakening	6.46666666666667	187	wt_dual	wt_dual_TR15	20180204_TR15	20180204_TR15_trial_010	0.001442482
quiet_awakening	4.53333333333336	187	wt_dual	wt_dual_TR15	20180204_TR15	20180204_TR15_trial_010	0.01621267
whisking_awakening	47.4666666666666	187	wt_dual	wt_dual_TR15	20180204_TR15	20180204_TR15_trial_010	0.02730715
nrem	29	189	wt_dual	wt_dual_TR15	20180204_TR15	20180204_TR15_trial_011	4.492308e-05
is	80	189	wt_dual	wt_dual_TR15	20180204_TR15	20180204_TR15_trial_011	5.872256e-06
is	50	189	wt_dual	wt_dual_TR15	20180204_TR15	20180204_TR15_trial_011	3.634106e-05
is	35	189	wt_dual	wt_dual_TR15	20180204_TR15	20180204_TR15_trial_011	4.301883e-05
is	40	189	wt_dual	wt_dual_TR15	20180204_TR15	20180204_TR15_trial_011	1.757812e-05
whisking_awakening	5.7	189	wt_dual	wt_dual_TR15	20180204_TR15	20180204_TR15_trial_011	0.002959201
quiet_awakening	14.3	189	wt_dual	wt_dual_TR15	20180204_TR15	20180204_TR15_trial_011	0.003501147
quiet_awakening	11.3	189	wt_dual	wt_dual_TR15	20180204_TR15	20180204_TR15_trial_011	0.0008486956
whisking_awakening	8.26666666666665	189	wt_dual	wt_dual_TR15	20180204_TR15	20180204_TR15_trial_011	0.07378385
quiet_awakening	2.43333333333334	189	wt_dual	wt_dual_TR15	20180204_TR15	20180204_TR15_trial_011	0.04255953
quiet_awakening	8.53333333333336	189	wt_dual	wt_dual_TR15	20180204_TR15	20180204_TR15_trial_011	0.001462985
whisking_awakening	23.4666666666666	189	wt_dual	wt_dual_TR15	20180204_TR15	20180204_TR15_trial_011	0.1717634
quiet_awakening	0.466666666666697	189	wt_dual	wt_dual_TR15	20180204_TR15	20180204_TR15_trial_011	0
whisking_awakening	34.1666666666666	189	wt_dual	wt_dual_TR15	20180204_TR15	20180204_TR15_trial_011	0.09537575
nrem	70	190	wt_dual	wt_dual_TL15	20180205_TL15	20180205_TL15_trial_001	0.004516419
whisking_awakening	26.4333333333333	190	wt_dual	wt_dual_TL15	20180205_TL15	20180205_TL15_trial_001	0.1239183
quiet_awakening	14.7333333333333	190	wt_dual	wt_dual_TL15	20180205_TL15	20180205_TL15_trial_001	0.002589543
whisking_awakening	19.1333333333333	190	wt_dual	wt_dual_TL15	20180205_TL15	20180205_TL15_trial_001	0.01601189
whisking_awakening	12.1333333333334	190	wt_dual	wt_dual_TL15	20180205_TL15	20180205_TL15_trial_001	0.003409205
quiet_awakening	4.39999999999998	190	wt_dual	wt_dual_TL15	20180205_TL15	20180205_TL15_trial_001	0.004877037
nrem	92.5666666666667	191	wt_dual	wt_dual_TL15	20180205_TL15	20180205_TL15_trial_002	0.0022878
is	30	191	wt_dual	wt_dual_TL15	20180205_TL15	20180205_TL15_trial_002	0.001769283
rem	30	191	wt_dual	wt_dual_TL15	20180205_TL15	20180205_TL15_trial_002	0.002310116
nrem	70	191	wt_dual	wt_dual_TL15	20180205_TL15	20180205_TL15_trial_002	0.0073085
whisking_awakening	13.8	191	wt_dual	wt_dual_TL15	20180205_TL15	20180205_TL15_trial_002	0.04461033
quiet_awakening	6.2	191	wt_dual	wt_dual_TL15	20180205_TL15	20180205_TL15_trial_002	0.007534441
whisking_awakening	9.5	191	wt_dual	wt_dual_TL15	20180205_TL15	20180205_TL15_trial_002	0.3097025
quiet_awakening	9.86666666666667	191	wt_dual	wt_dual_TL15	20180205_TL15	20180205_TL15_trial_002	0.03412243
nrem	65	192	wt_dual	wt_dual_TL15	20180205_TL15	20180205_TL15_trial_003	0.002721027
nrem	30	192	wt_dual	wt_dual_TL15	20180205_TL15	20180205_TL15_trial_003	0.003028127
rem	90	192	wt_dual	wt_dual_TL15	20180205_TL15	20180205_TL15_trial_003	0.005157078
whisking_awakening	12.1666666666666	192	wt_dual	wt_dual_TL15	20180205_TL15	20180205_TL15_trial_003	0.08005981
quiet_awakening	14.7	192	wt_dual	wt_dual_TL15	20180205_TL15	20180205_TL15_trial_003	0.002946756
whisking_awakening	80.2	192	wt_dual	wt_dual_TL15	20180205_TL15	20180205_TL15_trial_003	0.01592147
quiet_awakening	6.9666666666667	192	wt_dual	wt_dual_TL15	20180205_TL15	20180205_TL15_trial_003	0.00590772
whisking_awakening	9.43333333333328	192	wt_dual	wt_dual_TL15	20180205_TL15	20180205_TL15_trial_003	0.004549234
nrem	35	193	wt_dual	wt_dual_TL15	20180205_TL15	20180205_TL15_trial_005	0.001455078
nrem	65	193	wt_dual	wt_dual_TL15	20180205_TL15	20180205_TL15_trial_005	0.002474758
is	30	193	wt_dual	wt_dual_TL15	20180205_TL15	20180205_TL15_trial_005	0.001204938
quiet_awakening	21.9333333333333	193	wt_dual	wt_dual_TL15	20180205_TL15	20180205_TL15_trial_005	0.003235214
whisking_awakening	14.9666666666667	193	wt_dual	wt_dual_TL15	20180205_TL15	20180205_TL15_trial_005	0.003606223
quiet_awakening	0.0999999999999943	193	wt_dual	wt_dual_TL15	20180205_TL15	20180205_TL15_trial_005	0.001529184
quiet_awakening	12.6666666666667	193	wt_dual	wt_dual_TL15	20180205_TL15	20180205_TL15_trial_005	0.02037472
whisking_awakening	6.09999999999997	193	wt_dual	wt_dual_TL15	20180205_TL15	20180205_TL15_trial_005	0.01597372
quiet_awakening	8.23333333333335	193	wt_dual	wt_dual_TL15	20180205_TL15	20180205_TL15_trial_005	0.005558331
quiet_awakening	3.93333333333334	193	wt_dual	wt_dual_TL15	20180205_TL15	20180205_TL15_trial_005	0.0005317419
whisking_awakening	4.86666666666667	193	wt_dual	wt_dual_TL15	20180205_TL15	20180205_TL15_trial_005	0.07691595
quiet_awakening	10.2333333333333	193	wt_dual	wt_dual_TL15	20180205_TL15	20180205_TL15_trial_005	0.01501566
whisking_awakening	3.33333333333337	193	wt_dual	wt_dual_TL15	20180205_TL15	20180205_TL15_trial_005	0.006403581
quiet_awakening	1.63333333333333	193	wt_dual	wt_dual_TL15	20180205_TL15	20180205_TL15_trial_005	0.005232673
rem	155	193	wt_dual	wt_dual_TL15	20180205_TL15	20180205_TL15_trial_006	0.001278267
nrem	60	193	wt_dual	wt_dual_TL15	20180205_TL15	20180205_TL15_trial_006	0.003596175
whisking_awakening	54.4333333333333	193	wt_dual	wt_dual_TL15	20180205_TL15	20180205_TL15_trial_006	0.06963924
is	35	195	wt_dual	wt_dual_TL15	20180205_TL15	20180205_TL15_trial_007	0.0005672255
nrem	70	195	wt_dual	wt_dual_TL15	20180205_TL15	20180205_TL15_trial_007	0.001750323
is	35	195	wt_dual	wt_dual_TL15	20180205_TL15	20180205_TL15_trial_007	0.001110903
nrem	48.0666666666667	195	wt_dual	wt_dual_TL15	20180205_TL15	20180205_TL15_trial_007	0.001537616
quiet_awakening	20	195	wt_dual	wt_dual_TL15	20180205_TL15	20180205_TL15_trial_007	0.02780857
quiet_awakening	4.93333333333328	195	wt_dual	wt_dual_TL15	20180205_TL15	20180205_TL15_trial_007	0.002236356
whisking_awakening	5.5	195	wt_dual	wt_dual_TL15	20180205_TL15	20180205_TL15_trial_007	0.09751865
whisking_awakening	9.89999999999998	195	wt_dual	wt_dual_TL15	20180205_TL15	20180205_TL15_trial_007	0.006789103
nrem	75	196	wt_dual	wt_dual_TL15	20180205_TL15	20180205_TL15_trial_010	0.002761708
nrem	60	196	wt_dual	wt_dual_TL15	20180205_TL15	20180205_TL15_trial_010	0.004075001
nrem	175	196	wt_dual	wt_dual_TL15	20180205_TL15	20180205_TL15_trial_010	0.006682662
is	35	196	wt_dual	wt_dual_TL15	20180205_TL15	20180205_TL15_trial_010	0.001637763
nrem	90.0666666666667	196	wt_dual	wt_dual_TL15	20180205_TL15	20180205_TL15_trial_010	0.005516333
is	15	196	wt_dual	wt_dual_TL15	20180205_TL15	20180205_TL15_trial_010	0.00188664
whisking_awakening	11.0333333333333	196	wt_dual	wt_dual_TL15	20180205_TL15	20180205_TL15_trial_010	0.02526782
whisking_awakening	3.36666666666667	196	wt_dual	wt_dual_TL15	20180205_TL15	20180205_TL15_trial_010	0.004277369
nrem	75	196	wt_dual	wt_dual_TL15	20180205_TL15	20180205_TL15_trial_011	0.008401799
is	15	196	wt_dual	wt_dual_TL15	20180205_TL15	20180205_TL15_trial_011	0.0008898444
nrem	30	196	wt_dual	wt_dual_TL15	20180205_TL15	20180205_TL15_trial_011	0.004344909
is	30	196	wt_dual	wt_dual_TL15	20180205_TL15	20180205_TL15_trial_011	0.002209869
nrem	200	196	wt_dual	wt_dual_TL15	20180205_TL15	20180205_TL15_trial_011	0.01056385
is	53	196	wt_dual	wt_dual_TL15	20180205_TL15	20180205_TL15_trial_011	0.002108314
is	15	196	wt_dual	wt_dual_TL15	20180205_TL15	20180205_TL15_trial_011	0.002106626
nrem	30	196	wt_dual	wt_dual_TL15	20180205_TL15	20180205_TL15_trial_011	0.004746553
nrem	30	196	wt_dual	wt_dual_TL15	20180205_TL15	20180205_TL15_trial_011	0.008109978
is	25	196	wt_dual	wt_dual_TL15	20180205_TL15	20180205_TL15_trial_012	0.002680021
rem	130	196	wt_dual	wt_dual_TL15	20180205_TL15	20180205_TL15_trial_012	0.0035942
nrem	40	196	wt_dual	wt_dual_TL15	20180205_TL15	20180205_TL15_trial_012	0.003606457
nrem	70	196	wt_dual	wt_dual_TL15	20180205_TL15	20180205_TL15_trial_012	0.005838657
is	20	196	wt_dual	wt_dual_TL15	20180205_TL15	20180205_TL15_trial_012	0.003710275
whisking_awakening	17.3666666666667	196	wt_dual	wt_dual_TL15	20180205_TL15	20180205_TL15_trial_012	0.1237075
quiet_awakening	2.63333333333333	196	wt_dual	wt_dual_TL15	20180205_TL15	20180205_TL15_trial_012	0.003222206
is	30	199	wt_dual	wt_dual_TL15	20180205_TL15	20180205_TL15_trial_013	0.0006482574
nrem	50	199	wt_dual	wt_dual_TL15	20180205_TL15	20180205_TL15_trial_013	0.001301977
nrem	55	199	wt_dual	wt_dual_TL15	20180205_TL15	20180205_TL15_trial_013	0.003017859
is	70	199	wt_dual	wt_dual_TL15	20180205_TL15	20180205_TL15_trial_013	0.001451029
rem	90	199	wt_dual	wt_dual_TL15	20180205_TL15	20180205_TL15_trial_013	0.009853086
nrem	90	199	wt_dual	wt_dual_TL15	20180205_TL15	20180205_TL15_trial_013	0.003784449
is	20	199	wt_dual	wt_dual_TL15	20180205_TL15	20180205_TL15_trial_013	0.002051508
whisking_awakening	19.8	199	wt_dual	wt_dual_TL15	20180205_TL15	20180205_TL15_trial_013	0.02404477
quiet_awakening	2.93333333333334	199	wt_dual	wt_dual_TL15	20180205_TL15	20180205_TL15_trial_013	0.004036597
whisking_awakening	5.5333333333333	199	wt_dual	wt_dual_TL15	20180205_TL15	20180205_TL15_trial_013	0.007873959
quiet_awakening	3.53333333333336	199	wt_dual	wt_dual_TL15	20180205_TL15	20180205_TL15_trial_013	0.008091726
nrem	26.1666666666667	200	wt_dual	wt_dual_TL15	20180205_TL15	20180205_TL15_trial_017	0.0001682979
is	35	200	wt_dual	wt_dual_TL15	20180205_TL15	20180205_TL15_trial_017	0.0002054107
rem	60	200	wt_dual	wt_dual_TL15	20180205_TL15	20180205_TL15_trial_018	0.0002951472
is	50	200	wt_dual	wt_dual_TL15	20180205_TL15	20180205_TL15_trial_018	0.0003882514
nrem	41.9666666666666	200	wt_dual	wt_dual_TL15	20180205_TL15	20180205_TL15_trial_018	0.0002252268
is	25	200	wt_dual	wt_dual_TL15	20180205_TL15	20180205_TL15_trial_018	0.0003377798
nrem	75	200	wt_dual	wt_dual_TL15	20180205_TL15	20180205_TL15_trial_018	0.004227889
is	20	200	wt_dual	wt_dual_TL15	20180205_TL15	20180205_TL15_trial_018	0.0003245517
is	30	203	wt_dual	wt_dual_TL15	20180205_TL15	20180205_TL15_trial_019	0.0002409372
rem	50	203	wt_dual	wt_dual_TL15	20180205_TL15	20180205_TL15_trial_019	0.0002735505
nrem	110	203	wt_dual	wt_dual_TL15	20180205_TL15	20180205_TL15_trial_019	0.002839979
nrem	93.9666666666666	203	wt_dual	wt_dual_TL15	20180205_TL15	20180205_TL15_trial_019	0.003295004
is	40	203	wt_dual	wt_dual_TL15	20180205_TL15	20180205_TL15_trial_019	0.0008714125
is	30	203	wt_dual	wt_dual_TL15	20180205_TL15	20180205_TL15_trial_020	0.0006878763
nrem	60	203	wt_dual	wt_dual_TL15	20180205_TL15	20180205_TL15_trial_020	0.00117104
is	35	203	wt_dual	wt_dual_TL15	20180205_TL15	20180205_TL15_trial_020	0.0009345032
rem	55	203	wt_dual	wt_dual_TL15	20180205_TL15	20180205_TL15_trial_020	0.001099632
quiet_awakening	16.5	203	wt_dual	wt_dual_TL15	20180205_TL15	20180205_TL15_trial_020	0.0305197
whisking_awakening	24.1666666666667	203	wt_dual	wt_dual_TL15	20180205_TL15	20180205_TL15_trial_020	0.003485709
quiet_awakening	6.33333333333334	203	wt_dual	wt_dual_TL15	20180205_TL15	20180205_TL15_trial_020	0.001709795
whisking_awakening	4.10000000000002	203	wt_dual	wt_dual_TL15	20180205_TL15	20180205_TL15_trial_020	0.2547959
quiet_awakening	15.5	203	wt_dual	wt_dual_TL15	20180205_TL15	20180205_TL15_trial_020	0.03309382
whisking_awakening	8.36666666666662	203	wt_dual	wt_dual_TL15	20180205_TL15	20180205_TL15_trial_020	0.004620683
quiet_awakening	4.03333333333336	203	wt_dual	wt_dual_TL15	20180205_TL15	20180205_TL15_trial_020	0.002194149
rem	75	205	wt_dual	wt_dual_TL15	20180205_TL15	20180205_TL15_trial_021	0.001022827
nrem	100	205	wt_dual	wt_dual_TL15	20180205_TL15	20180205_TL15_trial_021	0.002752044
is	35	205	wt_dual	wt_dual_TL15	20180205_TL15	20180205_TL15_trial_021	0.001080291
nrem	30	205	wt_dual	wt_dual_TL15	20180205_TL15	20180205_TL15_trial_021	0.004171614
is	15	205	wt_dual	wt_dual_TL15	20180205_TL15	20180205_TL15_trial_021	0.001301324
nrem	25	205	wt_dual	wt_dual_TL15	20180205_TL15	20180205_TL15_trial_021	0.001659995
is	30	205	wt_dual	wt_dual_TL15	20180205_TL15	20180205_TL15_trial_021	0.001288134
nrem	30	205	wt_dual	wt_dual_TL15	20180205_TL15	20180205_TL15_trial_021	0.002369782
is	20	205	wt_dual	wt_dual_TL15	20180205_TL15	20180205_TL15_trial_021	0.001520231
nrem	45	205	wt_dual	wt_dual_TL15	20180205_TL15	20180205_TL15_trial_021	0.002568024
nrem	60	205	wt_dual	wt_dual_TL15	20180205_TL15	20180205_TL15_trial_022	0.001887245
is	15	205	wt_dual	wt_dual_TL15	20180205_TL15	20180205_TL15_trial_022	0.0009807183
is	50	205	wt_dual	wt_dual_TL15	20180205_TL15	20180205_TL15_trial_022	0.001448662
is	50	205	wt_dual	wt_dual_TL15	20180205_TL15	20180205_TL15_trial_022	0.00156005
whisking_awakening	4.36666666666667	205	wt_dual	wt_dual_TL15	20180205_TL15	20180205_TL15_trial_022	0.06296354
quiet_awakening	30.6333333333333	205	wt_dual	wt_dual_TL15	20180205_TL15	20180205_TL15_trial_022	0.01983291
quiet_awakening	30	205	wt_dual	wt_dual_TL15	20180205_TL15	20180205_TL15_trial_022	0.04677892
quiet_awakening	25	205	wt_dual	wt_dual_TL15	20180205_TL15	20180205_TL15_trial_022	0.03842382
nrem	65	205	wt_dual	wt_dual_TL15	20180205_TL15	20180205_TL15_trial_023	0.003284531
whisking_awakening	57.4	205	wt_dual	wt_dual_TL15	20180205_TL15	20180205_TL15_trial_023	0.1105588
whisking_awakening	10.6333333333333	205	wt_dual	wt_dual_TL15	20180205_TL15	20180205_TL15_trial_023	0.02189933
quiet_awakening	26.1333333333333	205	wt_dual	wt_dual_TL15	20180205_TL15	20180205_TL15_trial_023	0.004205002
whisking_awakening	9.73333333333335	205	wt_dual	wt_dual_TL15	20180205_TL15	20180205_TL15_trial_023	0.1848085
quiet_awakening	14.0333333333333	205	wt_dual	wt_dual_TL15	20180205_TL15	20180205_TL15_trial_023	0.0150337
quiet_awakening	0.166666666666686	205	wt_dual	wt_dual_TL15	20180205_TL15	20180205_TL15_trial_023	0.00407243
whisking_awakening	8.0333333333333	205	wt_dual	wt_dual_TL15	20180205_TL15	20180205_TL15_trial_023	0.1451045
quiet_awakening	8.80000000000001	205	wt_dual	wt_dual_TL15	20180205_TL15	20180205_TL15_trial_023	0.03726247
whisking_awakening	10.8333333333334	205	wt_dual	wt_dual_TL15	20180205_TL15	20180205_TL15_trial_023	0.3674145
quiet_awakening	6.36666666666667	205	wt_dual	wt_dual_TL15	20180205_TL15	20180205_TL15_trial_023	0.01837031
whisking_awakening	17.3	205	wt_dual	wt_dual_TL15	20180205_TL15	20180205_TL15_trial_023	0.1049464
quiet_awakening	13.1	205	wt_dual	wt_dual_TL15	20180205_TL15	20180205_TL15_trial_023	0.01297179
whisking_awakening	4	205	wt_dual	wt_dual_TL15	20180205_TL15	20180205_TL15_trial_023	0.01772659
locomotion	0.866666666666667	208	wt_dual	wt_dual_NM16	20180208_NM16	20180208_NM16_trial_002	0.8164399
quiet	15.7333333333333	208	wt_dual	wt_dual_NM16	20180208_NM16	20180208_NM16_trial_002	0.06223629
locomotion	24.0666666666667	208	wt_dual	wt_dual_NM16	20180208_NM16	20180208_NM16_trial_002	0.002489779
quiet	5.63333333333333	208	wt_dual	wt_dual_NM16	20180208_NM16	20180208_NM16_trial_002	0.008098798
whisking	5.46666666666667	208	wt_dual	wt_dual_NM16	20180208_NM16	20180208_NM16_trial_002	0.001017644
whisking	9.03333333333333	208	wt_dual	wt_dual_NM16	20180208_NM16	20180208_NM16_trial_002	0.0008876084
locomotion	11.4333333333333	208	wt_dual	wt_dual_NM16	20180208_NM16	20180208_NM16_trial_002	0.005301158
whisking	11.0666666666667	208	wt_dual	wt_dual_NM16	20180208_NM16	20180208_NM16_trial_002	0.001490562
whisking	38.8333333333333	208	wt_dual	wt_dual_NM16	20180208_NM16	20180208_NM16_trial_002	0.003052099
quiet	10.2	208	wt_dual	wt_dual_NM16	20180208_NM16	20180208_NM16_trial_002	0.001263962
whisking	34.8666666666667	208	wt_dual	wt_dual_NM16	20180208_NM16	20180208_NM16_trial_002	0.002616205
whisking	22.2	208	wt_dual	wt_dual_NM16	20180208_NM16	20180208_NM16_trial_002	0.003433343
locomotion	12.7	208	wt_dual	wt_dual_NM16	20180208_NM16	20180208_NM16_trial_002	0.03272687
whisking	61.6333333333334	208	wt_dual	wt_dual_NM16	20180208_NM16	20180208_NM16_trial_002	0.007405532
locomotion	24.1333333333333	208	wt_dual	wt_dual_NM16	20180208_NM16	20180208_NM16_trial_002	0.009282565
whisking	5.96666666666664	208	wt_dual	wt_dual_NM16	20180208_NM16	20180208_NM16_trial_002	0.005236953
locomotion	14.9333333333333	208	wt_dual	wt_dual_NM16	20180208_NM16	20180208_NM16_trial_002	0.02616798
whisking	11.5666666666667	208	wt_dual	wt_dual_NM16	20180208_NM16	20180208_NM16_trial_002	0.00215885
quiet	5.26666666666665	208	wt_dual	wt_dual_NM16	20180208_NM16	20180208_NM16_trial_002	0.00251332
whisking	7.59999999999997	208	wt_dual	wt_dual_NM16	20180208_NM16	20180208_NM16_trial_002	0.002338088
whisking	10.4333333333333	208	wt_dual	wt_dual_NM16	20180208_NM16	20180208_NM16_trial_002	0.003598213
locomotion	10.3333333333333	208	wt_dual	wt_dual_NM16	20180208_NM16	20180208_NM16_trial_002	0.02115984
locomotion	21	208	wt_dual	wt_dual_NM16	20180208_NM16	20180208_NM16_trial_002	0.1785562
whisking	11.4666666666666	208	wt_dual	wt_dual_NM16	20180208_NM16	20180208_NM16_trial_002	0.001380289
quiet	10.6333333333333	208	wt_dual	wt_dual_NM16	20180208_NM16	20180208_NM16_trial_002	0.007932843
whisking	5.33333333333337	208	wt_dual	wt_dual_NM16	20180208_NM16	20180208_NM16_trial_002	0.004172205
quiet	41.2	208	wt_dual	wt_dual_NM16	20180208_NM16	20180208_NM16_trial_002	0.002330346
whisking	6.30000000000001	208	wt_dual	wt_dual_NM16	20180208_NM16	20180208_NM16_trial_002	0.00254876
locomotion	26.7666666666667	208	wt_dual	wt_dual_NM16	20180208_NM16	20180208_NM16_trial_002	0.1775116
quiet	36.9666666666667	208	wt_dual	wt_dual_NM16	20180208_NM16	20180208_NM16_trial_002	0.004571143
whisking	4.29999999999995	208	wt_dual	wt_dual_NM16	20180208_NM16	20180208_NM16_trial_002	0.001580089
locomotion	9.39999999999998	208	wt_dual	wt_dual_NM16	20180208_NM16	20180208_NM16_trial_002	0.0185207
whisking	17.8	210	wt_dual	wt_dual_NM16	20180208_NM16	20180208_NM16_trial_006	0.002114101
locomotion	9.6	210	wt_dual	wt_dual_NM16	20180208_NM16	20180208_NM16_trial_006	0.06261744
whisking	3.93333333333333	210	wt_dual	wt_dual_NM16	20180208_NM16	20180208_NM16_trial_006	0.002047422
quiet	11.1333333333333	210	wt_dual	wt_dual_NM16	20180208_NM16	20180208_NM16_trial_006	0.003201771
whisking	14.0666666666667	210	wt_dual	wt_dual_NM16	20180208_NM16	20180208_NM16_trial_006	0.002926469
whisking	8.56666666666668	210	wt_dual	wt_dual_NM16	20180208_NM16	20180208_NM16_trial_006	0.004045307
whisking	18	210	wt_dual	wt_dual_NM16	20180208_NM16	20180208_NM16_trial_006	0.00396307
locomotion	7.03333333333332	210	wt_dual	wt_dual_NM16	20180208_NM16	20180208_NM16_trial_006	0.2205341
whisking	5.46666666666667	210	wt_dual	wt_dual_NM16	20180208_NM16	20180208_NM16_trial_006	0.3422778
locomotion	6.06666666666669	210	wt_dual	wt_dual_NM16	20180208_NM16	20180208_NM16_trial_006	0.01261339
whisking	3.23333333333335	210	wt_dual	wt_dual_NM16	20180208_NM16	20180208_NM16_trial_006	0.007105817
quiet	30.8	210	wt_dual	wt_dual_NM16	20180208_NM16	20180208_NM16_trial_006	0.007901577
whisking	4.63333333333333	210	wt_dual	wt_dual_NM16	20180208_NM16	20180208_NM16_trial_006	0.01468188
whisking	13.2333333333333	210	wt_dual	wt_dual_NM16	20180208_NM16	20180208_NM16_trial_006	0.009019853
quiet	20.7333333333333	210	wt_dual	wt_dual_NM16	20180208_NM16	20180208_NM16_trial_006	0.01353848
whisking	25.2	210	wt_dual	wt_dual_NM16	20180208_NM16	20180208_NM16_trial_006	0.01084497
quiet	19.7666666666667	210	wt_dual	wt_dual_NM16	20180208_NM16	20180208_NM16_trial_006	0.009076571
whisking	4.86666666666667	210	wt_dual	wt_dual_NM16	20180208_NM16	20180208_NM16_trial_006	0.04011011
locomotion	5.4666666666667	210	wt_dual	wt_dual_NM16	20180208_NM16	20180208_NM16_trial_006	0.2254295
quiet	20.8	210	wt_dual	wt_dual_NM16	20180208_NM16	20180208_NM16_trial_006	0.04617123
whisking	3.56666666666666	210	wt_dual	wt_dual_NM16	20180208_NM16	20180208_NM16_trial_006	0.01609979
quiet	15.4333333333333	210	wt_dual	wt_dual_NM16	20180208_NM16	20180208_NM16_trial_006	0.01302677
whisking	3.16666666666669	210	wt_dual	wt_dual_NM16	20180208_NM16	20180208_NM16_trial_006	0.01778689
quiet	6.93333333333334	210	wt_dual	wt_dual_NM16	20180208_NM16	20180208_NM16_trial_006	0.01922948
locomotion	12.5	210	wt_dual	wt_dual_NM16	20180208_NM16	20180208_NM16_trial_006	0.09683231
whisking	8.13333333333333	210	wt_dual	wt_dual_NM16	20180208_NM16	20180208_NM16_trial_006	0.1317229
locomotion	16	210	wt_dual	wt_dual_NM16	20180208_NM16	20180208_NM16_trial_006	0.07350257
whisking	6.10000000000002	210	wt_dual	wt_dual_NM16	20180208_NM16	20180208_NM16_trial_006	0.07677299
quiet	20.6	210	wt_dual	wt_dual_NM16	20180208_NM16	20180208_NM16_trial_006	0.03181065
whisking	5.26666666666671	210	wt_dual	wt_dual_NM16	20180208_NM16	20180208_NM16_trial_006	0.02580717
quiet	12.4333333333333	210	wt_dual	wt_dual_NM16	20180208_NM16	20180208_NM16_trial_006	0.01836343
whisking	3.76666666666665	210	wt_dual	wt_dual_NM16	20180208_NM16	20180208_NM16_trial_006	0.02211576
quiet	7	210	wt_dual	wt_dual_NM16	20180208_NM16	20180208_NM16_trial_006	0.02251906
whisking	11.1666666666666	210	wt_dual	wt_dual_NM16	20180208_NM16	20180208_NM16_trial_006	0.02537672
locomotion	11.0333333333334	210	wt_dual	wt_dual_NM16	20180208_NM16	20180208_NM16_trial_006	0.09392135
whisking	5.06666666666666	210	wt_dual	wt_dual_NM16	20180208_NM16	20180208_NM16_trial_006	0.04634275
locomotion	7.39999999999998	210	wt_dual	wt_dual_NM16	20180208_NM16	20180208_NM16_trial_006	0.05569869
whisking	8.36666666666667	210	wt_dual	wt_dual_NM16	20180208_NM16	20180208_NM16_trial_006	0.04345229
whisking	7.70000000000005	210	wt_dual	wt_dual_NM16	20180208_NM16	20180208_NM16_trial_006	0.03853436
quiet	7.29999999999995	210	wt_dual	wt_dual_NM16	20180208_NM16	20180208_NM16_trial_006	0.01350207
locomotion	7.36666666666667	210	wt_dual	wt_dual_NM16	20180208_NM16	20180208_NM16_trial_006	0.09442894
whisking	5.86666666666667	210	wt_dual	wt_dual_NM16	20180208_NM16	20180208_NM16_trial_006	0.04740268
quiet	20.5333333333334	210	wt_dual	wt_dual_NM16	20180208_NM16	20180208_NM16_trial_006	0.02042625
whisking	3.0333333333333	210	wt_dual	wt_dual_NM16	20180208_NM16	20180208_NM16_trial_006	0.01182998
quiet	13.1666666666666	210	wt_dual	wt_dual_NM16	20180208_NM16	20180208_NM16_trial_006	0.01289885
whisking	5.66666666666663	210	wt_dual	wt_dual_NM16	20180208_NM16	20180208_NM16_trial_006	0.01489686
locomotion	3.16666666666667	211	wt_dual	wt_dual_NM16	20180208_NM16	20180208_NM16_trial_007	0.238005
quiet	14.0666666666667	211	wt_dual	wt_dual_NM16	20180208_NM16	20180208_NM16_trial_007	0.01222907
whisking	8.33333333333334	211	wt_dual	wt_dual_NM16	20180208_NM16	20180208_NM16_trial_007	0.001660093
locomotion	5.8	211	wt_dual	wt_dual_NM16	20180208_NM16	20180208_NM16_trial_007	0.003441238
whisking	11.6666666666667	211	wt_dual	wt_dual_NM16	20180208_NM16	20180208_NM16_trial_007	0.002605903
quiet	16.5666666666667	211	wt_dual	wt_dual_NM16	20180208_NM16	20180208_NM16_trial_007	0.001864631
whisking	3.03333333333335	211	wt_dual	wt_dual_NM16	20180208_NM16	20180208_NM16_trial_007	0.002841586
quiet	7.3	211	wt_dual	wt_dual_NM16	20180208_NM16	20180208_NM16_trial_007	0.003418609
whisking	3.7	211	wt_dual	wt_dual_NM16	20180208_NM16	20180208_NM16_trial_007	0.004478147
quiet	8.26666666666667	211	wt_dual	wt_dual_NM16	20180208_NM16	20180208_NM16_trial_007	0.004064807
whisking	6.3	211	wt_dual	wt_dual_NM16	20180208_NM16	20180208_NM16_trial_007	0.005964541
whisking	5.13333333333334	211	wt_dual	wt_dual_NM16	20180208_NM16	20180208_NM16_trial_007	0.007196919
quiet	54.8666666666667	211	wt_dual	wt_dual_NM16	20180208_NM16	20180208_NM16_trial_007	0.00473829
whisking	3.63333333333333	211	wt_dual	wt_dual_NM16	20180208_NM16	20180208_NM16_trial_007	0.008775709
quiet	27.0666666666667	211	wt_dual	wt_dual_NM16	20180208_NM16	20180208_NM16_trial_007	0.003974027
locomotion	8.26666666666665	211	wt_dual	wt_dual_NM16	20180208_NM16	20180208_NM16_trial_007	0.1418863
quiet	6.53333333333333	211	wt_dual	wt_dual_NM16	20180208_NM16	20180208_NM16_trial_007	0.1059632
whisking	7	211	wt_dual	wt_dual_NM16	20180208_NM16	20180208_NM16_trial_007	0.009396886
locomotion	7.43333333333334	211	wt_dual	wt_dual_NM16	20180208_NM16	20180208_NM16_trial_007	0.04277942
whisking	9.83333333333334	211	wt_dual	wt_dual_NM16	20180208_NM16	20180208_NM16_trial_007	0.07937828
quiet	63.0333333333333	211	wt_dual	wt_dual_NM16	20180208_NM16	20180208_NM16_trial_007	0.008557743
whisking	6.70000000000005	211	wt_dual	wt_dual_NM16	20180208_NM16	20180208_NM16_trial_007	0.00841787
quiet	60.3666666666666	211	wt_dual	wt_dual_NM16	20180208_NM16	20180208_NM16_trial_007	0.009020216
whisking	6	211	wt_dual	wt_dual_NM16	20180208_NM16	20180208_NM16_trial_007	0.01088843
whisking	4.93333333333334	211	wt_dual	wt_dual_NM16	20180208_NM16	20180208_NM16_trial_007	0.01158787
quiet	17.2	211	wt_dual	wt_dual_NM16	20180208_NM16	20180208_NM16_trial_007	0.01050472
whisking	8.16666666666669	211	wt_dual	wt_dual_NM16	20180208_NM16	20180208_NM16_trial_007	0.007927173
locomotion	10.6	211	wt_dual	wt_dual_NM16	20180208_NM16	20180208_NM16_trial_007	0.3285717
whisking	10.8666666666667	211	wt_dual	wt_dual_NM16	20180208_NM16	20180208_NM16_trial_007	0.03476255
whisking	6.43333333333334	211	wt_dual	wt_dual_NM16	20180208_NM16	20180208_NM16_trial_007	0.005458104
quiet	120.133333333333	211	wt_dual	wt_dual_NM16	20180208_NM16	20180208_NM16_trial_007	0.0104957
quiet	6.7	212	wt_dual	wt_dual_NM16	20180208_NM16	20180208_NM16_trial_008	0.001334346
locomotion	11.9	212	wt_dual	wt_dual_NM16	20180208_NM16	20180208_NM16_trial_008	0.07285982
quiet	45	212	wt_dual	wt_dual_NM16	20180208_NM16	20180208_NM16_trial_008	0.002661487
whisking	8.86666666666667	212	wt_dual	wt_dual_NM16	20180208_NM16	20180208_NM16_trial_008	0.002296924
quiet	31.1666666666667	212	wt_dual	wt_dual_NM16	20180208_NM16	20180208_NM16_trial_008	0.002630941
locomotion	5.03333333333333	212	wt_dual	wt_dual_NM16	20180208_NM16	20180208_NM16_trial_008	0.1559668
locomotion	18.8666666666667	212	wt_dual	wt_dual_NM16	20180208_NM16	20180208_NM16_trial_008	0.2384844
quiet	213.166666666667	212	wt_dual	wt_dual_NM16	20180208_NM16	20180208_NM16_trial_008	0.003165836
locomotion	5.5	212	wt_dual	wt_dual_NM16	20180208_NM16	20180208_NM16_trial_008	0.2537122
quiet	7.06666666666666	212	wt_dual	wt_dual_NM16	20180208_NM16	20180208_NM16_trial_008	0.1914852
locomotion	16.0666666666667	212	wt_dual	wt_dual_NM16	20180208_NM16	20180208_NM16_trial_008	0.2579446
quiet	15.4333333333333	212	wt_dual	wt_dual_NM16	20180208_NM16	20180208_NM16_trial_008	0.01583774
whisking	5.56666666666666	212	wt_dual	wt_dual_NM16	20180208_NM16	20180208_NM16_trial_008	0.004431924
quiet	15.6	212	wt_dual	wt_dual_NM16	20180208_NM16	20180208_NM16_trial_008	0.0018135
locomotion	11.4333333333333	212	wt_dual	wt_dual_NM16	20180208_NM16	20180208_NM16_trial_008	0.3507816
whisking	7.93333333333334	212	wt_dual	wt_dual_NM16	20180208_NM16	20180208_NM16_trial_008	0.008103896
locomotion	48.5666666666667	212	wt_dual	wt_dual_NM16	20180208_NM16	20180208_NM16_trial_008	0.04435936
whisking	4.26666666666665	212	wt_dual	wt_dual_NM16	20180208_NM16	20180208_NM16_trial_008	0.004078695
locomotion	38.2	212	wt_dual	wt_dual_NM16	20180208_NM16	20180208_NM16_trial_008	0.05121367
whisking	7.86666666666667	212	wt_dual	wt_dual_NM16	20180208_NM16	20180208_NM16_trial_008	0.006065219
locomotion	6.23333333333323	212	wt_dual	wt_dual_NM16	20180208_NM16	20180208_NM16_trial_008	0.02035835
whisking	6.40000000000009	212	wt_dual	wt_dual_NM16	20180208_NM16	20180208_NM16_trial_008	0.002358589
locomotion	13.1666666666666	212	wt_dual	wt_dual_NM16	20180208_NM16	20180208_NM16_trial_008	0.007693042
whisking	8.36666666666667	213	wt_dual	wt_dual_NM16	20180208_NM16	20180208_NM16_trial_009	0.0005128125
locomotion	7.13333333333333	213	wt_dual	wt_dual_NM16	20180208_NM16	20180208_NM16_trial_009	0.0142876
locomotion	19.4333333333333	213	wt_dual	wt_dual_NM16	20180208_NM16	20180208_NM16_trial_009	0.005138189
quiet	27.4333333333333	213	wt_dual	wt_dual_NM16	20180208_NM16	20180208_NM16_trial_009	0.0009065336
whisking	4.16666666666667	213	wt_dual	wt_dual_NM16	20180208_NM16	20180208_NM16_trial_009	5.471483e-05
locomotion	7.3	213	wt_dual	wt_dual_NM16	20180208_NM16	20180208_NM16_trial_009	0.2522589
whisking	3.16666666666667	213	wt_dual	wt_dual_NM16	20180208_NM16	20180208_NM16_trial_009	0.2936921
quiet	12.6	213	wt_dual	wt_dual_NM16	20180208_NM16	20180208_NM16_trial_009	0.0008249366
locomotion	6.40000000000001	213	wt_dual	wt_dual_NM16	20180208_NM16	20180208_NM16_trial_009	0.02042056
quiet	7.26666666666667	213	wt_dual	wt_dual_NM16	20180208_NM16	20180208_NM16_trial_009	0.01223431
locomotion	7.16666666666667	213	wt_dual	wt_dual_NM16	20180208_NM16	20180208_NM16_trial_009	0.104786
quiet	64.2333333333333	213	wt_dual	wt_dual_NM16	20180208_NM16	20180208_NM16_trial_009	0.003655623
whisking	13.8	213	wt_dual	wt_dual_NM16	20180208_NM16	20180208_NM16_trial_009	0.002080587
locomotion	6.23333333333332	213	wt_dual	wt_dual_NM16	20180208_NM16	20180208_NM16_trial_009	0.3802129
whisking	6.10000000000002	213	wt_dual	wt_dual_NM16	20180208_NM16	20180208_NM16_trial_009	0.1484986
locomotion	9.06666666666666	213	wt_dual	wt_dual_NM16	20180208_NM16	20180208_NM16_trial_009	0.0636314
quiet	13.3333333333333	213	wt_dual	wt_dual_NM16	20180208_NM16	20180208_NM16_trial_009	0.0181165
whisking	15.2333333333333	213	wt_dual	wt_dual_NM16	20180208_NM16	20180208_NM16_trial_009	0.001002302
locomotion	7.10000000000002	213	wt_dual	wt_dual_NM16	20180208_NM16	20180208_NM16_trial_009	0.02143724
quiet	18.4	213	wt_dual	wt_dual_NM16	20180208_NM16	20180208_NM16_trial_009	0.01344307
locomotion	27.1	213	wt_dual	wt_dual_NM16	20180208_NM16	20180208_NM16_trial_009	0.1461848
quiet	8.39999999999998	213	wt_dual	wt_dual_NM16	20180208_NM16	20180208_NM16_trial_009	0.009971693
whisking	5.56666666666666	213	wt_dual	wt_dual_NM16	20180208_NM16	20180208_NM16_trial_009	0.001556588
whisking	4.96666666666664	213	wt_dual	wt_dual_NM16	20180208_NM16	20180208_NM16_trial_009	0.0003614831
quiet	8.43333333333334	213	wt_dual	wt_dual_NM16	20180208_NM16	20180208_NM16_trial_009	0.0005261819
whisking	5.23333333333335	213	wt_dual	wt_dual_NM16	20180208_NM16	20180208_NM16_trial_009	0.0001860238
quiet	24.6666666666667	213	wt_dual	wt_dual_NM16	20180208_NM16	20180208_NM16_trial_009	0.0005640382
whisking	6.26666666666665	213	wt_dual	wt_dual_NM16	20180208_NM16	20180208_NM16_trial_009	0.0004007113
whisking	6.96666666666664	213	wt_dual	wt_dual_NM16	20180208_NM16	20180208_NM16_trial_009	0.002662233
whisking	7.76666666666665	213	wt_dual	wt_dual_NM16	20180208_NM16	20180208_NM16_trial_009	0.001047221
quiet	5.80000000000001	213	wt_dual	wt_dual_NM16	20180208_NM16	20180208_NM16_trial_009	0.0007125083
whisking	5.16666666666663	213	wt_dual	wt_dual_NM16	20180208_NM16	20180208_NM16_trial_009	0.0009061354
quiet	19.0333333333334	213	wt_dual	wt_dual_NM16	20180208_NM16	20180208_NM16_trial_009	0.0006792177
whisking	7.09999999999997	213	wt_dual	wt_dual_NM16	20180208_NM16	20180208_NM16_trial_009	0.001539372
quiet	8.06666666666672	213	wt_dual	wt_dual_NM16	20180208_NM16	20180208_NM16_trial_009	0.0005891851
whisking	21.5666666666667	213	wt_dual	wt_dual_NM16	20180208_NM16	20180208_NM16_trial_009	0.001568929
whisking	8.79999999999995	213	wt_dual	wt_dual_NM16	20180208_NM16	20180208_NM16_trial_009	0.0008476291
quiet	21.1333333333333	213	wt_dual	wt_dual_NM16	20180208_NM16	20180208_NM16_trial_009	0.0007362606
whisking	5.5	213	wt_dual	wt_dual_NM16	20180208_NM16	20180208_NM16_trial_009	0.0007143653
whisking	5.63333333333333	213	wt_dual	wt_dual_NM16	20180208_NM16	20180208_NM16_trial_009	0.001074744
whisking	6.26666666666677	213	wt_dual	wt_dual_NM16	20180208_NM16	20180208_NM16_trial_009	0.00135023
quiet	22.0999999999999	213	wt_dual	wt_dual_NM16	20180208_NM16	20180208_NM16_trial_009	0.0007896248
nrem	210	214	wt_dual	wt_dual_NM16	20180208_NM16	20180208_NM16_trial_010	0.00135288
is	30	214	wt_dual	wt_dual_NM16	20180208_NM16	20180208_NM16_trial_010	0.0008502008
rem	90	214	wt_dual	wt_dual_NM16	20180208_NM16	20180208_NM16_trial_010	0.002432578
whisking_awakening	9.23333333333329	214	wt_dual	wt_dual_NM16	20180208_NM16	20180208_NM16_trial_010	0.4333799
whisking_awakening	30	214	wt_dual	wt_dual_NM16	20180208_NM16	20180208_NM16_trial_010	0.005785204
whisking_awakening	26.3333333333334	214	wt_dual	wt_dual_NM16	20180208_NM16	20180208_NM16_trial_010	0.07367746
nrem	75	215	wt_dual	wt_dual_NM16	20180208_NM16	20180208_NM16_trial_011	0.003861329
nrem	30	215	wt_dual	wt_dual_NM16	20180208_NM16	20180208_NM16_trial_011	0.004781805
quiet_awakening	5.36666666666667	215	wt_dual	wt_dual_NM16	20180208_NM16	20180208_NM16_trial_011	0.005191385
whisking_awakening	32.1333333333333	215	wt_dual	wt_dual_NM16	20180208_NM16	20180208_NM16_trial_011	0.182227
quiet_awakening	12.7	215	wt_dual	wt_dual_NM16	20180208_NM16	20180208_NM16_trial_011	0.0505901
whisking_awakening	3.80000000000001	215	wt_dual	wt_dual_NM16	20180208_NM16	20180208_NM16_trial_011	0.03376079
nrem	40	216	wt_dual	wt_dual_NM16	20180208_NM16	20180208_NM16_trial_014	0.007244128
nrem	58.4666666666666	216	wt_dual	wt_dual_NM16	20180208_NM16	20180208_NM16_trial_014	0.006562602
rem	90	216	wt_dual	wt_dual_NM16	20180208_NM16	20180208_NM16_trial_014	0.01031527
whisking_awakening	6.26666666666667	216	wt_dual	wt_dual_NM16	20180208_NM16	20180208_NM16_trial_014	0.1812636
quiet_awakening	15.7	216	wt_dual	wt_dual_NM16	20180208_NM16	20180208_NM16_trial_014	0.01385352
whisking_awakening	19.3666666666667	216	wt_dual	wt_dual_NM16	20180208_NM16	20180208_NM16_trial_014	0.02167969
whisking_awakening	7.66666666666669	216	wt_dual	wt_dual_NM16	20180208_NM16	20180208_NM16_trial_014	0.01380877
quiet_awakening	0.599999999999994	216	wt_dual	wt_dual_NM16	20180208_NM16	20180208_NM16_trial_014	0.01519241
rem	50	216	wt_dual	wt_dual_NM16	20180208_NM16	20180208_NM16_trial_015	0.01122968
nrem	275	216	wt_dual	wt_dual_NM16	20180208_NM16	20180208_NM16_trial_015	0.01097887
whisking_awakening	23.6666666666667	216	wt_dual	wt_dual_NM16	20180208_NM16	20180208_NM16_trial_015	0.175806
quiet_awakening	5.06666666666666	216	wt_dual	wt_dual_NM16	20180208_NM16	20180208_NM16_trial_015	0.008391243
whisking_awakening	7.56666666666666	216	wt_dual	wt_dual_NM16	20180208_NM16	20180208_NM16_trial_015	0.01411604
whisking_awakening	37.0666666666666	216	wt_dual	wt_dual_NM16	20180208_NM16	20180208_NM16_trial_015	0.02334107
whisking_awakening	13.7333333333333	216	wt_dual	wt_dual_NM16	20180208_NM16	20180208_NM16_trial_015	0.01247536
whisking_awakening	10.7	216	wt_dual	wt_dual_NM16	20180208_NM16	20180208_NM16_trial_015	0.03564233
whisking_awakening	3.76666666666668	216	wt_dual	wt_dual_NM16	20180208_NM16	20180208_NM16_trial_015	0.01606624
nrem	55	218	wt_dual	wt_dual_NM16	20180208_NM16	20180208_NM16_trial_017	0.001184587
nrem	65	218	wt_dual	wt_dual_NM16	20180208_NM16	20180208_NM16_trial_017	0.01299686
is	45	218	wt_dual	wt_dual_NM16	20180208_NM16	20180208_NM16_trial_017	0.003349969
whisking_awakening	6.3	218	wt_dual	wt_dual_NM16	20180208_NM16	20180208_NM16_trial_017	0.02085402
quiet_awakening	5.10000000000001	218	wt_dual	wt_dual_NM16	20180208_NM16	20180208_NM16_trial_017	0.01195955
whisking_awakening	6.23333333333332	218	wt_dual	wt_dual_NM16	20180208_NM16	20180208_NM16_trial_017	0.1383373
quiet_awakening	8.40000000000001	218	wt_dual	wt_dual_NM16	20180208_NM16	20180208_NM16_trial_017	0.08119211
whisking_awakening	4.33333333333334	218	wt_dual	wt_dual_NM16	20180208_NM16	20180208_NM16_trial_017	0.03848752
quiet_awakening	5.23333333333332	218	wt_dual	wt_dual_NM16	20180208_NM16	20180208_NM16_trial_017	0.01809509
whisking_awakening	17.5	218	wt_dual	wt_dual_NM16	20180208_NM16	20180208_NM16_trial_017	0.01370286
quiet_awakening	7.90000000000001	218	wt_dual	wt_dual_NM16	20180208_NM16	20180208_NM16_trial_017	0.01079333
whisking_awakening	9.13333333333333	218	wt_dual	wt_dual_NM16	20180208_NM16	20180208_NM16_trial_017	0.05480322
quiet_awakening	6.93333333333334	218	wt_dual	wt_dual_NM16	20180208_NM16	20180208_NM16_trial_017	0.1243077
whisking_awakening	7.96666666666667	218	wt_dual	wt_dual_NM16	20180208_NM16	20180208_NM16_trial_017	0.2103564
whisking_awakening	4.13333333333333	218	wt_dual	wt_dual_NM16	20180208_NM16	20180208_NM16_trial_017	0.01004374
quiet_awakening	9.93333333333334	218	wt_dual	wt_dual_NM16	20180208_NM16	20180208_NM16_trial_017	0.006689175
whisking_awakening	8.16666666666669	218	wt_dual	wt_dual_NM16	20180208_NM16	20180208_NM16_trial_017	0.02587416
quiet_awakening	12.6	218	wt_dual	wt_dual_NM16	20180208_NM16	20180208_NM16_trial_017	0.06506718
whisking_awakening	4.13333333333333	218	wt_dual	wt_dual_NM16	20180208_NM16	20180208_NM16_trial_017	0.08074588
quiet_awakening	15.2666666666667	218	wt_dual	wt_dual_NM16	20180208_NM16	20180208_NM16_trial_017	0.04609677
is	40	218	wt_dual	wt_dual_NM16	20180208_NM16	20180208_NM16_trial_018	0.009741625
rem	95	218	wt_dual	wt_dual_NM16	20180208_NM16	20180208_NM16_trial_018	0.006626058
nrem	80	218	wt_dual	wt_dual_NM16	20180208_NM16	20180208_NM16_trial_018	0.007423495
is	30	218	wt_dual	wt_dual_NM16	20180208_NM16	20180208_NM16_trial_018	0.004131172
is	20	218	wt_dual	wt_dual_NM16	20180208_NM16	20180208_NM16_trial_018	0.004118518
nrem	22.5666666666667	218	wt_dual	wt_dual_NM16	20180208_NM16	20180208_NM16_trial_018	0.00854608
whisking_awakening	37.6333333333333	218	wt_dual	wt_dual_NM16	20180208_NM16	20180208_NM16_trial_018	0.1066068
nrem	75	220	wt_dual	wt_dual_NM16	20180208_NM16	20180208_NM16_trial_021	0.001304734
nrem	50	220	wt_dual	wt_dual_NM16	20180208_NM16	20180208_NM16_trial_021	0.002112707
is	40	220	wt_dual	wt_dual_NM16	20180208_NM16	20180208_NM16_trial_021	0.001330925
rem	130	220	wt_dual	wt_dual_NM16	20180208_NM16	20180208_NM16_trial_021	0.002774218
quiet_awakening	20	220	wt_dual	wt_dual_NM16	20180208_NM16	20180208_NM16_trial_021	0.03877565
nrem	95	221	wt_dual	wt_dual_NM16	20180208_NM16	20180208_NM16_trial_022	0.0003818021
nrem	85	221	wt_dual	wt_dual_NM16	20180208_NM16	20180208_NM16_trial_022	0.001534579
is	30	221	wt_dual	wt_dual_NM16	20180208_NM16	20180208_NM16_trial_022	0.0003485903
quiet_awakening	12.6	221	wt_dual	wt_dual_NM16	20180208_NM16	20180208_NM16_trial_022	0.002791108
whisking_awakening	29.2666666666667	221	wt_dual	wt_dual_NM16	20180208_NM16	20180208_NM16_trial_022	0.1483975
quiet_awakening	5.36666666666667	221	wt_dual	wt_dual_NM16	20180208_NM16	20180208_NM16_trial_022	0.001638482
whisking_awakening	10.3333333333333	221	wt_dual	wt_dual_NM16	20180208_NM16	20180208_NM16_trial_022	0.02638971
quiet_awakening	10.5666666666667	221	wt_dual	wt_dual_NM16	20180208_NM16	20180208_NM16_trial_022	0.0201356
whisking_awakening	22.1333333333333	221	wt_dual	wt_dual_NM16	20180208_NM16	20180208_NM16_trial_022	0.0410807
quiet_awakening	14.9666666666667	221	wt_dual	wt_dual_NM16	20180208_NM16	20180208_NM16_trial_022	0.001057825
whisking_awakening	6.39999999999998	221	wt_dual	wt_dual_NM16	20180208_NM16	20180208_NM16_trial_022	0.1826427
quiet_awakening	16.4333333333333	221	wt_dual	wt_dual_NM16	20180208_NM16	20180208_NM16_trial_022	0.05431104
whisking_awakening	5.26666666666665	221	wt_dual	wt_dual_NM16	20180208_NM16	20180208_NM16_trial_022	0.002339167
quiet_awakening	1.66666666666669	221	wt_dual	wt_dual_NM16	20180208_NM16	20180208_NM16_trial_022	0.006842241
nrem	30	221	wt_dual	wt_dual_NM16	20180208_NM16	20180208_NM16_trial_023	0.001421241
is	35	221	wt_dual	wt_dual_NM16	20180208_NM16	20180208_NM16_trial_023	0.001110417
nrem	30	221	wt_dual	wt_dual_NM16	20180208_NM16	20180208_NM16_trial_023	0.001982872
nrem	27.4666666666666	221	wt_dual	wt_dual_NM16	20180208_NM16	20180208_NM16_trial_023	0.001054825
is	45	221	wt_dual	wt_dual_NM16	20180208_NM16	20180208_NM16_trial_023	0.001709197
rem	60	221	wt_dual	wt_dual_NM16	20180208_NM16	20180208_NM16_trial_023	0.002066927
quiet_awakening	0.86666666666666	221	wt_dual	wt_dual_NM16	20180208_NM16	20180208_NM16_trial_023	0.001141112
whisking_awakening	11.2	221	wt_dual	wt_dual_NM16	20180208_NM16	20180208_NM16_trial_023	0.1885787
quiet_awakening	6.83333333333334	221	wt_dual	wt_dual_NM16	20180208_NM16	20180208_NM16_trial_023	0.006639096
whisking_awakening	20.1	221	wt_dual	wt_dual_NM16	20180208_NM16	20180208_NM16_trial_023	0.006477237
quiet_awakening	31.4	221	wt_dual	wt_dual_NM16	20180208_NM16	20180208_NM16_trial_023	0.01082426
whisking_awakening	7.83333333333337	221	wt_dual	wt_dual_NM16	20180208_NM16	20180208_NM16_trial_023	0.003320071
quiet_awakening	2.76666666666665	221	wt_dual	wt_dual_NM16	20180208_NM16	20180208_NM16_trial_023	0.001961814
is	38.3666666666667	221	wt_dual	wt_dual_NM16	20180208_NM16	20180208_NM16_trial_024	0.001457901
nrem	152.466666666667	221	wt_dual	wt_dual_NM16	20180208_NM16	20180208_NM16_trial_024	0.002823956
is	20	221	wt_dual	wt_dual_NM16	20180208_NM16	20180208_NM16_trial_024	0.001684832
rem	170	221	wt_dual	wt_dual_NM16	20180208_NM16	20180208_NM16_trial_024	0.004284869
quiet_awakening	0.166666666666657	221	wt_dual	wt_dual_NM16	20180208_NM16	20180208_NM16_trial_024	0.0005825986
whisking_awakening	8.96666666666667	221	wt_dual	wt_dual_NM16	20180208_NM16	20180208_NM16_trial_024	0.0300905
quiet_awakening	7.86666666666667	221	wt_dual	wt_dual_NM16	20180208_NM16	20180208_NM16_trial_024	0.003653707
is	40	225	wt_dual	wt_dual_TR16	20180210_TR16	20180210_TR16_trial_004	0.004020635
rem	110	225	wt_dual	wt_dual_TR16	20180210_TR16	20180210_TR16_trial_004	0.00489202
nrem	50	225	wt_dual	wt_dual_TR16	20180210_TR16	20180210_TR16_trial_004	0.008324894
nrem	130	225	wt_dual	wt_dual_TR16	20180210_TR16	20180210_TR16_trial_004	0.008764056
quiet_awakening	5.66666666666666	225	wt_dual	wt_dual_TR16	20180210_TR16	20180210_TR16_trial_004	0.237371
whisking_awakening	45.3	225	wt_dual	wt_dual_TR16	20180210_TR16	20180210_TR16_trial_004	0.04855547
quiet_awakening	6.03333333333333	225	wt_dual	wt_dual_TR16	20180210_TR16	20180210_TR16_trial_004	0.05734462
quiet_awakening	6.5	225	wt_dual	wt_dual_TR16	20180210_TR16	20180210_TR16_trial_004	0.01951207
whisking_awakening	7.93333333333334	225	wt_dual	wt_dual_TR16	20180210_TR16	20180210_TR16_trial_004	0.09224243
quiet_awakening	7.56666666666666	225	wt_dual	wt_dual_TR16	20180210_TR16	20180210_TR16_trial_004	0.007173331
quiet_awakening	3	225	wt_dual	wt_dual_TR16	20180210_TR16	20180210_TR16_trial_004	0.004376393
whisking_awakening	25.6333333333333	225	wt_dual	wt_dual_TR16	20180210_TR16	20180210_TR16_trial_004	0.1070992
quiet_awakening	3.36666666666667	225	wt_dual	wt_dual_TR16	20180210_TR16	20180210_TR16_trial_004	0.02997527
is	20	226	wt_dual	wt_dual_TR16	20180210_TR16	20180210_TR16_trial_005	0.0003263789
is	60	226	wt_dual	wt_dual_TR16	20180210_TR16	20180210_TR16_trial_005	0.0005007861
nrem	30	226	wt_dual	wt_dual_TR16	20180210_TR16	20180210_TR16_trial_005	0.001243041
nrem	40	226	wt_dual	wt_dual_TR16	20180210_TR16	20180210_TR16_trial_005	0.001351422
is	95	226	wt_dual	wt_dual_TR16	20180210_TR16	20180210_TR16_trial_005	0.001491854
nrem	30	226	wt_dual	wt_dual_TR16	20180210_TR16	20180210_TR16_trial_005	0.005111847
is	50	226	wt_dual	wt_dual_TR16	20180210_TR16	20180210_TR16_trial_005	0.001507827
whisking_awakening	50	226	wt_dual	wt_dual_TR16	20180210_TR16	20180210_TR16_trial_005	0.1049278
quiet_awakening	2.16666666666663	226	wt_dual	wt_dual_TR16	20180210_TR16	20180210_TR16_trial_005	0.005257757
whisking_awakening	12.2	226	wt_dual	wt_dual_TR16	20180210_TR16	20180210_TR16_trial_005	0.1090466
quiet_awakening	2.63333333333333	226	wt_dual	wt_dual_TR16	20180210_TR16	20180210_TR16_trial_005	0.01092536
is	60	227	wt_dual	wt_dual_TR16	20180210_TR16	20180210_TR16_trial_006	0.0001369546
rem	130	227	wt_dual	wt_dual_TR16	20180210_TR16	20180210_TR16_trial_006	0.0001273474
quiet_awakening	1.53333333333333	227	wt_dual	wt_dual_TR16	20180210_TR16	20180210_TR16_trial_006	0
whisking_awakening	28.0666666666667	227	wt_dual	wt_dual_TR16	20180210_TR16	20180210_TR16_trial_006	0.09459454
quiet_awakening	10.3333333333333	227	wt_dual	wt_dual_TR16	20180210_TR16	20180210_TR16_trial_006	0.0005366749
whisking_awakening	12.2	227	wt_dual	wt_dual_TR16	20180210_TR16	20180210_TR16_trial_006	0.0004156787
whisking_awakening	45.5	227	wt_dual	wt_dual_TR16	20180210_TR16	20180210_TR16_trial_006	0.04537383
quiet_awakening	6.26666666666665	227	wt_dual	wt_dual_TR16	20180210_TR16	20180210_TR16_trial_006	0.0002980283
whisking_awakening	54	227	wt_dual	wt_dual_TR16	20180210_TR16	20180210_TR16_trial_006	0.009475528
whisking_awakening	7.43333333333334	227	wt_dual	wt_dual_TR16	20180210_TR16	20180210_TR16_trial_006	0.0003204762
quiet_awakening	16.6666666666667	227	wt_dual	wt_dual_TR16	20180210_TR16	20180210_TR16_trial_006	0.000354004
whisking_awakening	34.0333333333333	227	wt_dual	wt_dual_TR16	20180210_TR16	20180210_TR16_trial_006	0.05211342
quiet_awakening	35.6	227	wt_dual	wt_dual_TR16	20180210_TR16	20180210_TR16_trial_006	0.0007149386
whisking_awakening	10.0666666666667	227	wt_dual	wt_dual_TR16	20180210_TR16	20180210_TR16_trial_006	0.2106251
quiet_awakening	6.26666666666665	227	wt_dual	wt_dual_TR16	20180210_TR16	20180210_TR16_trial_006	0.003127804
nrem	75	228	wt_dual	wt_dual_TR16	20180210_TR16	20180210_TR16_trial_007	0.003047904
is	25	228	wt_dual	wt_dual_TR16	20180210_TR16	20180210_TR16_trial_007	0.0006119944
nrem	45	228	wt_dual	wt_dual_TR16	20180210_TR16	20180210_TR16_trial_007	0.008434122
nrem	30	228	wt_dual	wt_dual_TR16	20180210_TR16	20180210_TR16_trial_007	0.0008819737
is	60	228	wt_dual	wt_dual_TR16	20180210_TR16	20180210_TR16_trial_007	0.0009683128
is	25	228	wt_dual	wt_dual_TR16	20180210_TR16	20180210_TR16_trial_007	0.0007685128
nrem	30	228	wt_dual	wt_dual_TR16	20180210_TR16	20180210_TR16_trial_007	0.001508141
is	65	228	wt_dual	wt_dual_TR16	20180210_TR16	20180210_TR16_trial_007	0.0008735576
nrem	30	228	wt_dual	wt_dual_TR16	20180210_TR16	20180210_TR16_trial_007	0.0008539839
whisking_awakening	25.9666666666667	228	wt_dual	wt_dual_TR16	20180210_TR16	20180210_TR16_trial_007	0.1525695
quiet_awakening	3.46666666666664	228	wt_dual	wt_dual_TR16	20180210_TR16	20180210_TR16_trial_007	0.00118255
whisking_awakening	6.30000000000001	228	wt_dual	wt_dual_TR16	20180210_TR16	20180210_TR16_trial_007	0.2529053
quiet_awakening	11.1333333333333	228	wt_dual	wt_dual_TR16	20180210_TR16	20180210_TR16_trial_007	0.0718357
is	30	228	wt_dual	wt_dual_TR16	20180210_TR16	20180210_TR16_trial_009	0.001141754
nrem	30	228	wt_dual	wt_dual_TR16	20180210_TR16	20180210_TR16_trial_009	0.01504565
is	45	228	wt_dual	wt_dual_TR16	20180210_TR16	20180210_TR16_trial_009	0.0018228
is	30	228	wt_dual	wt_dual_TR16	20180210_TR16	20180210_TR16_trial_009	0.002257615
is	40	228	wt_dual	wt_dual_TR16	20180210_TR16	20180210_TR16_trial_009	0.003214642
whisking_awakening	28.4	228	wt_dual	wt_dual_TR16	20180210_TR16	20180210_TR16_trial_009	0.02789668
quiet_awakening	0.533333333333331	228	wt_dual	wt_dual_TR16	20180210_TR16	20180210_TR16_trial_009	0.00118186
whisking_awakening	37.7333333333333	228	wt_dual	wt_dual_TR16	20180210_TR16	20180210_TR16_trial_009	0.1022486
whisking_awakening	30	228	wt_dual	wt_dual_TR16	20180210_TR16	20180210_TR16_trial_009	0.1447936
nrem	35	228	wt_dual	wt_dual_TR16	20180210_TR16	20180210_TR16_trial_010	0.009754925
is	25	228	wt_dual	wt_dual_TR16	20180210_TR16	20180210_TR16_trial_010	0.00260464
is	15	228	wt_dual	wt_dual_TR16	20180210_TR16	20180210_TR16_trial_010	0.002607202
nrem	30	228	wt_dual	wt_dual_TR16	20180210_TR16	20180210_TR16_trial_010	0.002709088
rem	90	228	wt_dual	wt_dual_TR16	20180210_TR16	20180210_TR16_trial_010	0.004853483
nrem	90	228	wt_dual	wt_dual_TR16	20180210_TR16	20180210_TR16_trial_010	0.01566652
is	25	228	wt_dual	wt_dual_TR16	20180210_TR16	20180210_TR16_trial_010	0.004223285
is	40	228	wt_dual	wt_dual_TR16	20180210_TR16	20180210_TR16_trial_010	0.006158826
whisking_awakening	12.2333333333333	228	wt_dual	wt_dual_TR16	20180210_TR16	20180210_TR16_trial_010	0.2109013
quiet_awakening	0.366666666666674	228	wt_dual	wt_dual_TR16	20180210_TR16	20180210_TR16_trial_010	0.0002749165
whisking_awakening	12.1	228	wt_dual	wt_dual_TR16	20180210_TR16	20180210_TR16_trial_010	0.4591876
quiet_awakening	14.5333333333334	228	wt_dual	wt_dual_TR16	20180210_TR16	20180210_TR16_trial_010	0.006182672
quiet_awakening	18.2666666666667	228	wt_dual	wt_dual_TR16	20180210_TR16	20180210_TR16_trial_010	0.07342497
whisking_awakening	8.10000000000002	228	wt_dual	wt_dual_TR16	20180210_TR16	20180210_TR16_trial_010	0.01525359
quiet_awakening	10.6333333333333	228	wt_dual	wt_dual_TR16	20180210_TR16	20180210_TR16_trial_010	0.01411302
is	85	236	wt_dual	wt_dual_TR16	20180210_TR16	20180210_TR16_trial_016	0.000712002
is	100	236	wt_dual	wt_dual_TR16	20180210_TR16	20180210_TR16_trial_016	0.00109258
is	80	236	wt_dual	wt_dual_TR16	20180210_TR16	20180210_TR16_trial_016	0.00138975
is	40	236	wt_dual	wt_dual_TR16	20180210_TR16	20180210_TR16_trial_016	0.001431168
quiet_awakening	11.0666666666667	236	wt_dual	wt_dual_TR16	20180210_TR16	20180210_TR16_trial_016	0.01979361
whisking_awakening	6.26666666666667	236	wt_dual	wt_dual_TR16	20180210_TR16	20180210_TR16_trial_016	0.002897464
whisking_awakening	3.1	236	wt_dual	wt_dual_TR16	20180210_TR16	20180210_TR16_trial_016	0.006564922
quiet_awakening	1.3	236	wt_dual	wt_dual_TR16	20180210_TR16	20180210_TR16_trial_016	0.01477839
quiet_awakening	2.23333333333332	236	wt_dual	wt_dual_TR16	20180210_TR16	20180210_TR16_trial_016	0.009124048
whisking_awakening	12.5333333333334	236	wt_dual	wt_dual_TR16	20180210_TR16	20180210_TR16_trial_016	0.2879148
quiet_awakening	12.2333333333333	236	wt_dual	wt_dual_TR16	20180210_TR16	20180210_TR16_trial_016	0.0007856011
quiet_awakening	2.33333333333331	236	wt_dual	wt_dual_TR16	20180210_TR16	20180210_TR16_trial_016	0.01041199
whisking_awakening	3.70000000000005	236	wt_dual	wt_dual_TR16	20180210_TR16	20180210_TR16_trial_016	0.3981479
quiet_awakening	15.9666666666666	236	wt_dual	wt_dual_TR16	20180210_TR16	20180210_TR16_trial_016	0.04938225
is	74	236	wt_dual	wt_dual_TR16	20180210_TR16	20180210_TR16_trial_018	0.00515684
is	110.966666666667	236	wt_dual	wt_dual_TR16	20180210_TR16	20180210_TR16_trial_018	0.002741288
rem	80	236	wt_dual	wt_dual_TR16	20180210_TR16	20180210_TR16_trial_018	0.002144898
whisking_awakening	32.9333333333333	236	wt_dual	wt_dual_TR16	20180210_TR16	20180210_TR16_trial_018	0.08745005
quiet_awakening	1.83333333333334	236	wt_dual	wt_dual_TR16	20180210_TR16	20180210_TR16_trial_018	0.003396206
whisking_awakening	8.80000000000001	236	wt_dual	wt_dual_TR16	20180210_TR16	20180210_TR16_trial_018	0.2877147
quiet_awakening	23.8333333333333	236	wt_dual	wt_dual_TR16	20180210_TR16	20180210_TR16_trial_018	0.01025493
whisking_awakening	7.10000000000002	236	wt_dual	wt_dual_TR16	20180210_TR16	20180210_TR16_trial_018	0.01710999
quiet_awakening	5.16666666666666	236	wt_dual	wt_dual_TR16	20180210_TR16	20180210_TR16_trial_018	0.04322619
quiet_awakening	3.80000000000001	236	wt_dual	wt_dual_TR16	20180210_TR16	20180210_TR16_trial_018	0.5043294
whisking_awakening	3.89999999999998	236	wt_dual	wt_dual_TR16	20180210_TR16	20180210_TR16_trial_018	0.01456652
[truncated: 2,002 more rows]
