# Supplementary material for: Astrocytic Ca2+ signaling is reduced during sleep and is involved in the regulation of slow wave sleep
Source: Nat Commun. 2020 Jul 6;11:3240. doi: 10.1038/s41467-020-17062-2 (PMC7338360; doi:10.1038/s41467-020-17062-2)
Supplement: Supplementary file 9 — Source Data [file 41467_2020_17062_MOESM9_ESM.zip › Source Data/data sup fig 2d.xlsx]

## Sheet: Sheet1
movement	mouse	trial	state	state_duration
freely_sleeping	WT BR	WT BR 11160 Fr	IS	40.63515625
freely_sleeping	WT BR	WT BR 11160 Fr	NREM	44.589972899729
freely_sleeping	WT BR	WT BR 11160 Fr	REM	98.9333333333334
headfixed	WT BR	WT BR 11170 Fi	IS	48.4869565217391
headfixed	WT BR	WT BR 11170 Fi	NREM	45.5373983739837
headfixed	WT BR	WT BR 11170 Fi	REM	113.561904761905
freely_sleeping	WT BR	WT BR 11190 Fr	IS	37.0585585585586
freely_sleeping	WT BR	WT BR 11190 Fr	NREM	50.9431952662722
freely_sleeping	WT BR	WT BR 11190 Fr	REM	117
headfixed	WT BR	WT BR 11290 Fi	IS	45.1388888888889
headfixed	WT BR	WT BR 11290 Fi	NREM	52.2166666666667
headfixed	WT BR	WT BR 11290 Fi	REM	83.9
freely_sleeping	WT NM	WT NM 11140 Fr	IS	36.4709480122324
freely_sleeping	WT NM	WT NM 11140 Fr	NREM	57.8142857142857
freely_sleeping	WT NM	WT NM 11140 Fr	REM	103.829411764706
headfixed	WT NM	WT NM 11160 Fi	IS	34.7792792792793
headfixed	WT NM	WT NM 11160 Fi	NREM	60.8485294117647
headfixed	WT NM	WT NM 11160 Fi	REM	121.111111111111
freely_sleeping	WT NM	WT NM 11180 Fr	IS	36.332782369146
freely_sleeping	WT NM	WT NM 11180 Fr	NREM	56.1172690763052
freely_sleeping	WT NM	WT NM 11180 Fr	REM	113.268421052632
headfixed	WT TL	WT TL 11150 Fi	IS	42.2615384615385
headfixed	WT TL	WT TL 11150 Fi	NREM	55.0458333333333
headfixed	WT TL	WT TL 11150 Fi	REM	103
freely_sleeping	WT TL	WT TL 11170 Fr	IS	41.8543650793651
freely_sleeping	WT TL	WT TL 11170 Fr	NREM	56.4882205513785
freely_sleeping	WT TL	WT TL 11170 Fr	REM	110.946153846154
headfixed	WT TL	WT TL 11201 Fi	IS	42.0748148148148
headfixed	WT TL	WT TL 11201 Fi	NREM	55.8820175438596
headfixed	WT TL	WT TL 11201 Fi	REM	105.442857142857
