# Supplementary material for: Astrocytic Ca2+ signaling is reduced during sleep and is involved in the regulation of slow wave sleep
Source: Nat Commun. 2020 Jul 6;11:3240. doi: 10.1038/s41467-020-17062-2 (PMC7338360; doi:10.1038/s41467-020-17062-2)
Supplement: Supplementary file 9 — Source Data [file 41467_2020_17062_MOESM9_ESM.zip › Source Data/data sup fig 15.xlsx]

## Sheet: Sheet1
genotype	mouse	trial	state	freq	dx_squared
wt_dual	wt_dual_TR16	20180115_TR16_trial_001	whisking	4.18891295795524	0.315442590053691
wt_dual	wt_dual_TR16	20180115_TR16_trial_001	locomotion	5.41964644384392	0.315442590053691
wt_dual	wt_dual_TR16	20180115_TR16_trial_002	whisking	2.73784237447903	0.492879046958892
wt_dual	wt_dual_TR16	20180115_TR16_trial_002	quiet	2.0600406079514	0.492879046958892
wt_dual	wt_dual_TR16	20180115_TR16_trial_002	locomotion	6.83175148376051	0.492879046958892
wt_dual	wt_dual_TR16	20180115_TR16_trial_003	whisking	3.15953502922172	0.492879046958892
wt_dual	wt_dual_TR16	20180115_TR16_trial_003	quiet	2.67896176435755	0.492879046958892
wt_dual	wt_dual_TR16	20180115_TR16_trial_003	locomotion	7.44885720570909	0.492879046958892
wt_dual	wt_dual_TR16	20180115_TR16_trial_007	whisking	1.00054800681974	0.354872913810402
wt_dual	wt_dual_TR16	20180115_TR16_trial_007	quiet	0.968495706487392	0.354872913810402
wt_dual	wt_dual_TR16	20180115_TR16_trial_007	locomotion	6.34908075041166	0.354872913810402
wt_dual	wt_dual_TR16	20180115_TR16_trial_008	quiet	8.08357244984843	0.446103189004027
wt_dual	wt_dual_TR16	20180115_TR16_trial_008	locomotion	6.1691218722794	0.446103189004027
wt_dual	wt_dual_TR16	20180115_TR16_trial_009	whisking	4.61653119045173	0.177436456905202
wt_dual	wt_dual_TR16	20180115_TR16_trial_009	quiet	5.49867443710271	0.177436456905202
wt_dual	wt_dual_TR16	20180115_TR16_trial_009	locomotion	5.1656200634269	0.177436456905202
wt_dual	wt_dual_TR16	20180115_TR16_trial_010	whisking	3.24983881615965	0.315442590053691
wt_dual	wt_dual_TR16	20180115_TR16_trial_010	quiet	1.70381926384225	0.315442590053691
wt_dual	wt_dual_TR16	20180115_TR16_trial_010	locomotion	4.06914001158002	0.315442590053691
wt_dual	wt_dual_TR16	20180115_TR16_trial_011	whisking	1.74719741541343	0.354872913810402
wt_dual	wt_dual_TR16	20180115_TR16_trial_011	quiet	0.628397981024163	0.354872913810402
wt_dual	wt_dual_TR16	20180115_TR16_trial_011	locomotion	3.07996982524394	0.354872913810402
wt_dual	wt_dual_TR16	20180115_TR16_trial_012	whisking	2.74427498636642	0.315442590053691
wt_dual	wt_dual_TR16	20180115_TR16_trial_012	quiet	2.14574770514037	0.315442590053691
wt_dual	wt_dual_TR16	20180115_TR16_trial_012	locomotion	7.84253315167808	0.315442590053691
wt_dual	wt_dual_TR16	20180115_TR16_trial_013	whisking	5.80419725447309	0.315442590053691
wt_dual	wt_dual_TR16	20180115_TR16_trial_013	quiet	1.82812634245447	0.315442590053691
wt_dual	wt_dual_TR16	20180115_TR16_trial_013	locomotion	7.43411243109516	0.315442590053691
wt_dual	wt_dual_TR16	20180115_TR16_trial_014	whisking	2.26813515210696	0.315442590053691
wt_dual	wt_dual_TR16	20180115_TR16_trial_014	quiet	2.41546208300349	0.315442590053691
wt_dual	wt_dual_TR16	20180115_TR16_trial_014	locomotion	5.49454100632684	0.315442590053691
wt_dual	wt_dual_TR16	20180115_TR16_trial_016	whisking	1.27186618155876	0.315442590053691
wt_dual	wt_dual_TR16	20180115_TR16_trial_016	locomotion	2.27057288265962	0.315442590053691
wt_dual	wt_dual_TR16	20180115_TR16_trial_017	whisking	1.32712311423609	0.50186608762953
wt_dual	wt_dual_TR16	20180115_TR16_trial_017	quiet	1.23888858214849	0.50186608762953
wt_dual	wt_dual_TR16	20180115_TR16_trial_017	locomotion	5.6991646779218	0.50186608762953
wt_dual	wt_dual_TR15	20180116_TR15_trial_002	whisking	1.1232418249573	0.223051594502013
wt_dual	wt_dual_TR15	20180116_TR15_trial_002	quiet	1.72339580301147	0.223051594502013
wt_dual	wt_dual_TR15	20180116_TR15_trial_002	locomotion	3.37430542734309	0.223051594502013
wt_dual	wt_dual_TR15	20180116_TR15_trial_003	whisking	0.615228463876296	0.709745827620806
wt_dual	wt_dual_TR15	20180116_TR15_trial_003	quiet	0.381988195020745	0.709745827620806
wt_dual	wt_dual_TR15	20180116_TR15_trial_003	locomotion	1.431258088763	0.709745827620806
wt_dual	wt_dual_TR15	20180116_TR15_trial_005	whisking	1.82596312895963	0.315442590053691
wt_dual	wt_dual_TR15	20180116_TR15_trial_005	quiet	0.98496724890009	0.315442590053691
wt_dual	wt_dual_TR15	20180116_TR15_trial_005	locomotion	2.91592237043091	0.315442590053691
wt_dual	wt_dual_TR15	20180116_TR15_trial_006	whisking	1.01754551656021	0.73323995562792
wt_dual	wt_dual_TR15	20180116_TR15_trial_006	quiet	0.213588040862951	0.73323995562792
wt_dual	wt_dual_TR15	20180116_TR15_trial_006	locomotion	1.22704198426885	0.73323995562792
wt_dual	wt_dual_TR15	20180116_TR15_trial_017	is	0.651888313345972	0.315442590053691
wt_dual	wt_dual_TR15	20180116_TR15_trial_017	nrem	1.32692578700926	0.315442590053691
wt_dual	wt_dual_TR15	20180116_TR15_trial_018	nrem	0.741204448848337	0.315442590053691
wt_dual	wt_dual_TR15	20180116_TR15_trial_018	rem	0.851810870188197	0.315442590053691
wt_dual	wt_dual_TR15	20180116_TR15_trial_019	is	0.166583748401576	0.586566799686617
wt_dual	wt_dual_TR15	20180116_TR15_trial_019	nrem	0.244952147371828	0.586566799686617
wt_dual	wt_dual_TR15	20180116_TR15_trial_019	rem	0.184796904893481	0.586566799686617
wt_dual	wt_dual_TR15	20180116_TR15_trial_020	is	0.391582087054874	0.315442590053691
wt_dual	wt_dual_TR15	20180116_TR15_trial_020	nrem	0.712175608620268	0.315442590053691
wt_dual	wt_dual_TR15	20180116_TR15_trial_021	is	0.559842996099921	0.315442590053691
wt_dual	wt_dual_TR15	20180116_TR15_trial_021	nrem	0.965850072251364	0.315442590053691
wt_dual	wt_dual_TR15	20180116_TR15_trial_021	rem	0.453447494578669	0.315442590053691
wt_dual	wt_dual_TR16	20180117_TR16_trial_002	whisking	4.60169288200699	0.454237329677315
wt_dual	wt_dual_TR16	20180117_TR16_trial_002	quiet	1.80400585136951	0.454237329677315
wt_dual	wt_dual_TR16	20180117_TR16_trial_005	is	0.804499803244016	0.454237329677315
wt_dual	wt_dual_TR16	20180117_TR16_trial_005	nrem	1.52217415747927	0.454237329677315
wt_dual	wt_dual_TR16	20180117_TR16_trial_005	rem	1.43410834491325	0.454237329677315
wt_dual	wt_dual_TR16	20180117_TR16_trial_006	nrem	1.88890812092526	0.454237329677315
wt_dual	wt_dual_TR16	20180117_TR16_trial_007	nrem	1.48866681097111	0.454237329677315
wt_dual	wt_dual_TR16	20180117_TR16_trial_008	is	0.704288075322981	0.454237329677315
wt_dual	wt_dual_TR16	20180117_TR16_trial_008	nrem	1.6232558982862	0.454237329677315
wt_dual	wt_dual_TR16	20180117_TR16_trial_010	nrem	1.61100842985293	0.454237329677315
wt_dual	wt_dual_TR16	20180117_TR16_trial_010	rem	2.63350561696366	0.454237329677315
wt_dual	wt_dual_TR16	20180117_TR16_trial_011	is	0.750682684351297	0.315442590053691
wt_dual	wt_dual_TR16	20180117_TR16_trial_011	nrem	1.3625375502913	0.315442590053691
wt_dual	wt_dual_TR16	20180117_TR16_trial_013	is	0.558943845602297	0.454237329677315
wt_dual	wt_dual_TR16	20180117_TR16_trial_013	nrem	0.892878076340626	0.454237329677315
wt_dual	wt_dual_TR16	20180117_TR16_trial_013	rem	1.11624827688865	0.454237329677315
wt_dual	wt_dual_TR16	20180117_TR16_trial_014	is	0.834618788689396	0.315442590053691
wt_dual	wt_dual_TR16	20180117_TR16_trial_014	nrem	1.49347296488052	0.315442590053691
wt_dual	wt_dual_TR16	20180117_TR16_trial_015	is	1.25828075553511	0.315442590053691
wt_dual	wt_dual_TR16	20180117_TR16_trial_015	nrem	2.32977820871397	0.315442590053691
wt_dual	wt_dual_TR16	20180117_TR16_trial_015	rem	1.96735176119965	0.315442590053691
wt_dual	wt_dual_TR16	20180117_TR16_trial_017	is	0.128960570739294	0.586566799686617
wt_dual	wt_dual_TR16	20180117_TR16_trial_017	nrem	0.139346656973331	0.586566799686617
wt_dual	wt_dual_TR16	20180117_TR16_trial_017	rem	0.125210039599225	0.586566799686617
wt_dual	wt_dual_TR16	20180117_TR16_trial_018	is	0.139186636274894	0.586566799686617
wt_dual	wt_dual_TR16	20180117_TR16_trial_018	nrem	0.30050151361098	0.586566799686617
wt_dual	wt_dual_TR16	20180117_TR16_trial_018	rem	0.127322494721317	0.586566799686617
wt_dual	wt_dual_TR16	20180117_TR16_trial_019	is	0.321313468689989	0.50186608762953
wt_dual	wt_dual_TR16	20180117_TR16_trial_019	nrem	0.877198985327593	0.50186608762953
wt_dual	wt_dual_TR16	20180117_TR16_trial_019	rem	0.339569915774648	0.50186608762953
wt_dual	wt_dual_TR16	20180117_TR16_trial_020	is	0.666965792439008	0.536669812945789
wt_dual	wt_dual_TR16	20180117_TR16_trial_021	is	0.585127849522047	0.536669812945789
wt_dual	wt_dual_TR16	20180117_TR16_trial_021	nrem	0.86561596500588	0.536669812945789
wt_dual	wt_dual_TR16	20180117_TR16_trial_021	rem	1.91749213977206	0.536669812945789
wt_dual	wt_dual_TR16	20180117_TR16_trial_022	is	0.291459392141075	0.315442590053691
wt_dual	wt_dual_TR16	20180117_TR16_trial_022	rem	0.325776385086718	0.315442590053691
wt_dual	wt_dual_BL15	20180118_BL15_trial_008	is	0.283471355231453	0.709745827620806
wt_dual	wt_dual_BL15	20180118_BL15_trial_008	nrem	0.778339088792969	0.709745827620806
wt_dual	wt_dual_BL15	20180118_BL15_trial_010	is	0.136708433966749	0.709745827620806
wt_dual	wt_dual_BL15	20180118_BL15_trial_010	nrem	0.768496696655942	0.709745827620806
wt_dual	wt_dual_BL15	20180118_BL15_trial_010	rem	0.347239422275543	0.709745827620806
wt_dual	wt_dual_BL15	20180118_BL15_trial_013	is	0.299487200798981	0.709745827620806
wt_dual	wt_dual_BL15	20180118_BL15_trial_013	nrem	0.691306423978675	0.709745827620806
wt_dual	wt_dual_BL15	20180118_BL15_trial_013	rem	0.367749764353953	0.709745827620806
wt_dual	wt_dual_BL15	20180118_BL15_trial_014	is	0.310460240925479	0.709745827620806
wt_dual	wt_dual_BL15	20180118_BL15_trial_014	nrem	1.0358654133097	0.709745827620806
wt_dual	wt_dual_BL15	20180118_BL15_trial_014	rem	0.438829047282644	0.709745827620806
wt_dual	wt_dual_BL15	20180118_BL15_trial_019	is	0.159867713188535	0.586566799686617
wt_dual	wt_dual_BL15	20180118_BL15_trial_019	nrem	0.663066888224761	0.586566799686617
wt_dual	wt_dual_BL15	20180118_BL15_trial_019	rem	0.166417477357631	0.586566799686617
wt_dual	wt_dual_NM16	20180119_NM16_trial_007	is	0.252603166302462	0.709745827620806
wt_dual	wt_dual_NM16	20180119_NM16_trial_007	nrem	0.529026368023797	0.709745827620806
wt_dual	wt_dual_NM16	20180119_NM16_trial_008	is	0.226930998307042	0.709745827620806
wt_dual	wt_dual_NM16	20180119_NM16_trial_008	nrem	0.671272625045546	0.709745827620806
wt_dual	wt_dual_NM16	20180119_NM16_trial_009	is	0.221421095494862	0.709745827620806
wt_dual	wt_dual_NM16	20180119_NM16_trial_009	nrem	0.452644687404861	0.709745827620806
wt_dual	wt_dual_NM16	20180119_NM16_trial_009	rem	0.55803754101859	0.709745827620806
wt_dual	wt_dual_NM16	20180119_NM16_trial_010	nrem	0.49374782190838	0.586566799686617
wt_dual	wt_dual_NM16	20180119_NM16_trial_011	is	0.264068661996547	0.586566799686617
wt_dual	wt_dual_NM16	20180119_NM16_trial_011	nrem	0.620770933995058	0.586566799686617
wt_dual	wt_dual_NM16	20180119_NM16_trial_011	rem	0.617732048599066	0.586566799686617
wt_dual	wt_dual_NM16	20180119_NM16_trial_013	is	0.249541669556322	0.586566799686617
wt_dual	wt_dual_NM16	20180119_NM16_trial_013	nrem	0.555170365801412	0.586566799686617
wt_dual	wt_dual_NM16	20180119_NM16_trial_013	rem	0.326034342133889	0.586566799686617
wt_dual	wt_dual_NM16	20180119_NM16_trial_017	nrem	0.0736067511770676	0.586566799686617
wt_dual	wt_dual_TL16	20180120_TL16_trial_008	is	0.34496372429182	0.709745827620806
wt_dual	wt_dual_TL16	20180120_TL16_trial_008	nrem	1.06394396880429	0.709745827620806
wt_dual	wt_dual_TL16	20180120_TL16_trial_009	is	0.477956937722906	0.709745827620806
wt_dual	wt_dual_TL16	20180120_TL16_trial_009	nrem	0.735857455438491	0.709745827620806
wt_dual	wt_dual_TL16	20180120_TL16_trial_009	rem	0.609918112447748	0.709745827620806
wt_dual	wt_dual_TL16	20180120_TL16_trial_010	is	0.788086490200268	0.354872913810402
wt_dual	wt_dual_TL16	20180120_TL16_trial_010	nrem	0.407516386501684	0.354872913810402
wt_dual	wt_dual_TL16	20180120_TL16_trial_010	rem	0.771721852698842	0.354872913810402
wt_dual	wt_dual_TL16	20180120_TL16_trial_012	is	1.22516904286704	0.315442590053691
wt_dual	wt_dual_TL16	20180120_TL16_trial_012	rem	3.06412587670488	0.315442590053691
wt_dual	wt_dual_TL16	20180120_TL16_trial_013	is	1.99257840437859	0.315442590053691
wt_dual	wt_dual_TL16	20180120_TL16_trial_013	nrem	2.31884663160768	0.315442590053691
wt_dual	wt_dual_TL16	20180120_TL16_trial_014	nrem	3.73744062150951	0.315442590053691
wt_dual	wt_dual_TL16	20180120_TL16_trial_015	is	0.283497243396275	0.454237329677315
wt_dual	wt_dual_TL16	20180120_TL16_trial_015	nrem	0.302203984854592	0.454237329677315
wt_dual	wt_dual_TL16	20180120_TL16_trial_015	rem	0.368311106541533	0.454237329677315
wt_dual	wt_dual_TL16	20180120_TL16_trial_016	is	1.28294917782153	0.3211942960829
wt_dual	wt_dual_TL16	20180120_TL16_trial_016	rem	1.98645808363121	0.3211942960829
wt_dual	wt_dual_TL16	20180120_TL16_trial_017	is	0.364944351382789	0.709745827620806
wt_dual	wt_dual_TL16	20180120_TL16_trial_017	nrem	1.03077608933101	0.709745827620806
wt_dual	wt_dual_TL16	20180120_TL16_trial_018	is	0.497484368911079	0.876229416815809
wt_dual	wt_dual_TL16	20180120_TL16_trial_018	nrem	0.830369298751868	0.876229416815809
wt_dual	wt_dual_TL15	20180121_TL15_trial_001	whisking	4.40166952261152	0.315442590053691
wt_dual	wt_dual_TL15	20180121_TL15_trial_001	quiet	2.32463774613708	0.315442590053691
wt_dual	wt_dual_TL15	20180121_TL15_trial_001	locomotion	8.79042367091963	0.315442590053691
wt_dual	wt_dual_TL15	20180121_TL15_trial_002	whisking	2.26206528199821	0.709745827620806
wt_dual	wt_dual_TL15	20180121_TL15_trial_002	quiet	1.80302469947976	0.709745827620806
wt_dual	wt_dual_TL15	20180121_TL15_trial_002	locomotion	4.64887837741579	0.709745827620806
wt_dual	wt_dual_TL15	20180121_TL15_trial_005	whisking	4.33112187482719	0.315442590053691
wt_dual	wt_dual_TL15	20180121_TL15_trial_005	quiet	2.81464949679529	0.315442590053691
wt_dual	wt_dual_TL15	20180121_TL15_trial_005	locomotion	8.1301376220819	0.315442590053691
wt_dual	wt_dual_TL15	20180121_TL15_trial_009	whisking	2.04525710048058	0.315442590053691
wt_dual	wt_dual_TL15	20180121_TL15_trial_009	quiet	2.03274842151305	0.315442590053691
wt_dual	wt_dual_TL15	20180121_TL15_trial_009	locomotion	4.67830819491921	0.315442590053691
wt_dual	wt_dual_TL15	20180121_TL15_trial_012	whisking	0.878754027813262	0.315442590053691
wt_dual	wt_dual_TL15	20180121_TL15_trial_012	quiet	0.882550705531111	0.315442590053691
wt_dual	wt_dual_TL15	20180121_TL15_trial_012	locomotion	2.56714674541262	0.315442590053691
wt_dual	wt_dual_TL15	20180121_TL15_trial_014	whisking	2.51095004130879	0.177436456905202
wt_dual	wt_dual_TL15	20180121_TL15_trial_014	locomotion	3.69969634690577	0.177436456905202
wt_dual	wt_dual_TL15	20180121_TL15_trial_016	whisking	2.07527253877376	0.315442590053691
wt_dual	wt_dual_TL15	20180121_TL15_trial_016	quiet	1.37679841181192	0.315442590053691
wt_dual	wt_dual_TL15	20180121_TL15_trial_016	locomotion	3.38336106261788	0.315442590053691
wt_dual	wt_dual_TL15	20180121_TL15_trial_017	whisking	1.60322834279898	0.315442590053691
wt_dual	wt_dual_TL15	20180121_TL15_trial_017	quiet	1.11864683971854	0.315442590053691
wt_dual	wt_dual_TL15	20180121_TL15_trial_017	locomotion	2.60254564740185	0.315442590053691
wt_dual	wt_dual_TL15	20180121_TL15_trial_018	whisking	1.3052383863018	0.315442590053691
wt_dual	wt_dual_TL15	20180121_TL15_trial_018	quiet	0.98618414294608	0.315442590053691
wt_dual	wt_dual_TL15	20180121_TL15_trial_018	locomotion	6.42602712303356	0.315442590053691
wt_dual	wt_dual_TL15	20180121_TL15_trial_019	whisking	2.58640461934028	0.315442590053691
wt_dual	wt_dual_TL15	20180121_TL15_trial_019	quiet	1.91407350682021	0.315442590053691
wt_dual	wt_dual_TL15	20180121_TL15_trial_019	locomotion	4.56240465305947	0.315442590053691
wt_dual	wt_dual_TR15	20180130_TR15_trial_002	whisking	2.0077267288537	0.315442590053691
wt_dual	wt_dual_TR15	20180130_TR15_trial_002	locomotion	2.2455727073444	0.315442590053691
wt_dual	wt_dual_TR15	20180130_TR15_trial_003	whisking	2.70716846474698	0.315442590053691
wt_dual	wt_dual_TR15	20180130_TR15_trial_003	quiet	2.02264710589173	0.315442590053691
wt_dual	wt_dual_TR15	20180130_TR15_trial_003	locomotion	6.18968087937728	0.315442590053691
wt_dual	wt_dual_TR15	20180130_TR15_trial_004	whisking	3.11204835962002	0.315442590053691
wt_dual	wt_dual_TR15	20180130_TR15_trial_004	quiet	1.77940264015413	0.315442590053691
wt_dual	wt_dual_TR15	20180130_TR15_trial_004	locomotion	10.2010357130425	0.315442590053691
wt_dual	wt_dual_TR15	20180130_TR15_trial_005	whisking	2.38748892006875	0.315442590053691
wt_dual	wt_dual_TR15	20180130_TR15_trial_005	quiet	1.15661324793273	0.315442590053691
wt_dual	wt_dual_TR15	20180130_TR15_trial_005	locomotion	5.00920229551364	0.315442590053691
wt_dual	wt_dual_TR15	20180130_TR15_trial_006	whisking	2.87262131130399	0.231753739631283
wt_dual	wt_dual_TR15	20180130_TR15_trial_006	quiet	1.71092711572538	0.231753739631283
wt_dual	wt_dual_TR15	20180130_TR15_trial_006	locomotion	7.2401374062022	0.231753739631283
wt_dual	wt_dual_TR15	20180130_TR15_trial_007	whisking	3.9001765720521	0.231753739631283
wt_dual	wt_dual_TR15	20180130_TR15_trial_007	quiet	1.81000898957523	0.231753739631283
wt_dual	wt_dual_TR15	20180130_TR15_trial_007	locomotion	8.62080573784882	0.231753739631283
wt_dual	wt_dual_TR15	20180130_TR15_trial_008	whisking	2.08815679845623	0.315442590053691
wt_dual	wt_dual_TR15	20180130_TR15_trial_008	quiet	0.997714622859729	0.315442590053691
wt_dual	wt_dual_TR15	20180130_TR15_trial_008	locomotion	5.52969613986676	0.315442590053691
wt_dual	wt_dual_TR15	20180130_TR15_trial_010	whisking	0.800359633465612	0.454237329677315
wt_dual	wt_dual_TR15	20180130_TR15_trial_010	quiet	0.57259063700053	0.454237329677315
wt_dual	wt_dual_TR15	20180130_TR15_trial_010	locomotion	9.35105162113588	0.454237329677315
wt_dual	wt_dual_TL15	20180202_TL15_trial_006	nrem	0.521565459297927	0.315442590053691
wt_dual	wt_dual_TL15	20180202_TL15_trial_007	is	0.10342938520814	0.315442590053691
wt_dual	wt_dual_TL15	20180202_TL15_trial_008	is	0.242429047907472	0.315442590053691
wt_dual	wt_dual_TL15	20180202_TL15_trial_008	nrem	0.750732584539782	0.315442590053691
wt_dual	wt_dual_TL15	20180202_TL15_trial_009	is	0.24483308168355	0.315442590053691
wt_dual	wt_dual_TL15	20180202_TL15_trial_009	nrem	0.466438409463788	0.315442590053691
wt_dual	wt_dual_TL15	20180202_TL15_trial_009	rem	0.301856171220957	0.315442590053691
wt_dual	wt_dual_TL15	20180202_TL15_trial_010	is	0.280840132102953	0.231753739631283
wt_dual	wt_dual_TL15	20180202_TL15_trial_010	nrem	0.886041323722639	0.231753739631283
wt_dual	wt_dual_TL15	20180202_TL15_trial_017	nrem	0.235476613621963	0.36211521817388
wt_dual	wt_dual_TL15	20180202_TL15_trial_018	is	0.269239554320595	0.36211521817388
wt_dual	wt_dual_TL15	20180202_TL15_trial_019	is	0.257734104290516	0.36211521817388
wt_dual	wt_dual_TL15	20180202_TL15_trial_019	nrem	0.480654451574471	0.36211521817388
wt_dual	wt_dual_TL15	20180202_TL15_trial_019	rem	0.589712600763486	0.36211521817388
wt_dual	wt_dual_TL15	20180202_TL15_trial_020	is	0.151712859012237	0.454237329677315
wt_dual	wt_dual_TL15	20180202_TL15_trial_020	nrem	0.266190512627396	0.454237329677315
wt_dual	wt_dual_TL15	20180202_TL15_trial_021	is	0.120441883543986	0.454237329677315
wt_dual	wt_dual_TL15	20180202_TL15_trial_021	rem	0.228530753391153	0.454237329677315
wt_dual	wt_dual_TL15	20180202_TL15_trial_022	is	0.129164805368864	0.454237329677315
wt_dual	wt_dual_TL15	20180202_TL15_trial_022	rem	0.170011795100899	0.454237329677315
wt_dual	wt_dual_TL15	20180202_TL15_trial_023	is	0.13949642265401	0.454237329677315
wt_dual	wt_dual_TL15	20180202_TL15_trial_024	is	0.188567505039662	0.454237329677315
wt_dual	wt_dual_TL15	20180202_TL15_trial_024	nrem	0.304153463042697	0.454237329677315
wt_dual	wt_dual_TL15	20180202_TL15_trial_024	rem	0.262585823093528	0.454237329677315
wt_dual	wt_dual_TL15	20180202_TL15_trial_025	is	0.111423561327436	0.389435296362582
wt_dual	wt_dual_TL15	20180202_TL15_trial_025	nrem	0.217927495369881	0.389435296362582
wt_dual	wt_dual_TL15	20180202_TL15_trial_026	nrem	0.0947790316528139	0.389435296362582
wt_dual	wt_dual_TL15	20180202_TL15_trial_026	rem	0.30553766782815	0.389435296362582
wt_dual	wt_dual_TL16	20180203_TL16_trial_007	is	0.215099540923943	0.389435296362582
wt_dual	wt_dual_TL16	20180203_TL16_trial_007	nrem	0.639584969508542	0.389435296362582
wt_dual	wt_dual_TL16	20180203_TL16_trial_008	is	0.245778253928612	0.389435296362582
wt_dual	wt_dual_TL16	20180203_TL16_trial_008	nrem	0.457634819107353	0.389435296362582
wt_dual	wt_dual_TL16	20180203_TL16_trial_009	is	0.287752456095686	0.315442590053691
wt_dual	wt_dual_TL16	20180203_TL16_trial_009	nrem	0.844938909543566	0.315442590053691
wt_dual	wt_dual_TL16	20180203_TL16_trial_009	rem	0.642977901896567	0.315442590053691
wt_dual	wt_dual_TL16	20180203_TL16_trial_010	is	0.26877416769802	0.315442590053691
wt_dual	wt_dual_TL16	20180203_TL16_trial_010	nrem	1.31664575364268	0.315442590053691
wt_dual	wt_dual_TL16	20180203_TL16_trial_011	nrem	0.767295791652389	0.315442590053691
wt_dual	wt_dual_TL16	20180203_TL16_trial_012	nrem	0.834335792581979	0.315442590053691
wt_dual	wt_dual_TL16	20180203_TL16_trial_014	is	0.319324133049299	0.315442590053691
wt_dual	wt_dual_TL16	20180203_TL16_trial_014	nrem	0.801016469344005	0.315442590053691
wt_dual	wt_dual_TL16	20180203_TL16_trial_015	is	0.391882115809522	0.315442590053691
wt_dual	wt_dual_TL16	20180203_TL16_trial_016	is	0.314525804240465	0.315442590053691
wt_dual	wt_dual_TL16	20180203_TL16_trial_016	rem	0.632150384877389	0.315442590053691
wt_dual	wt_dual_TL16	20180203_TL16_trial_017	is	0.122877639687457	0.177436456905202
wt_dual	wt_dual_TL16	20180203_TL16_trial_017	nrem	0.240470219603409	0.177436456905202
wt_dual	wt_dual_TL16	20180203_TL16_trial_020	is	0.848028257712173	0.337572331805377
wt_dual	wt_dual_TL16	20180203_TL16_trial_020	nrem	0.977618851498875	0.337572331805377
wt_dual	wt_dual_TL16	20180203_TL16_trial_021	is	1.05629257941797	0.337572331805377
wt_dual	wt_dual_TL16	20180203_TL16_trial_021	nrem	1.40587871126528	0.337572331805377
wt_dual	wt_dual_TL16	20180203_TL16_trial_022	is	1.30389648524652	0.337572331805377
wt_dual	wt_dual_TL16	20180203_TL16_trial_022	nrem	1.57739992304722	0.337572331805377
wt_dual	wt_dual_TL16	20180203_TL16_trial_022	rem	3.06318111355778	0.337572331805377
wt_dual	wt_dual_TL16	20180203_TL16_trial_023	is	0.747257153281904	0.36211521817388
wt_dual	wt_dual_TL16	20180203_TL16_trial_023	nrem	1.44005050049209	0.36211521817388
wt_dual	wt_dual_TL16	20180203_TL16_trial_024	is	0.754199516384452	0.36211521817388
wt_dual	wt_dual_TL16	20180203_TL16_trial_024	nrem	1.55758133925989	0.36211521817388
wt_dual	wt_dual_TL16	20180203_TL16_trial_024	rem	1.56430008847275	0.36211521817388
wt_dual	wt_dual_TR15	20180204_TR15_trial_002	is	0.636692292572647	0.709745827620806
wt_dual	wt_dual_TR15	20180204_TR15_trial_002	nrem	1.39081982397082	0.709745827620806
wt_dual	wt_dual_TR15	20180204_TR15_trial_002	rem	0.766217932761807	0.709745827620806
wt_dual	wt_dual_TR15	20180204_TR15_trial_004	is	1.40967091699284	0.231753739631283
wt_dual	wt_dual_TR15	20180204_TR15_trial_004	nrem	1.97975875061747	0.231753739631283
wt_dual	wt_dual_TR15	20180204_TR15_trial_005	is	1.23781676589996	0.231753739631283
wt_dual	wt_dual_TR15	20180204_TR15_trial_005	nrem	1.34878024723257	0.231753739631283
wt_dual	wt_dual_TR15	20180204_TR15_trial_005	rem	1.71825994261809	0.231753739631283
wt_dual	wt_dual_TR15	20180204_TR15_trial_006	is	1.97917985303118	0.231753739631283
wt_dual	wt_dual_TR15	20180204_TR15_trial_006	nrem	3.18729884691986	0.231753739631283
wt_dual	wt_dual_TR15	20180204_TR15_trial_006	rem	2.62269604524532	0.231753739631283
wt_dual	wt_dual_TR15	20180204_TR15_trial_007	is	0.348337793415668	0.231753739631283
wt_dual	wt_dual_TR15	20180204_TR15_trial_007	nrem	0.594345532184331	0.231753739631283
wt_dual	wt_dual_TR15	20180204_TR15_trial_008	is	0.774581971531357	0.231753739631283
wt_dual	wt_dual_TR15	20180204_TR15_trial_008	nrem	1.55059390509932	0.231753739631283
wt_dual	wt_dual_TR15	20180204_TR15_trial_008	rem	1.55890711251594	0.231753739631283
wt_dual	wt_dual_TR15	20180204_TR15_trial_009	is	1.42778433633897	0.260696355416274
wt_dual	wt_dual_TR15	20180204_TR15_trial_009	nrem	3.75804428872508	0.260696355416274
wt_dual	wt_dual_TR15	20180204_TR15_trial_010	is	2.31308760634707	0.260696355416274
wt_dual	wt_dual_TR15	20180204_TR15_trial_010	nrem	3.58624783050288	0.260696355416274
wt_dual	wt_dual_TR15	20180204_TR15_trial_010	rem	2.89469538937973	0.260696355416274
wt_dual	wt_dual_TR15	20180204_TR15_trial_011	is	0.092363516559246	0.709745827620806
wt_dual	wt_dual_TR15	20180204_TR15_trial_011	nrem	0.106776904370285	0.709745827620806
wt_dual	wt_dual_TL15	20180205_TL15_trial_001	nrem	3.18865808999221	0.315442590053691
wt_dual	wt_dual_TL15	20180205_TL15_trial_002	is	1.54971084485634	0.315442590053691
wt_dual	wt_dual_TL15	20180205_TL15_trial_002	nrem	2.75659530726438	0.315442590053691
wt_dual	wt_dual_TL15	20180205_TL15_trial_002	rem	2.23422437946777	0.315442590053691
wt_dual	wt_dual_TL15	20180205_TL15_trial_003	nrem	2.18947831094538	0.315442590053691
wt_dual	wt_dual_TL15	20180205_TL15_trial_003	rem	4.06712183215006	0.315442590053691
wt_dual	wt_dual_TL15	20180205_TL15_trial_005	is	1.1636751535914	0.315442590053691
wt_dual	wt_dual_TL15	20180205_TL15_trial_005	nrem	1.73304478231291	0.315442590053691
wt_dual	wt_dual_TL15	20180205_TL15_trial_006	nrem	3.07253017219891	0.315442590053691
wt_dual	wt_dual_TL15	20180205_TL15_trial_006	rem	1.44107153532171	0.315442590053691
wt_dual	wt_dual_TL15	20180205_TL15_trial_007	is	0.788899651734985	0.315442590053691
wt_dual	wt_dual_TL15	20180205_TL15_trial_007	nrem	1.37624403785484	0.315442590053691
wt_dual	wt_dual_TL15	20180205_TL15_trial_010	is	1.50612709467777	0.315442590053691
wt_dual	wt_dual_TL15	20180205_TL15_trial_010	nrem	3.0508693054732	0.315442590053691
wt_dual	wt_dual_TL15	20180205_TL15_trial_011	is	1.68016452244472	0.315442590053691
wt_dual	wt_dual_TL15	20180205_TL15_trial_011	nrem	4.08426594385413	0.315442590053691
wt_dual	wt_dual_TL15	20180205_TL15_trial_012	is	2.08491217352911	0.315442590053691
wt_dual	wt_dual_TL15	20180205_TL15_trial_012	nrem	3.30674429738624	0.315442590053691
wt_dual	wt_dual_TL15	20180205_TL15_trial_012	rem	2.65791004514801	0.315442590053691
wt_dual	wt_dual_TL15	20180205_TL15_trial_013	is	1.77033749117039	0.315442590053691
wt_dual	wt_dual_TL15	20180205_TL15_trial_013	nrem	2.80935467461016	0.315442590053691
wt_dual	wt_dual_TL15	20180205_TL15_trial_013	rem	4.14217110566314	0.315442590053691
wt_dual	wt_dual_TL15	20180205_TL15_trial_017	is	0.436639667008661	0.454237329677315
wt_dual	wt_dual_TL15	20180205_TL15_trial_017	nrem	0.456458695861815	0.454237329677315
wt_dual	wt_dual_TL15	20180205_TL15_trial_018	is	0.569845727272507	0.454237329677315
wt_dual	wt_dual_TL15	20180205_TL15_trial_018	nrem	1.43093704129023	0.454237329677315
wt_dual	wt_dual_TL15	20180205_TL15_trial_018	rem	0.66095478250503	0.454237329677315
wt_dual	wt_dual_TL15	20180205_TL15_trial_019	is	0.665984497390276	0.709745827620806
wt_dual	wt_dual_TL15	20180205_TL15_trial_019	nrem	1.4350142031967	0.709745827620806
wt_dual	wt_dual_TL15	20180205_TL15_trial_019	rem	0.575205687438309	0.709745827620806
wt_dual	wt_dual_TL15	20180205_TL15_trial_020	is	0.991726824980174	0.709745827620806
wt_dual	wt_dual_TL15	20180205_TL15_trial_020	nrem	1.39530293957975	0.709745827620806
wt_dual	wt_dual_TL15	20180205_TL15_trial_020	rem	1.05852925776498	0.709745827620806
wt_dual	wt_dual_TL15	20180205_TL15_trial_021	is	0.918008284046472	0.709745827620806
wt_dual	wt_dual_TL15	20180205_TL15_trial_021	nrem	1.70405044539021	0.709745827620806
wt_dual	wt_dual_TL15	20180205_TL15_trial_021	rem	1.06763405704054	0.709745827620806
wt_dual	wt_dual_TL15	20180205_TL15_trial_022	is	1.21831878673666	0.709745827620806
wt_dual	wt_dual_TL15	20180205_TL15_trial_022	nrem	1.53447345156014	0.709745827620806
wt_dual	wt_dual_TL15	20180205_TL15_trial_023	nrem	2.04359768253025	0.709745827620806
wt_dual	wt_dual_NM16	20180208_NM16_trial_002	whisking	3.17251886778003	0.177436456905202
wt_dual	wt_dual_NM16	20180208_NM16_trial_002	quiet	2.55475130112335	0.177436456905202
wt_dual	wt_dual_NM16	20180208_NM16_trial_002	locomotion	6.00051970256834	0.177436456905202
wt_dual	wt_dual_NM16	20180208_NM16_trial_006	whisking	5.37884062524654	0.315442590053691
wt_dual	wt_dual_NM16	20180208_NM16_trial_006	quiet	5.28997681794081	0.315442590053691
wt_dual	wt_dual_NM16	20180208_NM16_trial_006	locomotion	9.83953111529358	0.315442590053691
wt_dual	wt_dual_NM16	20180208_NM16_trial_007	whisking	5.26172165822266	0.315442590053691
wt_dual	wt_dual_NM16	20180208_NM16_trial_007	quiet	4.16285820925804	0.315442590053691
wt_dual	wt_dual_NM16	20180208_NM16_trial_007	locomotion	10.4383018702496	0.315442590053691
wt_dual	wt_dual_NM16	20180208_NM16_trial_008	whisking	2.26960731231063	0.315442590053691
wt_dual	wt_dual_NM16	20180208_NM16_trial_008	quiet	2.6794649937436	0.315442590053691
wt_dual	wt_dual_NM16	20180208_NM16_trial_008	locomotion	14.6360711344425	0.315442590053691
wt_dual	wt_dual_NM16	20180208_NM16_trial_009	whisking	1.73653681759764	0.709745827620806
wt_dual	wt_dual_NM16	20180208_NM16_trial_009	quiet	1.62649878704208	0.709745827620806
wt_dual	wt_dual_NM16	20180208_NM16_trial_009	locomotion	10.6468207395762	0.709745827620806
wt_dual	wt_dual_NM16	20180208_NM16_trial_010	is	0.87222549248712	0.709745827620806
wt_dual	wt_dual_NM16	20180208_NM16_trial_010	nrem	1.40453786085838	0.709745827620806
wt_dual	wt_dual_NM16	20180208_NM16_trial_010	rem	2.06028498131573	0.709745827620806
wt_dual	wt_dual_NM16	20180208_NM16_trial_011	nrem	2.33840073492373	0.643760387864677
wt_dual	wt_dual_NM16	20180208_NM16_trial_014	nrem	3.84376280592107	0.337572331805377
wt_dual	wt_dual_NM16	20180208_NM16_trial_014	rem	5.11296813618924	0.337572331805377
wt_dual	wt_dual_NM16	20180208_NM16_trial_015	nrem	5.51672791557402	0.337572331805377
wt_dual	wt_dual_NM16	20180208_NM16_trial_015	rem	5.45788770419224	0.337572331805377
wt_dual	wt_dual_NM16	20180208_NM16_trial_017	is	2.40073011525965	0.315442590053691
wt_dual	wt_dual_NM16	20180208_NM16_trial_017	nrem	2.9873828305305	0.315442590053691
wt_dual	wt_dual_NM16	20180208_NM16_trial_018	is	2.84348664644454	0.315442590053691
wt_dual	wt_dual_NM16	20180208_NM16_trial_018	nrem	3.77135395545795	0.315442590053691
wt_dual	wt_dual_NM16	20180208_NM16_trial_018	rem	4.29468410009075	0.315442590053691
wt_dual	wt_dual_NM16	20180208_NM16_trial_021	is	1.52744728998093	0.315442590053691
wt_dual	wt_dual_NM16	20180208_NM16_trial_021	nrem	1.73518012141834	0.315442590053691
wt_dual	wt_dual_NM16	20180208_NM16_trial_021	rem	2.682040779946	0.315442590053691
wt_dual	wt_dual_NM16	20180208_NM16_trial_022	is	0.75361984133344	0.177436456905202
wt_dual	wt_dual_NM16	20180208_NM16_trial_022	nrem	1.44051292588215	0.177436456905202
wt_dual	wt_dual_NM16	20180208_NM16_trial_023	is	1.84545914240007	0.177436456905202
wt_dual	wt_dual_NM16	20180208_NM16_trial_023	nrem	2.15461304533362	0.177436456905202
wt_dual	wt_dual_NM16	20180208_NM16_trial_023	rem	2.48912921855726	0.177436456905202
wt_dual	wt_dual_NM16	20180208_NM16_trial_024	is	2.26342159976463	0.177436456905202
wt_dual	wt_dual_NM16	20180208_NM16_trial_024	nrem	3.0326583459024	0.177436456905202
wt_dual	wt_dual_NM16	20180208_NM16_trial_024	rem	3.54236494580196	0.177436456905202
wt_dual	wt_dual_TR16	20180210_TR16_trial_004	is	3.60690841198937	0.177436456905202
wt_dual	wt_dual_TR16	20180210_TR16_trial_004	nrem	6.73451263218381	0.177436456905202
wt_dual	wt_dual_TR16	20180210_TR16_trial_004	rem	4.49989464445727	0.177436456905202
wt_dual	wt_dual_TR16	20180210_TR16_trial_005	is	1.00176049263554	0.315442590053691
wt_dual	wt_dual_TR16	20180210_TR16_trial_005	nrem	2.40762065546195	0.315442590053691
wt_dual	wt_dual_TR16	20180210_TR16_trial_006	is	0.425799977946639	0.315442590053691
wt_dual	wt_dual_TR16	20180210_TR16_trial_006	rem	0.532184464744384	0.315442590053691
wt_dual	wt_dual_TR16	20180210_TR16_trial_007	is	0.974892867816277	0.315442590053691
wt_dual	wt_dual_TR16	20180210_TR16_trial_007	nrem	2.0948183677038	0.315442590053691
wt_dual	wt_dual_TR16	20180210_TR16_trial_009	is	1.50834892613015	0.315442590053691
wt_dual	wt_dual_TR16	20180210_TR16_trial_009	nrem	5.09971909252539	0.315442590053691
wt_dual	wt_dual_TR16	20180210_TR16_trial_010	is	2.18763306219279	0.315442590053691
wt_dual	wt_dual_TR16	20180210_TR16_trial_010	nrem	3.83176249433316	0.315442590053691
wt_dual	wt_dual_TR16	20180210_TR16_trial_010	rem	2.93070335670954	0.315442590053691
wt_dual	wt_dual_TR16	20180210_TR16_trial_016	is	1.57565294716687	0.315442590053691
wt_dual	wt_dual_TR16	20180210_TR16_trial_018	is	2.88412177313094	0.315442590053691
wt_dual	wt_dual_TR16	20180210_TR16_trial_018	rem	3.15549298754915	0.315442590053691
wt_dual	wt_dual_TR16	20180210_TR16_trial_019	is	0.256194881060443	0.50186608762953
wt_dual	wt_dual_TR16	20180210_TR16_trial_019	nrem	1.01203450100985	0.50186608762953
wt_dual	wt_dual_TR16	20180210_TR16_trial_019	rem	0.403077006501465	0.50186608762953
wt_dual	wt_dual_TR16	20180210_TR16_trial_020	is	0.543901343044193	0.315442590053691
wt_dual	wt_dual_TR16	20180210_TR16_trial_020	rem	0.66453038106843	0.315442590053691
wt_dual	wt_dual_TL16	20180211_TL16_trial_005	is	0.826739361993954	0.315442590053691
wt_dual	wt_dual_TL16	20180211_TL16_trial_005	nrem	2.19689481748974	0.315442590053691
wt_dual	wt_dual_TL16	20180211_TL16_trial_005	rem	1.05207098297426	0.315442590053691
wt_dual	wt_dual_TL16	20180211_TL16_trial_006	is	1.0810617984317	0.315442590053691
wt_dual	wt_dual_TL16	20180211_TL16_trial_006	nrem	1.46778747971972	0.315442590053691
wt_dual	wt_dual_TL16	20180211_TL16_trial_006	rem	1.05105628924999	0.315442590053691
wt_dual	wt_dual_TL16	20180211_TL16_trial_009	is	1.69485163796643	0.177436456905202
wt_dual	wt_dual_TL16	20180211_TL16_trial_009	nrem	2.78609019111186	0.177436456905202
wt_dual	wt_dual_TL16	20180211_TL16_trial_009	rem	2.97773291439236	0.177436456905202
wt_dual	wt_dual_TL16	20180211_TL16_trial_011	is	0.373847984768318	0.447055824906025
wt_dual	wt_dual_TL16	20180211_TL16_trial_011	nrem	0.888713255514374	0.447055824906025
wt_dual	wt_dual_TL16	20180211_TL16_trial_012	rem	1.2115313724446	0.389435296362582
wt_dual	wt_dual_TL16	20180211_TL16_trial_013	is	5.36028435949954	0.207376428815429
wt_dual	wt_dual_TL16	20180211_TL16_trial_013	nrem	5.41802584687557	0.207376428815429
wt_dual	wt_dual_TL16	20180211_TL16_trial_013	rem	7.70894203187854	0.207376428815429
wt_dual	wt_dual_TL16	20180211_TL16_trial_015	is	0.213356621975923	0.446103189004027
wt_dual	wt_dual_TL16	20180211_TL16_trial_015	nrem	0.385580791046478	0.446103189004027
wt_dual	wt_dual_TL15	20180214_TL15_trial_002	nrem	0.647328680424874	0.709745827620806
wt_dual	wt_dual_TL15	20180214_TL15_trial_003	nrem	0.934424149477423	0.709745827620806
wt_dual	wt_dual_TL15	20180214_TL15_trial_004	is	0.522656127466465	0.709745827620806
wt_dual	wt_dual_TL15	20180214_TL15_trial_004	nrem	2.78169205618263	0.709745827620806
wt_dual	wt_dual_TL15	20180214_TL15_trial_005	nrem	0.973382999046268	0.709745827620806
wt_dual	wt_dual_TL15	20180214_TL15_trial_006	is	0.631435102541625	0.709745827620806
wt_dual	wt_dual_TL15	20180214_TL15_trial_006	nrem	2.16359748770208	0.709745827620806
wt_dual	wt_dual_TL15	20180214_TL15_trial_007	is	1.1231533880246	0.709745827620806
wt_dual	wt_dual_TL15	20180214_TL15_trial_007	nrem	2.46398103990475	0.709745827620806
wt_dual	wt_dual_TL15	20180214_TL15_trial_008	nrem	2.2336761543779	0.709745827620806
wt_dual	wt_dual_TL15	20180214_TL15_trial_008	rem	0.899186329672904	0.709745827620806
wt_dual	wt_dual_TL15	20180214_TL15_trial_015	is	1.37895622708716	0.315442590053691
wt_dual	wt_dual_TL15	20180214_TL15_trial_015	rem	2.30941698225763	0.315442590053691
wt_dual	wt_dual_TL15	20180214_TL15_trial_016	is	2.67599923147564	0.231753739631283
wt_dual	wt_dual_TL15	20180214_TL15_trial_016	nrem	4.47112952487948	0.231753739631283
wt_dual	wt_dual_TL15	20180214_TL15_trial_017	is	4.40687202262381	0.231753739631283
wt_dual	wt_dual_TL15	20180214_TL15_trial_017	nrem	4.81204597049142	0.231753739631283
wt_dual	wt_dual_TL15	20180214_TL15_trial_017	rem	4.2391611035442	0.231753739631283
wt_dual	wt_dual_TL15	20180214_TL15_trial_021	is	2.0495548497231	0.709745827620806
wt_dual	wt_dual_TL15	20180214_TL15_trial_021	nrem	1.97615267512742	0.709745827620806
wt_dual	wt_dual_TL15	20180214_TL15_trial_021	rem	1.02379677660809	0.709745827620806
wt_dual	wt_dual_BL15	20180215_BL15_trial_013	is	1.08997607846791	0.315442590053691
wt_dual	wt_dual_BL15	20180215_BL15_trial_013	nrem	2.53295297982258	0.315442590053691
wt_dual	wt_dual_BL15	20180215_BL15_trial_013	rem	1.71071250359191	0.315442590053691
wt_dual	wt_dual_TR15	20180221_TR15_trial_003	is	0.311903150306453	0.315442590053691
wt_dual	wt_dual_TR15	20180221_TR15_trial_003	nrem	0.924157482389491	0.315442590053691
wt_dual	wt_dual_TR15	20180221_TR15_trial_003	rem	0.49435630032232	0.315442590053691
wt_dual	wt_dual_TR15	20180221_TR15_trial_004	is	0.638420134237741	0.315442590053691
wt_dual	wt_dual_TR15	20180221_TR15_trial_004	rem	1.14172090219874	0.315442590053691
wt_dual	wt_dual_NM16	20180222_NM16_1_trial_002	nrem	2.81510795021237	0.454237329677315
wt_dual	wt_dual_NM16	20180222_NM16_1_trial_002	rem	1.14710008728155	0.454237329677315
wt_dual	wt_dual_NM16	20180222_NM16_1_trial_003	nrem	0.571585807451491	0.315442590053691
wt_dual	wt_dual_NM16	20180222_NM16_1_trial_004	is	1.12058185703701	0.315442590053691
wt_dual	wt_dual_NM16	20180222_NM16_1_trial_004	nrem	2.05387983824611	0.315442590053691
wt_dual	wt_dual_NM16	20180222_NM16_1_trial_004	rem	1.55133477144121	0.315442590053691
wt_dual	wt_dual_NM16	20180222_NM16_1_trial_005	is	0.196454907573805	0.454237329677315
wt_dual	wt_dual_NM16	20180222_NM16_1_trial_005	nrem	0.584106805487079	0.454237329677315
wt_dual	wt_dual_NM16	20180222_NM16_1_trial_006	is	0.401521525837925	0.454237329677315
wt_dual	wt_dual_NM16	20180222_NM16_1_trial_006	nrem	0.487935941181305	0.454237329677315
wt_dual	wt_dual_NM16	20180222_NM16_1_trial_006	rem	0.518966572145518	0.454237329677315
wt_dual	wt_dual_NM16	20180222_NM16_2_trial_001	is	1.537481252819	0.315442590053691
wt_dual	wt_dual_NM16	20180222_NM16_2_trial_001	nrem	3.89225477202468	0.315442590053691
wt_dual	wt_dual_NM16	20180222_NM16_2_trial_001	rem	1.62994249057292	0.315442590053691
wt_dual	wt_dual_NM16	20180222_NM16_2_trial_002	is	2.01246376486342	0.315442590053691
wt_dual	wt_dual_NM16	20180222_NM16_2_trial_002	nrem	3.26564163751251	0.315442590053691
wt_dual	wt_dual_NM16	20180222_NM16_2_trial_003	is	3.03696474670757	0.315442590053691
wt_dual	wt_dual_NM16	20180222_NM16_2_trial_003	nrem	4.82619905431798	0.315442590053691
wt_dual	wt_dual_NM16	20180222_NM16_2_trial_004	is	3.76903065579071	0.315442590053691
wt_dual	wt_dual_NM16	20180222_NM16_2_trial_004	nrem	4.85686577887895	0.315442590053691
wt_dual	wt_dual_NM16	20180222_NM16_2_trial_004	rem	3.28089258804933	0.315442590053691
wt_dual	wt_dual_NM16	20180225_NM16_trial_001	whisking	7.44021886542031	0.177436456905202
wt_dual	wt_dual_NM16	20180225_NM16_trial_001	quiet	6.89556476655863	0.177436456905202
wt_dual	wt_dual_NM16	20180225_NM16_trial_001	locomotion	5.43210164699854	0.177436456905202
wt_dual	wt_dual_NM16	20180225_NM16_trial_002	whisking	3.0019408432781	0.315442590053691
wt_dual	wt_dual_NM16	20180225_NM16_trial_002	quiet	1.56944781746927	0.315442590053691
wt_dual	wt_dual_NM16	20180225_NM16_trial_003	whisking	6.6725941175682	0.177436456905202
wt_dual	wt_dual_NM16	20180225_NM16_trial_003	quiet	3.47999198337815	0.177436456905202
wt_dual	wt_dual_NM16	20180225_NM16_trial_003	locomotion	6.09403785778529	0.177436456905202
wt_dual	wt_dual_NM16	20180225_NM16_trial_004	whisking	7.240224782822	0.177436456905202
wt_dual	wt_dual_NM16	20180225_NM16_trial_004	quiet	6.35816125555708	0.177436456905202
wt_dual	wt_dual_NM16	20180225_NM16_trial_004	locomotion	6.52060906992448	0.177436456905202
wt_dual	wt_dual_NM16	20180225_NM16_trial_005	whisking	9.75360320168599	0.315442590053691
wt_dual	wt_dual_NM16	20180225_NM16_trial_005	quiet	3.00329618151462	0.315442590053691
wt_dual	wt_dual_NM16	20180225_NM16_trial_005	locomotion	6.76025334834429	0.315442590053691
wt_dual	wt_dual_NM16	20180225_NM16_trial_009	whisking	7.61216100387631	0.196605492415735
wt_dual	wt_dual_NM16	20180225_NM16_trial_009	quiet	4.86957731465708	0.196605492415735
wt_dual	wt_dual_NM16	20180225_NM16_trial_009	locomotion	12.7595992766687	0.196605492415735
wt_dual	wt_dual_NM16	20180225_NM16_trial_010	whisking	8.05461374734575	0.177436456905202
wt_dual	wt_dual_NM16	20180225_NM16_trial_010	quiet	4.14866051527224	0.177436456905202
wt_dual	wt_dual_NM16	20180225_NM16_trial_010	locomotion	10.1446542156382	0.177436456905202
wt_dual	wt_dual_NM16	20180225_NM16_trial_011	whisking	7.90506136681709	0.177436456905202
wt_dual	wt_dual_NM16	20180225_NM16_trial_011	quiet	3.00224866269413	0.177436456905202
wt_dual	wt_dual_NM16	20180225_NM16_trial_011	locomotion	10.4332020873882	0.177436456905202
wt_dual	wt_dual_NM16	20180225_NM16_trial_012	whisking	5.1965877505134	0.354872913810402
wt_dual	wt_dual_NM16	20180225_NM16_trial_012	quiet	1.5761187433755	0.354872913810402
wt_dual	wt_dual_NM16	20180225_NM16_trial_012	locomotion	13.4747412919838	0.354872913810402
wt_dual	wt_dual_NM16	20180225_NM16_trial_013	whisking	4.6383508927829	0.177436456905202
wt_dual	wt_dual_NM16	20180225_NM16_trial_013	quiet	2.3854178745178	0.177436456905202
wt_dual	wt_dual_NM16	20180225_NM16_trial_013	locomotion	12.8519685003784	0.177436456905202
wt_dual	wt_dual_NM16	20180225_NM16_trial_014	whisking	6.07953906903666	0.207376428815429
wt_dual	wt_dual_NM16	20180225_NM16_trial_014	quiet	2.61294127409204	0.207376428815429
wt_dual	wt_dual_NM16	20180225_NM16_trial_014	locomotion	10.2943285278923	0.207376428815429
wt_dual	wt_dual_NM16	20180225_NM16_trial_015	whisking	6.27630125855789	0.207376428815429
wt_dual	wt_dual_NM16	20180225_NM16_trial_015	quiet	1.34053845099939	0.207376428815429
wt_dual	wt_dual_NM16	20180225_NM16_trial_015	locomotion	11.704969610965	0.207376428815429
wt_dual	wt_dual_NM16	20180225_NM16_trial_016	whisking	8.05221690519843	0.207376428815429
wt_dual	wt_dual_NM16	20180225_NM16_trial_016	quiet	3.03306005124715	0.207376428815429
wt_dual	wt_dual_NM16	20180225_NM16_trial_016	locomotion	10.7543503987631	0.207376428815429
wt_dual	wt_dual_NM16	20180225_NM16_trial_017	whisking	11.9721658394356	0.315442590053691
wt_dual	wt_dual_NM16	20180225_NM16_trial_017	quiet	3.90970154347915	0.315442590053691
wt_dual	wt_dual_NM16	20180225_NM16_trial_017	locomotion	13.1212523905637	0.315442590053691
wt_dual	wt_dual_NM16	20180225_NM16_trial_018	whisking	9.63455669972392	0.177436456905202
wt_dual	wt_dual_NM16	20180225_NM16_trial_018	quiet	4.10166299265319	0.177436456905202
wt_dual	wt_dual_NM16	20180225_NM16_trial_018	locomotion	11.5259567536299	0.177436456905202
wt_dual	wt_dual_NM16	20180225_NM16_trial_019	whisking	10.1266643373221	0.177436456905202
wt_dual	wt_dual_NM16	20180225_NM16_trial_019	quiet	5.5176220393948	0.177436456905202
wt_dual	wt_dual_NM16	20180225_NM16_trial_019	locomotion	9.27435361603562	0.177436456905202
wt_dual	wt_dual_NM16	20180225_NM16_trial_020	whisking	5.1827454502069	0.315442590053691
wt_dual	wt_dual_NM16	20180225_NM16_trial_020	quiet	7.22651575710108	0.315442590053691
wt_dual	wt_dual_NM16	20180225_NM16_trial_020	locomotion	6.13202452020871	0.315442590053691
wt_dual	wt_dual_NM16	20180225_NM16_trial_021	whisking	10.6224902670162	0.315442590053691
wt_dual	wt_dual_NM16	20180225_NM16_trial_021	quiet	5.43359493082212	0.315442590053691
wt_dual	wt_dual_NM16	20180225_NM16_trial_021	locomotion	11.7439918500475	0.315442590053691
wt_dual	wt_dual_TL16	20180225_TL16_trial_001	whisking	7.38990337200086	0.177436456905202
wt_dual	wt_dual_TL16	20180225_TL16_trial_001	quiet	5.48917875589975	0.177436456905202
wt_dual	wt_dual_TL16	20180225_TL16_trial_002	whisking	5.63848178284757	0.196605492415735
wt_dual	wt_dual_TL16	20180225_TL16_trial_002	quiet	3.38306154404013	0.196605492415735
wt_dual	wt_dual_TL16	20180225_TL16_trial_002	locomotion	9.45905011826511	0.196605492415735
wt_dual	wt_dual_TL16	20180225_TL16_trial_003	whisking	10.1099705461623	0.223051594502013
wt_dual	wt_dual_TL16	20180225_TL16_trial_003	quiet	3.83735934384461	0.223051594502013
wt_dual	wt_dual_TL16	20180225_TL16_trial_003	locomotion	9.28914651575141	0.223051594502013
wt_dual	wt_dual_TL16	20180225_TL16_trial_004	whisking	10.1612987340761	0.177436456905202
wt_dual	wt_dual_TL16	20180225_TL16_trial_004	quiet	4.66497912622013	0.177436456905202
wt_dual	wt_dual_TL16	20180225_TL16_trial_004	locomotion	8.6428148978288	0.177436456905202
wt_dual	wt_dual_TL16	20180225_TL16_trial_005	whisking	8.30113177875242	0.177436456905202
wt_dual	wt_dual_TL16	20180225_TL16_trial_005	quiet	5.53940992038178	0.177436456905202
wt_dual	wt_dual_TL16	20180225_TL16_trial_005	locomotion	10.2942067176631	0.177436456905202
wt_dual	wt_dual_TL16	20180225_TL16_trial_006	whisking	8.09520688405573	0.207376428815429
wt_dual	wt_dual_TL16	20180225_TL16_trial_006	quiet	5.83046955531275	0.207376428815429
wt_dual	wt_dual_TL16	20180225_TL16_trial_007	whisking	8.09471664092224	0.177436456905202
wt_dual	wt_dual_TL16	20180225_TL16_trial_007	quiet	5.41888145453045	0.177436456905202
wt_dual	wt_dual_TL16	20180225_TL16_trial_008	whisking	10.09114951001	0.177436456905202
wt_dual	wt_dual_TL16	20180225_TL16_trial_008	quiet	6.74242509598057	0.177436456905202
wt_dual	wt_dual_TL16	20180225_TL16_trial_009	whisking	10.4695140785421	0.177436456905202
wt_dual	wt_dual_TL16	20180225_TL16_trial_009	quiet	7.42114725128744	0.177436456905202
wt_dual	wt_dual_TL16	20180225_TL16_trial_010	whisking	7.62065650127104	0.177436456905202
wt_dual	wt_dual_TL16	20180225_TL16_trial_010	quiet	6.642506104544	0.177436456905202
wt_dual	wt_dual_TL16	20180225_TL16_trial_011	whisking	7.42129682344415	0.177436456905202
wt_dual	wt_dual_TL16	20180225_TL16_trial_011	quiet	6.65635073495981	0.177436456905202
wt_dual	wt_dual_TL16	20180225_TL16_trial_011	locomotion	6.94213047178217	0.177436456905202
wt_dual	wt_dual_TL16	20180225_TL16_trial_015	whisking	3.65088377806324	0.315442590053691
wt_dual	wt_dual_TL16	20180225_TL16_trial_015	quiet	1.53379814354393	0.315442590053691
wt_dual	wt_dual_BL15	20180226_BL15_trial_007	whisking	6.88848841037163	0.177436456905202
wt_dual	wt_dual_BL15	20180226_BL15_trial_007	quiet	4.02332034711497	0.177436456905202
wt_dual	wt_dual_BL15	20180226_BL15_trial_007	locomotion	10.8906843760983	0.177436456905202
wt_dual	wt_dual_BL15	20180226_BL15_trial_008	whisking	8.53575220075282	0.177436456905202
wt_dual	wt_dual_BL15	20180226_BL15_trial_008	quiet	5.67221301600125	0.177436456905202
wt_dual	wt_dual_BL15	20180226_BL15_trial_008	locomotion	12.5095648988736	0.177436456905202
wt_dual	wt_dual_BL15	20180226_BL15_trial_009	whisking	5.00186240377043	0.177436456905202
wt_dual	wt_dual_BL15	20180226_BL15_trial_009	quiet	3.11880714014959	0.177436456905202
wt_dual	wt_dual_BL15	20180226_BL15_trial_009	locomotion	9.84717906436786	0.177436456905202
wt_dual	wt_dual_BL15	20180226_BL15_trial_010	whisking	5.18115486158301	0.315442590053691
wt_dual	wt_dual_BL15	20180226_BL15_trial_010	quiet	3.6189825251361	0.315442590053691
wt_dual	wt_dual_BL15	20180226_BL15_trial_010	locomotion	12.5378024527872	0.315442590053691
wt_dual	wt_dual_BL15	20180226_BL15_trial_011	whisking	7.39481124014756	0.177436456905202
wt_dual	wt_dual_BL15	20180226_BL15_trial_011	quiet	7.85468359025395	0.177436456905202
wt_dual	wt_dual_BL15	20180226_BL15_trial_011	locomotion	7.2898262912076	0.177436456905202
wt_dual	wt_dual_BL15	20180226_BL15_trial_012	whisking	5.62984982508753	0.315442590053691
wt_dual	wt_dual_BL15	20180226_BL15_trial_012	quiet	2.56385840980248	0.315442590053691
wt_dual	wt_dual_BL15	20180226_BL15_trial_012	locomotion	10.5885197979271	0.315442590053691
wt_dual	wt_dual_BL15	20180226_BL15_trial_013	whisking	5.54304008641746	0.315442590053691
wt_dual	wt_dual_BL15	20180226_BL15_trial_013	quiet	4.56515534416921	0.315442590053691
wt_dual	wt_dual_BL15	20180226_BL15_trial_013	locomotion	9.12405171319152	0.315442590053691
wt_dual	wt_dual_BL15	20180226_BL15_trial_015	whisking	0.912423313698673	0.177436456905202
wt_dual	wt_dual_BL15	20180226_BL15_trial_015	quiet	0.829475739726066	0.177436456905202
wt_dual	wt_dual_BL15	20180226_BL15_trial_015	locomotion	8.21920130333774	0.177436456905202
wt_dual	wt_dual_BL15	20180226_BL15_trial_016	whisking	3.00012773352327	0.177436456905202
wt_dual	wt_dual_BL15	20180226_BL15_trial_016	quiet	1.57193308384178	0.177436456905202
wt_dual	wt_dual_BL15	20180226_BL15_trial_016	locomotion	9.71020116138607	0.177436456905202
wt_dual	wt_dual_BL15	20180226_BL15_trial_017	whisking	6.25745245643946	0.177436456905202
wt_dual	wt_dual_BL15	20180226_BL15_trial_017	quiet	4.42702286482699	0.177436456905202
wt_dual	wt_dual_BL15	20180226_BL15_trial_017	locomotion	7.68966595926254	0.177436456905202
wt_dual	wt_dual_BL15	20180226_BL15_trial_018	whisking	2.88764392466022	0.177436456905202
wt_dual	wt_dual_BL15	20180226_BL15_trial_018	quiet	2.22417973783984	0.177436456905202
wt_dual	wt_dual_BL15	20180226_BL15_trial_018	locomotion	3.72678919498118	0.177436456905202
wt_dual	wt_dual_TL15	20180228_TL15_trial_007	is	0.316082573738356	0.36211521817388
wt_dual	wt_dual_TL15	20180228_TL15_trial_007	nrem	0.402628992738145	0.36211521817388
wt_dual	wt_dual_TL15	20180228_TL15_trial_007	rem	0.257548763786809	0.36211521817388
wt_dual	wt_dual_TL15	20180228_TL15_trial_008	is	0.734630367123359	0.223051594502013
wt_dual	wt_dual_TL15	20180228_TL15_trial_008	nrem	1.42278810653926	0.223051594502013
wt_dual	wt_dual_TL15	20180228_TL15_trial_009	is	1.21508648229092	0.223051594502013
wt_dual	wt_dual_TL15	20180228_TL15_trial_009	nrem	3.52883596233607	0.223051594502013
wt_dual	wt_dual_TL15	20180228_TL15_trial_009	rem	1.31678975613906	0.223051594502013
wt_dual	wt_dual_TL15	20180228_TL15_trial_010	nrem	2.15038007588776	0.223051594502013
wt_dual	wt_dual_TL15	20180228_TL15_trial_012	is	0.615270035594051	0.223051594502013
wt_dual	wt_dual_TL15	20180228_TL15_trial_012	nrem	2.90670782247724	0.223051594502013
wt_dual	wt_dual_TL15	20180228_TL15_trial_012	rem	1.10178911929527	0.223051594502013
wt_dual	wt_dual_TL15	20180228_TL15_trial_013	is	0.258789701831378	0.315442590053691
wt_dual	wt_dual_TL15	20180228_TL15_trial_013	nrem	0.37325437764141	0.315442590053691
wt_dual	wt_dual_TL15	20180228_TL15_trial_015	is	0.219667307325916	0.315442590053691
wt_dual	wt_dual_TL15	20180228_TL15_trial_015	nrem	1.99858999140432	0.315442590053691
wt_dual	wt_dual_TL15	20180228_TL15_trial_015	rem	0.249994510203001	0.315442590053691
wt_dual	wt_dual_TL15	20180228_TL15_trial_016	is	2.19004278200315	0.177436456905202
wt_dual	wt_dual_TL15	20180228_TL15_trial_016	nrem	2.85907956437113	0.177436456905202
wt_dual	wt_dual_TL15	20180228_TL15_trial_016	rem	4.30688773509621	0.177436456905202
wt_dual	wt_dual_TL15	20180228_TL15_trial_018	is	2.1454914519843	0.177436456905202
wt_dual	wt_dual_TL15	20180228_TL15_trial_018	nrem	2.90201412866005	0.177436456905202
wt_dual	wt_dual_TL15	20180228_TL15_trial_019	is	3.84407916157814	0.177436456905202
wt_dual	wt_dual_TL15	20180228_TL15_trial_019	nrem	4.17852826749605	0.177436456905202
wt_dual	wt_dual_TL15	20180228_TL15_trial_019	rem	4.69372628809183	0.177436456905202
wt_dual	wt_dual_TL15	20180228_TL15_trial_020	is	3.00062460064205	0.177436456905202
wt_dual	wt_dual_TL15	20180228_TL15_trial_020	nrem	2.62837113254813	0.177436456905202
wt_dual	wt_dual_TL15	20180228_TL15_trial_021	is	3.51192816991459	0.177436456905202
wt_dual	wt_dual_TL15	20180228_TL15_trial_021	rem	2.92896321857497	0.177436456905202
wt_dual	wt_dual_TL15	20180228_TL15_trial_023	is	5.50123503955523	0.231753739631283
wt_dual	wt_dual_TL15	20180228_TL15_trial_023	nrem	3.70384415491143	0.231753739631283
wt_dual	wt_dual_TL15	20180228_TL15_trial_023	rem	4.35351381672557	0.231753739631283
wt_dual	wt_dual_TL15	20180228_TL15_trial_024	is	0.670742656729636	0.315442590053691
wt_dual	wt_dual_TL15	20180228_TL15_trial_024	nrem	1.10143004684024	0.315442590053691
wt_dual	wt_dual_TL15	20180228_TL15_trial_025	nrem	1.14755126480931	0.315442590053691
wt_dual	wt_dual_TL15	20180228_TL15_trial_025	rem	0.776306300857548	0.315442590053691
wt_dual	wt_dual_TR15	20180304_TR15_trial_001	nrem	3.45087626910091	0.245586791564292
wt_dual	wt_dual_TR15	20180304_TR15_trial_001	rem	1.08032964091064	0.245586791564292
wt_dual	wt_dual_TR15	20180304_TR15_trial_002	nrem	3.91912270642786	0.177436456905202
wt_dual	wt_dual_TR15	20180304_TR15_trial_003	is	2.27885356673882	0.177436456905202
wt_dual	wt_dual_TR15	20180304_TR15_trial_003	nrem	5.83894675764669	0.177436456905202
wt_dual	wt_dual_TR15	20180304_TR15_trial_003	rem	4.46168802251953	0.177436456905202
wt_dual	wt_dual_TR15	20180304_TR15_trial_005	nrem	1.58848020782187	0.177436456905202
wt_dual	wt_dual_TR15	20180304_TR15_trial_007	is	2.7579918460728	0.177436456905202
wt_dual	wt_dual_TR15	20180304_TR15_trial_007	nrem	2.49384614813907	0.177436456905202
wt_dual	wt_dual_TR15	20180304_TR15_trial_007	rem	3.28794802575077	0.177436456905202
wt_dual	wt_dual_TR15	20180304_TR15_trial_011	is	0.765254729465946	0.177436456905202
wt_dual	wt_dual_TR15	20180304_TR15_trial_011	nrem	0.974555168294238	0.177436456905202
wt_dual	wt_dual_TR15	20180304_TR15_trial_013	is	0.218594580842812	0.315442590053691
wt_dual	wt_dual_TR15	20180304_TR15_trial_013	nrem	0.52637575066949	0.315442590053691
wt_dual	wt_dual_TR15	20180304_TR15_trial_013	rem	0.171378151380764	0.315442590053691
wt_dual	wt_dual_TR15	20180304_TR15_trial_014	nrem	0.173369582127446	0.315442590053691
wt_dual	wt_dual_TR16	20180305_TR16_trial_002	rem	0.200851881669308	0.315442590053691
wt_dual	wt_dual_TR16	20180305_TR16_trial_006	nrem	1.68798332511973	0.196605492415735
wt_dual	wt_dual_TR16	20180305_TR16_trial_006	rem	1.41450717726826	0.196605492415735
wt_dual	wt_dual_TR16	20180305_TR16_trial_007	is	1.17595321174573	0.177436456905202
wt_dual	wt_dual_TR16	20180305_TR16_trial_007	nrem	1.89407848548056	0.177436456905202
wt_dual	wt_dual_TR16	20180305_TR16_trial_007	rem	2.70404625887686	0.177436456905202
wt_dual	wt_dual_TR16	20180305_TR16_trial_008	is	1.2913589470603	0.196605492415735
wt_dual	wt_dual_TR16	20180305_TR16_trial_008	nrem	2.38086706058763	0.196605492415735
wt_dual	wt_dual_TR16	20180305_TR16_trial_008	rem	3.18866124185844	0.196605492415735
wt_dual	wt_dual_TR16	20180305_TR16_trial_009	is	0.860563829359432	0.196605492415735
wt_dual	wt_dual_TR16	20180305_TR16_trial_009	nrem	0.870455367627932	0.196605492415735
wt_dual	wt_dual_TR16	20180305_TR16_trial_009	rem	3.09728792032382	0.196605492415735
wt_dual	wt_dual_TR16	20180305_TR16_trial_010	is	0.422627670714077	0.177436456905202
wt_dual	wt_dual_TR16	20180305_TR16_trial_010	nrem	0.5466597045106	0.177436456905202
wt_dual	wt_dual_TR16	20180305_TR16_trial_010	rem	1.38630042712492	0.177436456905202
wt_dual	wt_dual_TR16	20180305_TR16_trial_011	is	0.597734531998211	0.196605492415735
wt_dual	wt_dual_TR16	20180305_TR16_trial_011	nrem	1.30350091069056	0.196605492415735
wt_dual	wt_dual_TR16	20180305_TR16_trial_012	is	0.404362182280865	0.177436456905202
wt_dual	wt_dual_TR16	20180305_TR16_trial_012	nrem	0.472811599006478	0.177436456905202
wt_dual	wt_dual_TR16	20180305_TR16_trial_012	rem	0.603377811893341	0.177436456905202
wt_dual	wt_dual_TR16	20180305_TR16_trial_014	is	1.05310245595857	0.177436456905202
wt_dual	wt_dual_TR16	20180305_TR16_trial_014	nrem	0.978781904513374	0.177436456905202
wt_dual	wt_dual_TR16	20180305_TR16_trial_014	rem	1.60350443642472	0.177436456905202
wt_dual	wt_dual_TR16	20180305_TR16_trial_015	is	0.60279855449609	0.177436456905202
wt_dual	wt_dual_TR16	20180305_TR16_trial_015	nrem	0.409762927167712	0.177436456905202
wt_dual	wt_dual_TR16	20180305_TR16_trial_015	rem	0.862376879398713	0.177436456905202
wt_dual	wt_dual_TR16	20180305_TR16_trial_016	nrem	0.877686082871408	0.177436456905202
wt_dual	wt_dual_TR16	20180305_TR16_trial_016	rem	1.31247826546309	0.177436456905202
wt_dual	wt_dual_TR16	20180305_TR16_trial_018	nrem	0.171724975846829	0.315442590053691
wt_dual	wt_dual_TR16	20180305_TR16_trial_018	rem	0.183209986245876	0.315442590053691
wt_dual	wt_dual_TL16	20180306_TL16_trial_005	is	2.13353712700548	0.177436456905202
wt_dual	wt_dual_TL16	20180306_TL16_trial_005	nrem	2.55703354335255	0.177436456905202
wt_dual	wt_dual_TL16	20180306_TL16_trial_006	is	0.606585810833637	0.315442590053691
wt_dual	wt_dual_TL16	20180306_TL16_trial_006	nrem	0.663333408813017	0.315442590053691
wt_dual	wt_dual_TL16	20180306_TL16_trial_006	rem	0.863355910699793	0.315442590053691
wt_dual	wt_dual_TL16	20180306_TL16_trial_007	is	0.150587236354767	0.315442590053691
wt_dual	wt_dual_TL16	20180306_TL16_trial_007	nrem	0.220297282847086	0.315442590053691
wt_dual	wt_dual_TL16	20180306_TL16_trial_008	is	0.152991263200616	0.315442590053691
wt_dual	wt_dual_TL16	20180306_TL16_trial_008	nrem	0.687732154578005	0.315442590053691
wt_dual	wt_dual_TL16	20180306_TL16_trial_008	rem	0.181646769641366	0.315442590053691
wt_dual	wt_dual_TL16	20180306_TL16_trial_009	is	0.265384956722744	0.315442590053691
wt_dual	wt_dual_TL16	20180306_TL16_trial_009	nrem	0.586610514261959	0.315442590053691
wt_dual	wt_dual_TL16	20180306_TL16_trial_009	rem	0.304924634618304	0.315442590053691
wt_dual	wt_dual_TL16	20180306_TL16_trial_010	is	0.115735420450085	0.315442590053691
wt_dual	wt_dual_TL16	20180306_TL16_trial_010	nrem	0.131315188587596	0.315442590053691
wt_dual	wt_dual_TL16	20180306_TL16_trial_011	is	0.250326267173345	0.315442590053691
wt_dual	wt_dual_TL16	20180306_TL16_trial_011	nrem	0.321514622872991	0.315442590053691
wt_dual	wt_dual_TL16	20180306_TL16_trial_011	rem	0.200352708342036	0.315442590053691
wt_dual	wt_dual_TL16	20180306_TL16_trial_012	is	0.394439843456619	0.177436456905202
wt_dual	wt_dual_TL16	20180306_TL16_trial_012	nrem	0.414396999570924	0.177436456905202
wt_dual	wt_dual_TL16	20180306_TL16_trial_012	rem	0.503801669212504	0.177436456905202
wt_dual	wt_dual_TL16	20180306_TL16_trial_016	is	0.860220076019017	0.177436456905202
wt_dual	wt_dual_TL16	20180306_TL16_trial_016	rem	1.52237267234962	0.177436456905202
wt_dual	wt_dual_TL16	20180306_TL16_trial_017	is	1.05882919579447	0.177436456905202
wt_dual	wt_dual_TL16	20180306_TL16_trial_017	nrem	1.54359436977267	0.177436456905202
wt_dual	wt_dual_TL16	20180306_TL16_trial_018	is	1.68785172890566	0.177436456905202
wt_dual	wt_dual_TL16	20180306_TL16_trial_018	nrem	2.37981178220714	0.177436456905202
wt_dual	wt_dual_TL16	20180306_TL16_trial_018	rem	3.51359984089185	0.177436456905202
wt_dual	wt_dual_TL16	20180306_TL16_trial_019	is	1.02637226876234	0.177436456905202
wt_dual	wt_dual_TL16	20180306_TL16_trial_019	rem	2.73596524995538	0.177436456905202
wt_dual	wt_dual_TL16	20180306_TL16_trial_022	is	0.227762467250183	0.231753739631283
