# Supplementary material for: Astrocytic Ca2+ signaling is reduced during sleep and is involved in the regulation of slow wave sleep
Source: Nat Commun. 2020 Jul 6;11:3240. doi: 10.1038/s41467-020-17062-2 (PMC7338360; doi:10.1038/s41467-020-17062-2)
Supplement: Supplementary file 9 — Source Data [file 41467_2020_17062_MOESM9_ESM.zip › Source Data/data 8h.xlsx]

## Sheet: Sheet1
genotype	mouse	trial	state	freq
WT	WT TR	WT TR 11060 Fr	is nrem	7.05882352941176
WT	WT TR	WT TR 11060 Fr	is rem	3.52941176470588
WT	WT TR	WT TR 11060 Fr	nrem is	16.2352941176471
WT	WT TR	WT TR 11061 Fr	is nrem	10.6666666666667
WT	WT TR	WT TR 11061 Fr	is rem	3.11111111111111
WT	WT TR	WT TR 11061 Fr	nrem is	16.8888888888889
WT	WT NM	WT NM 11140 Fr	is nrem	6.38709677419355
WT	WT NM	WT NM 11140 Fr	is rem	2.12903225806452
WT	WT NM	WT NM 11140 Fr	nrem is	10.8387096774194
WT	WT BR	WT BR 11160 Fr	is nrem	5.81818181818182
WT	WT BR	WT BR 11160 Fr	is rem	3.09090909090909
WT	WT BR	WT BR 11160 Fr	nrem is	13.0909090909091
WT	WT TL	WT TL 11170 Fr	is nrem	3.85714285714286
WT	WT TL	WT TL 11170 Fr	is rem	1.92857142857143
WT	WT TL	WT TL 11170 Fr	nrem is	11.5714285714286
WT	WT NM	WT NM 11180 Fr	is nrem	6.64864864864865
WT	WT NM	WT NM 11180 Fr	is rem	1.94594594594595
WT	WT NM	WT NM 11180 Fr	nrem is	13.6216216216216
WT	WT BR	WT BR 11190 Fr	is nrem	6
WT	WT BR	WT BR 11190 Fr	is rem	1.44827586206897
WT	WT BR	WT BR 11190 Fr	nrem is	12.2068965517241
IP3	IP3 M1	IP3 M1 12030 Fr	is nrem	17.4418604651163
IP3	IP3 M1	IP3 M1 12030 Fr	is rem	2.09302325581395
IP3	IP3 M1	IP3 M1 12030 Fr	nrem is	22.6744186046512
IP3	IP3 M4	IP3 M4 12040 Fr	is nrem	12
IP3	IP3 M4	IP3 M4 12040 Fr	is rem	4.75
IP3	IP3 M4	IP3 M4 12040 Fr	nrem is	20.25
IP3	IP3 M2	IP3 M2 12060 Fr	is nrem	10.0578034682081
IP3	IP3 M2	IP3 M2 12060 Fr	is rem	3.46820809248555
IP3	IP3 M2	IP3 M2 12060 Fr	nrem is	17.6878612716763
IP3	IP3 M2	IP3 M2 12100 Fr	is nrem	8.52631578947368
IP3	IP3 M2	IP3 M2 12100 Fr	is rem	1.57894736842105
IP3	IP3 M2	IP3 M2 12100 Fr	nrem is	15.7894736842105
IP3	IP3 M4	IP3 M4 12120 Fr	is nrem	7.93846153846154
IP3	IP3 M4	IP3 M4 12120 Fr	is rem	1.84615384615385
IP3	IP3 M4	IP3 M4 12120 Fr	nrem is	14.2153846153846
IP3	IP3 M4	IP3 M4 12150 Fr	is nrem	10.4444444444444
IP3	IP3 M4	IP3 M4 12150 Fr	is rem	1.55555555555556
IP3	IP3 M4	IP3 M4 12150 Fr	nrem is	18.8888888888889
IP3	IP3 M1	IP3 M1 12161 Fr	is nrem	6.02620087336245
IP3	IP3 M1	IP3 M1 12161 Fr	is rem	1.04803493449782
IP3	IP3 M1	IP3 M1 12161 Fr	nrem is	8.12227074235808
