# Supplementary material for: Astrocytic Ca2+ signaling is reduced during sleep and is involved in the regulation of slow wave sleep
Source: Nat Commun. 2020 Jul 6;11:3240. doi: 10.1038/s41467-020-17062-2 (PMC7338360; doi:10.1038/s41467-020-17062-2)
Supplement: Supplementary file 9 — Source Data [file 41467_2020_17062_MOESM9_ESM.zip › Source Data/data sup fig 14a-b.xlsx]

## Sheet: Sheet1
genotype	mouse	trial	state	highpass_thresh_roa_freq	highpass_thresh_roa_density	dx_squared
ip3_dual	ip3_dual_NM	20180817_NM_trial_005	undefined	5.49651637007809e-05	3.92021665783198e-05	0.454237329677315
ip3_dual	ip3_dual_NM	20180817_NM_trial_005	whisking	4.86916197026794e-05	3.37555746105216e-05	0.454237329677315
ip3_dual	ip3_dual_NM	20180817_NM_trial_005	quiet	5.10785385566841e-05	3.39381574042924e-05	0.454237329677315
ip3_dual	ip3_dual_NM	20180817_NM_trial_005	locomotion	5.72867333046463e-05	6.17840781995241e-05	0.454237329677315
ip3_dual	ip3_dual_TR	20180819_TR_trial_009	undefined	0.000294762329168945	0.00244191666020084	0.315442590053691
ip3_dual	ip3_dual_TR	20180819_TR_trial_009	whisking	0.00037575406239385	0.00347803254219353	0.315442590053691
ip3_dual	ip3_dual_TR	20180819_TR_trial_009	quiet	0.000237406843877327	0.0018633003556269	0.315442590053691
ip3_dual	ip3_dual_TR	20180819_TR_trial_009	locomotion	0.000266725832426516	0.00282148820951922	0.315442590053691
ip3_dual	ip3_dual_NM	20180902_NM_trial_018	undefined	0.000107785540159153	0.00089387555638099	0.315442590053691
ip3_dual	ip3_dual_NM	20180902_NM_trial_018	is	5.09150029828891e-05	5.63811366384741e-05	0.315442590053691
ip3_dual	ip3_dual_NM	20180902_NM_trial_018	nrem	0.000122100661510373	0.00029945429522812	0.315442590053691
ip3_dual	ip3_dual_NM	20180902_NM_trial_018	rem	7.64763005900562e-05	0.000224514582740046	0.315442590053691
ip3_dual	ip3_dual_TL	20180809_TL_trial_016	undefined	0.000838802431673228	0.00766281288746908	0.315442590053691
ip3_dual	ip3_dual_TL	20180809_TL_trial_016	whisking	0.000889851177267534	0.0105775056263248	0.315442590053691
ip3_dual	ip3_dual_TL	20180809_TL_trial_016	quiet	0.000748323269698331	0.00807873787818181	0.315442590053691
ip3_dual	ip3_dual_TL	20180809_TL_trial_016	locomotion	0.000769164382337662	0.00714626730098646	0.315442590053691
ip3_dual	ip3_dual_NM	20180907_NM_trial_008	undefined	0.000444098787994138	0.000865587836811018	0.315442590053691
ip3_dual	ip3_dual_NM	20180907_NM_trial_008	whisking	0.000104041774286258	0.000419419562301986	0.315442590053691
ip3_dual	ip3_dual_NM	20180907_NM_trial_008	quiet	0.000104578607617376	0.000622385655312476	0.315442590053691
ip3_dual	ip3_dual_NM	20180907_NM_trial_008	locomotion	0.000132188221072611	0.000752903467815299	0.315442590053691
ip3_dual	ip3_dual_TL	20180816_TL_trial_019	undefined	0.000244736634224339	0.00146335161113161	0.315442590053691
ip3_dual	ip3_dual_TL	20180816_TL_trial_019	nrem	0.000253676136485822	0.0020637381902692	0.315442590053691
ip3_dual	ip3_dual_TL	20180816_TL_trial_001	undefined	0.00029841219757863	0.00202060328875758	0.315442590053691
ip3_dual	ip3_dual_TL	20180816_TL_trial_001	whisking	0.000310824905666802	0.00282175776127155	0.315442590053691
ip3_dual	ip3_dual_TL	20180816_TL_trial_001	locomotion	0.000371564190324519	0.00240892374711382	0.315442590053691
ip3_dual	ip3_dual_TL	20180830_TL_trial_009	undefined	0.000476245767554266	0.00437672976636715	0.315442590053691
ip3_dual	ip3_dual_TL	20180830_TL_trial_009	nrem	0.000621123397698565	0.00597673701098065	0.315442590053691
ip3_dual	ip3_dual_NM	20180817_NM_trial_009	undefined	6.60767318208995e-05	0.000112988505793375	0.315442590053691
ip3_dual	ip3_dual_NM	20180817_NM_trial_009	whisking	5.24052340872104e-05	0.000105762256405777	0.315442590053691
ip3_dual	ip3_dual_NM	20180817_NM_trial_009	quiet	6.0755765447503e-05	0.000123260022487789	0.315442590053691
ip3_dual	ip3_dual_NM	20180817_NM_trial_009	locomotion	0.000104076946989889	0.000198622457264424	0.315442590053691
ip3_dual	ip3_dual_TR	20180828_TR_trial_015	undefined	0.000594443494476633	0.00625540957781022	0.36211521817388
ip3_dual	ip3_dual_TR	20180828_TR_trial_015	is	0.000336122900669468	0.00295403332166721	0.36211521817388
ip3_dual	ip3_dual_TR	20180828_TR_trial_015	nrem	0.000536551068661912	0.00683185803334077	0.36211521817388
ip3_dual	ip3_dual_TR	20180828_TR_trial_015	rem	0.000303412689546312	0.00239407197849914	0.36211521817388
ip3_dual	ip3_dual_TL	20180816_TL_trial_013	undefined	0.000130536527995541	0.000368702000614798	0.315442590053691
ip3_dual	ip3_dual_TL	20180816_TL_trial_013	is	0.000105478482901384	0.00040368741742464	0.315442590053691
ip3_dual	ip3_dual_TL	20180816_TL_trial_013	nrem	0.000117285490073743	0.000655690051346644	0.315442590053691
ip3_dual	ip3_dual_TR	20180909_TR_trial_008	undefined	0.000271312007326767	0.00166348623736369	0.315442590053691
ip3_dual	ip3_dual_TR	20180909_TR_trial_008	nrem	0.000241042804230916	0.00173359898141292	0.315442590053691
ip3_dual	ip3_dual_TL	20180816_TL_trial_004	undefined	0.000749116048030912	0.00610058996409222	0.315442590053691
ip3_dual	ip3_dual_TL	20180816_TL_trial_004	whisking	0.000582336126310686	0.00501451522080454	0.315442590053691
ip3_dual	ip3_dual_TL	20180816_TL_trial_004	quiet	0.000557805495938052	0.0051397400006747	0.315442590053691
ip3_dual	ip3_dual_TR	20180911_TR_trial_010	undefined	0.000236870171315746	0.00128669142443184	0.315442590053691
ip3_dual	ip3_dual_TR	20180911_TR_trial_010	whisking	0.000324193217609479	0.00211907581386199	0.315442590053691
ip3_dual	ip3_dual_TR	20180911_TR_trial_010	quiet	0.000189643331416638	0.00139057403420401	0.315442590053691
ip3_dual	ip3_dual_TR	20180911_TR_trial_010	locomotion	0.000376254734425938	0.00170934509913907	0.315442590053691
ip3_dual	ip3_dual_TR	20180909_TR_trial_014	undefined	0.000131623951855301	0.000754879120670712	0.337572331805377
ip3_dual	ip3_dual_TR	20180909_TR_trial_014	nrem	8.42117447336196e-05	0.000557940126448365	0.337572331805377
ip3_dual	ip3_dual_TL	20180809_TL_trial_003	undefined	0.000823634188273744	0.0064765883628321	0.177436456905202
ip3_dual	ip3_dual_TL	20180809_TL_trial_003	whisking	0.00132930539483294	0.0180603187027091	0.177436456905202
ip3_dual	ip3_dual_TL	20180809_TL_trial_003	locomotion	0.000952163238668915	0.00991128133225998	0.177436456905202
ip3_dual	ip3_dual_NM	20180907_NM_trial_021	undefined	0.00010419754572998	0.000465473247707616	0.315442590053691
ip3_dual	ip3_dual_NM	20180907_NM_trial_021	is	8.8741283737847e-05	0.000346917680894208	0.315442590053691
ip3_dual	ip3_dual_NM	20180907_NM_trial_021	nrem	8.20665604690216e-05	0.00033367624512931	0.315442590053691
ip3_dual	ip3_dual_NM	20180907_NM_trial_021	rem	7.17506603913759e-05	0.000281638103046492	0.315442590053691
ip3_dual	ip3_dual_TL	20180830_TL_trial_021	undefined	0.000230561553332388	0.00101897624662668	0.315442590053691
ip3_dual	ip3_dual_TL	20180830_TL_trial_021	is	0.000278018326855995	0.0011664007338987	0.315442590053691
ip3_dual	ip3_dual_TL	20180830_TL_trial_021	nrem	0.000284711844794075	0.00159180171171895	0.315442590053691
ip3_dual	ip3_dual_TL	20180830_TL_trial_021	rem	0.000120478614455221	0.000681324200121393	0.315442590053691
ip3_dual	ip3_dual_BL15	20170616_BL15_1_trial_002	undefined	0.000701689256729847	0.00443875892486674	0.254234919836137
ip3_dual	ip3_dual_BL15	20170616_BL15_1_trial_002	whisking	3.42559349633099e-05	6.66680614097544e-05	0.254234919836137
ip3_dual	ip3_dual_BL15	20170616_BL15_2_trial_006	undefined	0.000180985634533817	0.000633908404583303	0.136907524825851
ip3_dual	ip3_dual_BL15	20170616_BL15_2_trial_006	is	3.87007006731681e-05	4.70243154005872e-05	0.136907524825851
ip3_dual	ip3_dual_BL15	20170616_BL15_2_trial_006	nrem	3.07463887043137e-05	6.01746868262981e-05	0.136907524825851
ip3_dual	ip3_dual_BL15	20170616_BL15_2_trial_007	undefined	0.000261799188713569	0.000547943322144243	0.136907524825851
ip3_dual	ip3_dual_BL15	20170616_BL15_2_trial_007	is	1.63981980197824e-05	2.04380487966003e-05	0.136907524825851
ip3_dual	ip3_dual_BL15	20170616_BL15_2_trial_007	nrem	1.74812248343201e-05	7.15028403064107e-06	0.136907524825851
ip3_dual	ip3_dual_BL15	20170616_BL15_3_trial_001	undefined	0.000113454045107379	0.000233498183838831	0.136907524825851
ip3_dual	ip3_dual_BL15	20170616_BL15_3_trial_001	is	1.2707307242246e-05	1.71237449140877e-05	0.136907524825851
ip3_dual	ip3_dual_BL15	20170616_BL15_3_trial_001	nrem	1.77610179385874e-05	8.17120761558376e-06	0.136907524825851
ip3_dual	ip3_dual_BL15	20170616_BL15_3_trial_002	undefined	0.000179540751627999	0.000305919381709436	0.136907524825851
ip3_dual	ip3_dual_BL15	20170616_BL15_3_trial_002	is	1.84747526274582e-05	2.04109294701434e-05	0.136907524825851
ip3_dual	ip3_dual_BL15	20170616_BL15_3_trial_002	nrem	3.22865791922866e-05	6.32327931461295e-05	0.136907524825851
ip3_dual	ip3_dual_BL16	20170618_BL16_trial_003	undefined	5.00510590904868e-05	7.83491380192601e-05	0.351351235963567
ip3_dual	ip3_dual_BL16	20170618_BL16_trial_003	is	4.60087499578803e-05	8.65339479883176e-05	0.351351235963567
ip3_dual	ip3_dual_BL16	20170618_BL16_trial_003	nrem	4.18885633944881e-05	0.000509707702797542	0.351351235963567
ip3_dual	ip3_dual_BL16	20170618_BL16_trial_007	undefined	0.00177237404989497	0.00255921034208811	0.113559332419329
ip3_dual	ip3_dual_BL16	20170618_BL16_trial_007	whisking	6.73512950009984e-05	0.000116102163659172	0.113559332419329
ip3_dual	ip3_dual_BL16	20170618_BL16_trial_007	quiet	1.40394567203953e-05	6.14245356196479e-05	0.113559332419329
ip3_dual	ip3_dual_BL16	20170618_BL16_trial_011	undefined	0.000117751655770992	0.000381267485235957	0.0503741571549275
ip3_dual	ip3_dual_BL16	20170618_BL16_trial_011	is	8.79206924522339e-06	6.84544982759685e-06	0.0503741571549275
ip3_dual	ip3_dual_BL16	20170618_BL16_trial_011	nrem	9.42100457684492e-06	2.62755782142707e-05	0.0503741571549275
ip3_dual	ip3_dual_BL16	20170618_BL16_trial_014	undefined	0.000148786114700897	0.000203880251078668	0.151643510271523
ip3_dual	ip3_dual_BL16	20170618_BL16_trial_014	is	6.99182869835045e-06	1.05195616369087e-06	0.151643510271523
ip3_dual	ip3_dual_BL16	20170618_BL16_trial_014	nrem	1.66778797596345e-05	8.69748655289512e-06	0.151643510271523
ip3_dual	ip3_dual_BL16	20170618_BL16_trial_015	undefined	0.000103495382552128	9.71910325781467e-05	0.107228154435926
ip3_dual	ip3_dual_BL16	20170618_BL16_trial_015	nrem	3.71778860145186e-06	2.70933571506702e-06	0.107228154435926
ip3_dual	ip3_dual_TR15	20170619_TR15_trial_003	undefined	0.000918902201969167	0.00804459346638977	0.157721295026846
ip3_dual	ip3_dual_TR15	20170619_TR15_trial_003	whisking	0.000403586669717731	0.0024554718220359	0.157721295026846
ip3_dual	ip3_dual_TR15	20170619_TR15_trial_003	quiet	0.000435524816423028	0.00272766393092107	0.157721295026846
ip3_dual	ip3_dual_TR15	20170619_TR15_trial_006	undefined	0.000711258148254888	0.00307690212426316	0.111525797251007
ip3_dual	ip3_dual_TR15	20170619_TR15_trial_006	nrem	0.000429273970498825	0.00211801959012665	0.111525797251007
ip3_dual	ip3_dual_TR15	20170619_TR15_trial_007	undefined	0.000510785296498246	0.00517581820595763	0.111525797251007
ip3_dual	ip3_dual_TR15	20170619_TR15_trial_007	is	0.000365663504856861	0.00225247733792436	0.111525797251007
ip3_dual	ip3_dual_TR15	20170619_TR15_trial_007	nrem	0.000408472921612405	0.00244292502567004	0.111525797251007
ip3_dual	ip3_dual_TR15	20170619_TR15_trial_008	undefined	0.000532879883763303	0.00643392446491324	0.111525797251007
ip3_dual	ip3_dual_TR15	20170619_TR15_trial_008	is	0.000387897356871141	0.00417827123765509	0.111525797251007
ip3_dual	ip3_dual_TR15	20170619_TR15_trial_008	nrem	0.000407988744320296	0.00237342448712907	0.111525797251007
ip3_dual	ip3_dual_TR15	20170619_TR15_trial_012	undefined	0.000332713720624279	0.0105223608043993	0.0788606475134231
ip3_dual	ip3_dual_TR15	20170619_TR15_trial_012	whisking	0.000181164201121056	0.00075064238749676	0.0788606475134231
ip3_dual	ip3_dual_TR15	20170619_TR15_trial_012	quiet	0.000189107170908337	0.00119226110179909	0.0788606475134231
ip3_dual	ip3_dual_TR15	20170619_TR15_trial_014	undefined	0.000285122876772384	0.00147443496694652	0.157721295026846
ip3_dual	ip3_dual_TR15	20170619_TR15_trial_014	is	0.000196251336558497	0.000367085042420889	0.157721295026846
ip3_dual	ip3_dual_TR15	20170619_TR15_trial_015	undefined	0.000345477439395938	0.00290613436560663	0.157721295026846
ip3_dual	ip3_dual_TR15	20170619_TR15_trial_015	nrem	0.000277589705681926	0.00177465744044151	0.157721295026846
ip3_dual	ip3_dual_TR15	20170619_TR15_trial_016	undefined	0.000482959747585272	0.00382009179516405	0.157721295026846
ip3_dual	ip3_dual_TR15	20170619_TR15_trial_016	is	0.000428683783528734	0.00296011179306308	0.157721295026846
ip3_dual	ip3_dual_TR15	20170619_TR15_trial_016	nrem	0.000394124349486588	0.00278404307360679	0.157721295026846
ip3_dual	ip3_dual_TR15	20170619_TR15_trial_016	rem	0.000423404814130054	0.00276162214884888	0.157721295026846
ip3_dual	ip3_dual_TR15	20170619_TR15_trial_019	undefined	0.000333007914397687	0.00180349165107796	0.157721295026846
ip3_dual	ip3_dual_TR15	20170619_TR15_trial_019	is	0.000209293167077489	0.00170638010209999	0.157721295026846
ip3_dual	ip3_dual_TR15	20170619_TR15_trial_019	nrem	0.000269178788686354	0.00116418619467687	0.157721295026846
ip3_dual	ip3_dual_TR15	20170619_TR15_trial_020	undefined	0.000384031102386045	0.00344508248312621	0.157721295026846
ip3_dual	ip3_dual_TR15	20170619_TR15_trial_020	is	0.00023317453672294	0.00143747562151331	0.157721295026846
ip3_dual	ip3_dual_TR15	20170619_TR15_trial_023	undefined	0.000316323820563417	0.00178695195712415	0.157721295026846
ip3_dual	ip3_dual_TR15	20170619_TR15_trial_023	nrem	0.000136194692209924	0.000744355739108391	0.157721295026846
ip3_dual	ip3_dual_TR15	20170619_TR15_trial_024	undefined	0.000573579947637321	0.00628898717157249	0.177436456905202
ip3_dual	ip3_dual_TR15	20170619_TR15_trial_024	whisking	0.000231477741836063	0.00142400158958962	0.177436456905202
ip3_dual	ip3_dual_TR15	20170619_TR15_trial_024	quiet	0.000193590016233538	0.00139656311742147	0.177436456905202
ip3_dual	ip3_dual_TR15	20170619_TR15_trial_027	undefined	0.000400672833274524	0.00388343851641881	0.177436456905202
ip3_dual	ip3_dual_TR15	20170619_TR15_trial_027	is	0.000380182071593326	0.00177738640805263	0.177436456905202
ip3_dual	ip3_dual_TR15	20170619_TR15_trial_027	nrem	0.000313948522231156	0.00169839974540029	0.177436456905202
ip3_dual	ip3_dual_TR15	20170619_TR15_trial_028	undefined	0.000168916713106307	0.00205155374149056	0.125466521907383
ip3_dual	ip3_dual_TR15	20170619_TR15_trial_028	is	0.000138846486955954	0.000662530078028001	0.125466521907383
ip3_dual	ip3_dual_TR15	20170619_TR15_trial_028	nrem	0.000155309875942913	0.000990399590061174	0.125466521907383
ip3_dual	ip3_dual_TR15	20170619_TR15_trial_029	undefined	0.00126922179822678	0.00518348453485926	0.125466521907383
ip3_dual	ip3_dual_TR15	20170619_TR15_trial_029	is	0.000134842694843984	0.000825781242126318	0.125466521907383
ip3_dual	ip3_dual_TR15	20170619_TR15_trial_029	rem	0.00013397903962433	0.000707334174313573	0.125466521907383
wt_dual	wt_dual_TR16	20180115_TR16_trial_001	undefined	0.00099061692564781	0.00554088419570968	0.315442590053691
wt_dual	wt_dual_TR16	20180115_TR16_trial_001	whisking	0.000723841949342842	0.0117462071290525	0.315442590053691
wt_dual	wt_dual_TR16	20180115_TR16_trial_001	locomotion	0.000911580844532767	0.0152882510806671	0.315442590053691
wt_dual	wt_dual_TR16	20180115_TR16_trial_002	undefined	0.000582660971273518	0.00666004982105233	0.492879046958892
wt_dual	wt_dual_TR16	20180115_TR16_trial_002	whisking	0.000492587187029579	0.00366105772142206	0.492879046958892
wt_dual	wt_dual_TR16	20180115_TR16_trial_002	quiet	0.000349498105607017	0.00217667033062656	0.492879046958892
wt_dual	wt_dual_TR16	20180115_TR16_trial_002	locomotion	0.00117921167370385	0.0265648393235674	0.492879046958892
wt_dual	wt_dual_TR16	20180115_TR16_trial_003	undefined	0.00220745638113212	0.0443161168264757	0.492879046958892
wt_dual	wt_dual_TR16	20180115_TR16_trial_003	whisking	0.000540285905393654	0.00403556319750242	0.492879046958892
wt_dual	wt_dual_TR16	20180115_TR16_trial_003	quiet	0.000464039260049626	0.00341050969663327	0.492879046958892
wt_dual	wt_dual_TR16	20180115_TR16_trial_003	locomotion	0.00126409365124441	0.0157093503143887	0.492879046958892
wt_dual	wt_dual_TR16	20180115_TR16_trial_007	undefined	0.000930801704674088	0.011023584278282	0.354872913810402
wt_dual	wt_dual_TR16	20180115_TR16_trial_007	whisking	0.00017705619466777	0.000964488986297689	0.354872913810402
wt_dual	wt_dual_TR16	20180115_TR16_trial_007	quiet	0.000164765956166231	0.000850924078927126	0.354872913810402
wt_dual	wt_dual_TR16	20180115_TR16_trial_007	locomotion	0.00107241631481138	0.0123036715931626	0.354872913810402
wt_dual	wt_dual_TR16	20180115_TR16_trial_008	undefined	0.00255351732480612	0.0696215414779987	0.446103189004027
wt_dual	wt_dual_TR16	20180115_TR16_trial_008	quiet	0.00139231818136193	0.0249428165135842	0.446103189004027
wt_dual	wt_dual_TR16	20180115_TR16_trial_008	locomotion	0.00103938051063035	0.00881370855407492	0.446103189004027
wt_dual	wt_dual_TR16	20180115_TR16_trial_009	undefined	0.000609479673070536	0.00447266700577525	0.177436456905202
wt_dual	wt_dual_TR16	20180115_TR16_trial_009	whisking	0.00101647278228984	0.00846986358375957	0.177436456905202
wt_dual	wt_dual_TR16	20180115_TR16_trial_009	quiet	0.000969044307263456	0.0101903313236031	0.177436456905202
wt_dual	wt_dual_TR16	20180115_TR16_trial_009	locomotion	0.000881575778923766	0.00904976784260368	0.177436456905202
wt_dual	wt_dual_TR16	20180115_TR16_trial_010	undefined	0.00047453950143879	0.00277841081921549	0.315442590053691
wt_dual	wt_dual_TR16	20180115_TR16_trial_010	whisking	0.000580505527446674	0.0103215422022721	0.315442590053691
wt_dual	wt_dual_TR16	20180115_TR16_trial_010	quiet	0.000289317292690847	0.00145630745965702	0.315442590053691
wt_dual	wt_dual_TR16	20180115_TR16_trial_010	locomotion	0.000703129609688105	0.0063011117411004	0.315442590053691
wt_dual	wt_dual_TR16	20180115_TR16_trial_011	undefined	0.000346918662038599	0.00207316937122958	0.354872913810402
wt_dual	wt_dual_TR16	20180115_TR16_trial_011	whisking	0.000338553251280086	0.00266819514754211	0.354872913810402
wt_dual	wt_dual_TR16	20180115_TR16_trial_011	quiet	0.000106886319766744	0.000546752122679981	0.354872913810402
wt_dual	wt_dual_TR16	20180115_TR16_trial_011	locomotion	0.00053179626614482	0.0158533377032472	0.354872913810402
wt_dual	wt_dual_TR16	20180115_TR16_trial_012	undefined	0.000859213642428867	0.109785732783439	0.315442590053691
wt_dual	wt_dual_TR16	20180115_TR16_trial_012	whisking	0.000478649239131204	0.00339682217907516	0.315442590053691
wt_dual	wt_dual_TR16	20180115_TR16_trial_012	quiet	0.000360930688178676	0.00241340357856829	0.315442590053691
wt_dual	wt_dual_TR16	20180115_TR16_trial_012	locomotion	0.00133496458790757	0.0200725374896386	0.315442590053691
wt_dual	wt_dual_TR16	20180115_TR16_trial_013	undefined	0.00200215527549671	0.0401397668651838	0.315442590053691
wt_dual	wt_dual_TR16	20180115_TR16_trial_013	whisking	0.000990042516513038	0.01223714880156	0.315442590053691
wt_dual	wt_dual_TR16	20180115_TR16_trial_013	quiet	0.000321128118011051	0.0030281663922056	0.315442590053691
wt_dual	wt_dual_TR16	20180115_TR16_trial_013	locomotion	0.00126749755054508	0.0197075796762571	0.315442590053691
wt_dual	wt_dual_TR16	20180115_TR16_trial_014	undefined	0.000678952529668966	0.00937372017627374	0.315442590053691
wt_dual	wt_dual_TR16	20180115_TR16_trial_014	whisking	0.000390804834098821	0.00316962426000932	0.315442590053691
wt_dual	wt_dual_TR16	20180115_TR16_trial_014	quiet	0.000432095166291455	0.00484886701286139	0.315442590053691
wt_dual	wt_dual_TR16	20180115_TR16_trial_014	locomotion	0.000941949477516949	0.0327210494602151	0.315442590053691
wt_dual	wt_dual_TR16	20180115_TR16_trial_016	undefined	0.00117329838509297	0.00513124828454537	0.315442590053691
wt_dual	wt_dual_TR16	20180115_TR16_trial_016	whisking	0.000218430054995398	0.00130645451454665	0.315442590053691
wt_dual	wt_dual_TR16	20180115_TR16_trial_016	locomotion	0.00038271746343809	0.00221581149839128	0.315442590053691
wt_dual	wt_dual_TR16	20180115_TR16_trial_017	undefined	0.000223361234464297	0.00133372240595166	0.50186608762953
wt_dual	wt_dual_TR16	20180115_TR16_trial_017	whisking	0.000226940794229267	0.0011198714727654	0.50186608762953
wt_dual	wt_dual_TR16	20180115_TR16_trial_017	quiet	0.000209821500492918	0.00103740881974804	0.50186608762953
wt_dual	wt_dual_TR16	20180115_TR16_trial_017	locomotion	0.000956232655212151	0.0130666357764861	0.50186608762953
wt_dual	wt_dual_TR15	20180116_TR15_trial_002	undefined	0.000693301216332034	0.0590774440623144	0.223051594502013
wt_dual	wt_dual_TR15	20180116_TR15_trial_002	whisking	0.000220125734040604	0.00107862202215477	0.223051594502013
wt_dual	wt_dual_TR15	20180116_TR15_trial_002	quiet	0.000298695172492008	0.0021016208714774	0.223051594502013
wt_dual	wt_dual_TR15	20180116_TR15_trial_002	locomotion	0.00057203196844543	0.0246304079409567	0.223051594502013
wt_dual	wt_dual_TR15	20180116_TR15_trial_003	undefined	0.000101991613874064	0.000422665273168468	0.709745827620806
wt_dual	wt_dual_TR15	20180116_TR15_trial_003	whisking	0.00010782340315318	0.000470549611005889	0.709745827620806
wt_dual	wt_dual_TR15	20180116_TR15_trial_003	quiet	6.85123681261545e-05	0.000366142762869689	0.709745827620806
wt_dual	wt_dual_TR15	20180116_TR15_trial_003	locomotion	0.000242304019787568	0.0106463511969762	0.709745827620806
wt_dual	wt_dual_TR15	20180116_TR15_trial_005	undefined	0.000191318846257841	0.000933471704908041	0.315442590053691
wt_dual	wt_dual_TR15	20180116_TR15_trial_005	whisking	0.000319563009093585	0.00152190932245764	0.315442590053691
wt_dual	wt_dual_TR15	20180116_TR15_trial_005	quiet	0.000181239343641104	0.000853141026979632	0.315442590053691
wt_dual	wt_dual_TR15	20180116_TR15_trial_005	locomotion	0.000495305360309379	0.00824177454521432	0.315442590053691
wt_dual	wt_dual_TR15	20180116_TR15_trial_006	undefined	4.33959395368981e-05	0.000136327436124857	0.73323995562792
wt_dual	wt_dual_TR15	20180116_TR15_trial_006	whisking	0.000173115974757678	0.00424002519945865	0.73323995562792
wt_dual	wt_dual_TR15	20180116_TR15_trial_006	quiet	3.70538230660048e-05	7.29487623655941e-05	0.73323995562792
wt_dual	wt_dual_TR15	20180116_TR15_trial_006	locomotion	0.000209052128888594	0.0183759978367451	0.73323995562792
wt_dual	wt_dual_TR15	20180116_TR15_trial_017	undefined	0.000861761428684942	0.0235557462356223	0.315442590053691
wt_dual	wt_dual_TR15	20180116_TR15_trial_017	is	0.000109177990507561	0.00050073541235279	0.315442590053691
wt_dual	wt_dual_TR15	20180116_TR15_trial_017	nrem	0.000223137563604926	0.00187630812765475	0.315442590053691
wt_dual	wt_dual_TR15	20180116_TR15_trial_018	undefined	0.000499355635540491	0.0244211653114684	0.315442590053691
wt_dual	wt_dual_TR15	20180116_TR15_trial_018	nrem	0.000125332152102128	0.000656457530972015	0.315442590053691
wt_dual	wt_dual_TR15	20180116_TR15_trial_018	rem	0.000142454431943502	0.000486603897638793	0.315442590053691
wt_dual	wt_dual_TR15	20180116_TR15_trial_019	undefined	0.000249451717376935	0.00227611225055564	0.586566799686617
wt_dual	wt_dual_TR15	20180116_TR15_trial_019	is	2.77643361817351e-05	9.64873573747604e-05	0.586566799686617
wt_dual	wt_dual_TR15	20180116_TR15_trial_019	nrem	4.14677962253359e-05	0.000230077613879358	0.586566799686617
wt_dual	wt_dual_TR15	20180116_TR15_trial_019	rem	3.11271972094992e-05	6.30972571172179e-05	0.586566799686617
wt_dual	wt_dual_TR15	20180116_TR15_trial_020	undefined	0.000285426729457569	0.0503590755301012	0.315442590053691
wt_dual	wt_dual_TR15	20180116_TR15_trial_020	is	6.64029445708708e-05	0.000185488297612992	0.315442590053691
wt_dual	wt_dual_TR15	20180116_TR15_trial_020	nrem	0.000119207131921457	0.000367470499305009	0.315442590053691
wt_dual	wt_dual_TR15	20180116_TR15_trial_021	undefined	0.00031205075096477	0.00200501312406876	0.315442590053691
wt_dual	wt_dual_TR15	20180116_TR15_trial_021	is	9.35307260618336e-05	0.000251113397257644	0.315442590053691
wt_dual	wt_dual_TR15	20180116_TR15_trial_021	nrem	0.000162027048133181	0.000515453213337786	0.315442590053691
wt_dual	wt_dual_TR15	20180116_TR15_trial_021	rem	7.64296811520336e-05	0.000251866960910477	0.315442590053691
wt_dual	wt_dual_TR16	20180117_TR16_trial_002	undefined	0.000257192977493056	0.000668508688334259	0.454237329677315
wt_dual	wt_dual_TR16	20180117_TR16_trial_002	whisking	0.000785643929818499	0.0223926996787723	0.454237329677315
wt_dual	wt_dual_TR16	20180117_TR16_trial_002	quiet	0.000305910844717598	0.00252856017219583	0.454237329677315
wt_dual	wt_dual_TR16	20180117_TR16_trial_005	undefined	0.000424219290470483	0.0106024762108719	0.454237329677315
wt_dual	wt_dual_TR16	20180117_TR16_trial_005	is	0.000136496512756701	0.000562994252687927	0.454237329677315
wt_dual	wt_dual_TR16	20180117_TR16_trial_005	nrem	0.000254354931956109	0.00106380494603482	0.454237329677315
wt_dual	wt_dual_TR16	20180117_TR16_trial_005	rem	0.000241792099472476	0.000974717768367972	0.454237329677315
wt_dual	wt_dual_TR16	20180117_TR16_trial_006	undefined	0.000637944902363698	0.0166036446782816	0.454237329677315
wt_dual	wt_dual_TR16	20180117_TR16_trial_006	nrem	0.000319001093500986	0.00146345525480784	0.454237329677315
wt_dual	wt_dual_TR16	20180117_TR16_trial_007	undefined	0.000743081396250597	0.0158088936262237	0.454237329677315
wt_dual	wt_dual_TR16	20180117_TR16_trial_007	nrem	0.000249929974559025	0.00117679061352424	0.454237329677315
wt_dual	wt_dual_TR16	20180117_TR16_trial_008	undefined	0.000590477780376416	0.0126739039817558	0.454237329677315
wt_dual	wt_dual_TR16	20180117_TR16_trial_008	is	0.000122492110590867	0.000288994540754751	0.454237329677315
wt_dual	wt_dual_TR16	20180117_TR16_trial_008	nrem	0.000271206400567916	0.00125404007852688	0.454237329677315
wt_dual	wt_dual_TR16	20180117_TR16_trial_010	undefined	0.000643871008985968	0.0207080490435881	0.454237329677315
wt_dual	wt_dual_TR16	20180117_TR16_trial_010	nrem	0.000268966417298504	0.00202850917857113	0.454237329677315
wt_dual	wt_dual_TR16	20180117_TR16_trial_010	rem	0.000440476317217442	0.00197091076366999	0.454237329677315
wt_dual	wt_dual_TR16	20180117_TR16_trial_011	undefined	0.000529345557094677	0.00455979666318169	0.315442590053691
wt_dual	wt_dual_TR16	20180117_TR16_trial_011	is	0.000127014295112651	0.000803179634469137	0.315442590053691
wt_dual	wt_dual_TR16	20180117_TR16_trial_011	nrem	0.000228448244371373	0.00132659682680447	0.315442590053691
wt_dual	wt_dual_TR16	20180117_TR16_trial_013	undefined	0.000366217343698209	0.0126662566325853	0.454237329677315
wt_dual	wt_dual_TR16	20180117_TR16_trial_013	is	9.37046027246181e-05	0.000481525431904816	0.454237329677315
wt_dual	wt_dual_TR16	20180117_TR16_trial_013	nrem	0.00014915734211945	0.000437421958683715	0.454237329677315
wt_dual	wt_dual_TR16	20180117_TR16_trial_013	rem	0.000186657426517602	0.000811096521520434	0.454237329677315
wt_dual	wt_dual_TR16	20180117_TR16_trial_014	undefined	0.000434308441531871	0.00191467845713629	0.315442590053691
wt_dual	wt_dual_TR16	20180117_TR16_trial_014	is	0.000141999979380585	0.000604855716712391	0.315442590053691
wt_dual	wt_dual_TR16	20180117_TR16_trial_014	nrem	0.000250212465263306	0.00110315678376631	0.315442590053691
wt_dual	wt_dual_TR16	20180117_TR16_trial_015	undefined	0.000449294260556763	0.0302058341900996	0.315442590053691
wt_dual	wt_dual_TR16	20180117_TR16_trial_015	is	0.000213403690384736	0.00132272630420762	0.315442590053691
wt_dual	wt_dual_TR16	20180117_TR16_trial_015	nrem	0.000393917320988442	0.00274024642371067	0.315442590053691
wt_dual	wt_dual_TR16	20180117_TR16_trial_015	rem	0.00032985729286843	0.00193354875824522	0.315442590053691
wt_dual	wt_dual_TR16	20180117_TR16_trial_017	undefined	0.000334441563378327	0.0139363491065219	0.586566799686617
wt_dual	wt_dual_TR16	20180117_TR16_trial_017	is	2.14955553018498e-05	4.507031972756e-05	0.586566799686617
wt_dual	wt_dual_TR16	20180117_TR16_trial_017	nrem	2.320869982626e-05	2.31791984296443e-05	0.586566799686617
wt_dual	wt_dual_TR16	20180117_TR16_trial_017	rem	2.08541940467844e-05	3.13780995107014e-05	0.586566799686617
wt_dual	wt_dual_TR16	20180117_TR16_trial_018	undefined	0.000122998592702794	0.000446571020397215	0.586566799686617
wt_dual	wt_dual_TR16	20180117_TR16_trial_018	is	2.33617648071133e-05	2.88861271531866e-05	0.586566799686617
wt_dual	wt_dual_TR16	20180117_TR16_trial_018	nrem	5.02200554882015e-05	6.71149270641919e-05	0.586566799686617
wt_dual	wt_dual_TR16	20180117_TR16_trial_018	rem	2.12207060440299e-05	2.20368489015279e-05	0.586566799686617
wt_dual	wt_dual_TR16	20180117_TR16_trial_019	undefined	0.000252421372576916	0.00107343296773072	0.50186608762953
wt_dual	wt_dual_TR16	20180117_TR16_trial_019	is	5.41502656305207e-05	0.000137431108977082	0.50186608762953
wt_dual	wt_dual_TR16	20180117_TR16_trial_019	nrem	0.000146361701373148	0.000375537842276247	0.50186608762953
wt_dual	wt_dual_TR16	20180117_TR16_trial_019	rem	5.75011298766956e-05	0.000131057080165525	0.50186608762953
wt_dual	wt_dual_TR16	20180117_TR16_trial_020	undefined	0.000261790159914296	0.00127694403768827	0.536669812945789
wt_dual	wt_dual_TR16	20180117_TR16_trial_020	is	0.000112100892446641	0.000393228504618662	0.536669812945789
wt_dual	wt_dual_TR16	20180117_TR16_trial_021	undefined	0.000287132360777821	0.00681395985514138	0.536669812945789
wt_dual	wt_dual_TR16	20180117_TR16_trial_021	is	9.86409277245426e-05	0.000568726250578083	0.536669812945789
wt_dual	wt_dual_TR16	20180117_TR16_trial_021	nrem	0.000144526995981363	0.000836282752202043	0.536669812945789
wt_dual	wt_dual_TR16	20180117_TR16_trial_021	rem	0.000322470367815194	0.00207198878101854	0.536669812945789
wt_dual	wt_dual_TR16	20180117_TR16_trial_022	undefined	0.000127789544912828	0.000678397022083041	0.315442590053691
wt_dual	wt_dual_TR16	20180117_TR16_trial_022	is	4.89134045953294e-05	0.000179707937511357	0.315442590053691
wt_dual	wt_dual_TR16	20180117_TR16_trial_022	rem	5.51295949832005e-05	0.000103490080974037	0.315442590053691
wt_dual	wt_dual_BL15	20180118_BL15_trial_008	undefined	0.000406015341807448	0.0184455937641865	0.709745827620806
wt_dual	wt_dual_BL15	20180118_BL15_trial_008	is	4.72663110707732e-05	0.000191146205381427	0.709745827620806
wt_dual	wt_dual_BL15	20180118_BL15_trial_008	nrem	0.00013057147458616	0.000643386375976876	0.709745827620806
wt_dual	wt_dual_BL15	20180118_BL15_trial_010	undefined	0.000381325656021639	0.0199833209464236	0.709745827620806
wt_dual	wt_dual_BL15	20180118_BL15_trial_010	is	2.35018660209493e-05	0.000114470092315311	0.709745827620806
wt_dual	wt_dual_BL15	20180118_BL15_trial_010	nrem	0.000128371940172599	0.000577315063676091	0.709745827620806
wt_dual	wt_dual_BL15	20180118_BL15_trial_010	rem	5.79988407878709e-05	0.000248909750828941	0.709745827620806
wt_dual	wt_dual_BL15	20180118_BL15_trial_013	undefined	0.000354529336672002	0.00494169905049579	0.709745827620806
wt_dual	wt_dual_BL15	20180118_BL15_trial_013	is	4.99087368412108e-05	0.000241265400970754	0.709745827620806
wt_dual	wt_dual_BL15	20180118_BL15_trial_013	nrem	0.000116190429431826	0.000744720248337645	0.709745827620806
wt_dual	wt_dual_BL15	20180118_BL15_trial_013	rem	6.16790450027079e-05	0.000313221085802329	0.709745827620806
wt_dual	wt_dual_BL15	20180118_BL15_trial_014	undefined	0.000411321593471481	0.00389271060228659	0.709745827620806
wt_dual	wt_dual_BL15	20180118_BL15_trial_014	is	5.24441606287236e-05	0.00078603035024651	0.709745827620806
wt_dual	wt_dual_BL15	20180118_BL15_trial_014	nrem	0.000173303949019907	0.000824109499932598	0.709745827620806
wt_dual	wt_dual_BL15	20180118_BL15_trial_014	rem	7.33319019547966e-05	0.000357881817304725	0.709745827620806
wt_dual	wt_dual_BL15	20180118_BL15_trial_019	undefined	0.000407947519436878	0.00749456644466816	0.586566799686617
wt_dual	wt_dual_BL15	20180118_BL15_trial_019	is	2.66325415009526e-05	1.19591003578893e-05	0.586566799686617
wt_dual	wt_dual_BL15	20180118_BL15_trial_019	nrem	0.000111818838883361	0.000341200596386897	0.586566799686617
wt_dual	wt_dual_BL15	20180118_BL15_trial_019	rem	2.77366223190819e-05	2.27313162344086e-05	0.586566799686617
wt_dual	wt_dual_NM16	20180119_NM16_trial_007	undefined	0.000298006844708386	0.0166190590794654	0.709745827620806
wt_dual	wt_dual_NM16	20180119_NM16_trial_007	is	4.28486163366295e-05	0.000580694749721279	0.709745827620806
wt_dual	wt_dual_NM16	20180119_NM16_trial_007	nrem	8.84960487785377e-05	0.000331800666375226	0.709745827620806
wt_dual	wt_dual_NM16	20180119_NM16_trial_008	undefined	0.000524142319329697	0.0169577159047993	0.709745827620806
wt_dual	wt_dual_NM16	20180119_NM16_trial_008	is	3.80823059406464e-05	0.000170723973147019	0.709745827620806
wt_dual	wt_dual_NM16	20180119_NM16_trial_008	nrem	0.000112564123803397	0.000534168344910856	0.709745827620806
wt_dual	wt_dual_NM16	20180119_NM16_trial_009	undefined	0.00032003114115784	0.0250575061847375	0.709745827620806
wt_dual	wt_dual_NM16	20180119_NM16_trial_009	is	3.76806727271426e-05	0.000169085620147539	0.709745827620806
wt_dual	wt_dual_NM16	20180119_NM16_trial_009	nrem	7.54320202198709e-05	0.000376493270228803	0.709745827620806
wt_dual	wt_dual_NM16	20180119_NM16_trial_009	rem	9.31196724749428e-05	0.00041988960570223	0.709745827620806
wt_dual	wt_dual_NM16	20180119_NM16_trial_010	undefined	0.000390856592302534	0.0124505989498359	0.586566799686617
wt_dual	wt_dual_NM16	20180119_NM16_trial_010	nrem	8.26053355659282e-05	0.000265310159171455	0.586566799686617
wt_dual	wt_dual_NM16	20180119_NM16_trial_011	undefined	0.00055966726496222	0.0117931996251325	0.586566799686617
wt_dual	wt_dual_NM16	20180119_NM16_trial_011	is	4.52789328689669e-05	0.000135448806622105	0.586566799686617
wt_dual	wt_dual_NM16	20180119_NM16_trial_011	nrem	0.000103672027400633	0.000509005820601616	0.586566799686617
wt_dual	wt_dual_NM16	20180119_NM16_trial_011	rem	0.000103467282306557	0.000469296332046372	0.586566799686617
wt_dual	wt_dual_NM16	20180119_NM16_trial_013	undefined	0.000292976309728874	0.00547255818871323	0.586566799686617
wt_dual	wt_dual_NM16	20180119_NM16_trial_013	is	4.18085273195393e-05	0.000139502340321436	0.586566799686617
wt_dual	wt_dual_NM16	20180119_NM16_trial_013	nrem	9.35133997701267e-05	0.000293612831471032	0.586566799686617
wt_dual	wt_dual_NM16	20180119_NM16_trial_013	rem	5.48551849594731e-05	9.49162033222356e-05	0.586566799686617
wt_dual	wt_dual_NM16	20180119_NM16_trial_017	undefined	0.000301067409324527	0.0119532367052007	0.586566799686617
wt_dual	wt_dual_NM16	20180119_NM16_trial_017	nrem	1.22705078248997e-05	6.53365474485081e-06	0.586566799686617
wt_dual	wt_dual_TL16	20180120_TL16_trial_008	undefined	0.000211343042166383	0.00179128650919513	0.709745827620806
wt_dual	wt_dual_TL16	20180120_TL16_trial_008	is	5.82666483294868e-05	0.000421827244596107	0.709745827620806
wt_dual	wt_dual_TL16	20180120_TL16_trial_008	nrem	0.000177581612444804	0.00188810648059343	0.709745827620806
wt_dual	wt_dual_TL16	20180120_TL16_trial_009	undefined	0.000424600765497497	0.0066979415038021	0.709745827620806
wt_dual	wt_dual_TL16	20180120_TL16_trial_009	is	8.02673215760514e-05	0.000593003178541686	0.709745827620806
wt_dual	wt_dual_TL16	20180120_TL16_trial_009	nrem	0.000126353770637055	0.00071863210434682	0.709745827620806
wt_dual	wt_dual_TL16	20180120_TL16_trial_009	rem	0.000102193257637825	0.000661488130417303	0.709745827620806
wt_dual	wt_dual_TL16	20180120_TL16_trial_010	undefined	0.000281137560866295	0.0108299421325693	0.354872913810402
wt_dual	wt_dual_TL16	20180120_TL16_trial_010	is	0.0001322325506391	0.0114839847309049	0.354872913810402
wt_dual	wt_dual_TL16	20180120_TL16_trial_010	nrem	6.9887570032242e-05	0.00022269898217734	0.354872913810402
wt_dual	wt_dual_TL16	20180120_TL16_trial_010	rem	0.000133332109870456	0.0165165873667888	0.354872913810402
wt_dual	wt_dual_TL16	20180120_TL16_trial_012	undefined	0.000814978781590414	0.0295926335187025	0.315442590053691
wt_dual	wt_dual_TL16	20180120_TL16_trial_012	is	0.00020616185384358	0.00179996721727721	0.315442590053691
wt_dual	wt_dual_TL16	20180120_TL16_trial_012	rem	0.000513003745380695	0.00400457742715754	0.315442590053691
wt_dual	wt_dual_TL16	20180120_TL16_trial_013	undefined	0.000537082244901748	0.00495368658046293	0.315442590053691
wt_dual	wt_dual_TL16	20180120_TL16_trial_013	is	0.000338059465902211	0.00258852528833878	0.315442590053691
wt_dual	wt_dual_TL16	20180120_TL16_trial_013	nrem	0.000389245018346618	0.00294634204053722	0.315442590053691
wt_dual	wt_dual_TL16	20180120_TL16_trial_014	undefined	0.000984508991397508	0.0167769485104351	0.315442590053691
wt_dual	wt_dual_TL16	20180120_TL16_trial_014	nrem	0.000626840581421106	0.0093649317200849	0.315442590053691
wt_dual	wt_dual_TL16	20180120_TL16_trial_015	undefined	0.000379514752688705	0.0159457769052172	0.454237329677315
wt_dual	wt_dual_TL16	20180120_TL16_trial_015	is	4.78237350662488e-05	8.00289274752372e-05	0.454237329677315
wt_dual	wt_dual_TL16	20180120_TL16_trial_015	nrem	5.0812710947062e-05	0.000223262582414643	0.454237329677315
wt_dual	wt_dual_TL16	20180120_TL16_trial_015	rem	6.15205540034763e-05	0.000116999808887773	0.454237329677315
wt_dual	wt_dual_TL16	20180120_TL16_trial_016	undefined	0.000697815307828443	0.00615692967926984	0.3211942960829
wt_dual	wt_dual_TL16	20180120_TL16_trial_016	is	0.000216961705212592	0.00102704424644869	0.3211942960829
wt_dual	wt_dual_TL16	20180120_TL16_trial_016	rem	0.000332655486463679	0.00205518165165561	0.3211942960829
wt_dual	wt_dual_TL16	20180120_TL16_trial_017	undefined	0.000209886071403399	0.00388090063975095	0.709745827620806
wt_dual	wt_dual_TL16	20180120_TL16_trial_017	is	6.14717072856306e-05	0.000830659555726077	0.709745827620806
wt_dual	wt_dual_TL16	20180120_TL16_trial_017	nrem	0.0001729287416525	0.00168132050791956	0.709745827620806
wt_dual	wt_dual_TL16	20180120_TL16_trial_018	undefined	0.000476486390508412	0.0151961922442645	0.876229416815809
wt_dual	wt_dual_TL16	20180120_TL16_trial_018	is	8.33998469988092e-05	0.000333994564195883	0.876229416815809
wt_dual	wt_dual_TL16	20180120_TL16_trial_018	nrem	0.000139201701307355	0.000601216751234123	0.876229416815809
wt_dual	wt_dual_TL15	20180121_TL15_trial_001	undefined	0.000843401951843847	0.0104010371718506	0.315442590053691
wt_dual	wt_dual_TL15	20180121_TL15_trial_001	whisking	0.000748266386990896	0.00630133416212611	0.315442590053691
wt_dual	wt_dual_TL15	20180121_TL15_trial_001	quiet	0.000396088012713202	0.00286301622154524	0.315442590053691
wt_dual	wt_dual_TL15	20180121_TL15_trial_001	locomotion	0.00149063465236237	0.0135295035788057	0.315442590053691
wt_dual	wt_dual_TL15	20180121_TL15_trial_002	undefined	0.000665274988329656	0.02673833405685	0.709745827620806
wt_dual	wt_dual_TL15	20180121_TL15_trial_002	whisking	0.000413952878977942	0.00443739530911983	0.709745827620806
wt_dual	wt_dual_TL15	20180121_TL15_trial_002	quiet	0.00030985964063689	0.00252315449078446	0.709745827620806
wt_dual	wt_dual_TL15	20180121_TL15_trial_002	locomotion	0.000783264836904681	0.00821382562075296	0.709745827620806
wt_dual	wt_dual_TL15	20180121_TL15_trial_005	undefined	0.000412853167108082	0.00460019568751106	0.315442590053691
wt_dual	wt_dual_TL15	20180121_TL15_trial_005	whisking	0.000780536778491312	0.00567466116456293	0.315442590053691
wt_dual	wt_dual_TL15	20180121_TL15_trial_005	quiet	0.000484260950419541	0.00368620336296423	0.315442590053691
wt_dual	wt_dual_TL15	20180121_TL15_trial_005	locomotion	0.0013849404951642	0.0217806923094761	0.315442590053691
wt_dual	wt_dual_TL15	20180121_TL15_trial_009	undefined	0.000547284511459878	0.0355049301339506	0.315442590053691
wt_dual	wt_dual_TL15	20180121_TL15_trial_009	whisking	0.000363756708561548	0.00269873825403756	0.315442590053691
wt_dual	wt_dual_TL15	20180121_TL15_trial_009	quiet	0.000348441252064396	0.00366536074635339	0.315442590053691
wt_dual	wt_dual_TL15	20180121_TL15_trial_009	locomotion	0.000796070980577956	0.00659117196825945	0.315442590053691
wt_dual	wt_dual_TL15	20180121_TL15_trial_012	undefined	0.000533589161103812	0.0115950009593184	0.315442590053691
wt_dual	wt_dual_TL15	20180121_TL15_trial_012	whisking	0.000161436579503076	0.000862440660335946	0.315442590053691
wt_dual	wt_dual_TL15	20180121_TL15_trial_012	quiet	0.000149388904367631	0.00053143608101285	0.315442590053691
wt_dual	wt_dual_TL15	20180121_TL15_trial_012	locomotion	0.000432932811719345	0.00680685063166529	0.315442590053691
wt_dual	wt_dual_TL15	20180121_TL15_trial_014	undefined	0.000651552796441203	0.00397322014378065	0.177436456905202
wt_dual	wt_dual_TL15	20180121_TL15_trial_014	whisking	0.0004266510118422	0.00236536535958402	0.177436456905202
wt_dual	wt_dual_TL15	20180121_TL15_trial_014	locomotion	0.000621446985193689	0.00479435629045777	0.177436456905202
wt_dual	wt_dual_TL15	20180121_TL15_trial_016	undefined	0.000217564904921535	0.000837802996728356	0.315442590053691
wt_dual	wt_dual_TL15	20180121_TL15_trial_016	whisking	0.0003611237001931	0.00144379766311284	0.315442590053691
wt_dual	wt_dual_TL15	20180121_TL15_trial_016	quiet	0.000234769083956455	0.00103003200911002	0.315442590053691
wt_dual	wt_dual_TL15	20180121_TL15_trial_016	locomotion	0.00056910488574585	0.016566955093393	0.315442590053691
wt_dual	wt_dual_TL15	20180121_TL15_trial_017	undefined	0.00103216535254076	0.0187059879710211	0.315442590053691
wt_dual	wt_dual_TL15	20180121_TL15_trial_017	whisking	0.0002737023644282	0.00111278078770473	0.315442590053691
wt_dual	wt_dual_TL15	20180121_TL15_trial_017	quiet	0.000195371306458742	0.000714513997172729	0.315442590053691
wt_dual	wt_dual_TL15	20180121_TL15_trial_017	locomotion	0.000436159572088167	0.0216673251528435	0.315442590053691
wt_dual	wt_dual_TL15	20180121_TL15_trial_018	undefined	0.00032825992710077	0.00121527259034037	0.315442590053691
wt_dual	wt_dual_TL15	20180121_TL15_trial_018	whisking	0.000222822787862377	0.00124538587265043	0.315442590053691
wt_dual	wt_dual_TL15	20180121_TL15_trial_018	quiet	0.000167959384368813	0.00337103471663147	0.315442590053691
wt_dual	wt_dual_TL15	20180121_TL15_trial_018	locomotion	0.00108179315595514	0.025434092068542	0.315442590053691
wt_dual	wt_dual_TL15	20180121_TL15_trial_019	undefined	0.000417821917454489	0.00152280469006172	0.315442590053691
wt_dual	wt_dual_TL15	20180121_TL15_trial_019	whisking	0.000452887015999688	0.00154385490309084	0.315442590053691
wt_dual	wt_dual_TL15	20180121_TL15_trial_019	quiet	0.000325409023224136	0.00149012826683539	0.315442590053691
wt_dual	wt_dual_TL15	20180121_TL15_trial_019	locomotion	0.000764700340926503	0.00489711682286226	0.315442590053691
wt_dual	wt_dual_TR15	20180130_TR15_trial_002	undefined	0.000282300685497443	0.0016576979841542	0.315442590053691
wt_dual	wt_dual_TR15	20180130_TR15_trial_002	whisking	0.000248542816208028	0.00124544113025049	0.315442590053691
wt_dual	wt_dual_TR15	20180130_TR15_trial_002	locomotion	0.000415998868912708	0.0689915036827154	0.315442590053691
wt_dual	wt_dual_TR15	20180130_TR15_trial_003	undefined	0.000333691934251731	0.00247213143477381	0.315442590053691
wt_dual	wt_dual_TR15	20180130_TR15_trial_003	whisking	0.000467495004883686	0.00540382809555688	0.315442590053691
wt_dual	wt_dual_TR15	20180130_TR15_trial_003	quiet	0.000375996399831414	0.00527677637949179	0.315442590053691
wt_dual	wt_dual_TR15	20180130_TR15_trial_003	locomotion	0.00106649461770377	0.059711564713883	0.315442590053691
wt_dual	wt_dual_TR15	20180130_TR15_trial_004	undefined	0.000308515822355712	0.00197243533270984	0.315442590053691
wt_dual	wt_dual_TR15	20180130_TR15_trial_004	whisking	0.000530238665058669	0.00435550807544168	0.315442590053691
wt_dual	wt_dual_TR15	20180130_TR15_trial_004	quiet	0.000318250098564012	0.00188116722820915	0.315442590053691
wt_dual	wt_dual_TR15	20180130_TR15_trial_004	locomotion	0.00177769287705718	0.167340176251134	0.315442590053691
wt_dual	wt_dual_TR15	20180130_TR15_trial_005	undefined	0.000258508412846923	0.00143493041744787	0.315442590053691
wt_dual	wt_dual_TR15	20180130_TR15_trial_005	whisking	0.000417440412002844	0.00398120083593333	0.315442590053691
wt_dual	wt_dual_TR15	20180130_TR15_trial_005	quiet	0.000198586954186607	0.000805314808997837	0.315442590053691
wt_dual	wt_dual_TR15	20180130_TR15_trial_005	locomotion	0.000923232011150209	0.151521424636551	0.315442590053691
wt_dual	wt_dual_TR15	20180130_TR15_trial_006	undefined	0.00026920272500687	0.00139352564866387	0.231753739631283
wt_dual	wt_dual_TR15	20180130_TR15_trial_006	whisking	0.00050045392359994	0.00851741734277338	0.231753739631283
wt_dual	wt_dual_TR15	20180130_TR15_trial_006	quiet	0.000299002205476558	0.00116610460800216	0.231753739631283
wt_dual	wt_dual_TR15	20180130_TR15_trial_006	locomotion	0.00124728407398373	0.120000487753257	0.231753739631283
wt_dual	wt_dual_TR15	20180130_TR15_trial_007	undefined	0.000267993571415328	0.00138778993139945	0.231753739631283
wt_dual	wt_dual_TR15	20180130_TR15_trial_007	whisking	0.000698220275711673	0.00557694238814071	0.231753739631283
wt_dual	wt_dual_TR15	20180130_TR15_trial_007	quiet	0.000310385745171943	0.00924157159588759	0.231753739631283
wt_dual	wt_dual_TR15	20180130_TR15_trial_007	locomotion	0.00148684395462757	0.0569554208312118	0.231753739631283
wt_dual	wt_dual_TR15	20180130_TR15_trial_008	undefined	0.000172155582159738	0.000647832860139642	0.315442590053691
wt_dual	wt_dual_TR15	20180130_TR15_trial_008	whisking	0.000362761446714362	0.00245797234885854	0.315442590053691
wt_dual	wt_dual_TR15	20180130_TR15_trial_008	quiet	0.000172853287325669	0.000849980043134038	0.315442590053691
wt_dual	wt_dual_TR15	20180130_TR15_trial_008	locomotion	0.00101182551931466	0.00814509504383754	0.315442590053691
wt_dual	wt_dual_TR15	20180130_TR15_trial_010	undefined	0.00048151657240638	0.00313401116451674	0.454237329677315
wt_dual	wt_dual_TR15	20180130_TR15_trial_010	whisking	0.000135575440588662	0.00072046775174447	0.454237329677315
wt_dual	wt_dual_TR15	20180130_TR15_trial_010	quiet	9.72458576402245e-05	0.000355475283647437	0.454237329677315
wt_dual	wt_dual_TR15	20180130_TR15_trial_010	locomotion	0.00159410387839774	0.0140237030769537	0.454237329677315
wt_dual	wt_dual_TL15	20180202_TL15_trial_006	undefined	0.000220319822675851	0.000854019979811623	0.315442590053691
wt_dual	wt_dual_TL15	20180202_TL15_trial_006	nrem	8.84026993947552e-05	0.000230470975307141	0.315442590053691
wt_dual	wt_dual_TL15	20180202_TL15_trial_007	undefined	0.000165740336937899	0.0109151154570067	0.315442590053691
wt_dual	wt_dual_TL15	20180202_TL15_trial_007	is	1.72438638563648e-05	3.33063768307845e-05	0.315442590053691
wt_dual	wt_dual_TL15	20180202_TL15_trial_008	undefined	0.000707943820141534	0.0164630391709734	0.315442590053691
wt_dual	wt_dual_TL15	20180202_TL15_trial_008	is	4.04104922044003e-05	0.00031468347222103	0.315442590053691
wt_dual	wt_dual_TL15	20180202_TL15_trial_008	nrem	0.000127520773541033	0.00112680618135901	0.315442590053691
wt_dual	wt_dual_TL15	20180202_TL15_trial_009	undefined	0.000303035124029666	0.0428256872811379	0.315442590053691
wt_dual	wt_dual_TL15	20180202_TL15_trial_009	is	4.18420414643456e-05	8.97666187660043e-05	0.315442590053691
wt_dual	wt_dual_TL15	20180202_TL15_trial_009	nrem	7.79742156981377e-05	0.000509168228944172	0.315442590053691
wt_dual	wt_dual_TL15	20180202_TL15_trial_009	rem	5.03070098165019e-05	0.000178216562810402	0.315442590053691
wt_dual	wt_dual_TL15	20180202_TL15_trial_010	undefined	0.000188784329709809	0.000747507854199213	0.231753739631283
wt_dual	wt_dual_TL15	20180202_TL15_trial_010	is	5.65569043067313e-05	0.000315372886334044	0.231753739631283
wt_dual	wt_dual_TL15	20180202_TL15_trial_010	nrem	0.000148132077350725	0.000528739346189719	0.231753739631283
wt_dual	wt_dual_TL15	20180202_TL15_trial_017	undefined	0.000251389536550113	0.0182127335797047	0.36211521817388
wt_dual	wt_dual_TL15	20180202_TL15_trial_017	nrem	3.92636210109089e-05	0.000199376960371796	0.36211521817388
wt_dual	wt_dual_TL15	20180202_TL15_trial_018	undefined	0.000139068294809535	0.000574604080102196	0.36211521817388
wt_dual	wt_dual_TL15	20180202_TL15_trial_018	is	4.80673254473368e-05	0.000223695707401195	0.36211521817388
wt_dual	wt_dual_TL15	20180202_TL15_trial_019	undefined	0.000210057925434969	0.00178801430479514	0.36211521817388
wt_dual	wt_dual_TL15	20180202_TL15_trial_019	is	4.29507006547203e-05	0.000184211963474399	0.36211521817388
wt_dual	wt_dual_TL15	20180202_TL15_trial_019	nrem	8.13474742890273e-05	0.000297604300211816	0.36211521817388
wt_dual	wt_dual_TL15	20180202_TL15_trial_019	rem	9.86460182578379e-05	0.000420711186224604	0.36211521817388
wt_dual	wt_dual_TL15	20180202_TL15_trial_020	undefined	0.000135927722260613	0.000494892764889991	0.454237329677315
wt_dual	wt_dual_TL15	20180202_TL15_trial_020	is	2.63159439165861e-05	5.24753948857233e-05	0.454237329677315
wt_dual	wt_dual_TL15	20180202_TL15_trial_020	nrem	4.43848852511466e-05	5.70380150147597e-05	0.454237329677315
wt_dual	wt_dual_TL15	20180202_TL15_trial_021	undefined	7.13213966828735e-05	0.000139957801000478	0.454237329677315
wt_dual	wt_dual_TL15	20180202_TL15_trial_021	is	2.03869826504583e-05	1.63234047277124e-05	0.454237329677315
wt_dual	wt_dual_TL15	20180202_TL15_trial_021	rem	3.80626423784553e-05	0.000166925317765721	0.454237329677315
wt_dual	wt_dual_TL15	20180202_TL15_trial_022	undefined	0.000120781794474729	0.000227523037485179	0.454237329677315
wt_dual	wt_dual_TL15	20180202_TL15_trial_022	is	2.1530837266866e-05	1.70568773253234e-05	0.454237329677315
wt_dual	wt_dual_TL15	20180202_TL15_trial_022	rem	2.83283338672295e-05	4.26166141967203e-05	0.454237329677315
wt_dual	wt_dual_TL15	20180202_TL15_trial_023	undefined	0.000261073060879181	0.00221334492371985	0.454237329677315
wt_dual	wt_dual_TL15	20180202_TL15_trial_023	is	2.35338599623899e-05	3.19005748189737e-05	0.454237329677315
wt_dual	wt_dual_TL15	20180202_TL15_trial_024	undefined	0.000166980194957114	0.000723850002974258	0.454237329677315
wt_dual	wt_dual_TL15	20180202_TL15_trial_024	is	3.14996728791407e-05	9.6082428743085e-05	0.454237329677315
wt_dual	wt_dual_TL15	20180202_TL15_trial_024	nrem	5.07230198167881e-05	0.000127144308647834	0.454237329677315
wt_dual	wt_dual_TL15	20180202_TL15_trial_024	rem	4.3759225347956e-05	0.000207636736372171	0.454237329677315
wt_dual	wt_dual_TL15	20180202_TL15_trial_025	undefined	8.48984944542145e-05	0.000536274123731414	0.389435296362582
wt_dual	wt_dual_TL15	20180202_TL15_trial_025	is	1.8569953118362e-05	0.000130188625129895	0.389435296362582
wt_dual	wt_dual_TL15	20180202_TL15_trial_025	nrem	3.71863411118514e-05	9.78598220499714e-05	0.389435296362582
wt_dual	wt_dual_TL15	20180202_TL15_trial_026	undefined	0.000270044106932296	0.00992581324662593	0.389435296362582
wt_dual	wt_dual_TL15	20180202_TL15_trial_026	nrem	1.64511975364069e-05	3.03483134058216e-05	0.389435296362582
wt_dual	wt_dual_TL15	20180202_TL15_trial_026	rem	5.1258857316489e-05	0.000208073574051464	0.389435296362582
wt_dual	wt_dual_TL16	20180203_TL16_trial_007	undefined	0.000215948886641899	0.019663008863265	0.389435296362582
wt_dual	wt_dual_TL16	20180203_TL16_trial_007	is	3.60203029709336e-05	0.000391485712415839	0.389435296362582
wt_dual	wt_dual_TL16	20180203_TL16_trial_007	nrem	0.000107393207084121	0.000727246786965763	0.389435296362582
wt_dual	wt_dual_TL16	20180203_TL16_trial_008	undefined	0.00022266160970446	0.0147515972631011	0.389435296362582
wt_dual	wt_dual_TL16	20180203_TL16_trial_008	is	4.2943647808141e-05	0.000235087483897754	0.389435296362582
wt_dual	wt_dual_TL16	20180203_TL16_trial_008	nrem	7.73566639550577e-05	0.000279811490491765	0.389435296362582
wt_dual	wt_dual_TL16	20180203_TL16_trial_009	undefined	0.000408981682803207	0.0190343098315019	0.315442590053691
wt_dual	wt_dual_TL16	20180203_TL16_trial_009	is	4.86270438939497e-05	0.000221925769534522	0.315442590053691
wt_dual	wt_dual_TL16	20180203_TL16_trial_009	nrem	0.000143146776788062	0.000464553481209135	0.315442590053691
wt_dual	wt_dual_TL16	20180203_TL16_trial_009	rem	0.000107258077416672	0.000296151418989844	0.315442590053691
wt_dual	wt_dual_TL16	20180203_TL16_trial_010	undefined	4.92429727393694e-05	0.000279223709918969	0.315442590053691
wt_dual	wt_dual_TL16	20180203_TL16_trial_010	is	4.50115858454513e-05	0.000464214151018225	0.315442590053691
wt_dual	wt_dual_TL16	20180203_TL16_trial_010	nrem	0.000219653666788078	0.00166343724703682	0.315442590053691
wt_dual	wt_dual_TL16	20180203_TL16_trial_011	undefined	0.000421841610265246	0.0126062775657877	0.315442590053691
wt_dual	wt_dual_TL16	20180203_TL16_trial_011	nrem	0.000127852790512636	0.000474070558289784	0.315442590053691
wt_dual	wt_dual_TL16	20180203_TL16_trial_012	undefined	0.000567759739362827	0.0145870726193645	0.315442590053691
wt_dual	wt_dual_TL16	20180203_TL16_trial_012	nrem	0.000140525512440627	0.000471909371756302	0.315442590053691
wt_dual	wt_dual_TL16	20180203_TL16_trial_014	undefined	0.000525230804294621	0.00712255021268984	0.315442590053691
wt_dual	wt_dual_TL16	20180203_TL16_trial_014	is	5.59465255644492e-05	0.000502726697899425	0.315442590053691
wt_dual	wt_dual_TL16	20180203_TL16_trial_014	nrem	0.000134072815394543	0.000437604465416196	0.315442590053691
wt_dual	wt_dual_TL16	20180203_TL16_trial_015	undefined	0.000311070526130273	0.0116633227134762	0.315442590053691
wt_dual	wt_dual_TL16	20180203_TL16_trial_015	is	6.61783424864473e-05	0.000239442918933013	0.315442590053691
wt_dual	wt_dual_TL16	20180203_TL16_trial_016	undefined	0.000433854641882298	0.00990708983583067	0.315442590053691
wt_dual	wt_dual_TL16	20180203_TL16_trial_016	is	5.74416143483349e-05	0.000350808109339676	0.315442590053691
wt_dual	wt_dual_TL16	20180203_TL16_trial_016	rem	0.000105754895459434	0.00058791253707112	0.315442590053691
wt_dual	wt_dual_TL16	20180203_TL16_trial_017	undefined	0.000202818368251415	0.00256582160401259	0.177436456905202
wt_dual	wt_dual_TL16	20180203_TL16_trial_017	is	2.11501112890653e-05	5.76615119822482e-05	0.177436456905202
wt_dual	wt_dual_TL16	20180203_TL16_trial_017	nrem	4.00690176408667e-05	0.000205898152649088	0.177436456905202
wt_dual	wt_dual_TL16	20180203_TL16_trial_020	undefined	0.000217078099379187	0.000954943244869339	0.337572331805377
wt_dual	wt_dual_TL16	20180203_TL16_trial_020	is	0.000144823021421934	0.00129324899919655	0.337572331805377
wt_dual	wt_dual_TL16	20180203_TL16_trial_020	nrem	0.00016364050238837	0.000743597737177959	0.337572331805377
wt_dual	wt_dual_TL16	20180203_TL16_trial_021	undefined	0.000349036416144034	0.0154481352976728	0.337572331805377
wt_dual	wt_dual_TL16	20180203_TL16_trial_021	is	0.000180065304154986	0.00100734236708458	0.337572331805377
wt_dual	wt_dual_TL16	20180203_TL16_trial_021	nrem	0.000235629388596117	0.00160364091652388	0.337572331805377
wt_dual	wt_dual_TL16	20180203_TL16_trial_022	undefined	0.000482174051302221	0.0312370586715615	0.337572331805377
wt_dual	wt_dual_TL16	20180203_TL16_trial_022	is	0.000219992213236828	0.00132221738007652	0.337572331805377
wt_dual	wt_dual_TL16	20180203_TL16_trial_022	nrem	0.00026543363514157	0.00292257166405246	0.337572331805377
wt_dual	wt_dual_TL16	20180203_TL16_trial_022	rem	0.00051311264535112	0.00704600439191776	0.337572331805377
wt_dual	wt_dual_TL16	20180203_TL16_trial_023	undefined	0.000269982908338715	0.011693841869071	0.36211521817388
wt_dual	wt_dual_TL16	20180203_TL16_trial_023	is	0.000127489118854243	0.00119413098349919	0.36211521817388
wt_dual	wt_dual_TL16	20180203_TL16_trial_023	nrem	0.000243352641687222	0.00308992493001475	0.36211521817388
wt_dual	wt_dual_TL16	20180203_TL16_trial_024	undefined	0.000492761167413955	0.0205294312136828	0.36211521817388
wt_dual	wt_dual_TL16	20180203_TL16_trial_024	is	0.00012707144774816	0.000925869742577028	0.36211521817388
wt_dual	wt_dual_TL16	20180203_TL16_trial_024	nrem	0.000260752720150303	0.00182911426988045	0.36211521817388
wt_dual	wt_dual_TL16	20180203_TL16_trial_024	rem	0.000260973864289837	0.00250570170767389	0.36211521817388
wt_dual	wt_dual_TR15	20180204_TR15_trial_002	undefined	0.000534032383468546	0.0200442324883808	0.709745827620806
wt_dual	wt_dual_TR15	20180204_TR15_trial_002	is	0.000107939839770638	0.00145300335783343	0.709745827620806
wt_dual	wt_dual_TR15	20180204_TR15_trial_002	nrem	0.000232604055614535	0.00436127950826013	0.709745827620806
wt_dual	wt_dual_TR15	20180204_TR15_trial_002	rem	0.000128546977871702	0.00194621533893052	0.709745827620806
wt_dual	wt_dual_TR15	20180204_TR15_trial_004	undefined	0.000660737837069698	0.0445997722480195	0.231753739631283
wt_dual	wt_dual_TR15	20180204_TR15_trial_004	is	0.000236927807861869	0.0013426515823804	0.231753739631283
wt_dual	wt_dual_TR15	20180204_TR15_trial_004	nrem	0.000330477249301258	0.00202531773409395	0.231753739631283
wt_dual	wt_dual_TR15	20180204_TR15_trial_005	undefined	0.000728713967547106	0.0412343357237481	0.231753739631283
wt_dual	wt_dual_TR15	20180204_TR15_trial_005	is	0.000211177400096295	0.0010842400824581	0.231753739631283
wt_dual	wt_dual_TR15	20180204_TR15_trial_005	nrem	0.000229056571202179	0.00152362999724888	0.231753739631283
wt_dual	wt_dual_TR15	20180204_TR15_trial_005	rem	0.000293400380985594	0.00137570120199315	0.231753739631283
wt_dual	wt_dual_TR15	20180204_TR15_trial_006	undefined	0.000749732661713478	0.042444427664018	0.231753739631283
wt_dual	wt_dual_TR15	20180204_TR15_trial_006	is	0.00033472010298559	0.00203527746165682	0.231753739631283
wt_dual	wt_dual_TR15	20180204_TR15_trial_006	nrem	0.000542820854321495	0.00717584523051097	0.231753739631283
wt_dual	wt_dual_TR15	20180204_TR15_trial_006	rem	0.000439131666642126	0.00343126233640589	0.231753739631283
wt_dual	wt_dual_TR15	20180204_TR15_trial_007	undefined	0.000532551398051595	0.0216889308515959	0.231753739631283
wt_dual	wt_dual_TR15	20180204_TR15_trial_007	is	5.92766360524662e-05	0.000203813372965177	0.231753739631283
wt_dual	wt_dual_TR15	20180204_TR15_trial_007	nrem	0.000102178419056811	0.000354356014638034	0.231753739631283
wt_dual	wt_dual_TR15	20180204_TR15_trial_008	undefined	0.000496117974001581	0.0225473781640046	0.231753739631283
wt_dual	wt_dual_TR15	20180204_TR15_trial_008	is	0.000132387945387259	0.000560038557045579	0.231753739631283
wt_dual	wt_dual_TR15	20180204_TR15_trial_008	nrem	0.000260274418097029	0.00102292407772854	0.231753739631283
wt_dual	wt_dual_TR15	20180204_TR15_trial_008	rem	0.000260100589557346	0.00149635026803848	0.231753739631283
wt_dual	wt_dual_TR15	20180204_TR15_trial_009	undefined	0.000588886030727805	0.0328077243543094	0.260696355416274
wt_dual	wt_dual_TR15	20180204_TR15_trial_009	is	0.000241426160522464	0.0010342132969616	0.260696355416274
wt_dual	wt_dual_TR15	20180204_TR15_trial_009	nrem	0.000629858777130862	0.00652990695823144	0.260696355416274
wt_dual	wt_dual_TR15	20180204_TR15_trial_010	undefined	0.000844309755913629	0.0345198659087132	0.260696355416274
wt_dual	wt_dual_TR15	20180204_TR15_trial_010	is	0.000414232318752234	0.00295681429517185	0.260696355416274
wt_dual	wt_dual_TR15	20180204_TR15_trial_010	nrem	0.000616049062138929	0.00498971801538181	0.260696355416274
wt_dual	wt_dual_TR15	20180204_TR15_trial_010	rem	0.000483596560958446	0.00288931569482019	0.260696355416274
wt_dual	wt_dual_TR15	20180204_TR15_trial_011	undefined	0.000260671608121947	0.00489176811513692	0.709745827620806
wt_dual	wt_dual_TR15	20180204_TR15_trial_011	is	1.54773454922104e-05	2.97673239586856e-05	0.709745827620806
wt_dual	wt_dual_TR15	20180204_TR15_trial_011	nrem	1.78116911654325e-05	6.30117405818244e-05	0.709745827620806
wt_dual	wt_dual_TL15	20180205_TL15_trial_001	undefined	0.000514815843330974	0.0107602936625142	0.315442590053691
wt_dual	wt_dual_TL15	20180205_TL15_trial_001	nrem	0.000535560748014987	0.00519282836283695	0.315442590053691
wt_dual	wt_dual_TL15	20180205_TL15_trial_002	undefined	0.000628327578160128	0.0159487136387666	0.315442590053691
wt_dual	wt_dual_TL15	20180205_TL15_trial_002	is	0.00026778841744855	0.00217302175641498	0.315442590053691
wt_dual	wt_dual_TL15	20180205_TL15_trial_002	nrem	0.000463711940996352	0.00522629141708395	0.315442590053691
wt_dual	wt_dual_TL15	20180205_TL15_trial_002	rem	0.000382705468673315	0.00271401177967484	0.315442590053691
wt_dual	wt_dual_TL15	20180205_TL15_trial_003	undefined	0.000427528184407317	0.00310436034254562	0.315442590053691
wt_dual	wt_dual_TL15	20180205_TL15_trial_003	nrem	0.000376452273391078	0.00326812168691247	0.315442590053691
wt_dual	wt_dual_TL15	20180205_TL15_trial_003	rem	0.000681819333144862	0.00580746172409836	0.315442590053691
wt_dual	wt_dual_TL15	20180205_TL15_trial_005	undefined	0.000537993164970658	0.0050033670511196	0.315442590053691
wt_dual	wt_dual_TL15	20180205_TL15_trial_005	is	0.000212944391717636	0.00153721971371564	0.315442590053691
wt_dual	wt_dual_TL15	20180205_TL15_trial_005	nrem	0.000292955035352055	0.00259282323313467	0.315442590053691
wt_dual	wt_dual_TL15	20180205_TL15_trial_006	undefined	0.000690673665468704	0.0152649884375085	0.315442590053691
wt_dual	wt_dual_TL15	20180205_TL15_trial_006	nrem	0.000517104575449969	0.00513873502664193	0.315442590053691
wt_dual	wt_dual_TL15	20180205_TL15_trial_006	rem	0.000241960626789816	0.0016904385793723	0.315442590053691
wt_dual	wt_dual_TL15	20180205_TL15_trial_007	undefined	0.00041059840767899	0.00407372711394309	0.315442590053691
wt_dual	wt_dual_TL15	20180205_TL15_trial_007	is	0.000135231339945453	0.000970439334849004	0.315442590053691
wt_dual	wt_dual_TL15	20180205_TL15_trial_007	nrem	0.000231454669766877	0.00188700449872165	0.315442590053691
wt_dual	wt_dual_TL15	20180205_TL15_trial_010	undefined	0.000783688141946508	0.0221319616653109	0.315442590053691
wt_dual	wt_dual_TL15	20180205_TL15_trial_010	is	0.000256264127004648	0.00206750467446168	0.315442590053691
wt_dual	wt_dual_TL15	20180205_TL15_trial_010	nrem	0.00051315901463914	0.00656457603786355	0.315442590053691
wt_dual	wt_dual_TL15	20180205_TL15_trial_011	undefined	0.00114805283610009	0.0339788295496902	0.315442590053691
wt_dual	wt_dual_TL15	20180205_TL15_trial_011	is	0.000288825929665276	0.00243689061171273	0.315442590053691
wt_dual	wt_dual_TL15	20180205_TL15_trial_011	nrem	0.000684116812001595	0.0105766437084944	0.315442590053691
wt_dual	wt_dual_TL15	20180205_TL15_trial_012	undefined	0.000755155573808035	0.0185273613763804	0.315442590053691
wt_dual	wt_dual_TL15	20180205_TL15_trial_012	is	0.000382452310479775	0.00354436629659225	0.315442590053691
wt_dual	wt_dual_TL15	20180205_TL15_trial_012	nrem	0.000558112496812243	0.00620777878276547	0.315442590053691
wt_dual	wt_dual_TL15	20180205_TL15_trial_012	rem	0.000445380844695899	0.00421812551241704	0.315442590053691
wt_dual	wt_dual_TL15	20180205_TL15_trial_013	undefined	0.00073908385356447	0.00789457569762318	0.315442590053691
wt_dual	wt_dual_TL15	20180205_TL15_trial_013	is	0.000300006245364363	0.00208003642542654	0.315442590053691
wt_dual	wt_dual_TL15	20180205_TL15_trial_013	nrem	0.000472311470324794	0.00418790651420525	0.315442590053691
wt_dual	wt_dual_TL15	20180205_TL15_trial_013	rem	0.00069535535353045	0.0131779883577612	0.315442590053691
wt_dual	wt_dual_TL15	20180205_TL15_trial_017	undefined	0.000212944230783113	0.0010712157426671	0.454237329677315
wt_dual	wt_dual_TL15	20180205_TL15_trial_017	is	7.34535858322761e-05	0.000258347533059984	0.454237329677315
wt_dual	wt_dual_TL15	20180205_TL15_trial_017	nrem	8.21929461014264e-05	0.000219733173867073	0.454237329677315
wt_dual	wt_dual_TL15	20180205_TL15_trial_018	undefined	0.000369902411219248	0.00460947081740916	0.454237329677315
wt_dual	wt_dual_TL15	20180205_TL15_trial_018	is	9.63906525081644e-05	0.000385708620262354	0.454237329677315
wt_dual	wt_dual_TL15	20180205_TL15_trial_018	nrem	0.000240234656431696	0.00343536357204721	0.454237329677315
wt_dual	wt_dual_TL15	20180205_TL15_trial_018	rem	0.000111117645617267	0.000306810327596369	0.454237329677315
wt_dual	wt_dual_TL15	20180205_TL15_trial_019	undefined	0.00041254793276652	0.00815944639971487	0.709745827620806
wt_dual	wt_dual_TL15	20180205_TL15_trial_019	is	0.000112332945212643	0.00112950558952001	0.709745827620806
wt_dual	wt_dual_TL15	20180205_TL15_trial_019	nrem	0.000240339682068557	0.00542712049219873	0.709745827620806
wt_dual	wt_dual_TL15	20180205_TL15_trial_019	rem	9.67800235408096e-05	0.000538765143494761	0.709745827620806
wt_dual	wt_dual_TL15	20180205_TL15_trial_020	undefined	0.000407307714949507	0.00719579669213832	0.709745827620806
wt_dual	wt_dual_TL15	20180205_TL15_trial_020	is	0.000167329226326275	0.00157415151596963	0.709745827620806
wt_dual	wt_dual_TL15	20180205_TL15_trial_020	nrem	0.000233359140600252	0.00229188721092076	0.709745827620806
wt_dual	wt_dual_TL15	20180205_TL15_trial_020	rem	0.000178078308237363	0.00207794935720354	0.709745827620806
wt_dual	wt_dual_TL15	20180205_TL15_trial_021	undefined	0.000410089878415992	0.0102884122323481	0.709745827620806
wt_dual	wt_dual_TL15	20180205_TL15_trial_021	is	0.000158477303763719	0.00163078870175696	0.709745827620806
wt_dual	wt_dual_TL15	20180205_TL15_trial_021	nrem	0.000290080045325257	0.00354134895684029	0.709745827620806
wt_dual	wt_dual_TL15	20180205_TL15_trial_021	rem	0.000178735519438901	0.00128131410816945	0.709745827620806
wt_dual	wt_dual_TL15	20180205_TL15_trial_022	undefined	0.000503290345144127	0.0138323469304106	0.709745827620806
wt_dual	wt_dual_TL15	20180205_TL15_trial_022	is	0.000205963586464035	0.00213311928224303	0.709745827620806
wt_dual	wt_dual_TL15	20180205_TL15_trial_022	nrem	0.000257352988372643	0.00292304688156631	0.709745827620806
wt_dual	wt_dual_TL15	20180205_TL15_trial_023	undefined	0.000740310368693837	0.0408713829793144	0.709745827620806
wt_dual	wt_dual_TL15	20180205_TL15_trial_023	nrem	0.000346295562511884	0.00506365314195553	0.709745827620806
wt_dual	wt_dual_NM16	20180208_NM16_trial_002	undefined	0.000921442239339102	0.0622165026720735	0.177436456905202
wt_dual	wt_dual_NM16	20180208_NM16_trial_002	whisking	0.000567841544505682	0.00400961783025017	0.177436456905202
wt_dual	wt_dual_NM16	20180208_NM16_trial_002	quiet	0.00044839767854949	0.0115393821565272	0.177436456905202
wt_dual	wt_dual_NM16	20180208_NM16_trial_002	locomotion	0.00108520933411372	0.0727410399460684	0.177436456905202
wt_dual	wt_dual_NM16	20180208_NM16_trial_006	undefined	0.000871184832730775	0.0314850656871875	0.315442590053691
wt_dual	wt_dual_NM16	20180208_NM16_trial_006	whisking	0.000996769572648041	0.0323945342489963	0.315442590053691
wt_dual	wt_dual_NM16	20180208_NM16_trial_006	quiet	0.000924195524509756	0.0191254063633361	0.315442590053691
wt_dual	wt_dual_NM16	20180208_NM16_trial_006	locomotion	0.00179602304189211	0.100771068010161	0.315442590053691
wt_dual	wt_dual_NM16	20180208_NM16_trial_007	undefined	0.000963085960413646	0.0368808373303462	0.315442590053691
wt_dual	wt_dual_NM16	20180208_NM16_trial_007	whisking	0.000956485666751224	0.0179797500364404	0.315442590053691
wt_dual	wt_dual_NM16	20180208_NM16_trial_007	quiet	0.000711039116636469	0.0105497288113576	0.315442590053691
wt_dual	wt_dual_NM16	20180208_NM16_trial_007	locomotion	0.00193978591786434	0.161803790979189	0.315442590053691
wt_dual	wt_dual_NM16	20180208_NM16_trial_008	undefined	0.000653779540568602	0.0139481872139266	0.315442590053691
wt_dual	wt_dual_NM16	20180208_NM16_trial_008	whisking	0.000400512476557663	0.00484841326062859	0.315442590053691
wt_dual	wt_dual_NM16	20180208_NM16_trial_008	quiet	0.000449625422159862	0.00777507816599378	0.315442590053691
wt_dual	wt_dual_NM16	20180208_NM16_trial_008	locomotion	0.00252051647356379	0.118847819357882	0.315442590053691
wt_dual	wt_dual_NM16	20180208_NM16_trial_009	undefined	0.000398670396087367	0.0364665705238	0.709745827620806
wt_dual	wt_dual_NM16	20180208_NM16_trial_009	whisking	0.000299916954405998	0.014211297374022	0.709745827620806
wt_dual	wt_dual_NM16	20180208_NM16_trial_009	quiet	0.000278131882027633	0.00443123039629783	0.709745827620806
wt_dual	wt_dual_NM16	20180208_NM16_trial_009	locomotion	0.00188250834116754	0.112855923713052	0.709745827620806
wt_dual	wt_dual_NM16	20180208_NM16_trial_010	undefined	0.00014476266895699	0.000867534778040532	0.709745827620806
wt_dual	wt_dual_NM16	20180208_NM16_trial_010	is	0.000146907723129761	0.00115464825921552	0.709745827620806
wt_dual	wt_dual_NM16	20180208_NM16_trial_010	nrem	0.000234860508351577	0.00173241167848565	0.709745827620806
wt_dual	wt_dual_NM16	20180208_NM16_trial_010	rem	0.000345314650567349	0.00312300948081683	0.709745827620806
wt_dual	wt_dual_NM16	20180208_NM16_trial_011	undefined	0.000578731813325656	0.00453875563825434	0.643760387864677
wt_dual	wt_dual_NM16	20180208_NM16_trial_011	nrem	0.00040110480052019	0.00367555834489612	0.643760387864677
wt_dual	wt_dual_NM16	20180208_NM16_trial_014	undefined	0.00108130559291553	0.0244892761519132	0.337572331805377
wt_dual	wt_dual_NM16	20180208_NM16_trial_014	nrem	0.000651337893793628	0.00891337251217275	0.337572331805377
wt_dual	wt_dual_NM16	20180208_NM16_trial_014	rem	0.00085865675120094	0.0128280618084805	0.337572331805377
wt_dual	wt_dual_NM16	20180208_NM16_trial_015	undefined	0.00139466524622376	0.0462152258161255	0.337572331805377
wt_dual	wt_dual_NM16	20180208_NM16_trial_015	nrem	0.000920328276245051	0.0145878816208154	0.337572331805377
wt_dual	wt_dual_NM16	20180208_NM16_trial_015	rem	0.000919344221971356	0.0141216125814412	0.337572331805377
wt_dual	wt_dual_NM16	20180208_NM16_trial_017	undefined	0.00112542851230084	0.0294652871670851	0.315442590053691
wt_dual	wt_dual_NM16	20180208_NM16_trial_017	is	0.000406729965428013	0.00383947096436774	0.315442590053691
wt_dual	wt_dual_NM16	20180208_NM16_trial_017	nrem	0.000501820697345905	0.00853375045606929	0.315442590053691
wt_dual	wt_dual_NM16	20180208_NM16_trial_018	undefined	0.000850890024200751	0.0288478918664847	0.315442590053691
wt_dual	wt_dual_NM16	20180208_NM16_trial_018	is	0.000495209147948111	0.00766988307852859	0.315442590053691
wt_dual	wt_dual_NM16	20180208_NM16_trial_018	nrem	0.000636672366590418	0.00878383056127167	0.315442590053691
wt_dual	wt_dual_NM16	20180208_NM16_trial_018	rem	0.0007257942823384	0.00686863199436452	0.315442590053691
wt_dual	wt_dual_NM16	20180208_NM16_trial_021	undefined	0.00107258310420082	0.0144556389945309	0.315442590053691
wt_dual	wt_dual_NM16	20180208_NM16_trial_021	is	0.000258053142185157	0.00151409054716211	0.315442590053691
wt_dual	wt_dual_NM16	20180208_NM16_trial_021	nrem	0.000290823207752864	0.00193531232624261	0.315442590053691
wt_dual	wt_dual_NM16	20180208_NM16_trial_021	rem	0.000448661933395956	0.00274366945472136	0.315442590053691
wt_dual	wt_dual_NM16	20180208_NM16_trial_022	undefined	0.00040114829096435	0.00164235165012512	0.177436456905202
wt_dual	wt_dual_NM16	20180208_NM16_trial_022	is	0.000129498180903341	0.000457243533702313	0.177436456905202
wt_dual	wt_dual_NM16	20180208_NM16_trial_022	nrem	0.000246886304461034	0.00120802977931224	0.177436456905202
wt_dual	wt_dual_NM16	20180208_NM16_trial_023	undefined	0.00075590332650425	0.0109301971995505	0.177436456905202
wt_dual	wt_dual_NM16	20180208_NM16_trial_023	is	0.00031403382411138	0.00208781939920424	0.177436456905202
wt_dual	wt_dual_NM16	20180208_NM16_trial_023	nrem	0.000367808079198571	0.00214178918795479	0.177436456905202
wt_dual	wt_dual_NM16	20180208_NM16_trial_023	rem	0.000422225091226899	0.0019183086654119	0.177436456905202
wt_dual	wt_dual_NM16	20180208_NM16_trial_024	undefined	0.000720205466660756	0.00933775553518907	0.177436456905202
wt_dual	wt_dual_NM16	20180208_NM16_trial_024	is	0.000396952412891133	0.00219143796182613	0.177436456905202
wt_dual	wt_dual_NM16	20180208_NM16_trial_024	nrem	0.000508646317936438	0.00406120770894451	0.177436456905202
wt_dual	wt_dual_NM16	20180208_NM16_trial_024	rem	0.000591830060680022	0.00663871621845992	0.177436456905202
wt_dual	wt_dual_TR16	20180210_TR16_trial_004	undefined	0.00165605318619345	0.0472706734551168	0.177436456905202
wt_dual	wt_dual_TR16	20180210_TR16_trial_004	is	0.000616944778496166	0.00556387072802525	0.177436456905202
wt_dual	wt_dual_TR16	20180210_TR16_trial_004	nrem	0.00113545491410166	0.0117123642732784	0.177436456905202
wt_dual	wt_dual_TR16	20180210_TR16_trial_004	rem	0.000758303997891309	0.00652185606715922	0.177436456905202
wt_dual	wt_dual_TR16	20180210_TR16_trial_005	undefined	0.000746537593150839	0.0258200077747751	0.315442590053691
wt_dual	wt_dual_TR16	20180210_TR16_trial_005	is	0.000168238523985427	0.00119179910498855	0.315442590053691
wt_dual	wt_dual_TR16	20180210_TR16_trial_005	nrem	0.000406580157508091	0.00256029275617372	0.315442590053691
wt_dual	wt_dual_TR16	20180210_TR16_trial_006	undefined	7.32369119809218e-05	0.000135287856997846	0.315442590053691
wt_dual	wt_dual_TR16	20180210_TR16_trial_006	is	7.26529032184436e-05	0.000152277318870174	0.315442590053691
wt_dual	wt_dual_TR16	20180210_TR16_trial_006	rem	8.87149201433343e-05	0.000144202287165117	0.315442590053691
wt_dual	wt_dual_TR16	20180210_TR16_trial_007	undefined	0.000748256954111	0.0395297216531765	0.315442590053691
wt_dual	wt_dual_TR16	20180210_TR16_trial_007	is	0.00016423404658914	0.000922262563283362	0.315442590053691
wt_dual	wt_dual_TR16	20180210_TR16_trial_007	nrem	0.000351028972006762	0.00353081471701104	0.315442590053691
wt_dual	wt_dual_TR16	20180210_TR16_trial_009	undefined	0.000712621819499012	0.0291772903395724	0.315442590053691
wt_dual	wt_dual_TR16	20180210_TR16_trial_009	is	0.000256797908917414	0.00230799629145073	0.315442590053691
wt_dual	wt_dual_TR16	20180210_TR16_trial_009	nrem	0.000857236861488829	0.0159897604986949	0.315442590053691
wt_dual	wt_dual_TR16	20180210_TR16_trial_010	undefined	0.000716310019727849	0.0439729525958125	0.315442590053691
wt_dual	wt_dual_TR16	20180210_TR16_trial_010	is	0.000376786287787351	0.00415880306843629	0.315442590053691
wt_dual	wt_dual_TR16	20180210_TR16_trial_010	nrem	0.000645265005165412	0.0134413288749835	0.315442590053691
wt_dual	wt_dual_TR16	20180210_TR16_trial_010	rem	0.000492428503780506	0.00461457577993287	0.315442590053691
wt_dual	wt_dual_TR16	20180210_TR16_trial_016	undefined	0.000887197823466662	0.0501691594419742	0.315442590053691
wt_dual	wt_dual_TR16	20180210_TR16_trial_016	is	0.000265073499017309	0.0018867741321651	0.315442590053691
wt_dual	wt_dual_TR16	20180210_TR16_trial_018	undefined	0.000850621380431989	0.0426308494443703	0.315442590053691
wt_dual	wt_dual_TR16	20180210_TR16_trial_018	is	0.000486886868350673	0.00651484166081968	0.315442590053691
wt_dual	wt_dual_TR16	20180210_TR16_trial_018	rem	0.000527829364009948	0.00393896114907783	0.315442590053691
wt_dual	wt_dual_TR16	20180210_TR16_trial_019	undefined	0.000606275505098456	0.0295505757106487	0.50186608762953
wt_dual	wt_dual_TR16	20180210_TR16_trial_019	is	4.35860481731516e-05	7.0743463098525e-05	0.50186608762953
wt_dual	wt_dual_TR16	20180210_TR16_trial_019	nrem	0.000168949469548684	0.000435103523854265	0.50186608762953
wt_dual	wt_dual_TR16	20180210_TR16_trial_019	rem	6.71717094171789e-05	7.99892660730835e-05	0.50186608762953
wt_dual	wt_dual_TR16	20180210_TR16_trial_020	undefined	0.000664376100424908	0.0188167623900809	0.315442590053691
wt_dual	wt_dual_TR16	20180210_TR16_trial_020	is	9.17440073635375e-05	0.000257760118525468	0.315442590053691
wt_dual	wt_dual_TR16	20180210_TR16_trial_020	rem	0.000111206067736798	0.000350106554752169	0.315442590053691
wt_dual	wt_dual_TL16	20180211_TL16_trial_005	undefined	0.000550898195964362	0.00754889897183612	0.315442590053691
wt_dual	wt_dual_TL16	20180211_TL16_trial_005	is	0.000144041414460278	0.000988001946008399	0.315442590053691
wt_dual	wt_dual_TL16	20180211_TL16_trial_005	nrem	0.000376111142424964	0.00243096653429417	0.315442590053691
wt_dual	wt_dual_TL16	20180211_TL16_trial_005	rem	0.000179228947624194	0.00151570671607532	0.315442590053691
wt_dual	wt_dual_TL16	20180211_TL16_trial_006	undefined	0.000605672701327281	0.011011821310145	0.315442590053691
wt_dual	wt_dual_TL16	20180211_TL16_trial_006	is	0.000182503917990811	0.00133527625948353	0.315442590053691
wt_dual	wt_dual_TL16	20180211_TL16_trial_006	nrem	0.000251332427060308	0.00455977506898232	0.315442590053691
wt_dual	wt_dual_TL16	20180211_TL16_trial_006	rem	0.000178472332445647	0.0014031969928202	0.315442590053691
wt_dual	wt_dual_TL16	20180211_TL16_trial_009	undefined	0.000570094865024648	0.012252883074354	0.177436456905202
wt_dual	wt_dual_TL16	20180211_TL16_trial_009	is	0.000287907786540233	0.00316444850963287	0.177436456905202
wt_dual	wt_dual_TL16	20180211_TL16_trial_009	nrem	0.000473938983923939	0.00497696221129592	0.177436456905202
wt_dual	wt_dual_TL16	20180211_TL16_trial_009	rem	0.000500274315906973	0.00351808997156432	0.177436456905202
wt_dual	wt_dual_TL16	20180211_TL16_trial_011	undefined	0.00027541285550569	0.00130332926352804	0.447055824906025
wt_dual	wt_dual_TL16	20180211_TL16_trial_011	is	6.41604953072606e-05	0.000295104353939015	0.447055824906025
wt_dual	wt_dual_TL16	20180211_TL16_trial_011	nrem	0.000149815399380605	0.000636793797696853	0.447055824906025
wt_dual	wt_dual_TL16	20180211_TL16_trial_012	undefined	0.000194795448539589	0.00284992450095148	0.389435296362582
wt_dual	wt_dual_TL16	20180211_TL16_trial_012	rem	0.00020267679266703	0.00181163464356315	0.389435296362582
wt_dual	wt_dual_TL16	20180211_TL16_trial_013	undefined	0.000896034318662978	0.0376969372043797	0.207376428815429
wt_dual	wt_dual_TL16	20180211_TL16_trial_013	is	0.000920234303872738	0.0274469233067258	0.207376428815429
wt_dual	wt_dual_TL16	20180211_TL16_trial_013	nrem	0.000926728348287259	0.0197623615082542	0.207376428815429
wt_dual	wt_dual_TL16	20180211_TL16_trial_013	rem	0.00130935794716157	0.0685705955976692	0.207376428815429
wt_dual	wt_dual_TL16	20180211_TL16_trial_015	undefined	0.000116777694672667	0.000130314866283704	0.446103189004027
wt_dual	wt_dual_TL16	20180211_TL16_trial_015	is	3.55638781495835e-05	2.93872525532354e-05	0.446103189004027
wt_dual	wt_dual_TL16	20180211_TL16_trial_015	nrem	6.46024161282106e-05	5.04634345648092e-05	0.446103189004027
wt_dual	wt_dual_TL15	20180214_TL15_trial_002	undefined	0.000171335522836007	0.000944349794427603	0.709745827620806
wt_dual	wt_dual_TL15	20180214_TL15_trial_002	nrem	0.000109768141612218	0.000636969572808979	0.709745827620806
wt_dual	wt_dual_TL15	20180214_TL15_trial_003	undefined	0.000221431925065839	0.00153369379449237	0.709745827620806
wt_dual	wt_dual_TL15	20180214_TL15_trial_003	nrem	0.000156081061158293	0.000863260643762448	0.709745827620806
wt_dual	wt_dual_TL15	20180214_TL15_trial_004	undefined	0.00032078323334945	0.00813081197127921	0.709745827620806
wt_dual	wt_dual_TL15	20180214_TL15_trial_004	is	8.87620896040402e-05	0.000693100879134514	0.709745827620806
wt_dual	wt_dual_TL15	20180214_TL15_trial_004	nrem	0.000465436120760092	0.00779497399708756	0.709745827620806
wt_dual	wt_dual_TL15	20180214_TL15_trial_005	undefined	0.000306083959153566	0.00195247067433003	0.709745827620806
wt_dual	wt_dual_TL15	20180214_TL15_trial_005	nrem	0.000163254616008054	0.00139163475300509	0.709745827620806
wt_dual	wt_dual_TL15	20180214_TL15_trial_006	undefined	0.000632133080029401	0.0205105843757837	0.709745827620806
wt_dual	wt_dual_TL15	20180214_TL15_trial_006	is	0.000107278989375541	0.000650915470087143	0.709745827620806
wt_dual	wt_dual_TL15	20180214_TL15_trial_006	nrem	0.000366570859839506	0.00649005332758803	0.709745827620806
wt_dual	wt_dual_TL15	20180214_TL15_trial_007	undefined	0.000589604365005742	0.016896346158372	0.709745827620806
wt_dual	wt_dual_TL15	20180214_TL15_trial_007	is	0.000197512663914542	0.0031306696901117	0.709745827620806
wt_dual	wt_dual_TL15	20180214_TL15_trial_007	nrem	0.00042854060497157	0.00538358774880173	0.709745827620806
wt_dual	wt_dual_TL15	20180214_TL15_trial_008	undefined	0.000607782188507266	0.0167480868854481	0.709745827620806
wt_dual	wt_dual_TL15	20180214_TL15_trial_008	nrem	0.000381817193998683	0.00613072665990952	0.709745827620806
wt_dual	wt_dual_TL15	20180214_TL15_trial_008	rem	0.000150046257879329	0.00120216924977251	0.709745827620806
wt_dual	wt_dual_TL15	20180214_TL15_trial_015	undefined	0.000488258805746994	0.00349394351521644	0.315442590053691
wt_dual	wt_dual_TL15	20180214_TL15_trial_015	is	0.000234977110364857	0.00258909757921211	0.315442590053691
wt_dual	wt_dual_TL15	20180214_TL15_trial_015	rem	0.000386907363679539	0.00259642273976906	0.315442590053691
wt_dual	wt_dual_TL15	20180214_TL15_trial_016	undefined	0.000928987188277123	0.0246001867220304	0.231753739631283
wt_dual	wt_dual_TL15	20180214_TL15_trial_016	is	0.000456058038065986	0.00509601426413064	0.231753739631283
wt_dual	wt_dual_TL15	20180214_TL15_trial_016	nrem	0.000782748846103674	0.0121823604622538	0.231753739631283
wt_dual	wt_dual_TL15	20180214_TL15_trial_017	undefined	0.00125133018959867	0.0319125548955471	0.231753739631283
wt_dual	wt_dual_TL15	20180214_TL15_trial_017	is	0.000754095896583852	0.00781477017826555	0.231753739631283
wt_dual	wt_dual_TL15	20180214_TL15_trial_017	nrem	0.000813077866970669	0.0134736930544582	0.231753739631283
wt_dual	wt_dual_TL15	20180214_TL15_trial_017	rem	0.000711328292241783	0.012136016145325	0.231753739631283
wt_dual	wt_dual_TL15	20180214_TL15_trial_021	undefined	0.000543462040086721	0.0197940415650566	0.709745827620806
wt_dual	wt_dual_TL15	20180214_TL15_trial_021	is	0.000346950508867763	0.00523434946914214	0.709745827620806
wt_dual	wt_dual_TL15	20180214_TL15_trial_021	nrem	0.000334951598693491	0.00485030326796494	0.709745827620806
wt_dual	wt_dual_TL15	20180214_TL15_trial_021	rem	0.000171676169835967	0.00159297284604547	0.709745827620806
wt_dual	wt_dual_BL15	20180215_BL15_trial_013	undefined	0.000592389382284809	0.0100727908146237	0.315442590053691
wt_dual	wt_dual_BL15	20180215_BL15_trial_013	is	0.000185615332356063	0.00110132797119416	0.315442590053691
wt_dual	wt_dual_BL15	20180215_BL15_trial_013	nrem	0.00042328558828996	0.00269954655375098	0.315442590053691
wt_dual	wt_dual_BL15	20180215_BL15_trial_013	rem	0.000286084458849821	0.00250061536008098	0.315442590053691
wt_dual	wt_dual_TR15	20180221_TR15_trial_003	undefined	0.00029240062771627	0.0082077228741699	0.315442590053691
wt_dual	wt_dual_TR15	20180221_TR15_trial_003	is	5.1983373450232e-05	8.17108707027409e-05	0.315442590053691
wt_dual	wt_dual_TR15	20180221_TR15_trial_003	nrem	0.000157163398915099	0.00114449716372199	0.315442590053691
wt_dual	wt_dual_TR15	20180221_TR15_trial_003	rem	8.23734952716409e-05	0.000206364743806803	0.315442590053691
wt_dual	wt_dual_TR15	20180221_TR15_trial_004	undefined	0.000342678660208866	0.00300088761968305	0.315442590053691
wt_dual	wt_dual_TR15	20180221_TR15_trial_004	is	0.000110141779625975	0.000453140497150773	0.315442590053691
wt_dual	wt_dual_TR15	20180221_TR15_trial_004	rem	0.000190811510217621	0.00204862651143506	0.315442590053691
wt_dual	wt_dual_NM16	20180222_NM16_1_trial_002	undefined	0.00104811547439547	0.0202449769956509	0.454237329677315
wt_dual	wt_dual_NM16	20180222_NM16_1_trial_002	nrem	0.000472478842712847	0.00553931113923782	0.454237329677315
wt_dual	wt_dual_NM16	20180222_NM16_1_trial_002	rem	0.0001921950757277	0.00118976471468424	0.454237329677315
wt_dual	wt_dual_NM16	20180222_NM16_1_trial_003	undefined	0.000222055800887366	0.000796838469065122	0.315442590053691
wt_dual	wt_dual_NM16	20180222_NM16_1_trial_003	nrem	0.000100703892518874	0.000382893139254823	0.315442590053691
wt_dual	wt_dual_NM16	20180222_NM16_1_trial_004	undefined	0.0004055588925685	0.0126298666930681	0.315442590053691
wt_dual	wt_dual_NM16	20180222_NM16_1_trial_004	is	0.000195010638670302	0.00137499795224799	0.315442590053691
wt_dual	wt_dual_NM16	20180222_NM16_1_trial_004	nrem	0.000346812706534721	0.00366373941271233	0.315442590053691
wt_dual	wt_dual_NM16	20180222_NM16_1_trial_004	rem	0.000259358594639743	0.0016621831721488	0.315442590053691
wt_dual	wt_dual_NM16	20180222_NM16_1_trial_005	undefined	0.000324398549264078	0.00206931608811851	0.454237329677315
wt_dual	wt_dual_NM16	20180222_NM16_1_trial_005	is	3.36984961203806e-05	4.44849933264324e-05	0.454237329677315
wt_dual	wt_dual_NM16	20180222_NM16_1_trial_005	nrem	0.000100114149891095	0.000285572145946401	0.454237329677315
wt_dual	wt_dual_NM16	20180222_NM16_1_trial_006	undefined	0.000448631565001155	0.00899326303196601	0.454237329677315
wt_dual	wt_dual_NM16	20180222_NM16_1_trial_006	is	6.77488888243317e-05	0.000193471222171307	0.454237329677315
wt_dual	wt_dual_NM16	20180222_NM16_1_trial_006	nrem	8.19360947823862e-05	0.000274830756677283	0.454237329677315
wt_dual	wt_dual_NM16	20180222_NM16_1_trial_006	rem	8.66516652123558e-05	0.00023532569733932	0.454237329677315
wt_dual	wt_dual_NM16	20180222_NM16_2_trial_001	undefined	0.00106511874884857	0.0423399090736304	0.315442590053691
wt_dual	wt_dual_NM16	20180222_NM16_2_trial_001	is	0.000260908821368281	0.00369778185986139	0.315442590053691
wt_dual	wt_dual_NM16	20180222_NM16_2_trial_001	nrem	0.000651670182183341	0.00864290008454299	0.315442590053691
wt_dual	wt_dual_NM16	20180222_NM16_2_trial_001	rem	0.000272595363977795	0.00190362039185642	0.315442590053691
wt_dual	wt_dual_NM16	20180222_NM16_2_trial_002	undefined	0.00106431179295222	0.0417625931147692	0.315442590053691
wt_dual	wt_dual_NM16	20180222_NM16_2_trial_002	is	0.000344405107158883	0.00409581211355648	0.315442590053691
wt_dual	wt_dual_NM16	20180222_NM16_2_trial_002	nrem	0.000551056596694912	0.00600989579301464	0.315442590053691
wt_dual	wt_dual_NM16	20180222_NM16_2_trial_003	undefined	0.00117805030566855	0.028177653647265	0.315442590053691
wt_dual	wt_dual_NM16	20180222_NM16_2_trial_003	is	0.000521809110504948	0.00746303334010595	0.315442590053691
wt_dual	wt_dual_NM16	20180222_NM16_2_trial_003	nrem	0.000815038420211694	0.0177122158026848	0.315442590053691
wt_dual	wt_dual_NM16	20180222_NM16_2_trial_004	undefined	0.0012735682561422	0.0341143404534396	0.315442590053691
wt_dual	wt_dual_NM16	20180222_NM16_2_trial_004	is	0.000653453891337965	0.0104959651512391	0.315442590053691
wt_dual	wt_dual_NM16	20180222_NM16_2_trial_004	nrem	0.000814734695912334	0.0122866155180867	0.315442590053691
wt_dual	wt_dual_NM16	20180222_NM16_2_trial_004	rem	0.000551212349996669	0.0127559567317116	0.315442590053691
wt_dual	wt_dual_NM16	20180225_NM16_trial_001	undefined	0.00111525245687941	0.00881522716466426	0.177436456905202
wt_dual	wt_dual_NM16	20180225_NM16_trial_001	whisking	0.00126913892645603	0.016825669012663	0.177436456905202
wt_dual	wt_dual_NM16	20180225_NM16_trial_001	quiet	0.00120327475886832	0.0255331054466584	0.177436456905202
wt_dual	wt_dual_NM16	20180225_NM16_trial_001	locomotion	0.00102921425806271	0.299575393868099	0.177436456905202
wt_dual	wt_dual_NM16	20180225_NM16_trial_002	undefined	0.000311210184199438	0.00410282386166698	0.315442590053691
wt_dual	wt_dual_NM16	20180225_NM16_trial_002	whisking	0.000509680014335101	0.00970693859238025	0.315442590053691
wt_dual	wt_dual_NM16	20180225_NM16_trial_002	quiet	0.000273675118569912	0.000954685640209684	0.315442590053691
wt_dual	wt_dual_NM16	20180225_NM16_trial_003	undefined	0.000530811335626888	0.00328847657792198	0.177436456905202
wt_dual	wt_dual_NM16	20180225_NM16_trial_003	whisking	0.0011385393835349	0.0161725743276843	0.177436456905202
wt_dual	wt_dual_NM16	20180225_NM16_trial_003	quiet	0.000605275933681546	0.0309091241887866	0.177436456905202
wt_dual	wt_dual_NM16	20180225_NM16_trial_003	locomotion	0.00103532774248707	0.428849685603225	0.177436456905202
wt_dual	wt_dual_NM16	20180225_NM16_trial_004	undefined	0.00103400932809355	0.0145570649925725	0.177436456905202
wt_dual	wt_dual_NM16	20180225_NM16_trial_004	whisking	0.00129117799028784	0.0651463154943138	0.177436456905202
wt_dual	wt_dual_NM16	20180225_NM16_trial_004	quiet	0.00110371807176924	0.0154043388777957	0.177436456905202
wt_dual	wt_dual_NM16	20180225_NM16_trial_004	locomotion	0.00128620496158322	0.200449462231464	0.177436456905202
wt_dual	wt_dual_NM16	20180225_NM16_trial_005	undefined	0.000825940316931263	0.00752318728543155	0.315442590053691
wt_dual	wt_dual_NM16	20180225_NM16_trial_005	whisking	0.0017036360215752	0.0475083961691952	0.315442590053691
wt_dual	wt_dual_NM16	20180225_NM16_trial_005	quiet	0.00050775782310955	0.006818445684118	0.315442590053691
wt_dual	wt_dual_NM16	20180225_NM16_trial_005	locomotion	0.00125195886981224	0.0383821657636406	0.315442590053691
wt_dual	wt_dual_NM16	20180225_NM16_trial_009	undefined	0.000843939941484148	0.00754290294736476	0.196605492415735
wt_dual	wt_dual_NM16	20180225_NM16_trial_009	whisking	0.00132450119652761	0.0187639305304272	0.196605492415735
wt_dual	wt_dual_NM16	20180225_NM16_trial_009	quiet	0.000831078493563742	0.0112337230372639	0.196605492415735
wt_dual	wt_dual_NM16	20180225_NM16_trial_009	locomotion	0.00242442378765842	0.0645251466161701	0.196605492415735
wt_dual	wt_dual_NM16	20180225_NM16_trial_010	undefined	0.000858874078358846	0.0178498962579518	0.177436456905202
wt_dual	wt_dual_NM16	20180225_NM16_trial_010	whisking	0.00140155751986191	0.0423747530476477	0.177436456905202
wt_dual	wt_dual_NM16	20180225_NM16_trial_010	quiet	0.000714410944988985	0.0142254799980408	0.177436456905202
wt_dual	wt_dual_NM16	20180225_NM16_trial_010	locomotion	0.0019316974561513	0.0907791308138047	0.177436456905202
wt_dual	wt_dual_NM16	20180225_NM16_trial_011	undefined	0.000308219767777301	0.00362032234429684	0.177436456905202
wt_dual	wt_dual_NM16	20180225_NM16_trial_011	whisking	0.00138346831007872	0.0452970586744925	0.177436456905202
wt_dual	wt_dual_NM16	20180225_NM16_trial_011	quiet	0.000505468669114904	0.00459898247684168	0.177436456905202
wt_dual	wt_dual_NM16	20180225_NM16_trial_011	locomotion	0.00187659833568001	0.204087160496578	0.177436456905202
wt_dual	wt_dual_NM16	20180225_NM16_trial_012	undefined	0.000851751931373762	0.0171398000614241	0.354872913810402
wt_dual	wt_dual_NM16	20180225_NM16_trial_012	whisking	0.000889956609272067	0.0126473455420283	0.354872913810402
wt_dual	wt_dual_NM16	20180225_NM16_trial_012	quiet	0.000264501014886758	0.00318892409485534	0.354872913810402
wt_dual	wt_dual_NM16	20180225_NM16_trial_012	locomotion	0.00234576805722946	0.174888093468388	0.354872913810402
wt_dual	wt_dual_NM16	20180225_NM16_trial_013	undefined	0.000313645606559326	0.00116172356354321	0.177436456905202
wt_dual	wt_dual_NM16	20180225_NM16_trial_013	whisking	0.000808454157158878	0.0202149824884478	0.177436456905202
wt_dual	wt_dual_NM16	20180225_NM16_trial_013	quiet	0.000403459656868465	0.00511833720352411	0.177436456905202
wt_dual	wt_dual_NM16	20180225_NM16_trial_013	locomotion	0.0022775217173115	0.152948440944606	0.177436456905202
wt_dual	wt_dual_NM16	20180225_NM16_trial_014	undefined	0.00118653170191829	0.104842602974853	0.207376428815429
wt_dual	wt_dual_NM16	20180225_NM16_trial_014	whisking	0.00104551522914001	0.0126146378498694	0.207376428815429
wt_dual	wt_dual_NM16	20180225_NM16_trial_014	quiet	0.000450773994313934	0.00681287815519723	0.207376428815429
wt_dual	wt_dual_NM16	20180225_NM16_trial_014	locomotion	0.0018370845450563	0.038191953962826	0.207376428815429
wt_dual	wt_dual_NM16	20180225_NM16_trial_015	undefined	0.000614432449482694	0.00435584214310626	0.207376428815429
wt_dual	wt_dual_NM16	20180225_NM16_trial_015	whisking	0.00112832081860674	0.0200535279377975	0.207376428815429
wt_dual	wt_dual_NM16	20180225_NM16_trial_015	quiet	0.000319923787968147	0.00226155890054843	0.207376428815429
wt_dual	wt_dual_NM16	20180225_NM16_trial_015	locomotion	0.00208487128995665	0.0818372529859192	0.207376428815429
wt_dual	wt_dual_NM16	20180225_NM16_trial_016	undefined	0.000686050455987424	0.0391962085328436	0.207376428815429
wt_dual	wt_dual_NM16	20180225_NM16_trial_016	whisking	0.0014084286086562	0.0658988973599552	0.207376428815429
wt_dual	wt_dual_NM16	20180225_NM16_trial_016	quiet	0.000526736606442542	0.00892955931397789	0.207376428815429
wt_dual	wt_dual_NM16	20180225_NM16_trial_016	locomotion	0.00187908559146624	0.12858262547568	0.207376428815429
wt_dual	wt_dual_NM16	20180225_NM16_trial_017	undefined	0.00104515842994072	0.0651958657421118	0.315442590053691
wt_dual	wt_dual_NM16	20180225_NM16_trial_017	whisking	0.00205330535475464	0.0556082876228713	0.315442590053691
wt_dual	wt_dual_NM16	20180225_NM16_trial_017	quiet	0.000664388569492618	0.00778284940404274	0.315442590053691
wt_dual	wt_dual_NM16	20180225_NM16_trial_017	locomotion	0.00224577112615943	0.049233364648641	0.315442590053691
wt_dual	wt_dual_NM16	20180225_NM16_trial_018	undefined	0.000470353236749446	0.00590449589100298	0.177436456905202
wt_dual	wt_dual_NM16	20180225_NM16_trial_018	whisking	0.00164257823736374	0.0496612121359487	0.177436456905202
wt_dual	wt_dual_NM16	20180225_NM16_trial_018	quiet	0.000711539119983796	0.0291998207666961	0.177436456905202
wt_dual	wt_dual_NM16	20180225_NM16_trial_018	locomotion	0.0020306413380498	0.0800138210358921	0.177436456905202
wt_dual	wt_dual_NM16	20180225_NM16_trial_019	undefined	0.000931782491927847	0.0379381285868576	0.177436456905202
wt_dual	wt_dual_NM16	20180225_NM16_trial_019	whisking	0.00175177539777151	0.0499299987561677	0.177436456905202
wt_dual	wt_dual_NM16	20180225_NM16_trial_019	quiet	0.000984251271429533	0.0114219193714045	0.177436456905202
wt_dual	wt_dual_NM16	20180225_NM16_trial_019	locomotion	0.00167718543777036	0.033996368946832	0.177436456905202
wt_dual	wt_dual_NM16	20180225_NM16_trial_020	undefined	0.00108027234374677	0.0038044027956966	0.315442590053691
wt_dual	wt_dual_NM16	20180225_NM16_trial_020	whisking	0.000881175269903116	0.00421575334632183	0.315442590053691
wt_dual	wt_dual_NM16	20180225_NM16_trial_020	quiet	0.00121947418515717	0.00144758201968805	0.315442590053691
wt_dual	wt_dual_NM16	20180225_NM16_trial_020	locomotion	0.00104778753843139	0.00434074184653864	0.315442590053691
wt_dual	wt_dual_NM16	20180225_NM16_trial_021	undefined	0.000961938871900303	0.0152950477015843	0.315442590053691
wt_dual	wt_dual_NM16	20180225_NM16_trial_021	whisking	0.00179302425432169	0.0357043797188109	0.315442590053691
wt_dual	wt_dual_NM16	20180225_NM16_trial_021	quiet	0.000903084485936543	0.0103934118419177	0.315442590053691
wt_dual	wt_dual_NM16	20180225_NM16_trial_021	locomotion	0.00202282238277702	0.0287025798187539	0.315442590053691
wt_dual	wt_dual_TL16	20180225_TL16_trial_001	undefined	0.0011513736619361	0.0500994695852386	0.177436456905202
wt_dual	wt_dual_TL16	20180225_TL16_trial_001	whisking	0.00124506582385531	0.0292050200659876	0.177436456905202
wt_dual	wt_dual_TL16	20180225_TL16_trial_001	quiet	0.00102628352339346	0.0105539786449533	0.177436456905202
wt_dual	wt_dual_TL16	20180225_TL16_trial_002	undefined	0.000666671655546811	0.00668521947100928	0.196605492415735
wt_dual	wt_dual_TL16	20180225_TL16_trial_002	whisking	0.000979951683755267	0.0401340706655354	0.196605492415735
wt_dual	wt_dual_TL16	20180225_TL16_trial_002	quiet	0.000595138517809802	0.0259720447056008	0.196605492415735
wt_dual	wt_dual_TL16	20180225_TL16_trial_002	locomotion	0.00165631532935681	0.13002417128725	0.196605492415735
wt_dual	wt_dual_TL16	20180225_TL16_trial_003	undefined	0.000506666366802688	0.0288124436554145	0.223051594502013
wt_dual	wt_dual_TL16	20180225_TL16_trial_003	whisking	0.00173706387822085	0.102537835253307	0.223051594502013
wt_dual	wt_dual_TL16	20180225_TL16_trial_003	quiet	0.00064756340014094	0.022498088086893	0.223051594502013
wt_dual	wt_dual_TL16	20180225_TL16_trial_003	locomotion	0.00158023913544282	0.0481174793286999	0.223051594502013
wt_dual	wt_dual_TL16	20180225_TL16_trial_004	undefined	0.000716358350378343	0.012097208175605	0.177436456905202
wt_dual	wt_dual_TL16	20180225_TL16_trial_004	whisking	0.00183753757040142	0.0833428722933515	0.177436456905202
wt_dual	wt_dual_TL16	20180225_TL16_trial_004	quiet	0.000812858703850535	0.0162738341716835	0.177436456905202
wt_dual	wt_dual_TL16	20180225_TL16_trial_004	locomotion	0.0014638130696731	0.161166642439055	0.177436456905202
wt_dual	wt_dual_TL16	20180225_TL16_trial_005	undefined	0.000738429808427911	0.0231051315459666	0.177436456905202
wt_dual	wt_dual_TL16	20180225_TL16_trial_005	whisking	0.00149650482123052	0.0629471468763454	0.177436456905202
wt_dual	wt_dual_TL16	20180225_TL16_trial_005	quiet	0.000972652546860364	0.0302837675378622	0.177436456905202
wt_dual	wt_dual_TL16	20180225_TL16_trial_005	locomotion	0.00179272113506218	0.372465712435415	0.177436456905202
wt_dual	wt_dual_TL16	20180225_TL16_trial_006	undefined	0.000822506332677162	0.0695595352903944	0.207376428815429
wt_dual	wt_dual_TL16	20180225_TL16_trial_006	whisking	0.00144262127914764	0.0592061862352359	0.207376428815429
wt_dual	wt_dual_TL16	20180225_TL16_trial_006	quiet	0.0010192571167138	0.0147465064002816	0.207376428815429
wt_dual	wt_dual_TL16	20180225_TL16_trial_007	undefined	0.00107313652264278	0.0611581206765254	0.177436456905202
wt_dual	wt_dual_TL16	20180225_TL16_trial_007	whisking	0.00143637907700414	0.0622260844184959	0.177436456905202
wt_dual	wt_dual_TL16	20180225_TL16_trial_007	quiet	0.000941381545414788	0.0173183284698711	0.177436456905202
wt_dual	wt_dual_TL16	20180225_TL16_trial_008	undefined	0.00132433593132738	0.0404916083912217	0.177436456905202
wt_dual	wt_dual_TL16	20180225_TL16_trial_008	whisking	0.0017652311132619	0.0977713840447408	0.177436456905202
wt_dual	wt_dual_TL16	20180225_TL16_trial_008	quiet	0.00115810073639261	0.0315788911373293	0.177436456905202
wt_dual	wt_dual_TL16	20180225_TL16_trial_009	undefined	0.00100803257651981	0.0359967301200516	0.177436456905202
wt_dual	wt_dual_TL16	20180225_TL16_trial_009	whisking	0.00187454153553626	0.137025446596527	0.177436456905202
wt_dual	wt_dual_TL16	20180225_TL16_trial_009	quiet	0.00126547219750949	0.0232754597183458	0.177436456905202
wt_dual	wt_dual_TL16	20180225_TL16_trial_010	undefined	0.00108777670414756	0.0307223229659937	0.177436456905202
wt_dual	wt_dual_TL16	20180225_TL16_trial_010	whisking	0.00138517169035801	0.132510473404118	0.177436456905202
wt_dual	wt_dual_TL16	20180225_TL16_trial_010	quiet	0.00113092508379808	0.0224322346290066	0.177436456905202
wt_dual	wt_dual_TL16	20180225_TL16_trial_011	undefined	0.000855330296640171	0.0117196155602753	0.177436456905202
wt_dual	wt_dual_TL16	20180225_TL16_trial_011	whisking	0.00135924343701104	0.120895453839115	0.177436456905202
wt_dual	wt_dual_TL16	20180225_TL16_trial_011	quiet	0.00112819634383914	0.0300720841598501	0.177436456905202
wt_dual	wt_dual_TL16	20180225_TL16_trial_011	locomotion	0.00145844969662196	0.212401799721066	0.177436456905202
wt_dual	wt_dual_TL16	20180225_TL16_trial_015	undefined	0.000547558102350192	0.0267503714477719	0.315442590053691
wt_dual	wt_dual_TL16	20180225_TL16_trial_015	whisking	0.000611321043328912	0.0283243081159021	0.315442590053691
wt_dual	wt_dual_TL16	20180225_TL16_trial_015	quiet	0.000267356236456673	0.0016358460261071	0.315442590053691
wt_dual	wt_dual_BL15	20180226_BL15_trial_007	undefined	0.000887136716698514	0.0450229946048065	0.177436456905202
wt_dual	wt_dual_BL15	20180226_BL15_trial_007	whisking	0.00120184171462262	0.0525060817207838	0.177436456905202
wt_dual	wt_dual_BL15	20180226_BL15_trial_007	quiet	0.000676305794795548	0.0116574270476733	0.177436456905202
wt_dual	wt_dual_BL15	20180226_BL15_trial_007	locomotion	0.00189882134221888	0.0876240018167759	0.177436456905202
wt_dual	wt_dual_BL15	20180226_BL15_trial_008	undefined	0.000444967886881309	0.0801734266518325	0.177436456905202
wt_dual	wt_dual_BL15	20180226_BL15_trial_008	whisking	0.00151202180990765	0.070689296098938	0.177436456905202
wt_dual	wt_dual_BL15	20180226_BL15_trial_008	quiet	0.000957444987598784	0.0237271403320296	0.177436456905202
wt_dual	wt_dual_BL15	20180226_BL15_trial_008	locomotion	0.00218429495776087	0.098939308358433	0.177436456905202
wt_dual	wt_dual_BL15	20180226_BL15_trial_009	undefined	0.000503215540180298	0.0986234767428077	0.177436456905202
wt_dual	wt_dual_BL15	20180226_BL15_trial_009	whisking	0.000874555605965206	0.0418567649415075	0.177436456905202
wt_dual	wt_dual_BL15	20180226_BL15_trial_009	quiet	0.000546502291172396	0.0087092075664197	0.177436456905202
wt_dual	wt_dual_BL15	20180226_BL15_trial_009	locomotion	0.00168622333137327	0.0814557053015095	0.177436456905202
wt_dual	wt_dual_BL15	20180226_BL15_trial_010	undefined	0.000717051570422991	0.0258030609108347	0.315442590053691
wt_dual	wt_dual_BL15	20180226_BL15_trial_010	whisking	0.000883689779799166	0.020885331689445	0.315442590053691
wt_dual	wt_dual_BL15	20180226_BL15_trial_010	quiet	0.00061608376072764	0.00389123879919417	0.315442590053691
wt_dual	wt_dual_BL15	20180226_BL15_trial_010	locomotion	0.00213479069448903	0.0705159924057484	0.315442590053691
wt_dual	wt_dual_BL15	20180226_BL15_trial_011	undefined	0.00091817991457613	0.0159835300805051	0.177436456905202
wt_dual	wt_dual_BL15	20180226_BL15_trial_011	whisking	0.00131493892688032	0.0295128011120895	0.177436456905202
wt_dual	wt_dual_BL15	20180226_BL15_trial_011	quiet	0.00134429560441915	0.0176084428566148	0.177436456905202
wt_dual	wt_dual_BL15	20180226_BL15_trial_011	locomotion	0.00131231596742683	0.223966544703155	0.177436456905202
wt_dual	wt_dual_BL15	20180226_BL15_trial_012	undefined	0.000670973683987434	0.0296874009330358	0.315442590053691
wt_dual	wt_dual_BL15	20180226_BL15_trial_012	whisking	0.000962086031843463	0.016455952837291	0.315442590053691
wt_dual	wt_dual_BL15	20180226_BL15_trial_012	quiet	0.00043088132610308	0.00286037429383816	0.315442590053691
wt_dual	wt_dual_BL15	20180226_BL15_trial_012	locomotion	0.00181750149874836	0.0724409934990072	0.315442590053691
wt_dual	wt_dual_BL15	20180226_BL15_trial_013	undefined	0.000491422158450602	0.00397739111494694	0.315442590053691
wt_dual	wt_dual_BL15	20180226_BL15_trial_013	whisking	0.00100656137744408	0.0112183480355649	0.315442590053691
wt_dual	wt_dual_BL15	20180226_BL15_trial_013	quiet	0.000775105373137847	0.00875282040941905	0.315442590053691
wt_dual	wt_dual_BL15	20180226_BL15_trial_013	locomotion	0.00159834316247312	0.0762615060712102	0.315442590053691
wt_dual	wt_dual_BL15	20180226_BL15_trial_015	undefined	0.00105916418050511	0.137511069708976	0.177436456905202
wt_dual	wt_dual_BL15	20180226_BL15_trial_015	whisking	0.00016288805193447	0.000767275632855212	0.177436456905202
wt_dual	wt_dual_BL15	20180226_BL15_trial_015	quiet	0.000139970790679152	0.000806290942241747	0.177436456905202
wt_dual	wt_dual_BL15	20180226_BL15_trial_015	locomotion	0.00138762180309833	0.0149381172782744	0.177436456905202
wt_dual	wt_dual_BL15	20180226_BL15_trial_016	undefined	0.000294482513126523	0.00140988578370085	0.177436456905202
wt_dual	wt_dual_BL15	20180226_BL15_trial_016	whisking	0.000529676030572553	0.018101483798372	0.177436456905202
wt_dual	wt_dual_BL15	20180226_BL15_trial_016	quiet	0.000269168027647514	0.00105570470435776	0.177436456905202
wt_dual	wt_dual_BL15	20180226_BL15_trial_016	locomotion	0.00164631531290927	0.0996796778704204	0.177436456905202
wt_dual	wt_dual_BL15	20180226_BL15_trial_017	undefined	0.000617568639662031	0.0211301145797779	0.177436456905202
wt_dual	wt_dual_BL15	20180226_BL15_trial_017	whisking	0.00117379660806556	0.0230159392814094	0.177436456905202
wt_dual	wt_dual_BL15	20180226_BL15_trial_017	quiet	0.000765951875208213	0.00873087211889651	0.177436456905202
wt_dual	wt_dual_BL15	20180226_BL15_trial_017	locomotion	0.00139553741295107	0.193662445417865	0.177436456905202
wt_dual	wt_dual_BL15	20180226_BL15_trial_018	undefined	0.000335403563149295	0.0678961643928221	0.177436456905202
wt_dual	wt_dual_BL15	20180226_BL15_trial_018	whisking	0.000523887172935314	0.00932977449482195	0.177436456905202
wt_dual	wt_dual_BL15	20180226_BL15_trial_018	quiet	0.000378828619963825	0.00386274281793343	0.177436456905202
wt_dual	wt_dual_BL15	20180226_BL15_trial_018	locomotion	0.000632899658454622	0.361394072425965	0.177436456905202
wt_dual	wt_dual_TL15	20180228_TL15_trial_007	undefined	0.000178820904546512	0.00120258223107212	0.36211521817388
wt_dual	wt_dual_TL15	20180228_TL15_trial_007	is	5.2661632439926e-05	4.73540321912468e-05	0.36211521817388
wt_dual	wt_dual_TL15	20180228_TL15_trial_007	nrem	6.70752071708875e-05	0.000148397695835148	0.36211521817388
wt_dual	wt_dual_TL15	20180228_TL15_trial_007	rem	4.31717671595355e-05	4.8134862701389e-05	0.36211521817388
wt_dual	wt_dual_TL15	20180228_TL15_trial_008	undefined	0.000567797817252182	0.00344700877450441	0.223051594502013
wt_dual	wt_dual_TL15	20180228_TL15_trial_008	is	0.000125350878360425	0.00105346356436063	0.223051594502013
wt_dual	wt_dual_TL15	20180228_TL15_trial_008	nrem	0.000240624516039932	0.00148292430110774	0.223051594502013
wt_dual	wt_dual_TL15	20180228_TL15_trial_009	undefined	0.000706702261518538	0.011447090213944	0.223051594502013
wt_dual	wt_dual_TL15	20180228_TL15_trial_009	is	0.000212278340766301	0.00113841866131932	0.223051594502013
wt_dual	wt_dual_TL15	20180228_TL15_trial_009	nrem	0.00060573379445448	0.00855776735896286	0.223051594502013
wt_dual	wt_dual_TL15	20180228_TL15_trial_009	rem	0.000222089524583231	0.00200648018816408	0.223051594502013
wt_dual	wt_dual_TL15	20180228_TL15_trial_010	undefined	0.00102022913020327	0.0155020061610751	0.223051594502013
wt_dual	wt_dual_TL15	20180228_TL15_trial_010	nrem	0.000360672997330057	0.00357363861192724	0.223051594502013
wt_dual	wt_dual_TL15	20180228_TL15_trial_012	undefined	0.00089933793828121	0.0329706001020742	0.223051594502013
wt_dual	wt_dual_TL15	20180228_TL15_trial_012	is	0.000104085010355744	0.00040859581738228	0.223051594502013
wt_dual	wt_dual_TL15	20180228_TL15_trial_012	nrem	0.000498754329240148	0.00580671072713435	0.223051594502013
wt_dual	wt_dual_TL15	20180228_TL15_trial_012	rem	0.000184389359492565	0.000798443903093543	0.223051594502013
wt_dual	wt_dual_TL15	20180228_TL15_trial_013	undefined	0.000544715732869218	0.00937361036707752	0.315442590053691
wt_dual	wt_dual_TL15	20180228_TL15_trial_013	is	4.31215483533972e-05	0.000203968966233858	0.315442590053691
wt_dual	wt_dual_TL15	20180228_TL15_trial_013	nrem	7.21444760018515e-05	0.000103872270842138	0.315442590053691
wt_dual	wt_dual_TL15	20180228_TL15_trial_015	undefined	0.000489633275263657	0.0118393086850366	0.315442590053691
wt_dual	wt_dual_TL15	20180228_TL15_trial_015	is	3.6584772776813e-05	0.000119934298305991	0.315442590053691
wt_dual	wt_dual_TL15	20180228_TL15_trial_015	nrem	0.000333623923474266	0.00242982188859933	0.315442590053691
wt_dual	wt_dual_TL15	20180228_TL15_trial_015	rem	4.16618582394494e-05	6.30512254014165e-05	0.315442590053691
wt_dual	wt_dual_TL15	20180228_TL15_trial_016	undefined	0.000685012811152209	0.00526530185950324	0.177436456905202
wt_dual	wt_dual_TL15	20180228_TL15_trial_016	is	0.000381120410319303	0.00337590672514732	0.177436456905202
wt_dual	wt_dual_TL15	20180228_TL15_trial_016	nrem	0.000480377019977422	0.00339349160551368	0.177436456905202
wt_dual	wt_dual_TL15	20180228_TL15_trial_016	rem	0.000731626729534622	0.00633224870475597	0.177436456905202
wt_dual	wt_dual_TL15	20180228_TL15_trial_018	undefined	0.000814748868585204	0.0132204297837242	0.177436456905202
wt_dual	wt_dual_TL15	20180228_TL15_trial_018	is	0.000364615416616144	0.0031513902198477	0.177436456905202
wt_dual	wt_dual_TL15	20180228_TL15_trial_018	nrem	0.00049530065609384	0.00512273593508857	0.177436456905202
wt_dual	wt_dual_TL15	20180228_TL15_trial_019	undefined	0.00118858254323548	0.0264198609795341	0.177436456905202
wt_dual	wt_dual_TL15	20180228_TL15_trial_019	is	0.000656495930496685	0.00687217943513133	0.177436456905202
wt_dual	wt_dual_TL15	20180228_TL15_trial_019	nrem	0.000706066550102737	0.00962689691927887	0.177436456905202
wt_dual	wt_dual_TL15	20180228_TL15_trial_019	rem	0.000798048818354013	0.0250352247875833	0.177436456905202
wt_dual	wt_dual_TL15	20180228_TL15_trial_020	undefined	0.00087257704944944	0.0242502581468822	0.177436456905202
wt_dual	wt_dual_TL15	20180228_TL15_trial_020	is	0.00052074256812858	0.00559056399783003	0.177436456905202
wt_dual	wt_dual_TL15	20180228_TL15_trial_020	nrem	0.000459573156746786	0.00585561983354044	0.177436456905202
wt_dual	wt_dual_TL15	20180228_TL15_trial_021	undefined	0.000904528068516833	0.012233374506773	0.177436456905202
wt_dual	wt_dual_TL15	20180228_TL15_trial_021	is	0.000601133157334912	0.00675966269756939	0.177436456905202
wt_dual	wt_dual_TL15	20180228_TL15_trial_021	rem	0.000503931438978148	0.00612419720015067	0.177436456905202
wt_dual	wt_dual_TL15	20180228_TL15_trial_023	undefined	0.000829239424349566	0.0388082164419987	0.231753739631283
wt_dual	wt_dual_TL15	20180228_TL15_trial_023	is	0.000927333068277732	0.0181121172422075	0.231753739631283
wt_dual	wt_dual_TL15	20180228_TL15_trial_023	nrem	0.000631652208568553	0.010086456363395	0.231753739631283
wt_dual	wt_dual_TL15	20180228_TL15_trial_023	rem	0.000730711036663729	0.00960484888147406	0.231753739631283
wt_dual	wt_dual_TL15	20180228_TL15_trial_024	undefined	0.000515874008287156	0.00493626634621617	0.315442590053691
wt_dual	wt_dual_TL15	20180228_TL15_trial_024	is	0.000114427493093266	0.000791130767217668	0.315442590053691
wt_dual	wt_dual_TL15	20180228_TL15_trial_024	nrem	0.000184484314566631	0.00118290942108188	0.315442590053691
wt_dual	wt_dual_TL15	20180228_TL15_trial_025	undefined	0.000559896378102462	0.0103938729576838	0.315442590053691
wt_dual	wt_dual_TL15	20180228_TL15_trial_025	rem	0.000130928824659006	0.000465934312204712	0.315442590053691
wt_dual	wt_dual_TR15	20180304_TR15_trial_001	undefined	0.000636577525112306	0.0260695912952095	0.245586791564292
wt_dual	wt_dual_TR15	20180304_TR15_trial_001	nrem	0.000590330303284251	0.00331313056562132	0.245586791564292
wt_dual	wt_dual_TR15	20180304_TR15_trial_001	rem	0.000180713172234376	0.000879772013335848	0.245586791564292
wt_dual	wt_dual_TR15	20180304_TR15_trial_002	undefined	0.000433504988509099	0.0293744407598928	0.177436456905202
wt_dual	wt_dual_TR15	20180304_TR15_trial_002	nrem	0.000654719763662765	0.00528863918070133	0.177436456905202
wt_dual	wt_dual_TR15	20180304_TR15_trial_003	undefined	0.000973429993021945	0.0274027671516836	0.177436456905202
wt_dual	wt_dual_TR15	20180304_TR15_trial_003	is	0.000385122925013582	0.00408367716764962	0.177436456905202
wt_dual	wt_dual_TR15	20180304_TR15_trial_003	nrem	0.00097826149209211	0.00872917213817819	0.177436456905202
wt_dual	wt_dual_TR15	20180304_TR15_trial_003	rem	0.00074801215300968	0.00443818042962265	0.177436456905202
wt_dual	wt_dual_TR15	20180304_TR15_trial_005	undefined	0.00051633441232724	0.00275489232495908	0.177436456905202
wt_dual	wt_dual_TR15	20180304_TR15_trial_005	nrem	0.000293353775680864	0.00148165830097962	0.177436456905202
wt_dual	wt_dual_TR15	20180304_TR15_trial_007	undefined	0.000831738820610544	0.0104236042341676	0.177436456905202
wt_dual	wt_dual_TR15	20180304_TR15_trial_007	is	0.000471347812247824	0.00451976799201571	0.177436456905202
wt_dual	wt_dual_TR15	20180304_TR15_trial_007	nrem	0.000425348219713872	0.00279149023134751	0.177436456905202
wt_dual	wt_dual_TR15	20180304_TR15_trial_007	rem	0.000552547922428283	0.00638430439182844	0.177436456905202
wt_dual	wt_dual_TR15	20180304_TR15_trial_011	undefined	0.000260669149020928	0.00128828323563713	0.177436456905202
wt_dual	wt_dual_TR15	20180304_TR15_trial_011	is	0.000128070652923803	0.000380378035452904	0.177436456905202
wt_dual	wt_dual_TR15	20180304_TR15_trial_011	nrem	0.000162949469039222	0.000493120547571246	0.177436456905202
wt_dual	wt_dual_TR15	20180304_TR15_trial_013	undefined	0.000604248564712707	0.0138948855307854	0.315442590053691
wt_dual	wt_dual_TR15	20180304_TR15_trial_013	is	3.65196732527367e-05	5.23908569202703e-05	0.315442590053691
wt_dual	wt_dual_TR15	20180304_TR15_trial_013	nrem	8.87038543912779e-05	0.000142769022951024	0.315442590053691
wt_dual	wt_dual_TR15	20180304_TR15_trial_013	rem	2.85603570048355e-05	3.0008088047374e-05	0.315442590053691
wt_dual	wt_dual_TR15	20180304_TR15_trial_014	undefined	0.00049874544370554	0.00958539388675165	0.315442590053691
wt_dual	wt_dual_TR15	20180304_TR15_trial_014	nrem	2.98224746843099e-05	4.46989520008874e-05	0.315442590053691
wt_dual	wt_dual_TR16	20180305_TR16_trial_002	undefined	1.38396939275402e-05	2.30199707838204e-05	0.315442590053691
wt_dual	wt_dual_TR16	20180305_TR16_trial_002	rem	3.36643840119882e-05	0.000195846702160761	0.315442590053691
wt_dual	wt_dual_TR16	20180305_TR16_trial_006	undefined	0.000658052009185973	0.0253620884760617	0.196605492415735
wt_dual	wt_dual_TR16	20180305_TR16_trial_006	nrem	0.000283633395471862	0.00119980563036454	0.196605492415735
wt_dual	wt_dual_TR16	20180305_TR16_trial_006	rem	0.000237361888112607	0.00172430971214413	0.196605492415735
wt_dual	wt_dual_TR16	20180305_TR16_trial_007	undefined	0.000699778190706016	0.0104267824627717	0.177436456905202
wt_dual	wt_dual_TR16	20180305_TR16_trial_007	is	0.000203482845511189	0.00104180202459503	0.177436456905202
wt_dual	wt_dual_TR16	20180305_TR16_trial_007	nrem	0.000323502013373496	0.00233692955666938	0.177436456905202
wt_dual	wt_dual_TR16	20180305_TR16_trial_007	rem	0.000451962335859808	0.00250345257575049	0.177436456905202
wt_dual	wt_dual_TR16	20180305_TR16_trial_008	undefined	0.000506519920229209	0.0410464124146269	0.196605492415735
wt_dual	wt_dual_TR16	20180305_TR16_trial_008	is	0.000219755597689011	0.00137100069500481	0.196605492415735
wt_dual	wt_dual_TR16	20180305_TR16_trial_008	nrem	0.000399067256161966	0.00286397248063903	0.196605492415735
wt_dual	wt_dual_TR16	20180305_TR16_trial_008	rem	0.000533886698208076	0.00324248380679615	0.196605492415735
wt_dual	wt_dual_TR16	20180305_TR16_trial_009	undefined	0.000418053990298729	0.00703946909834054	0.196605492415735
wt_dual	wt_dual_TR16	20180305_TR16_trial_009	is	0.000157678279556413	0.000697333698643637	0.196605492415735
wt_dual	wt_dual_TR16	20180305_TR16_trial_009	nrem	0.000156579476214557	0.000846480537132457	0.196605492415735
wt_dual	wt_dual_TR16	20180305_TR16_trial_009	rem	0.000517402773188103	0.00357581751731295	0.196605492415735
wt_dual	wt_dual_TR16	20180305_TR16_trial_010	undefined	0.000327714573293103	0.0110958122287732	0.177436456905202
wt_dual	wt_dual_TR16	20180305_TR16_trial_010	is	7.19740599676487e-05	0.000426472221066619	0.177436456905202
wt_dual	wt_dual_TR16	20180305_TR16_trial_010	nrem	9.19817083952366e-05	0.000236088037197124	0.177436456905202
wt_dual	wt_dual_TR16	20180305_TR16_trial_010	rem	0.00023400200490704	0.000940713653973282	0.177436456905202
wt_dual	wt_dual_TR16	20180305_TR16_trial_011	undefined	0.000438537661653013	0.0139916516362775	0.196605492415735
wt_dual	wt_dual_TR16	20180305_TR16_trial_011	is	0.000101720266837555	0.000554480593000012	0.196605492415735
wt_dual	wt_dual_TR16	20180305_TR16_trial_011	nrem	0.000217744076787899	0.00119459096572939	0.196605492415735
wt_dual	wt_dual_TR16	20180305_TR16_trial_012	undefined	0.000743784239077119	0.0214486807035487	0.177436456905202
wt_dual	wt_dual_TR16	20180305_TR16_trial_012	is	6.92790950424586e-05	0.000242729996582385	0.177436456905202
wt_dual	wt_dual_TR16	20180305_TR16_trial_012	nrem	8.0899854893236e-05	7.44697760206782e-05	0.177436456905202
wt_dual	wt_dual_TR16	20180305_TR16_trial_012	rem	0.00010054973542801	0.00022932817912246	0.177436456905202
wt_dual	wt_dual_TR16	20180305_TR16_trial_014	undefined	0.00038440236727132	0.00313453829975474	0.177436456905202
wt_dual	wt_dual_TR16	20180305_TR16_trial_014	is	0.000178447732739612	0.000784779675142813	0.177436456905202
wt_dual	wt_dual_TR16	20180305_TR16_trial_014	nrem	0.00016432794724487	0.000871191985117137	0.177436456905202
wt_dual	wt_dual_TR16	20180305_TR16_trial_014	rem	0.000267750620351954	0.00130749723328364	0.177436456905202
wt_dual	wt_dual_TR16	20180305_TR16_trial_015	undefined	0.000383106149009786	0.00985421975488375	0.177436456905202
wt_dual	wt_dual_TR16	20180305_TR16_trial_015	is	0.000102894318586206	0.000376141981807004	0.177436456905202
wt_dual	wt_dual_TR16	20180305_TR16_trial_015	nrem	6.82669557289385e-05	0.000169448803460266	0.177436456905202
wt_dual	wt_dual_TR16	20180305_TR16_trial_015	rem	0.000147805850709345	0.000819144580470675	0.177436456905202
wt_dual	wt_dual_TR16	20180305_TR16_trial_016	undefined	0.00066075679649596	0.0225118832840457	0.177436456905202
wt_dual	wt_dual_TR16	20180305_TR16_trial_016	nrem	0.000147193941301094	0.00181963650205992	0.177436456905202
wt_dual	wt_dual_TR16	20180305_TR16_trial_016	rem	0.000223373887649444	0.0012829212837352	0.177436456905202
wt_dual	wt_dual_TR16	20180305_TR16_trial_018	undefined	0.000478739161701701	0.00790734988322391	0.315442590053691
wt_dual	wt_dual_TR16	20180305_TR16_trial_018	nrem	2.86141489303238e-05	3.98378472418336e-05	0.315442590053691
wt_dual	wt_dual_TR16	20180305_TR16_trial_018	rem	3.08060325180128e-05	2.09389381379918e-05	0.315442590053691
wt_dual	wt_dual_TL16	20180306_TL16_trial_005	undefined	0.000855606767790999	0.0169444540847136	0.177436456905202
wt_dual	wt_dual_TL16	20180306_TL16_trial_005	is	0.000362268553032991	0.00402718861919932	0.177436456905202
wt_dual	wt_dual_TL16	20180306_TL16_trial_005	nrem	0.000438472704009429	0.00261224988310359	0.177436456905202
wt_dual	wt_dual_TL16	20180306_TL16_trial_006	undefined	0.000335078639746514	0.00127003865128353	0.315442590053691
wt_dual	wt_dual_TL16	20180306_TL16_trial_006	is	0.000107359312595125	0.000209775474524432	0.315442590053691
wt_dual	wt_dual_TL16	20180306_TL16_trial_006	nrem	0.00011088469760785	0.000269416797025125	0.315442590053691
wt_dual	wt_dual_TL16	20180306_TL16_trial_006	rem	0.000144604458218832	0.000550453148789453	0.315442590053691
wt_dual	wt_dual_TL16	20180306_TL16_trial_007	undefined	0.000554625207858246	0.0107220577402247	0.315442590053691
wt_dual	wt_dual_TL16	20180306_TL16_trial_007	is	2.59468188698253e-05	6.02584666656469e-05	0.315442590053691
wt_dual	wt_dual_TL16	20180306_TL16_trial_007	nrem	3.67158712987021e-05	4.42571849966402e-05	0.315442590053691
wt_dual	wt_dual_TL16	20180306_TL16_trial_008	undefined	0.000519991683937209	0.00516633193463025	0.315442590053691
wt_dual	wt_dual_TL16	20180306_TL16_trial_008	is	2.59944192947754e-05	0.00010604789102081	0.315442590053691
wt_dual	wt_dual_TL16	20180306_TL16_trial_008	nrem	0.000114989743255952	0.000288620582633456	0.315442590053691
wt_dual	wt_dual_TL16	20180306_TL16_trial_008	rem	3.02786956922281e-05	8.34526254692461e-05	0.315442590053691
wt_dual	wt_dual_TL16	20180306_TL16_trial_009	undefined	0.000162624458239947	0.000514080117249562	0.315442590053691
wt_dual	wt_dual_TL16	20180306_TL16_trial_009	is	4.45745490789381e-05	4.41096839451437e-05	0.315442590053691
wt_dual	wt_dual_TL16	20180306_TL16_trial_009	nrem	9.86724670864673e-05	0.000183558162829418	0.315442590053691
wt_dual	wt_dual_TL16	20180306_TL16_trial_009	rem	5.0823141605412e-05	7.6681158647614e-05	0.315442590053691
wt_dual	wt_dual_TL16	20180306_TL16_trial_010	undefined	0.00029257637024343	0.00137581307625234	0.315442590053691
wt_dual	wt_dual_TL16	20180306_TL16_trial_010	is	1.92890533567927e-05	6.77618401803855e-05	0.315442590053691
wt_dual	wt_dual_TL16	20180306_TL16_trial_010	nrem	2.18815548861287e-05	5.9029306633934e-05	0.315442590053691
wt_dual	wt_dual_TL16	20180306_TL16_trial_011	undefined	0.000521869879811675	0.00628236427783398	0.315442590053691
wt_dual	wt_dual_TL16	20180306_TL16_trial_011	is	4.21526835885418e-05	8.63764232665735e-05	0.315442590053691
wt_dual	wt_dual_TL16	20180306_TL16_trial_011	nrem	5.83823266097283e-05	0.000274788913986147	0.315442590053691
wt_dual	wt_dual_TL16	20180306_TL16_trial_011	rem	3.33950087079686e-05	6.69505972001886e-05	0.315442590053691
wt_dual	wt_dual_TL16	20180306_TL16_trial_012	undefined	0.000440789083827043	0.00315270720775855	0.177436456905202
wt_dual	wt_dual_TL16	20180306_TL16_trial_012	is	6.65763562764349e-05	0.000224667013351241	0.177436456905202
wt_dual	wt_dual_TL16	20180306_TL16_trial_012	nrem	6.99181023592151e-05	0.000333099573297533	0.177436456905202
wt_dual	wt_dual_TL16	20180306_TL16_trial_012	rem	8.39473511708295e-05	0.000178874683223039	0.177436456905202
wt_dual	wt_dual_TL16	20180306_TL16_trial_016	undefined	0.000449053899536398	0.0082225472603919	0.177436456905202
wt_dual	wt_dual_TL16	20180306_TL16_trial_016	is	0.000145360165090239	0.000567679595819196	0.177436456905202
wt_dual	wt_dual_TL16	20180306_TL16_trial_016	rem	0.000254835178450659	0.0026472646362595	0.177436456905202
wt_dual	wt_dual_TL16	20180306_TL16_trial_017	undefined	0.00066226189422591	0.0226312300847339	0.177436456905202
wt_dual	wt_dual_TL16	20180306_TL16_trial_017	is	0.000179304706668949	0.00119226553802722	0.177436456905202
wt_dual	wt_dual_TL16	20180306_TL16_trial_017	nrem	0.000262932988830752	0.00167788910293933	0.177436456905202
wt_dual	wt_dual_TL16	20180306_TL16_trial_018	undefined	0.000650172214438597	0.0425385543164453	0.177436456905202
wt_dual	wt_dual_TL16	20180306_TL16_trial_018	is	0.000292007197121497	0.00785052517727792	0.177436456905202
wt_dual	wt_dual_TL16	20180306_TL16_trial_018	nrem	0.000397730180931627	0.00381674016997537	0.177436456905202
wt_dual	wt_dual_TL16	20180306_TL16_trial_018	rem	0.000589319719307228	0.00371489444088027	0.177436456905202
wt_dual	wt_dual_TL16	20180306_TL16_trial_019	undefined	0.000397554697943388	0.0129881601860759	0.177436456905202
wt_dual	wt_dual_TL16	20180306_TL16_trial_019	is	0.000174101187218109	0.000743330830945571	0.177436456905202
wt_dual	wt_dual_TL16	20180306_TL16_trial_019	rem	0.000457927717590892	0.00996529138713175	0.177436456905202
wt_dual	wt_dual_TL16	20180306_TL16_trial_022	undefined	0.000190217807677398	0.00261944668145711	0.231753739631283
wt_dual	wt_dual_TL16	20180306_TL16_trial_022	is	3.84594436580055e-05	0.000943443053870722	0.231753739631283
ip3_dual	ip3_dual_NM	20180907_NM_trial_027	undefined	0.000300046330033959	0.00252942157582642	0.36211521817388
ip3_dual	ip3_dual_NM	20180907_NM_trial_027	is	0.000265035108395056	0.001904045938625	0.36211521817388
ip3_dual	ip3_dual_NM	20180907_NM_trial_027	nrem	0.00022260844787119	0.0016094171996669	0.36211521817388
ip3_dual	ip3_dual_NM	20180907_NM_trial_027	rem	0.00024768245155536	0.00216891203487248	0.36211521817388
ip3_dual	ip3_dual_NM	20180821_NM_trial_005	undefined	0.000157669113744174	0.00117480124936172	0.315442590053691
ip3_dual	ip3_dual_NM	20180821_NM_trial_005	whisking	0.000127938129256715	0.000754279715267176	0.315442590053691
ip3_dual	ip3_dual_NM	20180821_NM_trial_005	quiet	0.000176237272463675	0.00116132323748873	0.315442590053691
ip3_dual	ip3_dual_NM	20180821_NM_trial_005	locomotion	0.000151624274811135	0.000900072699529535	0.315442590053691
ip3_dual	ip3_dual_TL	20180830_TL_trial_016	undefined	0.000970416849620573	0.0117784730743131	0.315442590053691
ip3_dual	ip3_dual_TL	20180830_TL_trial_016	is	0.000950130088177344	0.0120261462844541	0.315442590053691
ip3_dual	ip3_dual_TL	20180830_TL_trial_016	nrem	0.00103695595988702	0.0140051427049446	0.315442590053691
ip3_dual	ip3_dual_TL	20180830_TL_trial_016	rem	0.000729171429033278	0.00749057340132964	0.315442590053691
ip3_dual	ip3_dual_TR	20180828_TR_trial_020	undefined	0.000164495282030512	0.000899365486008258	0.36211521817388
ip3_dual	ip3_dual_TR	20180828_TR_trial_020	is	7.32454064297173e-05	0.000549477063543585	0.36211521817388
ip3_dual	ip3_dual_TR	20180828_TR_trial_020	nrem	0.000221667649933534	0.00133513598112131	0.36211521817388
ip3_dual	ip3_dual_TL	20180809_TL_trial_004	undefined	0.000273160593055716	0.00117878635485198	0.315442590053691
ip3_dual	ip3_dual_TL	20180809_TL_trial_004	whisking	0.000280579513098432	0.00115986623603343	0.315442590053691
ip3_dual	ip3_dual_TL	20180809_TL_trial_004	locomotion	0.00029989390257332	0.0011438168596651	0.315442590053691
ip3_dual	ip3_dual_TR	20180927_TR_trial_002	undefined	0.00021057331319299	0.0018318184503366	0.454237329677315
ip3_dual	ip3_dual_TR	20180927_TR_trial_002	whisking	0.000230490068517087	0.00178694826693861	0.454237329677315
ip3_dual	ip3_dual_TR	20180927_TR_trial_002	quiet	0.00023227972438416	0.00165470267668138	0.454237329677315
ip3_dual	ip3_dual_TR	20180927_TR_trial_002	locomotion	0.00027929114955375	0.00160047566100129	0.454237329677315
ip3_dual	ip3_dual_NM	20180907_NM_trial_003	undefined	7.13245573886714e-05	0.000259334427781086	0.709745827620806
ip3_dual	ip3_dual_NM	20180907_NM_trial_003	whisking	6.27512129642284e-05	0.00031783272223881	0.709745827620806
ip3_dual	ip3_dual_NM	20180907_NM_trial_003	quiet	3.92668494360642e-05	0.000202172272023398	0.709745827620806
ip3_dual	ip3_dual_NM	20180907_NM_trial_003	locomotion	5.71576279209005e-05	0.000451169148036331	0.709745827620806
ip3_dual	ip3_dual_TL	20180816_TL_trial_012	undefined	0.000174216605647797	0.00099744410167087	0.315442590053691
ip3_dual	ip3_dual_TL	20180816_TL_trial_012	whisking	0.000188045478994627	0.000911246864748194	0.315442590053691
ip3_dual	ip3_dual_TL	20180816_TL_trial_012	quiet	0.000190913070960355	0.000949390231432127	0.315442590053691
ip3_dual	ip3_dual_TL	20180816_TL_trial_007	undefined	0.000437602617804153	0.002695727220954	0.315442590053691
ip3_dual	ip3_dual_TL	20180816_TL_trial_007	whisking	0.000340401368213608	0.00235935789688474	0.315442590053691
ip3_dual	ip3_dual_TL	20180816_TL_trial_007	quiet	0.000308806001178123	0.00201471110302422	0.315442590053691
ip3_dual	ip3_dual_TL	20180918_TL_trial_009	undefined	0.000183974639658101	0.00112283393882688	0.36211521817388
ip3_dual	ip3_dual_TL	20180918_TL_trial_009	is	0.000167651805197498	0.00118263459842959	0.36211521817388
ip3_dual	ip3_dual_TL	20180820_TL_trial_003	undefined	0.000100586555675196	0.000327543111864891	0.315442590053691
ip3_dual	ip3_dual_TL	20180820_TL_trial_003	is	5.95549242439236e-05	0.000301572756350072	0.315442590053691
ip3_dual	ip3_dual_TL	20180820_TL_trial_003	nrem	6.51601703172155e-05	0.000301405632138805	0.315442590053691
ip3_dual	ip3_dual_TL	20180820_TL_trial_003	rem	5.41797803283384e-05	0.000332259253690983	0.315442590053691
ip3_dual	ip3_dual_TL	20180918_TL_trial_003	undefined	0.000127029484944995	0.00047311385501337	0.315442590053691
ip3_dual	ip3_dual_TL	20180918_TL_trial_003	whisking	0.000122740884897356	0.00108786185409733	0.315442590053691
ip3_dual	ip3_dual_TL	20180918_TL_trial_003	quiet	9.96513730007116e-05	0.000420815182805805	0.315442590053691
ip3_dual	ip3_dual_TL	20180918_TL_trial_003	locomotion	0.000128182062805984	0.000965367183119485	0.315442590053691
ip3_dual	ip3_dual_NM	20180907_NM_trial_004	undefined	6.68185521791259e-05	0.000221893317401396	0.50186608762953
ip3_dual	ip3_dual_NM	20180907_NM_trial_004	whisking	5.84244078098094e-05	0.000192187863085602	0.50186608762953
ip3_dual	ip3_dual_NM	20180907_NM_trial_004	quiet	6.43791081725028e-05	0.000280267315601901	0.50186608762953
ip3_dual	ip3_dual_NM	20180907_NM_trial_004	locomotion	7.02813452054599e-05	0.000185352903727214	0.50186608762953
ip3_dual	ip3_dual_TL	20180918_TL_trial_007	undefined	0.000223528620046243	0.00100577731721312	0.315442590053691
ip3_dual	ip3_dual_TL	20180918_TL_trial_007	whisking	0.00034134614196262	0.00245115138621109	0.315442590053691
ip3_dual	ip3_dual_TL	20180918_TL_trial_007	quiet	0.000203683302879111	0.00124836051272062	0.315442590053691
ip3_dual	ip3_dual_TL	20180918_TL_trial_007	locomotion	0.000232958044131868	0.00138494611045851	0.315442590053691
ip3_dual	ip3_dual_TR	20180909_TR_trial_012	undefined	0.000533111568302054	0.00463060487769398	0.315442590053691
ip3_dual	ip3_dual_TR	20180909_TR_trial_012	is	0.000261274472584937	0.00213354954674219	0.315442590053691
ip3_dual	ip3_dual_TL	20180820_TL_trial_005	undefined	0.000180051343305381	0.000843316819041023	0.315442590053691
ip3_dual	ip3_dual_TL	20180820_TL_trial_005	is	0.000128749854777219	0.0004683121711144	0.315442590053691
ip3_dual	ip3_dual_TL	20180820_TL_trial_005	nrem	0.00013731871802761	0.000882010091102898	0.315442590053691
ip3_dual	ip3_dual_TL	20180809_TL_trial_009	undefined	0.000908054379664262	0.0103906059206086	0.177436456905202
ip3_dual	ip3_dual_TL	20180809_TL_trial_009	whisking	0.0013775100535347	0.019130414243362	0.177436456905202
ip3_dual	ip3_dual_TL	20180809_TL_trial_009	quiet	0.00105922043428279	0.0145851668145351	0.177436456905202
ip3_dual	ip3_dual_TL	20180809_TL_trial_009	locomotion	0.00134096033676122	0.0166030361231366	0.177436456905202
ip3_dual	ip3_dual_TL	20180820_TL_trial_009	undefined	0.000454109658129819	0.00373482897358934	0.315442590053691
ip3_dual	ip3_dual_TL	20180820_TL_trial_009	is	0.000385634278033287	0.00229157497069587	0.315442590053691
ip3_dual	ip3_dual_TL	20180820_TL_trial_009	nrem	0.000480995142414422	0.00366175379838401	0.315442590053691
ip3_dual	ip3_dual_TL	20180820_TL_trial_009	rem	0.000258806105488179	0.00131593899087677	0.315442590053691
ip3_dual	ip3_dual_TL	20180918_TL_trial_022	undefined	0.000471095838765213	0.00544841324291855	0.277244463914377
ip3_dual	ip3_dual_TL	20180918_TL_trial_022	is	0.000538861705229794	0.00622765002805325	0.277244463914377
ip3_dual	ip3_dual_TR	20180927_TR_trial_003	undefined	0.000175545352126431	0.000875300295200027	0.454237329677315
ip3_dual	ip3_dual_TR	20180927_TR_trial_003	whisking	0.00015822392431871	0.00076998423226991	0.454237329677315
ip3_dual	ip3_dual_TR	20180927_TR_trial_003	quiet	0.000191823272328914	0.00115350302921497	0.454237329677315
ip3_dual	ip3_dual_TR	20180927_TR_trial_003	locomotion	0.000289451787438548	0.00111659211812272	0.454237329677315
ip3_dual	ip3_dual_TL	20180820_TL_trial_010	undefined	0.000209484821992415	0.00115637245078793	0.315442590053691
ip3_dual	ip3_dual_TL	20180820_TL_trial_010	is	0.000188481932968547	0.000995756296508558	0.315442590053691
ip3_dual	ip3_dual_TL	20180820_TL_trial_010	nrem	0.000311085787262604	0.00199738141062472	0.315442590053691
ip3_dual	ip3_dual_TL	20180830_TL_trial_008	undefined	0.000473190481316048	0.00324401702263151	0.315442590053691
ip3_dual	ip3_dual_TL	20180830_TL_trial_008	whisking	0.000410311143913015	0.00312568865288683	0.315442590053691
ip3_dual	ip3_dual_TL	20180830_TL_trial_008	quiet	0.000470013780692546	0.00380949666636816	0.315442590053691
ip3_dual	ip3_dual_TL	20180830_TL_trial_008	locomotion	0.000505947179246223	0.00296802422278382	0.315442590053691
ip3_dual	ip3_dual_NM	20180821_NM_trial_011	undefined	7.87307872537909e-05	0.000241369410697144	0.315442590053691
ip3_dual	ip3_dual_NM	20180821_NM_trial_011	nrem	7.52832761955262e-05	0.000221296718900553	0.315442590053691
ip3_dual	ip3_dual_TL	20180816_TL_trial_015	undefined	0.000207040838768496	0.00137742828259183	0.315442590053691
ip3_dual	ip3_dual_TL	20180816_TL_trial_015	is	0.000170559304798815	0.0012829371087659	0.315442590053691
ip3_dual	ip3_dual_TL	20180816_TL_trial_015	nrem	0.000116053410460452	0.000607079439848948	0.315442590053691
ip3_dual	ip3_dual_TL	20180918_TL_trial_006	undefined	0.000103534160158337	0.000763268975398195	0.315442590053691
ip3_dual	ip3_dual_TL	20180918_TL_trial_006	whisking	9.41790884189086e-05	0.00059181962807396	0.315442590053691
ip3_dual	ip3_dual_TL	20180918_TL_trial_006	quiet	0.000102516629735295	0.000599236242374734	0.315442590053691
ip3_dual	ip3_dual_TL	20180918_TL_trial_006	locomotion	0.000133694714549253	0.000624453679782993	0.315442590053691
ip3_dual	ip3_dual_TR	20180828_TR_trial_008	undefined	0.000348175637984296	0.00241633858696078	0.315442590053691
ip3_dual	ip3_dual_TR	20180828_TR_trial_008	whisking	0.00037558359960908	0.00302466191856135	0.315442590053691
ip3_dual	ip3_dual_TR	20180828_TR_trial_008	quiet	0.000331177946433785	0.00270808989067887	0.315442590053691
ip3_dual	ip3_dual_TR	20180828_TR_trial_008	locomotion	0.000390678062015887	0.00294212599708684	0.315442590053691
ip3_dual	ip3_dual_NM	20180907_NM_trial_009	undefined	0.000258838630583875	0.000278976749698029	0.315442590053691
ip3_dual	ip3_dual_NM	20180907_NM_trial_009	whisking	0.00013073297649638	0.00069563325233053	0.315442590053691
ip3_dual	ip3_dual_NM	20180907_NM_trial_009	quiet	8.09383276441578e-05	0.000278997766382374	0.315442590053691
ip3_dual	ip3_dual_NM	20180907_NM_trial_009	locomotion	2.96382213796142e-05	3.02216851712181e-05	0.315442590053691
ip3_dual	ip3_dual_TL	20180816_TL_trial_006	undefined	0.000397190634369923	0.00387245840126708	0.315442590053691
ip3_dual	ip3_dual_TL	20180816_TL_trial_006	whisking	0.000371553397143265	0.00299230977703493	0.315442590053691
ip3_dual	ip3_dual_TL	20180816_TL_trial_006	quiet	0.000479329811153755	0.00224238809494422	0.315442590053691
ip3_dual	ip3_dual_TR	20180911_TR_trial_011	undefined	0.00019778533099891	0.000653805446303385	0.315442590053691
ip3_dual	ip3_dual_TR	20180911_TR_trial_011	whisking	0.000271172357389193	0.000875618523088929	0.315442590053691
ip3_dual	ip3_dual_TR	20180911_TR_trial_011	quiet	0.000188262251659241	0.00138282507732229	0.315442590053691
ip3_dual	ip3_dual_TR	20180911_TR_trial_011	locomotion	0.000230478537429991	0.00059682012336248	0.315442590053691
ip3_dual	ip3_dual_TR	20180828_TR_trial_013	undefined	0.000540747282236803	0.00591468875392718	0.36211521817388
ip3_dual	ip3_dual_TR	20180828_TR_trial_013	nrem	0.000559683748151263	0.00644447276940318	0.36211521817388
ip3_dual	ip3_dual_TL	20180820_TL_trial_008	undefined	0.000255679335123372	0.00158527321637723	0.315442590053691
ip3_dual	ip3_dual_TL	20180820_TL_trial_008	is	0.000242888221601628	0.00153492563160006	0.315442590053691
ip3_dual	ip3_dual_TL	20180820_TL_trial_008	nrem	0.000259606013947159	0.00190459245479565	0.315442590053691
ip3_dual	ip3_dual_TR	20180828_TR_trial_007	undefined	0.00023224782899875	0.00116165014453541	0.315442590053691
ip3_dual	ip3_dual_TR	20180828_TR_trial_007	whisking	0.00022940237473962	0.00142222537523049	0.315442590053691
ip3_dual	ip3_dual_TR	20180828_TR_trial_007	quiet	0.000291631580784547	0.00169139873859008	0.315442590053691
ip3_dual	ip3_dual_TR	20180828_TR_trial_007	locomotion	0.000279097744590335	0.00107478815682887	0.315442590053691
ip3_dual	ip3_dual_NM	20180821_NM_trial_015	undefined	0.000323543967222919	0.0025482218004725	0.36211521817388
ip3_dual	ip3_dual_NM	20180821_NM_trial_015	is	0.000346797731697013	0.00243659855312489	0.36211521817388
ip3_dual	ip3_dual_NM	20180821_NM_trial_015	nrem	0.000372353103169494	0.00315987584357365	0.36211521817388
ip3_dual	ip3_dual_NM	20180821_NM_trial_015	rem	0.000160853705333541	0.00104394198905087	0.36211521817388
ip3_dual	ip3_dual_TL	20180816_TL_trial_020	undefined	0.000325176716756584	0.0026252926991704	0.177436456905202
ip3_dual	ip3_dual_TL	20180816_TL_trial_020	is	0.000380621520693051	0.00413779755948514	0.177436456905202
ip3_dual	ip3_dual_TL	20180816_TL_trial_020	nrem	0.000380959178043579	0.00341721399123561	0.177436456905202
ip3_dual	ip3_dual_TL	20180816_TL_trial_020	rem	0.000280640775294179	0.00188028323789754	0.177436456905202
ip3_dual	ip3_dual_NM	20180817_NM_trial_004	undefined	0.000161784912458	0.00055583448707803	0.315442590053691
ip3_dual	ip3_dual_NM	20180817_NM_trial_004	whisking	0.000133589491722196	0.000500189229491435	0.315442590053691
ip3_dual	ip3_dual_NM	20180817_NM_trial_004	quiet	0.000108268408583935	0.000467365763972523	0.315442590053691
ip3_dual	ip3_dual_NM	20180817_NM_trial_004	locomotion	0.000228236895722253	0.000864479766330236	0.315442590053691
ip3_dual	ip3_dual_TL	20180809_TL_trial_006	undefined	0.000737035689090274	0.00737169070979371	0.177436456905202
ip3_dual	ip3_dual_TL	20180809_TL_trial_006	whisking	0.000888510057196136	0.00877970564102715	0.177436456905202
ip3_dual	ip3_dual_TL	20180809_TL_trial_006	quiet	0.00124614209801643	0.0124061111232191	0.177436456905202
ip3_dual	ip3_dual_TL	20180809_TL_trial_006	locomotion	0.000818565196775788	0.00724160289670983	0.177436456905202
ip3_dual	ip3_dual_TL	20180918_TL_trial_001	undefined	0.000230890977669115	0.00179904471342099	0.337572331805377
ip3_dual	ip3_dual_TL	20180918_TL_trial_001	whisking	0.000286200443245947	0.00205158796733667	0.337572331805377
ip3_dual	ip3_dual_TL	20180918_TL_trial_001	quiet	0.000253416244830017	0.00204127285901593	0.337572331805377
ip3_dual	ip3_dual_TL	20180918_TL_trial_001	locomotion	0.000235521658514326	0.00175413890321929	0.337572331805377
ip3_dual	ip3_dual_TR	20180828_TR_trial_019	undefined	0.00112588259762982	0.0182259336297661	0.36211521817388
ip3_dual	ip3_dual_TR	20180828_TR_trial_019	rem	0.000773722216308076	0.00879767675197492	0.36211521817388
ip3_dual	ip3_dual_TL	20180918_TL_trial_025	undefined	0.000186949275678957	0.00119422207140451	0.277244463914377
ip3_dual	ip3_dual_TL	20180918_TL_trial_025	is	0.000228326226151853	0.00143523022824303	0.277244463914377
ip3_dual	ip3_dual_TL	20180918_TL_trial_025	nrem	0.000205331062510371	0.00153808373791256	0.277244463914377
ip3_dual	ip3_dual_TL	20180830_TL_trial_025	undefined	0.000335138309294702	0.00234188906935904	0.315442590053691
ip3_dual	ip3_dual_TL	20180830_TL_trial_025	is	0.000390475767802011	0.00292521610001244	0.315442590053691
ip3_dual	ip3_dual_TL	20180830_TL_trial_025	nrem	0.000372789076827616	0.00246992801800534	0.315442590053691
ip3_dual	ip3_dual_NM	20180907_NM_trial_018	undefined	0.000293191610434747	0.00261981009198724	0.454237329677315
ip3_dual	ip3_dual_NM	20180907_NM_trial_018	is	0.000303004392424914	0.00197598016929705	0.454237329677315
ip3_dual	ip3_dual_NM	20180907_NM_trial_018	nrem	0.000306852526798724	0.00212856960258273	0.454237329677315
ip3_dual	ip3_dual_NM	20180907_NM_trial_018	rem	0.000176131942760954	0.00166504928150914	0.454237329677315
ip3_dual	ip3_dual_TR	20180906_TR_trial_005	undefined	0.000165280596527476	0.000889436837960313	0.446103189004027
ip3_dual	ip3_dual_TR	20180906_TR_trial_005	whisking	0.000203964320548569	0.00098161356125164	0.446103189004027
ip3_dual	ip3_dual_TR	20180906_TR_trial_005	quiet	0.000212458243352915	0.00102495279950882	0.446103189004027
ip3_dual	ip3_dual_TR	20180906_TR_trial_005	locomotion	0.000263444666657089	0.00141680297452125	0.446103189004027
ip3_dual	ip3_dual_TL	20180809_TL_trial_023	undefined	0.00119751877238497	0.0132748383833915	0.196605492415735
ip3_dual	ip3_dual_TL	20180809_TL_trial_023	whisking	0.00121162290677229	0.0137850176562299	0.196605492415735
ip3_dual	ip3_dual_TL	20180809_TL_trial_023	quiet	0.00111872045185853	0.0117600716986612	0.196605492415735
ip3_dual	ip3_dual_TL	20180809_TL_trial_023	locomotion	0.00105204366037177	0.00931725707672271	0.196605492415735
ip3_dual	ip3_dual_TR	20180828_TR_trial_002	undefined	0.000611979475841543	0.00665494631399904	0.315442590053691
ip3_dual	ip3_dual_TR	20180828_TR_trial_002	whisking	0.000580957676024617	0.00600367127900272	0.315442590053691
ip3_dual	ip3_dual_TR	20180828_TR_trial_002	quiet	0.000734478672917797	0.00829157724783735	0.315442590053691
ip3_dual	ip3_dual_TR	20180828_TR_trial_002	locomotion	0.000644509909605277	0.00710616357712387	0.315442590053691
ip3_dual	ip3_dual_TR	20180909_TR_trial_001	undefined	0.00016493860645037	0.000974051925619233	0.315442590053691
ip3_dual	ip3_dual_TR	20180909_TR_trial_001	whisking	0.000176751912085433	0.00107167087946929	0.315442590053691
ip3_dual	ip3_dual_TR	20180909_TR_trial_001	quiet	0.000168725507662702	0.00134111877936678	0.315442590053691
ip3_dual	ip3_dual_TR	20180909_TR_trial_001	locomotion	0.000340334196464277	0.00139844694742526	0.315442590053691
ip3_dual	ip3_dual_TL	20180830_TL_trial_011	undefined	9.29947906922818e-05	0.000362199743220993	0.315442590053691
ip3_dual	ip3_dual_TL	20180830_TL_trial_011	is	8.53228889832349e-05	0.000476151693683886	0.315442590053691
ip3_dual	ip3_dual_TL	20180830_TL_trial_011	nrem	0.000118633094115558	0.000502059832190615	0.315442590053691
ip3_dual	ip3_dual_TL	20180809_TL_trial_008	undefined	0.00145360838026066	0.0236926496514504	0.177436456905202
ip3_dual	ip3_dual_TL	20180809_TL_trial_008	whisking	0.00163786527834895	0.0276270095632213	0.177436456905202
ip3_dual	ip3_dual_TL	20180809_TL_trial_008	quiet	0.00168128484086887	0.0282696341306403	0.177436456905202
ip3_dual	ip3_dual_TL	20180809_TL_trial_008	locomotion	0.00199161027903366	0.0343159105836551	0.177436456905202
ip3_dual	ip3_dual_TR	20180909_TR_trial_013	undefined	0.000450348698789372	0.00304666733707646	0.315442590053691
ip3_dual	ip3_dual_TR	20180909_TR_trial_013	is	0.000247626922966219	0.00184417189643277	0.315442590053691
ip3_dual	ip3_dual_TR	20180909_TR_trial_013	nrem	0.000318773481569871	0.00219675808285652	0.315442590053691
ip3_dual	ip3_dual_TR	20180909_TR_trial_013	rem	0.000194017067926375	0.00123760775705097	0.315442590053691
ip3_dual	ip3_dual_TR	20180828_TR_trial_012	undefined	0.000393375204890538	0.00369704911131593	0.36211521817388
ip3_dual	ip3_dual_TR	20180828_TR_trial_012	nrem	0.000457456320135137	0.00483697598718847	0.36211521817388
ip3_dual	ip3_dual_TL	20180918_TL_trial_005	undefined	0.000139225435071284	0.000556831325645769	0.315442590053691
ip3_dual	ip3_dual_TL	20180918_TL_trial_005	whisking	0.000126401645628034	0.000548510831738358	0.315442590053691
ip3_dual	ip3_dual_TL	20180918_TL_trial_005	quiet	0.000147605526039297	0.000777357679276276	0.315442590053691
ip3_dual	ip3_dual_TL	20180918_TL_trial_005	locomotion	0.000189653457526507	0.00081391430242231	0.315442590053691
ip3_dual	ip3_dual_TR	20180906_TR_trial_001	undefined	0.000237485861022508	0.00172618982827446	0.709745827620806
ip3_dual	ip3_dual_TR	20180906_TR_trial_001	whisking	0.000220091871414158	0.00241216340911367	0.709745827620806
ip3_dual	ip3_dual_TR	20180906_TR_trial_001	quiet	0.000223381116022434	0.00373463722816641	0.709745827620806
ip3_dual	ip3_dual_TR	20180906_TR_trial_001	locomotion	0.00023827071886961	0.00268161022463883	0.709745827620806
ip3_dual	ip3_dual_NM	20180902_NM_trial_003	undefined	8.36195211543315e-05	0.000154857178603778	0.315442590053691
ip3_dual	ip3_dual_NM	20180902_NM_trial_003	whisking	4.73251750404452e-05	0.000104642482378543	0.315442590053691
ip3_dual	ip3_dual_NM	20180902_NM_trial_003	quiet	5.44375548760312e-05	0.000133059169370803	0.315442590053691
ip3_dual	ip3_dual_NM	20180902_NM_trial_003	locomotion	6.54170253469606e-05	0.000265164322061702	0.315442590053691
ip3_dual	ip3_dual_NM	20180817_NM_trial_010	undefined	8.7318848792298e-05	0.000251209030805835	0.315442590053691
ip3_dual	ip3_dual_NM	20180817_NM_trial_010	whisking	9.56634404360926e-05	0.000359981561150734	0.315442590053691
ip3_dual	ip3_dual_NM	20180817_NM_trial_010	quiet	8.90679377477296e-05	0.00024005465082286	0.315442590053691
ip3_dual	ip3_dual_NM	20180817_NM_trial_010	locomotion	9.42077130429526e-05	0.00021924244169564	0.315442590053691
ip3_dual	ip3_dual_TL	20180816_TL_trial_002	undefined	0.000359893219643914	0.00260862175773453	0.315442590053691
ip3_dual	ip3_dual_TL	20180816_TL_trial_002	whisking	0.000360070641063986	0.00290475278800948	0.315442590053691
ip3_dual	ip3_dual_TL	20180816_TL_trial_002	quiet	0.000435056385789928	0.00299867708329168	0.315442590053691
ip3_dual	ip3_dual_NM	20180817_NM_trial_002	undefined	8.67494637264824e-05	0.000488472897483199	0.315442590053691
ip3_dual	ip3_dual_NM	20180817_NM_trial_002	whisking	9.31212680432691e-05	0.00035764387062764	0.315442590053691
ip3_dual	ip3_dual_NM	20180817_NM_trial_002	quiet	9.17485332250561e-05	0.000434255940353079	0.315442590053691
ip3_dual	ip3_dual_NM	20180817_NM_trial_002	locomotion	8.34810997271189e-05	0.000205053786964371	0.315442590053691
ip3_dual	ip3_dual_TR	20180911_TR_trial_021	undefined	9.66035354057581e-05	0.000490959113953374	0.315442590053691
ip3_dual	ip3_dual_TR	20180911_TR_trial_021	is	0.00013402968586256	0.000597867228236128	0.315442590053691
ip3_dual	ip3_dual_TR	20180911_TR_trial_021	nrem	0.000121162453627603	0.000804134387365799	0.315442590053691
ip3_dual	ip3_dual_TR	20180911_TR_trial_021	rem	6.23963563205707e-05	0.00022829883520361	0.315442590053691
ip3_dual	ip3_dual_TR	20180927_TR_trial_004	undefined	0.0001898564466019	0.000595109006079762	0.454237329677315
ip3_dual	ip3_dual_TR	20180927_TR_trial_004	whisking	0.000194510829802635	0.000796634184694328	0.454237329677315
ip3_dual	ip3_dual_TR	20180927_TR_trial_004	quiet	0.000197656409380855	0.000933536353545541	0.454237329677315
ip3_dual	ip3_dual_TL	20180809_TL_trial_012	undefined	0.000778193034427757	0.0070012294435953	0.177436456905202
ip3_dual	ip3_dual_TL	20180809_TL_trial_012	whisking	0.000741740958954505	0.00820112015678537	0.177436456905202
ip3_dual	ip3_dual_TL	20180809_TL_trial_012	quiet	0.000697747106282028	0.00744940032125449	0.177436456905202
ip3_dual	ip3_dual_TL	20180809_TL_trial_012	locomotion	0.000797409499908421	0.00728969493385831	0.177436456905202
ip3_dual	ip3_dual_TR	20180828_TR_trial_004	undefined	0.000400016372497248	0.0032149720984857	0.315442590053691
ip3_dual	ip3_dual_TR	20180828_TR_trial_004	whisking	0.000323109303345795	0.00281520987048517	0.315442590053691
ip3_dual	ip3_dual_TR	20180828_TR_trial_004	quiet	0.000448319990296946	0.00450159884126716	0.315442590053691
ip3_dual	ip3_dual_TR	20180828_TR_trial_004	locomotion	0.000300718059189978	0.00253138495751839	0.315442590053691
ip3_dual	ip3_dual_TR	20180909_TR_trial_015	undefined	0.000185654375762177	0.00164593182878392	0.337572331805377
ip3_dual	ip3_dual_TR	20180909_TR_trial_015	is	0.000156406514813781	0.000995679395559955	0.337572331805377
ip3_dual	ip3_dual_TR	20180909_TR_trial_015	nrem	0.000192994064635418	0.00156416229998941	0.337572331805377
ip3_dual	ip3_dual_TR	20180909_TR_trial_015	rem	0.000170133201337375	0.000736921737610338	0.337572331805377
ip3_dual	ip3_dual_NM	20180821_NM_trial_014	undefined	0.000180190405594225	0.000940440096540321	0.36211521817388
ip3_dual	ip3_dual_NM	20180821_NM_trial_014	is	0.000156611742916606	0.00102906948902107	0.36211521817388
ip3_dual	ip3_dual_NM	20180821_NM_trial_014	nrem	0.000260431790231679	0.0013886181223819	0.36211521817388
ip3_dual	ip3_dual_TL	20180830_TL_trial_024	undefined	0.000244380502428891	0.00105094158860804	0.315442590053691
ip3_dual	ip3_dual_TL	20180830_TL_trial_024	is	0.000228011005523926	0.00119517507844726	0.315442590053691
ip3_dual	ip3_dual_TL	20180830_TL_trial_024	nrem	0.000232502547432645	0.00140767653604806	0.315442590053691
ip3_dual	ip3_dual_TL	20180830_TL_trial_024	rem	0.000249768791679795	0.00182842902275965	0.315442590053691
ip3_dual	ip3_dual_NM	20180821_NM_trial_010	undefined	0.000223375961399229	0.00125612057097558	0.315442590053691
ip3_dual	ip3_dual_NM	20180821_NM_trial_010	nrem	0.000227345912332965	0.00128367499522847	0.315442590053691
ip3_dual	ip3_dual_NM	20180821_NM_trial_010	rem	0.000115219043050907	0.000430839903090765	0.315442590053691
ip3_dual	ip3_dual_TL	20180809_TL_trial_031	undefined	0.000403713305765859	0.00121612408944091	0.177436456905202
ip3_dual	ip3_dual_TL	20180809_TL_trial_031	whisking	0.000273464934742069	0.00128269615239009	0.177436456905202
ip3_dual	ip3_dual_TL	20180809_TL_trial_031	quiet	0.000244000646936253	0.00157513645254887	0.177436456905202
ip3_dual	ip3_dual_TL	20180809_TL_trial_031	locomotion	0.000277250850792826	0.00135883283483966	0.177436456905202
ip3_dual	ip3_dual_TL	20180820_TL_trial_011	undefined	0.000404830825700928	0.00296570939468489	0.315442590053691
ip3_dual	ip3_dual_TL	20180820_TL_trial_011	is	0.000352500845983004	0.00248034696915944	0.315442590053691
ip3_dual	ip3_dual_NM	20180907_NM_trial_013	undefined	0.000230091043880661	0.00132627695682314	0.223051594502013
ip3_dual	ip3_dual_NM	20180907_NM_trial_013	whisking	0.000178906374342308	0.000892630612304466	0.223051594502013
ip3_dual	ip3_dual_NM	20180907_NM_trial_013	quiet	0.000237664603037629	0.00163557926509796	0.223051594502013
ip3_dual	ip3_dual_NM	20180907_NM_trial_013	locomotion	0.000197180282022452	0.00145302818880099	0.223051594502013
ip3_dual	ip3_dual_NM	20180817_NM_trial_017	undefined	0.000193686531536594	0.00122559064502566	0.315442590053691
ip3_dual	ip3_dual_NM	20180817_NM_trial_017	is	0.000193091885216963	0.00100642327583307	0.315442590053691
ip3_dual	ip3_dual_NM	20180817_NM_trial_017	nrem	0.000131462099077449	0.00071828004383897	0.315442590053691
ip3_dual	ip3_dual_NM	20180817_NM_trial_018	undefined	0.000186194133120225	0.00107161090584624	0.315442590053691
ip3_dual	ip3_dual_NM	20180817_NM_trial_018	is	0.000130207593260613	0.000515892360511966	0.315442590053691
ip3_dual	ip3_dual_NM	20180817_NM_trial_018	nrem	0.000141713203101584	0.000737119621148726	0.315442590053691
ip3_dual	ip3_dual_TL	20180809_TL_trial_015	undefined	0.000381323022907075	0.00113615353389481	0.177436456905202
ip3_dual	ip3_dual_TL	20180809_TL_trial_015	whisking	0.000220225208580313	0.00110109773955752	0.177436456905202
ip3_dual	ip3_dual_TL	20180809_TL_trial_015	quiet	0.000226613347422831	0.00112407579967094	0.177436456905202
ip3_dual	ip3_dual_TL	20180809_TL_trial_015	locomotion	0.000224033527469837	0.00164078145008565	0.177436456905202
ip3_dual	ip3_dual_TR	20180828_TR_trial_016	undefined	0.000334967571645048	0.00178890497745927	0.36211521817388
ip3_dual	ip3_dual_TR	20180828_TR_trial_016	is	0.000235276875630598	0.00180688181292631	0.36211521817388
ip3_dual	ip3_dual_TR	20180828_TR_trial_016	nrem	0.00020646048873279	0.00191488411623146	0.36211521817388
ip3_dual	ip3_dual_TL	20180820_TL_trial_004	undefined	0.000134799581949599	0.00045591817406596	0.315442590053691
ip3_dual	ip3_dual_TL	20180820_TL_trial_004	is	7.03767216369353e-05	0.000323666696226542	0.315442590053691
ip3_dual	ip3_dual_TL	20180820_TL_trial_004	nrem	6.89922728503176e-05	0.000179039091317153	0.315442590053691
ip3_dual	ip3_dual_TR	20180906_TR_trial_015	undefined	0.000614873012991612	0.00611928272350131	0.50186608762953
ip3_dual	ip3_dual_TR	20180906_TR_trial_015	is	0.000641309874262781	0.00658354969450426	0.50186608762953
ip3_dual	ip3_dual_TR	20180906_TR_trial_015	nrem	0.000713639479550703	0.00786742766767346	0.50186608762953
ip3_dual	ip3_dual_TR	20180906_TR_trial_015	rem	0.000379498671393009	0.0043784721289655	0.50186608762953
ip3_dual	ip3_dual_TL	20180830_TL_trial_014	undefined	0.000493786810947816	0.00481766872479497	0.315442590053691
ip3_dual	ip3_dual_TL	20180830_TL_trial_014	is	0.000344564779268217	0.00260010970799028	0.315442590053691
ip3_dual	ip3_dual_TL	20180830_TL_trial_014	nrem	0.00060659323352956	0.00681075192819116	0.315442590053691
ip3_dual	ip3_dual_NM	20180817_NM_trial_007	undefined	0.000110646158492214	0.000364247287509988	0.315442590053691
ip3_dual	ip3_dual_NM	20180817_NM_trial_007	whisking	9.2702257819372e-05	0.000361923766210652	0.315442590053691
ip3_dual	ip3_dual_NM	20180817_NM_trial_007	quiet	8.55459994668272e-05	0.000289222575927277	0.315442590053691
ip3_dual	ip3_dual_NM	20180817_NM_trial_007	locomotion	0.000147702858817024	0.00027422792702514	0.315442590053691
ip3_dual	ip3_dual_NM	20180907_NM_trial_002	undefined	0.000116378782780293	0.000603863594056345	0.536669812945789
ip3_dual	ip3_dual_NM	20180907_NM_trial_002	whisking	8.4388244206675e-05	0.000526151880252665	0.536669812945789
ip3_dual	ip3_dual_NM	20180907_NM_trial_002	quiet	9.87372783172313e-05	0.000668261921592317	0.536669812945789
ip3_dual	ip3_dual_NM	20180907_NM_trial_002	locomotion	9.9903899332561e-05	0.000496881592692526	0.536669812945789
ip3_dual	ip3_dual_NM	20180817_NM_trial_022	undefined	9.06196886760903e-05	0.000761077855063725	0.315442590053691
ip3_dual	ip3_dual_NM	20180817_NM_trial_022	is	8.59382369053923e-05	0.000469961015828632	0.315442590053691
ip3_dual	ip3_dual_NM	20180817_NM_trial_022	nrem	5.93941253005042e-05	8.14736581875782e-05	0.315442590053691
ip3_dual	ip3_dual_TR	20180828_TR_trial_018	undefined	0.00079462848056005	0.0100614008800883	0.36211521817388
ip3_dual	ip3_dual_TR	20180828_TR_trial_018	is	0.000846645605294064	0.0108640350680398	0.36211521817388
ip3_dual	ip3_dual_TR	20180828_TR_trial_018	nrem	0.000810743035117879	0.0127722799647221	0.36211521817388
ip3_dual	ip3_dual_NM	20180821_NM_trial_012	undefined	9.8975469320283e-05	0.00041764598134633	0.315442590053691
ip3_dual	ip3_dual_NM	20180821_NM_trial_012	is	8.68769632913769e-05	0.0002311615248357	0.315442590053691
ip3_dual	ip3_dual_NM	20180821_NM_trial_012	nrem	9.08872526636767e-05	0.000445979002079287	0.315442590053691
ip3_dual	ip3_dual_TR	20180911_TR_trial_007	undefined	0.000168311483563415	0.00104099283539057	0.36211521817388
ip3_dual	ip3_dual_TR	20180911_TR_trial_007	whisking	0.000329793009310223	0.00304997245274219	0.36211521817388
ip3_dual	ip3_dual_TR	20180911_TR_trial_007	quiet	0.000163363360449999	0.00120099124790029	0.36211521817388
ip3_dual	ip3_dual_TR	20180911_TR_trial_007	locomotion	0.000315816145068932	0.00208534030886719	0.36211521817388
ip3_dual	ip3_dual_TL	20180820_TL_trial_006	undefined	0.000221140224363454	0.00155739339244221	0.315442590053691
ip3_dual	ip3_dual_TL	20180820_TL_trial_006	is	0.000163779189073872	0.000841337376809187	0.315442590053691
ip3_dual	ip3_dual_TL	20180820_TL_trial_006	nrem	0.000206560861932966	0.00112596327841813	0.315442590053691
ip3_dual	ip3_dual_TL	20180816_TL_trial_014	undefined	0.000173803516821276	0.00104087720895741	0.315442590053691
ip3_dual	ip3_dual_TL	20180816_TL_trial_014	is	0.000197734232840535	0.00133608490487896	0.315442590053691
ip3_dual	ip3_dual_TL	20180816_TL_trial_014	nrem	0.000181543148475688	0.00126495746243151	0.315442590053691
ip3_dual	ip3_dual_TL	20180809_TL_trial_027	undefined	0.000191027860792002	0.000440700132166882	0.315442590053691
ip3_dual	ip3_dual_TL	20180809_TL_trial_027	whisking	0.000192424036737883	0.000412514259046675	0.315442590053691
ip3_dual	ip3_dual_TL	20180809_TL_trial_027	quiet	0.000183408183955265	0.000451777255408119	0.315442590053691
ip3_dual	ip3_dual_TL	20180809_TL_trial_027	locomotion	0.000175084490878709	0.000390201015506311	0.315442590053691
ip3_dual	ip3_dual_TL	20180830_TL_trial_015	undefined	0.00073726957081349	0.00881007544871325	0.315442590053691
ip3_dual	ip3_dual_TL	20180830_TL_trial_015	is	0.000737207976211005	0.00763522549548828	0.315442590053691
ip3_dual	ip3_dual_TL	20180830_TL_trial_015	nrem	0.000692118542041016	0.00913936674663249	0.315442590053691
ip3_dual	ip3_dual_TL	20180809_TL_trial_007	undefined	0.000807654842220955	0.00682187857242741	0.177436456905202
ip3_dual	ip3_dual_TL	20180809_TL_trial_007	whisking	0.000753769223839093	0.00686306646485732	0.177436456905202
ip3_dual	ip3_dual_TL	20180809_TL_trial_007	quiet	0.00119166100717063	0.0107087416688222	0.177436456905202
ip3_dual	ip3_dual_TL	20180809_TL_trial_007	locomotion	0.000809276456809714	0.00671856200842509	0.177436456905202
ip3_dual	ip3_dual_TL	20180809_TL_trial_014	undefined	0.000521816232732225	0.00175619292408303	0.177436456905202
ip3_dual	ip3_dual_TL	20180809_TL_trial_014	whisking	0.000203906111063618	0.000815514609530959	0.177436456905202
ip3_dual	ip3_dual_TL	20180809_TL_trial_014	quiet	0.000300313762208884	0.00169412986422489	0.177436456905202
ip3_dual	ip3_dual_TL	20180809_TL_trial_014	locomotion	0.000301455965469771	0.00115112472905416	0.177436456905202
ip3_dual	ip3_dual_TR	20180906_TR_trial_020	undefined	6.39671617046489e-05	0.000101802493540096	0.50186608762953
ip3_dual	ip3_dual_TR	20180906_TR_trial_020	is	4.84991382098171e-05	6.08493495571882e-05	0.50186608762953
ip3_dual	ip3_dual_TR	20180906_TR_trial_020	nrem	5.36743778692376e-05	8.40106723320131e-05	0.50186608762953
ip3_dual	ip3_dual_TR	20180909_TR_trial_007	undefined	0.000126064794590075	0.000684827384061649	0.315442590053691
ip3_dual	ip3_dual_TR	20180909_TR_trial_007	is	0.000141932808032025	0.000748883568530149	0.315442590053691
ip3_dual	ip3_dual_TR	20180909_TR_trial_007	nrem	0.000121606770949132	0.000619976177558739	0.315442590053691
ip3_dual	ip3_dual_NM	20180821_NM_trial_004	undefined	7.49763157133433e-05	0.000313393306784586	0.315442590053691
ip3_dual	ip3_dual_NM	20180821_NM_trial_004	whisking	5.32524677580447e-05	0.000243359095543689	0.315442590053691
ip3_dual	ip3_dual_NM	20180821_NM_trial_004	quiet	5.65047422996706e-05	0.000235475783224616	0.315442590053691
ip3_dual	ip3_dual_NM	20180821_NM_trial_004	locomotion	7.62307270153527e-05	0.0002154819302644	0.315442590053691
ip3_dual	ip3_dual_TL	20180816_TL_trial_003	undefined	0.000665626317280211	0.00550185203460117	0.315442590053691
ip3_dual	ip3_dual_TL	20180816_TL_trial_003	whisking	0.000549409003399894	0.00487898982618801	0.315442590053691
ip3_dual	ip3_dual_TL	20180816_TL_trial_003	quiet	0.000588689311804089	0.00502632554297394	0.315442590053691
ip3_dual	ip3_dual_TR	20180828_TR_trial_014	undefined	0.000653769318872916	0.0073426690302589	0.36211521817388
ip3_dual	ip3_dual_TR	20180828_TR_trial_014	nrem	0.000619129808279367	0.00746538306624919	0.36211521817388
ip3_dual	ip3_dual_TR	20180906_TR_trial_003	undefined	0.000297503743572232	0.00171171394120419	0.446103189004027
ip3_dual	ip3_dual_TR	20180906_TR_trial_003	whisking	0.000217135675776482	0.00138566198069223	0.446103189004027
ip3_dual	ip3_dual_TR	20180906_TR_trial_003	quiet	0.000167020939109712	0.00109756998168649	0.446103189004027
ip3_dual	ip3_dual_TR	20180906_TR_trial_003	locomotion	0.000283329676011724	0.00146399077167284	0.446103189004027
ip3_dual	ip3_dual_TL	20180809_TL_trial_002	undefined	0.000903668844867577	0.0119536355724821	0.177436456905202
ip3_dual	ip3_dual_TL	20180809_TL_trial_002	whisking	0.00107243987255196	0.0114330755479873	0.177436456905202
ip3_dual	ip3_dual_TL	20180809_TL_trial_002	quiet	0.00103799342715511	0.0142601019507594	0.177436456905202
ip3_dual	ip3_dual_TL	20180809_TL_trial_002	locomotion	0.000982411893540524	0.0100731980962767	0.177436456905202
ip3_dual	ip3_dual_TR	20180906_TR_trial_014	undefined	0.000285953128746838	0.00240788594288551	0.50186608762953
ip3_dual	ip3_dual_TR	20180906_TR_trial_014	is	0.000287848122536691	0.00237212009449564	0.50186608762953
ip3_dual	ip3_dual_TR	20180906_TR_trial_014	nrem	0.000374560816660072	0.00343462009225285	0.50186608762953
ip3_dual	ip3_dual_TL	20180809_TL_trial_025	undefined	0.000435841270441426	0.000682778126929329	0.315442590053691
ip3_dual	ip3_dual_TL	20180809_TL_trial_025	locomotion	0.000387555032453071	0.00307069273991192	0.315442590053691
ip3_dual	ip3_dual_NM	20180902_NM_trial_010	undefined	9.7670708181853e-05	0.000827683620038121	0.315442590053691
ip3_dual	ip3_dual_NM	20180902_NM_trial_010	nrem	0.000103723453440813	0.000625329353459217	0.315442590053691
ip3_dual	ip3_dual_TL	20180918_TL_trial_002	undefined	0.000343627185604045	0.00248571350711311	0.315442590053691
ip3_dual	ip3_dual_TL	20180918_TL_trial_002	whisking	0.000303603920291699	0.00248382058282475	0.315442590053691
ip3_dual	ip3_dual_TL	20180918_TL_trial_002	quiet	0.000241457354780278	0.00154284081673397	0.315442590053691
ip3_dual	ip3_dual_TL	20180918_TL_trial_002	locomotion	0.000328356054669658	0.00232709411641619	0.315442590053691
ip3_dual	ip3_dual_TL	20180809_TL_trial_030	undefined	0.000720209609745065	0.0049238610562246	0.177436456905202
ip3_dual	ip3_dual_TL	20180809_TL_trial_030	whisking	0.000442645717256114	0.00428126865728531	0.177436456905202
ip3_dual	ip3_dual_TL	20180809_TL_trial_030	quiet	0.000629862467301346	0.0072906955284215	0.177436456905202
ip3_dual	ip3_dual_TL	20180809_TL_trial_030	locomotion	0.000606368988509015	0.00575371669323831	0.177436456905202
ip3_dual	ip3_dual_TR	20180906_TR_trial_016	undefined	0.000823343646981016	0.010275647008965	0.50186608762953
ip3_dual	ip3_dual_TR	20180906_TR_trial_016	is	0.000733081073639746	0.0075570756233542	0.50186608762953
ip3_dual	ip3_dual_TR	20180906_TR_trial_016	nrem	0.000815149219634094	0.00922818038078438	0.50186608762953
ip3_dual	ip3_dual_TR	20180906_TR_trial_016	rem	0.000701321183758172	0.00760080276473151	0.50186608762953
ip3_dual	ip3_dual_TR	20180828_TR_trial_003	undefined	0.000551750121100673	0.00491550911059049	0.315442590053691
ip3_dual	ip3_dual_TR	20180828_TR_trial_003	whisking	0.00038459146519445	0.0034586421742944	0.315442590053691
ip3_dual	ip3_dual_TR	20180828_TR_trial_003	quiet	0.000487499313323165	0.00540287923420118	0.315442590053691
ip3_dual	ip3_dual_TR	20180828_TR_trial_003	locomotion	0.000544882220348186	0.00579015929199882	0.315442590053691
ip3_dual	ip3_dual_NM	20180902_NM_trial_006	undefined	0.000128951026401357	0.000607186717126402	0.315442590053691
ip3_dual	ip3_dual_NM	20180902_NM_trial_006	whisking	9.97167825803505e-05	0.000369277127968085	0.315442590053691
ip3_dual	ip3_dual_NM	20180902_NM_trial_006	quiet	0.000112380566832154	0.000478314255115527	0.315442590053691
ip3_dual	ip3_dual_NM	20180902_NM_trial_006	locomotion	0.000175034847562364	0.000818326112220106	0.315442590053691
ip3_dual	ip3_dual_TL	20180918_TL_trial_015	undefined	0.000653978836628916	0.00518016287825858	0.36211521817388
ip3_dual	ip3_dual_TL	20180918_TL_trial_015	is	0.000586559530933023	0.00519781719339726	0.36211521817388
ip3_dual	ip3_dual_TL	20180918_TL_trial_015	nrem	0.000646984005225118	0.00633731130704607	0.36211521817388
ip3_dual	ip3_dual_TL	20180918_TL_trial_015	rem	0.00050329165782319	0.00392008584605417	0.36211521817388
ip3_dual	ip3_dual_NM	20180907_NM_trial_019	undefined	0.000156382952630024	0.000482842714654984	0.315442590053691
ip3_dual	ip3_dual_NM	20180907_NM_trial_019	is	0.000138999654456833	0.000481887751298071	0.315442590053691
ip3_dual	ip3_dual_NM	20180907_NM_trial_019	rem	0.000106316176565898	0.000511865477217333	0.315442590053691
ip3_dual	ip3_dual_TL	20180918_TL_trial_028	undefined	0.000176521875055565	0.00058844336590444	0.454237329677315
ip3_dual	ip3_dual_TL	20180918_TL_trial_028	is	0.000166672043959554	0.000606291487891898	0.454237329677315
ip3_dual	ip3_dual_TL	20180809_TL_trial_026	undefined	0.000353609667633477	0.00113831288874593	0.315442590053691
ip3_dual	ip3_dual_TL	20180809_TL_trial_026	locomotion	0.000395452568345442	0.00298010041182071	0.315442590053691
ip3_dual	ip3_dual_TR	20180828_TR_trial_001	undefined	0.00042622339565644	0.00370383315449063	0.315442590053691
ip3_dual	ip3_dual_TR	20180828_TR_trial_001	whisking	0.000623047928520322	0.00695868154785475	0.315442590053691
ip3_dual	ip3_dual_TR	20180828_TR_trial_001	quiet	0.000404245090886287	0.00397208141374572	0.315442590053691
ip3_dual	ip3_dual_TR	20180828_TR_trial_001	locomotion	0.000595773974833286	0.00607106757247863	0.315442590053691
ip3_dual	ip3_dual_TR	20180819_TR_trial_006	undefined	0.000559507644006466	0.00389593973437214	0.223051594502013
ip3_dual	ip3_dual_TR	20180819_TR_trial_006	whisking	0.000783690578638435	0.00520814656253756	0.223051594502013
ip3_dual	ip3_dual_TR	20180819_TR_trial_006	quiet	0.000492952107835466	0.00426901340713464	0.223051594502013
ip3_dual	ip3_dual_TR	20180819_TR_trial_006	locomotion	0.00061819260436348	0.00304364927721131	0.223051594502013
ip3_dual	ip3_dual_NM	20180821_NM_trial_002	undefined	9.40944238923175e-05	0.000395802265751075	0.315442590053691
ip3_dual	ip3_dual_NM	20180821_NM_trial_002	whisking	6.55417228089061e-05	0.000204458494250443	0.315442590053691
ip3_dual	ip3_dual_NM	20180821_NM_trial_002	quiet	6.89313197207596e-05	0.000257383269431268	0.315442590053691
ip3_dual	ip3_dual_NM	20180821_NM_trial_002	locomotion	7.66982157394239e-05	0.00054155297530336	0.315442590053691
ip3_dual	ip3_dual_TR	20180909_TR_trial_011	undefined	0.000241636828101922	0.0017821994372446	0.315442590053691
ip3_dual	ip3_dual_TR	20180909_TR_trial_011	is	0.000212121861904104	0.00172062525282939	0.315442590053691
ip3_dual	ip3_dual_TL	20180820_TL_trial_016	undefined	0.000304978976002586	0.00268879250981911	0.260696355416274
ip3_dual	ip3_dual_TL	20180820_TL_trial_016	is	0.000421261161893275	0.0041247251340535	0.260696355416274
ip3_dual	ip3_dual_TL	20180820_TL_trial_016	nrem	0.000493500529551897	0.00492728265165526	0.260696355416274
ip3_dual	ip3_dual_TR	20180819_TR_trial_001	undefined	0.000289849075445496	0.00242823742128259	0.36211521817388
ip3_dual	ip3_dual_TR	20180819_TR_trial_001	whisking	0.0003319604827328	0.0031968075248851	0.36211521817388
ip3_dual	ip3_dual_TR	20180819_TR_trial_001	quiet	0.000415970735996208	0.00414679115855109	0.36211521817388
ip3_dual	ip3_dual_TR	20180819_TR_trial_001	locomotion	0.000407521353359831	0.00395873246371301	0.36211521817388
ip3_dual	ip3_dual_TR	20180911_TR_trial_009	undefined	0.000232397089756686	0.000823890312147656	0.315442590053691
ip3_dual	ip3_dual_TR	20180911_TR_trial_009	whisking	0.000189107603743932	0.000988801608982309	0.315442590053691
ip3_dual	ip3_dual_TR	20180911_TR_trial_009	quiet	0.000192988593354259	0.00126244992604612	0.315442590053691
ip3_dual	ip3_dual_TR	20180911_TR_trial_009	locomotion	0.000344646700995749	0.00190213635852136	0.315442590053691
ip3_dual	ip3_dual_TR	20180911_TR_trial_001	undefined	0.000123855359193087	0.000730497420885311	0.337572331805377
ip3_dual	ip3_dual_TR	20180911_TR_trial_001	whisking	0.000134941237226058	0.000898288008737359	0.337572331805377
ip3_dual	ip3_dual_TR	20180911_TR_trial_001	quiet	0.00011583640227248	0.000853857888224395	0.337572331805377
ip3_dual	ip3_dual_TR	20180911_TR_trial_001	locomotion	0.000163333001149376	0.000757875608509152	0.337572331805377
ip3_dual	ip3_dual_NM	20180817_NM_trial_003	undefined	0.000102373379603865	0.000513643969123765	0.315442590053691
ip3_dual	ip3_dual_NM	20180817_NM_trial_003	whisking	9.32477271053047e-05	0.000410388115343001	0.315442590053691
ip3_dual	ip3_dual_NM	20180817_NM_trial_003	quiet	8.87046424280601e-05	0.000420169674472015	0.315442590053691
ip3_dual	ip3_dual_NM	20180817_NM_trial_003	locomotion	0.000106828185675433	0.000347144164503973	0.315442590053691
ip3_dual	ip3_dual_TL	20180918_TL_trial_004	undefined	0.000151954274165578	0.00081418396430669	0.315442590053691
ip3_dual	ip3_dual_TL	20180918_TL_trial_004	whisking	0.000144142011334311	0.000799972069580544	0.315442590053691
ip3_dual	ip3_dual_TL	20180918_TL_trial_004	quiet	0.00016408626947655	0.000987358066462967	0.315442590053691
ip3_dual	ip3_dual_TL	20180918_TL_trial_004	locomotion	0.000207302658790057	0.000973549195524262	0.315442590053691
ip3_dual	ip3_dual_TR	20180906_TR_trial_004	undefined	0.000230314429022619	0.00161094836783138	0.446103189004027
ip3_dual	ip3_dual_TR	20180906_TR_trial_004	whisking	0.000180569345699163	0.00110666071689507	0.446103189004027
ip3_dual	ip3_dual_TR	20180906_TR_trial_004	quiet	0.000348140892472802	0.00271390345827341	0.446103189004027
ip3_dual	ip3_dual_TR	20180906_TR_trial_004	locomotion	0.000355955192375744	0.00258241595424262	0.446103189004027
ip3_dual	ip3_dual_TL	20180830_TL_trial_017	undefined	0.000327365904633239	0.0023236403340333	0.315442590053691
ip3_dual	ip3_dual_TL	20180830_TL_trial_017	is	0.000240069993508304	0.00168256195190227	0.315442590053691
ip3_dual	ip3_dual_TL	20180830_TL_trial_017	nrem	0.000464543120122142	0.00437714486242266	0.315442590053691
ip3_dual	ip3_dual_TL	20180830_TL_trial_017	rem	0.000404256494362561	0.00334823676789907	0.315442590053691
ip3_dual	ip3_dual_TL	20180918_TL_trial_029	undefined	0.000211153456695782	0.000775114012547908	0.454237329677315
ip3_dual	ip3_dual_TL	20180918_TL_trial_029	is	0.000180102026321667	0.000563719799281008	0.454237329677315
ip3_dual	ip3_dual_TL	20180918_TL_trial_029	nrem	0.000209179959546673	0.000820488371101718	0.454237329677315
ip3_dual	ip3_dual_NM	20180821_NM_trial_003	undefined	0.00015985070159788	0.000729553402526137	0.315442590053691
ip3_dual	ip3_dual_NM	20180821_NM_trial_003	whisking	0.000156997780496707	0.000753297676841838	0.315442590053691
ip3_dual	ip3_dual_NM	20180821_NM_trial_003	quiet	0.000145431440620963	0.000779363187677549	0.315442590053691
ip3_dual	ip3_dual_NM	20180821_NM_trial_003	locomotion	0.000176679366048715	0.000904581840855727	0.315442590053691
ip3_dual	ip3_dual_TR	20180906_TR_trial_012	undefined	0.000506927265710522	0.0064415393905747	0.709745827620806
ip3_dual	ip3_dual_TR	20180906_TR_trial_012	is	0.000408881905818718	0.00391446438692054	0.709745827620806
ip3_dual	ip3_dual_TR	20180906_TR_trial_012	rem	0.000406070978836921	0.0040512213538692	0.709745827620806
ip3_dual	ip3_dual_TR	20180828_TR_trial_006	undefined	0.000183558667682881	0.000613408660054046	0.315442590053691
ip3_dual	ip3_dual_TR	20180828_TR_trial_006	whisking	0.000179795884638797	0.000975307894448739	0.315442590053691
ip3_dual	ip3_dual_TR	20180828_TR_trial_006	quiet	9.92903214648041e-05	0.000475755653622626	0.315442590053691
ip3_dual	ip3_dual_TR	20180828_TR_trial_006	locomotion	0.000171833142550547	0.000784082580912398	0.315442590053691
ip3_dual	ip3_dual_TL	20180820_TL_trial_015	undefined	0.000212347292684536	0.00120332662668011	0.315442590053691
ip3_dual	ip3_dual_TL	20180820_TL_trial_015	is	9.01465221655066e-05	0.000439132112859333	0.315442590053691
ip3_dual	ip3_dual_TL	20180820_TL_trial_015	nrem	0.000265722130175811	0.00227590251281578	0.315442590053691
ip3_dual	ip3_dual_TL	20180830_TL_trial_019	undefined	0.000124043881773844	0.000643326755717193	0.315442590053691
ip3_dual	ip3_dual_TL	20180830_TL_trial_019	is	8.1504670437239e-05	0.000261284879069592	0.315442590053691
ip3_dual	ip3_dual_TL	20180830_TL_trial_019	nrem	0.000109002398659623	0.000494490417037384	0.315442590053691
ip3_dual	ip3_dual_TL	20180830_TL_trial_020	undefined	9.80942732682623e-05	0.000208263404649776	0.315442590053691
ip3_dual	ip3_dual_TL	20180830_TL_trial_020	is	9.04675119397778e-05	0.000342824180735245	0.315442590053691
ip3_dual	ip3_dual_TL	20180830_TL_trial_020	nrem	0.000100576926442521	0.000294499704893496	0.315442590053691
ip3_dual	ip3_dual_TL	20180830_TL_trial_020	rem	8.76241232487723e-05	0.000214933982759818	0.315442590053691
ip3_dual	ip3_dual_NM	20180902_NM_trial_004	undefined	9.65437420557692e-05	0.000191625842186811	0.36211521817388
ip3_dual	ip3_dual_NM	20180902_NM_trial_004	whisking	8.33187441183413e-05	0.000240437622165751	0.36211521817388
ip3_dual	ip3_dual_NM	20180902_NM_trial_004	quiet	7.50672882672546e-05	0.000320323506625649	0.36211521817388
ip3_dual	ip3_dual_NM	20180902_NM_trial_004	locomotion	0.00012095588431748	0.000279410995098988	0.36211521817388
ip3_dual	ip3_dual_TR	20180911_TR_trial_008	undefined	0.000158951459088881	0.000401693088913563	0.36211521817388
ip3_dual	ip3_dual_TR	20180911_TR_trial_008	whisking	0.000309816829210874	0.00126384871931435	0.36211521817388
ip3_dual	ip3_dual_TR	20180911_TR_trial_008	quiet	9.26189395342816e-05	0.000495273189935252	0.36211521817388
ip3_dual	ip3_dual_TR	20180911_TR_trial_008	locomotion	0.000412013137000819	0.00177622741641379	0.36211521817388
ip3_dual	ip3_dual_TL	20180809_TL_trial_005	undefined	0.000717282373134587	0.00709652849910685	0.177436456905202
ip3_dual	ip3_dual_TL	20180809_TL_trial_005	whisking	0.000515375532921412	0.00465276103921285	0.177436456905202
ip3_dual	ip3_dual_TL	20180809_TL_trial_005	quiet	0.000809773058905174	0.00794405673709917	0.177436456905202
ip3_dual	ip3_dual_TL	20180809_TL_trial_005	locomotion	0.000724978427534495	0.00635837548030608	0.177436456905202
ip3_dual	ip3_dual_NM	20180907_NM_trial_030	undefined	0.000130436907655874	0.000491448150537765	0.315442590053691
ip3_dual	ip3_dual_NM	20180907_NM_trial_030	is	0.000105106764405051	0.000339121802486727	0.315442590053691
ip3_dual	ip3_dual_NM	20180907_NM_trial_030	nrem	0.0001196050848901	0.00037419733404815	0.315442590053691
ip3_dual	ip3_dual_TL	20180918_TL_trial_014	undefined	0.000553938857161809	0.00450541654780554	0.36211521817388
ip3_dual	ip3_dual_TL	20180918_TL_trial_014	is	0.000512211138826207	0.00397715457792993	0.36211521817388
ip3_dual	ip3_dual_TR	20180909_TR_trial_017	undefined	0.00018407155510317	0.00106971486799165	0.337572331805377
ip3_dual	ip3_dual_TR	20180909_TR_trial_017	is	0.000189102185561701	0.00105539102250296	0.337572331805377
ip3_dual	ip3_dual_TR	20180909_TR_trial_017	nrem	0.000197575356816864	0.00125629435039483	0.337572331805377
ip3_dual	ip3_dual_NM	20180821_NM_trial_006	undefined	9.29071907086838e-05	0.000258343530392252	0.315442590053691
ip3_dual	ip3_dual_NM	20180821_NM_trial_006	whisking	0.000114983791107704	0.00027530486380682	0.315442590053691
ip3_dual	ip3_dual_NM	20180821_NM_trial_006	quiet	7.28216099512911e-05	0.00017806053118244	0.315442590053691
ip3_dual	ip3_dual_NM	20180821_NM_trial_006	locomotion	0.00010285751841201	0.000245083342497357	0.315442590053691
ip3_dual	ip3_dual_TR	20180909_TR_trial_016	undefined	0.000129528312223667	0.000624875364851004	0.337572331805377
ip3_dual	ip3_dual_TR	20180909_TR_trial_016	is	0.000111323988770938	0.000565926904354298	0.337572331805377
ip3_dual	ip3_dual_TR	20180909_TR_trial_016	nrem	0.000160800935558362	0.000829338694306391	0.337572331805377
ip3_dual	ip3_dual_NM	20180821_NM_trial_009	undefined	0.000171062362710493	0.00101699201904774	0.315442590053691
ip3_dual	ip3_dual_NM	20180821_NM_trial_009	whisking	0.000201943515484121	0.00111730690115393	0.315442590053691
ip3_dual	ip3_dual_NM	20180821_NM_trial_009	quiet	0.000182694532472971	0.000867784218804504	0.315442590053691
ip3_dual	ip3_dual_NM	20180821_NM_trial_009	locomotion	0.000223845098750087	0.000847962734618142	0.315442590053691
ip3_dual	ip3_dual_TL	20180809_TL_trial_028	undefined	0.00036400769289991	0.00185870194314962	0.315442590053691
ip3_dual	ip3_dual_TL	20180809_TL_trial_028	whisking	0.000342352401821279	0.00211629240752505	0.315442590053691
ip3_dual	ip3_dual_TL	20180809_TL_trial_028	quiet	0.000317646624175164	0.00191293203814765	0.315442590053691
ip3_dual	ip3_dual_TL	20180809_TL_trial_028	locomotion	0.000339627132600611	0.00206495375837385	0.315442590053691
ip3_dual	ip3_dual_TR	20180909_TR_trial_009	undefined	0.000380702866780254	0.00254331231656434	0.315442590053691
ip3_dual	ip3_dual_TR	20180909_TR_trial_009	is	0.000235217338122584	0.00160492392391708	0.315442590053691
ip3_dual	ip3_dual_TR	20180909_TR_trial_009	nrem	0.000310327311857235	0.00250786276126414	0.315442590053691
ip3_dual	ip3_dual_TR	20180909_TR_trial_009	rem	0.00018312132556406	0.00124116184810188	0.315442590053691
ip3_dual	ip3_dual_TR	20180909_TR_trial_004	undefined	0.000233754266400489	0.00103571802650928	0.315442590053691
ip3_dual	ip3_dual_TR	20180909_TR_trial_004	whisking	0.00027411926959881	0.00142679494383042	0.315442590053691
ip3_dual	ip3_dual_TR	20180909_TR_trial_004	quiet	0.000210978735700738	0.0019233796322161	0.315442590053691
ip3_dual	ip3_dual_TR	20180909_TR_trial_004	locomotion	0.000506500823702157	0.00221552732265675	0.315442590053691
ip3_dual	ip3_dual_TR	20180828_TR_trial_005	undefined	0.000212415092602001	0.00118368949905137	0.315442590053691
ip3_dual	ip3_dual_TR	20180828_TR_trial_005	whisking	0.000211722544251162	0.00171454930390866	0.315442590053691
ip3_dual	ip3_dual_TR	20180828_TR_trial_005	quiet	0.000172483765184987	0.00119361355026933	0.315442590053691
ip3_dual	ip3_dual_TR	20180828_TR_trial_005	locomotion	0.000222876653694215	0.00154465810012741	0.315442590053691
ip3_dual	ip3_dual_TR	20180819_TR_trial_013	undefined	0.000628259439003755	0.00742770331432316	0.315442590053691
ip3_dual	ip3_dual_TR	20180819_TR_trial_013	whisking	0.000529388737780946	0.00706370577969494	0.315442590053691
ip3_dual	ip3_dual_TR	20180819_TR_trial_013	quiet	0.000626593620506298	0.00804750479970351	0.315442590053691
ip3_dual	ip3_dual_TR	20180819_TR_trial_013	locomotion	0.000609402702820621	0.00833693237171378	0.315442590053691
ip3_dual	ip3_dual_NM	20180902_NM_trial_005	undefined	0.000135033770345018	0.000716119363491029	0.315442590053691
ip3_dual	ip3_dual_NM	20180902_NM_trial_005	whisking	0.000180570132553503	0.00110638546121811	0.315442590053691
ip3_dual	ip3_dual_NM	20180902_NM_trial_005	quiet	0.000168280784714715	0.00103272339094704	0.315442590053691
ip3_dual	ip3_dual_NM	20180902_NM_trial_005	locomotion	0.000170260952704237	0.000777230020252066	0.315442590053691
ip3_dual	ip3_dual_TR	20180828_TR_trial_011	undefined	0.000195686808679831	0.0014808348902454	0.36211521817388
ip3_dual	ip3_dual_TR	20180828_TR_trial_011	is	0.000214007950987595	0.00156676757071967	0.36211521817388
ip3_dual	ip3_dual_TR	20180828_TR_trial_011	nrem	0.000244173145090064	0.00241782024743069	0.36211521817388
ip3_dual	ip3_dual_TR	20180909_TR_trial_010	undefined	0.000110327543204941	0.000635238389710267	0.315442590053691
ip3_dual	ip3_dual_TR	20180909_TR_trial_010	is	0.000152891930669528	0.0018159469120317	0.315442590053691
ip3_dual	ip3_dual_NM	20180821_NM_trial_008	undefined	0.000169580920072008	0.000623878051846541	0.315442590053691
ip3_dual	ip3_dual_NM	20180821_NM_trial_008	whisking	0.000146522592986259	0.000601719235511995	0.315442590053691
ip3_dual	ip3_dual_NM	20180821_NM_trial_008	quiet	0.000142601533386667	0.000658188226276857	0.315442590053691
ip3_dual	ip3_dual_NM	20180817_NM_trial_001	undefined	7.20764927859927e-05	0.000294852412114036	0.315442590053691
ip3_dual	ip3_dual_NM	20180817_NM_trial_001	whisking	6.19802802687813e-05	0.000271460075343467	0.315442590053691
ip3_dual	ip3_dual_NM	20180817_NM_trial_001	quiet	9.59531395142293e-05	0.00043508795906099	0.315442590053691
ip3_dual	ip3_dual_NM	20180817_NM_trial_001	locomotion	6.36884557281731e-05	0.000188463449174026	0.315442590053691
ip3_dual	ip3_dual_TL	20180816_TL_trial_005	undefined	0.000254941047804922	0.00132173211135647	0.315442590053691
ip3_dual	ip3_dual_TL	20180816_TL_trial_005	whisking	0.000213838891930372	0.00144670605428021	0.315442590053691
ip3_dual	ip3_dual_TL	20180816_TL_trial_005	quiet	0.000238422298429591	0.00175958817391256	0.315442590053691
ip3_dual	ip3_dual_NM	20180821_NM_trial_001	undefined	0.000151377143542147	0.000597384263771731	0.315442590053691
ip3_dual	ip3_dual_NM	20180821_NM_trial_001	whisking	0.000152128767923091	0.000792498989327159	0.315442590053691
ip3_dual	ip3_dual_NM	20180821_NM_trial_001	locomotion	0.0001807892274079	0.000885816662870938	0.315442590053691
ip3_dual	ip3_dual_NM	20180902_NM_trial_009	undefined	0.000382514652019134	0.000570265110742047	0.315442590053691
ip3_dual	ip3_dual_NM	20180902_NM_trial_009	rem	4.36459690705215e-05	0.000239459115290502	0.315442590053691
ip3_dual	ip3_dual_NM	20180907_NM_trial_011	undefined	0.000258488743166579	0.0013341871087544	0.315442590053691
ip3_dual	ip3_dual_NM	20180907_NM_trial_011	whisking	0.000155703360607987	0.000806566999882048	0.315442590053691
ip3_dual	ip3_dual_NM	20180907_NM_trial_011	quiet	0.00018212457139397	0.00111116818891291	0.315442590053691
ip3_dual	ip3_dual_NM	20180907_NM_trial_011	locomotion	0.000157765363306168	0.00100837740235279	0.315442590053691
ip3_dual	ip3_dual_TL	20180820_TL_trial_014	undefined	0.000479012008042952	0.00374046394619793	0.315442590053691
ip3_dual	ip3_dual_TL	20180820_TL_trial_014	is	0.000446984317172231	0.00371085554131124	0.315442590053691
ip3_dual	ip3_dual_TL	20180820_TL_trial_014	rem	0.000353094358080576	0.00258132943583445	0.315442590053691
ip3_dual	ip3_dual_NM	20180902_NM_trial_002	undefined	8.29240428144847e-05	0.000170574998970473	0.315442590053691
ip3_dual	ip3_dual_NM	20180902_NM_trial_002	whisking	7.33736524401038e-05	0.000220802456374735	0.315442590053691
ip3_dual	ip3_dual_NM	20180902_NM_trial_002	quiet	5.87719665571601e-05	0.000188141779210308	0.315442590053691
ip3_dual	ip3_dual_NM	20180902_NM_trial_002	locomotion	6.62876417174466e-05	0.000139112615960661	0.315442590053691
ip3_dual	ip3_dual_NM	20180902_NM_trial_011	undefined	0.000215547683637978	0.00166383169500714	0.315442590053691
ip3_dual	ip3_dual_NM	20180902_NM_trial_011	is	0.000206990040710933	0.00172130717307306	0.315442590053691
ip3_dual	ip3_dual_NM	20180902_NM_trial_011	rem	0.000116725847048941	0.000651192187134723	0.315442590053691
ip3_dual	ip3_dual_TL	20180830_TL_trial_012	undefined	0.000298575657597947	0.00276277085168252	0.223051594502013
ip3_dual	ip3_dual_TL	20180830_TL_trial_012	is	0.000356586125240771	0.00324465780123314	0.223051594502013
ip3_dual	ip3_dual_TL	20180830_TL_trial_012	nrem	0.000423482954149469	0.0041904181975773	0.223051594502013
ip3_dual	ip3_dual_TL	20180820_TL_trial_007	undefined	0.000220961129526856	0.00118271513486633	0.315442590053691
ip3_dual	ip3_dual_TL	20180820_TL_trial_007	is	0.000145615509988691	0.000675943908266601	0.315442590053691
ip3_dual	ip3_dual_TL	20180820_TL_trial_007	nrem	0.000165189045244398	0.000658310329864616	0.315442590053691
ip3_dual	ip3_dual_NM	20180907_NM_trial_028	undefined	0.000156388091311204	0.000390833121590062	0.315442590053691
ip3_dual	ip3_dual_NM	20180907_NM_trial_028	is	7.51367827510096e-05	0.000100417639991134	0.315442590053691
ip3_dual	ip3_dual_NM	20180907_NM_trial_028	nrem	0.000110898461326979	0.000443004522556834	0.315442590053691
ip3_dual	ip3_dual_NM	20180907_NM_trial_028	rem	5.57598710427421e-05	0.000182207992066494	0.315442590053691
ip3_dual	ip3_dual_TR	20180906_TR_trial_002	undefined	7.71086184486242e-05	0.000376069784064782	0.709745827620806
ip3_dual	ip3_dual_TR	20180906_TR_trial_002	whisking	8.3013811631943e-05	0.000365317595000352	0.709745827620806
ip3_dual	ip3_dual_TR	20180906_TR_trial_002	quiet	7.7122693598136e-05	0.000346671501308954	0.709745827620806
ip3_dual	ip3_dual_TR	20180906_TR_trial_002	locomotion	8.33647018293048e-05	0.000228213233748069	0.709745827620806
