# Supplementary material for: Astrocytic Ca2+ signaling is reduced during sleep and is involved in the regulation of slow wave sleep
Source: Nat Commun. 2020 Jul 6;11:3240. doi: 10.1038/s41467-020-17062-2 (PMC7338360; doi:10.1038/s41467-020-17062-2)
Supplement: Supplementary file 9 — Source Data [file 41467_2020_17062_MOESM9_ESM.zip › Source Data/data 8d.xlsx]

## Sheet: Sheet1
genotype	mouse	trial	state	awakening_ratio
WT	WT NM	WT NM 11140 Fr	REM awakening	0.941176470588235
WT	WT NM	WT NM 11140 Fr	IS awakening	0.220183486238532
WT	WT NM	WT NM 11140 Fr	NREM awakening	0.0803571428571429
WT	WT BR	WT BR 11160 Fr	REM awakening	1
WT	WT BR	WT BR 11160 Fr	IS awakening	0.2578125
WT	WT BR	WT BR 11160 Fr	NREM awakening	0.0569105691056911
WT	WT TL	WT TL 11170 Fr	REM awakening	1
WT	WT TL	WT TL 11170 Fr	IS awakening	0.261904761904762
WT	WT TL	WT TL 11170 Fr	NREM awakening	0.0526315789473684
WT	WT NM	WT NM 11180 Fr	REM awakening	1
WT	WT NM	WT NM 11180 Fr	IS awakening	0.239669421487603
WT	WT NM	WT NM 11180 Fr	NREM awakening	0.120481927710843
IP3	IP3 M4	IP3 M4 12040 Fr	REM awakening	1
IP3	IP3 M4	IP3 M4 12040 Fr	IS awakening	0.109243697478992
IP3	IP3 M4	IP3 M4 12040 Fr	NREM awakening	0.0394088669950739
IP3	IP3 M2	IP3 M2 12060 Fr	REM awakening	1
IP3	IP3 M2	IP3 M2 12060 Fr	IS awakening	0.164179104477612
IP3	IP3 M2	IP3 M2 12060 Fr	NREM awakening	0.147826086956522
IP3	IP3 M2	IP3 M2 12100 Fr	REM awakening	1
IP3	IP3 M2	IP3 M2 12100 Fr	IS awakening	0.222222222222222
IP3	IP3 M2	IP3 M2 12100 Fr	NREM awakening	0.0465116279069767
IP3	IP3 M4	IP3 M4 12120 Fr	REM awakening	0.916666666666667
IP3	IP3 M4	IP3 M4 12120 Fr	IS awakening	0.1796875
IP3	IP3 M4	IP3 M4 12120 Fr	NREM awakening	0.0380434782608696
IP3	IP3 M4	IP3 M4 12150 Fr	REM awakening	1
IP3	IP3 M4	IP3 M4 12150 Fr	IS awakening	0.3046875
IP3	IP3 M4	IP3 M4 12150 Fr	NREM awakening	0.0829268292682927
IP3	IP3 M1	IP3 M1 12161 Fr	REM awakening	1
IP3	IP3 M1	IP3 M1 12161 Fr	IS awakening	0.0857142857142857
IP3	IP3 M1	IP3 M1 12161 Fr	NREM awakening	0.0807174887892377
