# Supplementary material for: Astrocytic Ca2+ signaling is reduced during sleep and is involved in the regulation of slow wave sleep
Source: Nat Commun. 2020 Jul 6;11:3240. doi: 10.1038/s41467-020-17062-2 (PMC7338360; doi:10.1038/s41467-020-17062-2)
Supplement: Supplementary file 9 — Source Data [file 41467_2020_17062_MOESM9_ESM.zip › Source Data/data sup fig 9a.xlsx]

## Sheet: Sheet1
genotype	mouse	trial	state	freq	dx_squared
wt_dual	wt_dual_TR16	20180115_TR16_trial_001	locomotion	1.36729592720404	0.315442590053691
wt_dual	wt_dual_TR16	20180115_TR16_trial_001	whisking	1.22952494254905	0.315442590053691
wt_dual	wt_dual_TR16	20180115_TR16_trial_002	locomotion	1.09284303319914	0.492879046958892
wt_dual	wt_dual_TR16	20180115_TR16_trial_002	whisking	0.40969468477143	0.492879046958892
wt_dual	wt_dual_TR16	20180115_TR16_trial_002	quiet	0.295781023198448	0.492879046958892
wt_dual	wt_dual_TR16	20180115_TR16_trial_003	locomotion	1.00008702234231	0.492879046958892
wt_dual	wt_dual_TR16	20180115_TR16_trial_003	whisking	0.401650126650631	0.492879046958892
wt_dual	wt_dual_TR16	20180115_TR16_trial_003	quiet	0.377268719730876	0.492879046958892
wt_dual	wt_dual_TR16	20180115_TR16_trial_007	locomotion	1.73918820119459	0.354872913810402
wt_dual	wt_dual_TR16	20180115_TR16_trial_007	whisking	0.425609746431533	0.354872913810402
wt_dual	wt_dual_TR16	20180115_TR16_trial_007	quiet	0.461312847713564	0.354872913810402
wt_dual	wt_dual_TR16	20180115_TR16_trial_008	locomotion	0.95733663360073	0.446103189004027
wt_dual	wt_dual_TR16	20180115_TR16_trial_008	quiet	0.844554573906038	0.446103189004027
wt_dual	wt_dual_TR16	20180115_TR16_trial_009	locomotion	2.35425841145029	0.177436456905202
wt_dual	wt_dual_TR16	20180115_TR16_trial_009	whisking	2.83188613941737	0.177436456905202
wt_dual	wt_dual_TR16	20180115_TR16_trial_009	quiet	2.67440035636159	0.177436456905202
wt_dual	wt_dual_TR16	20180115_TR16_trial_010	locomotion	1.11758928036733	0.315442590053691
wt_dual	wt_dual_TR16	20180115_TR16_trial_010	whisking	0.723487421338462	0.315442590053691
wt_dual	wt_dual_TR16	20180115_TR16_trial_010	quiet	0.450204081211594	0.315442590053691
wt_dual	wt_dual_TR16	20180115_TR16_trial_011	locomotion	0.966428774713899	0.354872913810402
wt_dual	wt_dual_TR16	20180115_TR16_trial_011	whisking	0.546695053676639	0.354872913810402
wt_dual	wt_dual_TR16	20180115_TR16_trial_011	quiet	0.203502261234972	0.354872913810402
wt_dual	wt_dual_TR16	20180115_TR16_trial_012	locomotion	2.89113173179636	0.315442590053691
wt_dual	wt_dual_TR16	20180115_TR16_trial_012	whisking	0.900746410767305	0.315442590053691
wt_dual	wt_dual_TR16	20180115_TR16_trial_012	quiet	0.622295484586783	0.315442590053691
wt_dual	wt_dual_TR16	20180115_TR16_trial_013	locomotion	2.34169213807605	0.315442590053691
wt_dual	wt_dual_TR16	20180115_TR16_trial_013	whisking	1.73559638157263	0.315442590053691
wt_dual	wt_dual_TR16	20180115_TR16_trial_013	quiet	0.698847412804791	0.315442590053691
wt_dual	wt_dual_TR16	20180115_TR16_trial_014	locomotion	1.79372418535058	0.315442590053691
wt_dual	wt_dual_TR16	20180115_TR16_trial_014	whisking	0.601682863258172	0.315442590053691
wt_dual	wt_dual_TR16	20180115_TR16_trial_014	quiet	0.650499299181328	0.315442590053691
wt_dual	wt_dual_TR16	20180115_TR16_trial_016	locomotion	0.851178578112567	0.315442590053691
wt_dual	wt_dual_TR16	20180115_TR16_trial_016	whisking	0.853338912568857	0.315442590053691
wt_dual	wt_dual_TR16	20180115_TR16_trial_017	locomotion	1.24567515822604	0.50186608762953
wt_dual	wt_dual_TR16	20180115_TR16_trial_017	whisking	0.40498507584755	0.50186608762953
wt_dual	wt_dual_TR16	20180115_TR16_trial_017	quiet	0.427673455411305	0.50186608762953
wt_dual	wt_dual_TR15	20180116_TR15_trial_002	locomotion	1.62879747471497	0.223051594502013
wt_dual	wt_dual_TR15	20180116_TR15_trial_002	whisking	0.477513830613006	0.223051594502013
wt_dual	wt_dual_TR15	20180116_TR15_trial_002	quiet	0.736928429470524	0.223051594502013
wt_dual	wt_dual_TR15	20180116_TR15_trial_003	locomotion	0.490563757926505	0.709745827620806
wt_dual	wt_dual_TR15	20180116_TR15_trial_003	whisking	0.300165197670593	0.709745827620806
wt_dual	wt_dual_TR15	20180116_TR15_trial_003	quiet	0.239204000375156	0.709745827620806
wt_dual	wt_dual_TR15	20180116_TR15_trial_005	locomotion	0.729529506480576	0.315442590053691
wt_dual	wt_dual_TR15	20180116_TR15_trial_005	whisking	0.454476078491899	0.315442590053691
wt_dual	wt_dual_TR15	20180116_TR15_trial_005	quiet	0.41924950442182	0.315442590053691
wt_dual	wt_dual_TR15	20180116_TR15_trial_006	locomotion	0.325493577834699	0.73323995562792
wt_dual	wt_dual_TR15	20180116_TR15_trial_006	whisking	0.157804908785319	0.73323995562792
wt_dual	wt_dual_TR15	20180116_TR15_trial_006	quiet	0.136321494169093	0.73323995562792
wt_dual	wt_dual_TR15	20180116_TR15_trial_017	is	0.920475505586921	0.315442590053691
wt_dual	wt_dual_TR15	20180116_TR15_trial_017	nrem	0.464421434788699	0.315442590053691
wt_dual	wt_dual_TR15	20180116_TR15_trial_018	nrem	0.43124456338704	0.315442590053691
wt_dual	wt_dual_TR15	20180116_TR15_trial_018	rem	0.480112049524621	0.315442590053691
wt_dual	wt_dual_TR15	20180116_TR15_trial_019	is	0.281420918272736	0.586566799686617
wt_dual	wt_dual_TR15	20180116_TR15_trial_019	nrem	0.21260690915151	0.586566799686617
wt_dual	wt_dual_TR15	20180116_TR15_trial_019	rem	0.248119048001873	0.586566799686617
wt_dual	wt_dual_TR15	20180116_TR15_trial_020	is	0.284586457541085	0.315442590053691
wt_dual	wt_dual_TR15	20180116_TR15_trial_020	nrem	0.332677882367186	0.315442590053691
wt_dual	wt_dual_TR15	20180116_TR15_trial_021	is	0.465545682256013	0.315442590053691
wt_dual	wt_dual_TR15	20180116_TR15_trial_021	nrem	0.523436498506957	0.315442590053691
wt_dual	wt_dual_TR15	20180116_TR15_trial_021	rem	0.640021071411191	0.315442590053691
wt_dual	wt_dual_TR16	20180117_TR16_trial_002	whisking	1.40141014568353	0.454237329677315
wt_dual	wt_dual_TR16	20180117_TR16_trial_002	quiet	0.772389496176815	0.454237329677315
wt_dual	wt_dual_TR16	20180117_TR16_trial_005	is	0.693296666598439	0.454237329677315
wt_dual	wt_dual_TR16	20180117_TR16_trial_005	nrem	0.417633009354218	0.454237329677315
wt_dual	wt_dual_TR16	20180117_TR16_trial_005	rem	1.04376582555534	0.454237329677315
wt_dual	wt_dual_TR16	20180117_TR16_trial_006	nrem	0.526917379892561	0.454237329677315
wt_dual	wt_dual_TR16	20180117_TR16_trial_007	nrem	0.459239780572524	0.454237329677315
wt_dual	wt_dual_TR16	20180117_TR16_trial_008	is	0.277605501964557	0.454237329677315
wt_dual	wt_dual_TR16	20180117_TR16_trial_008	nrem	0.421982315003538	0.454237329677315
wt_dual	wt_dual_TR16	20180117_TR16_trial_010	nrem	0.815635999959839	0.454237329677315
wt_dual	wt_dual_TR16	20180117_TR16_trial_010	rem	1.07721985842571	0.454237329677315
wt_dual	wt_dual_TR16	20180117_TR16_trial_011	is	0.390476177275138	0.315442590053691
wt_dual	wt_dual_TR16	20180117_TR16_trial_011	nrem	0.498451610200503	0.315442590053691
wt_dual	wt_dual_TR16	20180117_TR16_trial_013	is	0.355074054177279	0.454237329677315
wt_dual	wt_dual_TR16	20180117_TR16_trial_013	nrem	0.256309351931171	0.454237329677315
wt_dual	wt_dual_TR16	20180117_TR16_trial_013	rem	0.472497084137996	0.454237329677315
wt_dual	wt_dual_TR16	20180117_TR16_trial_014	is	0.421900991656074	0.315442590053691
wt_dual	wt_dual_TR16	20180117_TR16_trial_014	nrem	0.554801307884763	0.315442590053691
wt_dual	wt_dual_TR16	20180117_TR16_trial_015	is	0.590122503823053	0.315442590053691
wt_dual	wt_dual_TR16	20180117_TR16_trial_015	nrem	0.777552898726686	0.315442590053691
wt_dual	wt_dual_TR16	20180117_TR16_trial_015	rem	0.809366521130948	0.315442590053691
wt_dual	wt_dual_TR16	20180117_TR16_trial_017	is	0.287813006912165	0.586566799686617
wt_dual	wt_dual_TR16	20180117_TR16_trial_017	nrem	0.187688419484591	0.586566799686617
wt_dual	wt_dual_TR16	20180117_TR16_trial_017	rem	0.341996619259884	0.586566799686617
wt_dual	wt_dual_TR16	20180117_TR16_trial_018	is	0.257831480890258	0.586566799686617
wt_dual	wt_dual_TR16	20180117_TR16_trial_018	nrem	0.320481636322211	0.586566799686617
wt_dual	wt_dual_TR16	20180117_TR16_trial_018	rem	0.271190638395301	0.586566799686617
wt_dual	wt_dual_TR16	20180117_TR16_trial_019	is	0.334291728095491	0.50186608762953
wt_dual	wt_dual_TR16	20180117_TR16_trial_019	nrem	0.545775555347496	0.50186608762953
wt_dual	wt_dual_TR16	20180117_TR16_trial_019	rem	0.536744615872465	0.50186608762953
wt_dual	wt_dual_TR16	20180117_TR16_trial_020	is	0.250100221069409	0.536669812945789
wt_dual	wt_dual_TR16	20180117_TR16_trial_021	is	0.24490779263311	0.536669812945789
wt_dual	wt_dual_TR16	20180117_TR16_trial_021	nrem	0.272699950459133	0.536669812945789
wt_dual	wt_dual_TR16	20180117_TR16_trial_021	rem	0.598359901348461	0.536669812945789
wt_dual	wt_dual_TR16	20180117_TR16_trial_022	is	0.299436552982976	0.315442590053691
wt_dual	wt_dual_TR16	20180117_TR16_trial_022	rem	0.444127924234463	0.315442590053691
wt_dual	wt_dual_BL15	20180118_BL15_trial_008	is	0.17089972377448	0.709745827620806
wt_dual	wt_dual_BL15	20180118_BL15_trial_008	nrem	0.241470035519115	0.709745827620806
wt_dual	wt_dual_BL15	20180118_BL15_trial_010	is	0.2252597442704	0.709745827620806
wt_dual	wt_dual_BL15	20180118_BL15_trial_010	nrem	0.271773017486775	0.709745827620806
wt_dual	wt_dual_BL15	20180118_BL15_trial_010	rem	0.28393722707097	0.709745827620806
wt_dual	wt_dual_BL15	20180118_BL15_trial_013	is	0.193348404839949	0.709745827620806
wt_dual	wt_dual_BL15	20180118_BL15_trial_013	nrem	0.206200334498691	0.709745827620806
wt_dual	wt_dual_BL15	20180118_BL15_trial_013	rem	0.257445081446835	0.709745827620806
wt_dual	wt_dual_BL15	20180118_BL15_trial_014	is	0.254706311535799	0.709745827620806
wt_dual	wt_dual_BL15	20180118_BL15_trial_014	nrem	0.272448925248714	0.709745827620806
wt_dual	wt_dual_BL15	20180118_BL15_trial_014	rem	0.314776832320945	0.709745827620806
wt_dual	wt_dual_BL15	20180118_BL15_trial_019	is	0.84017740192729	0.586566799686617
wt_dual	wt_dual_BL15	20180118_BL15_trial_019	nrem	1.00456012154666	0.586566799686617
wt_dual	wt_dual_BL15	20180118_BL15_trial_019	rem	0.827974031694018	0.586566799686617
wt_dual	wt_dual_NM16	20180119_NM16_trial_007	is	0.043479949182897	0.709745827620806
wt_dual	wt_dual_NM16	20180119_NM16_trial_007	nrem	0.0495032232821333	0.709745827620806
wt_dual	wt_dual_NM16	20180119_NM16_trial_008	is	0.0571877801626377	0.709745827620806
wt_dual	wt_dual_NM16	20180119_NM16_trial_008	nrem	0.0864187314049546	0.709745827620806
wt_dual	wt_dual_NM16	20180119_NM16_trial_009	is	0.0598002929613243	0.709745827620806
wt_dual	wt_dual_NM16	20180119_NM16_trial_009	nrem	0.077753545471177	0.709745827620806
wt_dual	wt_dual_NM16	20180119_NM16_trial_009	rem	0.111011779801188	0.709745827620806
wt_dual	wt_dual_NM16	20180119_NM16_trial_010	nrem	0.100156367856187	0.586566799686617
wt_dual	wt_dual_NM16	20180119_NM16_trial_011	is	0.342766922563311	0.586566799686617
wt_dual	wt_dual_NM16	20180119_NM16_trial_011	nrem	0.223734073806777	0.586566799686617
wt_dual	wt_dual_NM16	20180119_NM16_trial_011	rem	0.610873615954968	0.586566799686617
wt_dual	wt_dual_NM16	20180119_NM16_trial_013	is	0.207254424438476	0.586566799686617
wt_dual	wt_dual_NM16	20180119_NM16_trial_013	nrem	0.25092308867859	0.586566799686617
wt_dual	wt_dual_NM16	20180119_NM16_trial_013	rem	0.259279698473966	0.586566799686617
wt_dual	wt_dual_NM16	20180119_NM16_trial_017	nrem	0.181746192972659	0.586566799686617
wt_dual	wt_dual_TL16	20180120_TL16_trial_008	is	0.112395623754707	0.709745827620806
wt_dual	wt_dual_TL16	20180120_TL16_trial_008	nrem	0.163778906806024	0.709745827620806
wt_dual	wt_dual_TL16	20180120_TL16_trial_009	is	0.104088360109558	0.709745827620806
wt_dual	wt_dual_TL16	20180120_TL16_trial_009	nrem	0.171570064912367	0.709745827620806
wt_dual	wt_dual_TL16	20180120_TL16_trial_009	rem	0.156718577759114	0.709745827620806
wt_dual	wt_dual_TL16	20180120_TL16_trial_010	is	0.289286773205987	0.354872913810402
wt_dual	wt_dual_TL16	20180120_TL16_trial_010	nrem	0.152530931935605	0.354872913810402
wt_dual	wt_dual_TL16	20180120_TL16_trial_010	rem	0.327708403148551	0.354872913810402
wt_dual	wt_dual_TL16	20180120_TL16_trial_012	is	0.25154269047452	0.315442590053691
wt_dual	wt_dual_TL16	20180120_TL16_trial_012	rem	0.711003084420425	0.315442590053691
wt_dual	wt_dual_TL16	20180120_TL16_trial_013	is	0.357939104667341	0.315442590053691
wt_dual	wt_dual_TL16	20180120_TL16_trial_013	nrem	0.36173221607966	0.315442590053691
wt_dual	wt_dual_TL16	20180120_TL16_trial_014	nrem	0.947361268837398	0.315442590053691
wt_dual	wt_dual_TL16	20180120_TL16_trial_015	is	0.299097322017799	0.454237329677315
wt_dual	wt_dual_TL16	20180120_TL16_trial_015	nrem	0.284471923324421	0.454237329677315
wt_dual	wt_dual_TL16	20180120_TL16_trial_015	rem	0.400811115357285	0.454237329677315
wt_dual	wt_dual_TL16	20180120_TL16_trial_016	is	0.387234472368198	0.3211942960829
wt_dual	wt_dual_TL16	20180120_TL16_trial_016	rem	0.707934255827102	0.3211942960829
wt_dual	wt_dual_TL16	20180120_TL16_trial_017	is	0.0474175609270607	0.709745827620806
wt_dual	wt_dual_TL16	20180120_TL16_trial_017	nrem	0.116468970038021	0.709745827620806
wt_dual	wt_dual_TL16	20180120_TL16_trial_018	is	0.0362341991176279	0.876229416815809
wt_dual	wt_dual_TL16	20180120_TL16_trial_018	nrem	0.040484431449439	0.876229416815809
wt_dual	wt_dual_TL15	20180121_TL15_trial_001	locomotion	0.888520927810886	0.315442590053691
wt_dual	wt_dual_TL15	20180121_TL15_trial_001	whisking	0.319507114166339	0.315442590053691
wt_dual	wt_dual_TL15	20180121_TL15_trial_001	quiet	0.115890722168897	0.315442590053691
wt_dual	wt_dual_TL15	20180121_TL15_trial_002	locomotion	0.568969997085656	0.709745827620806
wt_dual	wt_dual_TL15	20180121_TL15_trial_002	whisking	0.263054955040078	0.709745827620806
wt_dual	wt_dual_TL15	20180121_TL15_trial_002	quiet	0.148184108198781	0.709745827620806
wt_dual	wt_dual_TL15	20180121_TL15_trial_005	locomotion	1.26751998883443	0.315442590053691
wt_dual	wt_dual_TL15	20180121_TL15_trial_005	whisking	0.580392989021052	0.315442590053691
wt_dual	wt_dual_TL15	20180121_TL15_trial_005	quiet	0.328399023294999	0.315442590053691
wt_dual	wt_dual_TL15	20180121_TL15_trial_009	locomotion	0.458488235062199	0.315442590053691
wt_dual	wt_dual_TL15	20180121_TL15_trial_009	whisking	0.255552239704867	0.315442590053691
wt_dual	wt_dual_TL15	20180121_TL15_trial_009	quiet	0.155353668922106	0.315442590053691
wt_dual	wt_dual_TL15	20180121_TL15_trial_012	locomotion	0.313365382705707	0.315442590053691
wt_dual	wt_dual_TL15	20180121_TL15_trial_012	whisking	0.185847786619591	0.315442590053691
wt_dual	wt_dual_TL15	20180121_TL15_trial_012	quiet	0.0896786136622566	0.315442590053691
wt_dual	wt_dual_TL15	20180121_TL15_trial_014	locomotion	0.799369993468067	0.177436456905202
wt_dual	wt_dual_TL15	20180121_TL15_trial_014	whisking	0.627849545310353	0.177436456905202
wt_dual	wt_dual_TL15	20180121_TL15_trial_016	locomotion	0.712588682554588	0.315442590053691
wt_dual	wt_dual_TL15	20180121_TL15_trial_016	whisking	0.324564392579699	0.315442590053691
wt_dual	wt_dual_TL15	20180121_TL15_trial_016	quiet	0.211146190298303	0.315442590053691
wt_dual	wt_dual_TL15	20180121_TL15_trial_017	locomotion	0.59193248915363	0.315442590053691
wt_dual	wt_dual_TL15	20180121_TL15_trial_017	whisking	0.282747143271343	0.315442590053691
wt_dual	wt_dual_TL15	20180121_TL15_trial_017	quiet	0.41488625933998	0.315442590053691
wt_dual	wt_dual_TL15	20180121_TL15_trial_018	locomotion	1.23193645078625	0.315442590053691
wt_dual	wt_dual_TL15	20180121_TL15_trial_018	whisking	0.201050114566292	0.315442590053691
wt_dual	wt_dual_TL15	20180121_TL15_trial_018	quiet	0.151972862323052	0.315442590053691
wt_dual	wt_dual_TL15	20180121_TL15_trial_019	locomotion	0.932735558874769	0.315442590053691
wt_dual	wt_dual_TL15	20180121_TL15_trial_019	whisking	0.627184587846384	0.315442590053691
wt_dual	wt_dual_TL15	20180121_TL15_trial_019	quiet	0.559542528619607	0.315442590053691
wt_dual	wt_dual_TR15	20180130_TR15_trial_002	locomotion	1.48503489430502	0.315442590053691
wt_dual	wt_dual_TR15	20180130_TR15_trial_002	whisking	0.501192843285336	0.315442590053691
wt_dual	wt_dual_TR15	20180130_TR15_trial_003	locomotion	2.30019242300746	0.315442590053691
wt_dual	wt_dual_TR15	20180130_TR15_trial_003	whisking	0.893660669004307	0.315442590053691
wt_dual	wt_dual_TR15	20180130_TR15_trial_003	quiet	0.779131996328696	0.315442590053691
wt_dual	wt_dual_TR15	20180130_TR15_trial_004	locomotion	3.30664376658664	0.315442590053691
wt_dual	wt_dual_TR15	20180130_TR15_trial_004	whisking	0.528679631638121	0.315442590053691
wt_dual	wt_dual_TR15	20180130_TR15_trial_004	quiet	0.30392095106397	0.315442590053691
wt_dual	wt_dual_TR15	20180130_TR15_trial_005	locomotion	2.98660786562804	0.315442590053691
wt_dual	wt_dual_TR15	20180130_TR15_trial_005	whisking	0.367104308884608	0.315442590053691
wt_dual	wt_dual_TR15	20180130_TR15_trial_005	quiet	0.182203731030944	0.315442590053691
wt_dual	wt_dual_TR15	20180130_TR15_trial_006	locomotion	2.81458416832395	0.231753739631283
wt_dual	wt_dual_TR15	20180130_TR15_trial_006	whisking	0.393202414709513	0.231753739631283
wt_dual	wt_dual_TR15	20180130_TR15_trial_006	quiet	0.200942419147221	0.231753739631283
wt_dual	wt_dual_TR15	20180130_TR15_trial_007	locomotion	3.25249440128912	0.231753739631283
wt_dual	wt_dual_TR15	20180130_TR15_trial_007	whisking	0.812364363239648	0.231753739631283
wt_dual	wt_dual_TR15	20180130_TR15_trial_007	quiet	0.491741666763937	0.231753739631283
wt_dual	wt_dual_TR15	20180130_TR15_trial_008	locomotion	0.589291893264287	0.315442590053691
wt_dual	wt_dual_TR15	20180130_TR15_trial_008	whisking	0.218878948561692	0.315442590053691
wt_dual	wt_dual_TR15	20180130_TR15_trial_008	quiet	0.114517938491661	0.315442590053691
wt_dual	wt_dual_TR15	20180130_TR15_trial_010	locomotion	0.922420252711131	0.454237329677315
wt_dual	wt_dual_TR15	20180130_TR15_trial_010	whisking	0.0878187525683929	0.454237329677315
wt_dual	wt_dual_TR15	20180130_TR15_trial_010	quiet	0.0592034595678272	0.454237329677315
wt_dual	wt_dual_TL15	20180202_TL15_trial_006	nrem	0.0571707923917756	0.315442590053691
wt_dual	wt_dual_TL15	20180202_TL15_trial_007	is	0.00734044872890132	0.315442590053691
wt_dual	wt_dual_TL15	20180202_TL15_trial_008	is	0.0394412111820157	0.315442590053691
wt_dual	wt_dual_TL15	20180202_TL15_trial_008	nrem	0.0740213207057438	0.315442590053691
wt_dual	wt_dual_TL15	20180202_TL15_trial_009	is	0.0247430841303436	0.315442590053691
wt_dual	wt_dual_TL15	20180202_TL15_trial_009	nrem	0.0642474571724061	0.315442590053691
wt_dual	wt_dual_TL15	20180202_TL15_trial_009	rem	0.0517665942980733	0.315442590053691
wt_dual	wt_dual_TL15	20180202_TL15_trial_010	is	0.0349831754344322	0.231753739631283
wt_dual	wt_dual_TL15	20180202_TL15_trial_010	nrem	0.059904770815672	0.231753739631283
wt_dual	wt_dual_TL15	20180202_TL15_trial_017	nrem	0.0171776147892064	0.36211521817388
wt_dual	wt_dual_TL15	20180202_TL15_trial_018	is	0.0180656074520887	0.36211521817388
wt_dual	wt_dual_TL15	20180202_TL15_trial_019	is	0.00642356164250201	0.36211521817388
wt_dual	wt_dual_TL15	20180202_TL15_trial_019	nrem	0.0136503452343732	0.36211521817388
wt_dual	wt_dual_TL15	20180202_TL15_trial_019	rem	0.0319099162081326	0.36211521817388
wt_dual	wt_dual_TL15	20180202_TL15_trial_020	is	0.0369822485690457	0.454237329677315
wt_dual	wt_dual_TL15	20180202_TL15_trial_020	nrem	0.039369928353496	0.454237329677315
wt_dual	wt_dual_TL15	20180202_TL15_trial_021	is	0.0483796740019605	0.454237329677315
wt_dual	wt_dual_TL15	20180202_TL15_trial_021	rem	0.0924337448299471	0.454237329677315
wt_dual	wt_dual_TL15	20180202_TL15_trial_022	is	0.0937057255805816	0.454237329677315
wt_dual	wt_dual_TL15	20180202_TL15_trial_022	rem	0.089985868301441	0.454237329677315
wt_dual	wt_dual_TL15	20180202_TL15_trial_023	is	0.0306958473438233	0.454237329677315
wt_dual	wt_dual_TL15	20180202_TL15_trial_024	is	0.0400081811232427	0.454237329677315
wt_dual	wt_dual_TL15	20180202_TL15_trial_024	nrem	0.0336915743013502	0.454237329677315
wt_dual	wt_dual_TL15	20180202_TL15_trial_024	rem	0.151318620928916	0.454237329677315
wt_dual	wt_dual_TL15	20180202_TL15_trial_025	is	0.0353942094596075	0.389435296362582
wt_dual	wt_dual_TL15	20180202_TL15_trial_025	nrem	0.034702764517317	0.389435296362582
wt_dual	wt_dual_TL15	20180202_TL15_trial_026	nrem	0.023902243593398	0.389435296362582
wt_dual	wt_dual_TL15	20180202_TL15_trial_026	rem	0.0809427476922106	0.389435296362582
wt_dual	wt_dual_TL16	20180203_TL16_trial_007	is	0.0316779484658082	0.389435296362582
wt_dual	wt_dual_TL16	20180203_TL16_trial_007	nrem	0.0587691895588734	0.389435296362582
wt_dual	wt_dual_TL16	20180203_TL16_trial_008	is	0.232841240700739	0.389435296362582
wt_dual	wt_dual_TL16	20180203_TL16_trial_008	nrem	0.137096767412181	0.389435296362582
wt_dual	wt_dual_TL16	20180203_TL16_trial_009	is	0.0928511874208871	0.315442590053691
wt_dual	wt_dual_TL16	20180203_TL16_trial_009	nrem	0.0813909729462449	0.315442590053691
wt_dual	wt_dual_TL16	20180203_TL16_trial_009	rem	0.0742292479729475	0.315442590053691
wt_dual	wt_dual_TL16	20180203_TL16_trial_010	is	0.0443644865622206	0.315442590053691
wt_dual	wt_dual_TL16	20180203_TL16_trial_010	nrem	0.163984287980967	0.315442590053691
wt_dual	wt_dual_TL16	20180203_TL16_trial_011	nrem	0.0531976324633853	0.315442590053691
wt_dual	wt_dual_TL16	20180203_TL16_trial_012	nrem	0.0939943448112639	0.315442590053691
wt_dual	wt_dual_TL16	20180203_TL16_trial_014	is	0.0611042740870026	0.315442590053691
wt_dual	wt_dual_TL16	20180203_TL16_trial_014	nrem	0.0856385659552688	0.315442590053691
wt_dual	wt_dual_TL16	20180203_TL16_trial_015	is	0.0545757464392221	0.315442590053691
wt_dual	wt_dual_TL16	20180203_TL16_trial_016	is	0.0836811055481694	0.315442590053691
wt_dual	wt_dual_TL16	20180203_TL16_trial_016	rem	0.142397630266052	0.315442590053691
wt_dual	wt_dual_TL16	20180203_TL16_trial_017	is	0.133602556846785	0.177436456905202
wt_dual	wt_dual_TL16	20180203_TL16_trial_017	nrem	0.189147137647592	0.177436456905202
wt_dual	wt_dual_TL16	20180203_TL16_trial_020	is	0.210350054943291	0.337572331805377
wt_dual	wt_dual_TL16	20180203_TL16_trial_020	nrem	0.122217093778893	0.337572331805377
wt_dual	wt_dual_TL16	20180203_TL16_trial_021	is	0.255476567850838	0.337572331805377
wt_dual	wt_dual_TL16	20180203_TL16_trial_021	nrem	0.251352064856095	0.337572331805377
wt_dual	wt_dual_TL16	20180203_TL16_trial_022	is	0.191966692608464	0.337572331805377
wt_dual	wt_dual_TL16	20180203_TL16_trial_022	nrem	0.218259052224643	0.337572331805377
wt_dual	wt_dual_TL16	20180203_TL16_trial_022	rem	0.506661622586768	0.337572331805377
wt_dual	wt_dual_TL16	20180203_TL16_trial_023	is	0.164605892596033	0.36211521817388
wt_dual	wt_dual_TL16	20180203_TL16_trial_023	nrem	0.261598418845153	0.36211521817388
wt_dual	wt_dual_TL16	20180203_TL16_trial_024	is	0.407837436392638	0.36211521817388
wt_dual	wt_dual_TL16	20180203_TL16_trial_024	nrem	0.35689397406764	0.36211521817388
wt_dual	wt_dual_TL16	20180203_TL16_trial_024	rem	0.415717118974833	0.36211521817388
wt_dual	wt_dual_TR15	20180204_TR15_trial_002	is	0.0873317161811818	0.709745827620806
wt_dual	wt_dual_TR15	20180204_TR15_trial_002	nrem	0.198449525257855	0.709745827620806
wt_dual	wt_dual_TR15	20180204_TR15_trial_002	rem	0.0880395148630771	0.709745827620806
wt_dual	wt_dual_TR15	20180204_TR15_trial_004	is	0.204492607387946	0.231753739631283
wt_dual	wt_dual_TR15	20180204_TR15_trial_004	nrem	0.278560560917925	0.231753739631283
wt_dual	wt_dual_TR15	20180204_TR15_trial_005	is	0.295725750802059	0.231753739631283
wt_dual	wt_dual_TR15	20180204_TR15_trial_005	nrem	0.314847668953194	0.231753739631283
wt_dual	wt_dual_TR15	20180204_TR15_trial_005	rem	0.438267955182846	0.231753739631283
wt_dual	wt_dual_TR15	20180204_TR15_trial_006	is	0.433153613255747	0.231753739631283
wt_dual	wt_dual_TR15	20180204_TR15_trial_006	nrem	0.80261904054715	0.231753739631283
wt_dual	wt_dual_TR15	20180204_TR15_trial_006	rem	0.687197293604054	0.231753739631283
wt_dual	wt_dual_TR15	20180204_TR15_trial_007	is	0.273829037608594	0.231753739631283
wt_dual	wt_dual_TR15	20180204_TR15_trial_007	nrem	0.629443422307105	0.231753739631283
wt_dual	wt_dual_TR15	20180204_TR15_trial_008	is	0.36774203356173	0.231753739631283
wt_dual	wt_dual_TR15	20180204_TR15_trial_008	nrem	0.53790337120253	0.231753739631283
wt_dual	wt_dual_TR15	20180204_TR15_trial_008	rem	0.881573368127435	0.231753739631283
wt_dual	wt_dual_TR15	20180204_TR15_trial_009	is	0.429320675891332	0.260696355416274
wt_dual	wt_dual_TR15	20180204_TR15_trial_009	nrem	0.957632853777733	0.260696355416274
wt_dual	wt_dual_TR15	20180204_TR15_trial_010	is	0.949906469027511	0.260696355416274
wt_dual	wt_dual_TR15	20180204_TR15_trial_010	nrem	1.11847000701556	0.260696355416274
wt_dual	wt_dual_TR15	20180204_TR15_trial_010	rem	1.05577809424854	0.260696355416274
wt_dual	wt_dual_TR15	20180204_TR15_trial_011	is	0.0400865402561672	0.709745827620806
wt_dual	wt_dual_TR15	20180204_TR15_trial_011	nrem	0.0521514167341147	0.709745827620806
wt_dual	wt_dual_TL15	20180205_TL15_trial_001	nrem	0.72733954707412	0.315442590053691
wt_dual	wt_dual_TL15	20180205_TL15_trial_002	is	0.294442709913621	0.315442590053691
wt_dual	wt_dual_TL15	20180205_TL15_trial_002	nrem	0.440880717836442	0.315442590053691
wt_dual	wt_dual_TL15	20180205_TL15_trial_002	rem	0.383517815433708	0.315442590053691
wt_dual	wt_dual_TL15	20180205_TL15_trial_003	nrem	0.431844076954586	0.315442590053691
wt_dual	wt_dual_TL15	20180205_TL15_trial_003	rem	0.928511929473378	0.315442590053691
wt_dual	wt_dual_TL15	20180205_TL15_trial_005	is	0.455272720900744	0.315442590053691
wt_dual	wt_dual_TL15	20180205_TL15_trial_005	nrem	0.418771167614676	0.315442590053691
wt_dual	wt_dual_TL15	20180205_TL15_trial_006	nrem	0.754138748912494	0.315442590053691
wt_dual	wt_dual_TL15	20180205_TL15_trial_006	rem	0.424663219730121	0.315442590053691
wt_dual	wt_dual_TL15	20180205_TL15_trial_007	is	0.18099045434424	0.315442590053691
wt_dual	wt_dual_TL15	20180205_TL15_trial_007	nrem	0.282969633694557	0.315442590053691
wt_dual	wt_dual_TL15	20180205_TL15_trial_010	is	0.362618124042068	0.315442590053691
wt_dual	wt_dual_TL15	20180205_TL15_trial_010	nrem	0.661137583284751	0.315442590053691
wt_dual	wt_dual_TL15	20180205_TL15_trial_011	is	0.480274692536127	0.315442590053691
wt_dual	wt_dual_TL15	20180205_TL15_trial_011	nrem	0.958340758700319	0.315442590053691
wt_dual	wt_dual_TL15	20180205_TL15_trial_012	is	0.823893704284203	0.315442590053691
wt_dual	wt_dual_TL15	20180205_TL15_trial_012	nrem	0.799410138798016	0.315442590053691
wt_dual	wt_dual_TL15	20180205_TL15_trial_012	rem	0.706731554262086	0.315442590053691
wt_dual	wt_dual_TL15	20180205_TL15_trial_013	is	0.418376733947331	0.315442590053691
wt_dual	wt_dual_TL15	20180205_TL15_trial_013	nrem	0.571625798746036	0.315442590053691
wt_dual	wt_dual_TL15	20180205_TL15_trial_013	rem	1.05405541532103	0.315442590053691
wt_dual	wt_dual_TL15	20180205_TL15_trial_017	is	0.192279461393558	0.454237329677315
wt_dual	wt_dual_TL15	20180205_TL15_trial_017	nrem	0.191914495382921	0.454237329677315
wt_dual	wt_dual_TL15	20180205_TL15_trial_018	is	0.259263933777576	0.454237329677315
wt_dual	wt_dual_TL15	20180205_TL15_trial_018	nrem	0.419750894047019	0.454237329677315
wt_dual	wt_dual_TL15	20180205_TL15_trial_018	rem	0.25504865116741	0.454237329677315
wt_dual	wt_dual_TL15	20180205_TL15_trial_019	is	0.137266354988593	0.709745827620806
wt_dual	wt_dual_TL15	20180205_TL15_trial_019	nrem	0.231349895314039	0.709745827620806
wt_dual	wt_dual_TL15	20180205_TL15_trial_019	rem	0.108041079442318	0.709745827620806
wt_dual	wt_dual_TL15	20180205_TL15_trial_020	is	0.154530860460669	0.709745827620806
wt_dual	wt_dual_TL15	20180205_TL15_trial_020	nrem	0.175829507860524	0.709745827620806
wt_dual	wt_dual_TL15	20180205_TL15_trial_020	rem	0.181243213824695	0.709745827620806
wt_dual	wt_dual_TL15	20180205_TL15_trial_021	is	0.262250594349565	0.709745827620806
wt_dual	wt_dual_TL15	20180205_TL15_trial_021	nrem	0.349778054424741	0.709745827620806
wt_dual	wt_dual_TL15	20180205_TL15_trial_021	rem	0.250965362478766	0.709745827620806
wt_dual	wt_dual_TL15	20180205_TL15_trial_022	is	0.244524111503682	0.709745827620806
wt_dual	wt_dual_TL15	20180205_TL15_trial_022	nrem	0.268400199252778	0.709745827620806
wt_dual	wt_dual_TL15	20180205_TL15_trial_023	nrem	0.327359106978908	0.709745827620806
wt_dual	wt_dual_NM16	20180208_NM16_trial_002	locomotion	3.35375572095257	0.177436456905202
wt_dual	wt_dual_NM16	20180208_NM16_trial_002	whisking	0.877782619729587	0.177436456905202
wt_dual	wt_dual_NM16	20180208_NM16_trial_002	quiet	0.92002064272999	0.177436456905202
wt_dual	wt_dual_NM16	20180208_NM16_trial_006	locomotion	3.75680972110938	0.315442590053691
wt_dual	wt_dual_NM16	20180208_NM16_trial_006	whisking	1.5182546288416	0.315442590053691
wt_dual	wt_dual_NM16	20180208_NM16_trial_006	quiet	1.33634952007036	0.315442590053691
wt_dual	wt_dual_NM16	20180208_NM16_trial_007	locomotion	4.36533296063485	0.315442590053691
wt_dual	wt_dual_NM16	20180208_NM16_trial_007	whisking	1.22927115201583	0.315442590053691
wt_dual	wt_dual_NM16	20180208_NM16_trial_007	quiet	0.959105467439633	0.315442590053691
wt_dual	wt_dual_NM16	20180208_NM16_trial_008	locomotion	5.25386779820841	0.315442590053691
wt_dual	wt_dual_NM16	20180208_NM16_trial_008	whisking	0.612376634214424	0.315442590053691
wt_dual	wt_dual_NM16	20180208_NM16_trial_008	quiet	0.61736304845812	0.315442590053691
wt_dual	wt_dual_NM16	20180208_NM16_trial_009	locomotion	1.76361757655707	0.709745827620806
wt_dual	wt_dual_NM16	20180208_NM16_trial_009	whisking	0.29878803389831	0.709745827620806
wt_dual	wt_dual_NM16	20180208_NM16_trial_009	quiet	0.173277437457546	0.709745827620806
wt_dual	wt_dual_NM16	20180208_NM16_trial_010	is	0.176377284252641	0.709745827620806
wt_dual	wt_dual_NM16	20180208_NM16_trial_010	nrem	0.179820319082773	0.709745827620806
wt_dual	wt_dual_NM16	20180208_NM16_trial_010	rem	0.342164628042908	0.709745827620806
wt_dual	wt_dual_NM16	20180208_NM16_trial_011	nrem	0.433089123541996	0.643760387864677
wt_dual	wt_dual_NM16	20180208_NM16_trial_014	nrem	0.848398437717655	0.337572331805377
wt_dual	wt_dual_NM16	20180208_NM16_trial_014	rem	1.59861264176159	0.337572331805377
wt_dual	wt_dual_NM16	20180208_NM16_trial_015	nrem	1.05928796515156	0.337572331805377
wt_dual	wt_dual_NM16	20180208_NM16_trial_015	rem	1.3189078128438	0.337572331805377
wt_dual	wt_dual_NM16	20180208_NM16_trial_017	is	0.631059397692401	0.315442590053691
wt_dual	wt_dual_NM16	20180208_NM16_trial_017	nrem	0.585538660316985	0.315442590053691
wt_dual	wt_dual_NM16	20180208_NM16_trial_018	is	0.704307818067299	0.315442590053691
wt_dual	wt_dual_NM16	20180208_NM16_trial_018	nrem	0.869336019205793	0.315442590053691
wt_dual	wt_dual_NM16	20180208_NM16_trial_018	rem	1.00068726185666	0.315442590053691
wt_dual	wt_dual_NM16	20180208_NM16_trial_021	is	0.407117275997286	0.315442590053691
wt_dual	wt_dual_NM16	20180208_NM16_trial_021	nrem	0.353936084356993	0.315442590053691
wt_dual	wt_dual_NM16	20180208_NM16_trial_021	rem	0.530902158822536	0.315442590053691
wt_dual	wt_dual_NM16	20180208_NM16_trial_022	is	0.255128689699542	0.177436456905202
wt_dual	wt_dual_NM16	20180208_NM16_trial_022	nrem	0.366499681514955	0.177436456905202
wt_dual	wt_dual_NM16	20180208_NM16_trial_023	is	0.685754685242196	0.177436456905202
wt_dual	wt_dual_NM16	20180208_NM16_trial_023	nrem	0.633333894116953	0.177436456905202
wt_dual	wt_dual_NM16	20180208_NM16_trial_023	rem	1.04910686078994	0.177436456905202
wt_dual	wt_dual_NM16	20180208_NM16_trial_024	is	0.774082183002283	0.177436456905202
wt_dual	wt_dual_NM16	20180208_NM16_trial_024	nrem	0.978726438933589	0.177436456905202
wt_dual	wt_dual_NM16	20180208_NM16_trial_024	rem	1.32998478144414	0.177436456905202
wt_dual	wt_dual_TR16	20180210_TR16_trial_004	is	2.34236398902585	0.177436456905202
wt_dual	wt_dual_TR16	20180210_TR16_trial_004	nrem	3.26641536339792	0.177436456905202
wt_dual	wt_dual_TR16	20180210_TR16_trial_004	rem	2.48662384728205	0.177436456905202
wt_dual	wt_dual_TR16	20180210_TR16_trial_005	is	0.208030494423872	0.315442590053691
wt_dual	wt_dual_TR16	20180210_TR16_trial_005	nrem	0.41628362031625	0.315442590053691
wt_dual	wt_dual_TR16	20180210_TR16_trial_006	is	0.0544347850867558	0.315442590053691
wt_dual	wt_dual_TR16	20180210_TR16_trial_006	rem	0.0756805909175392	0.315442590053691
wt_dual	wt_dual_TR16	20180210_TR16_trial_007	is	0.148105121014596	0.315442590053691
wt_dual	wt_dual_TR16	20180210_TR16_trial_007	nrem	0.249366492151457	0.315442590053691
wt_dual	wt_dual_TR16	20180210_TR16_trial_009	is	0.261570445501628	0.315442590053691
wt_dual	wt_dual_TR16	20180210_TR16_trial_009	nrem	0.589682626811119	0.315442590053691
wt_dual	wt_dual_TR16	20180210_TR16_trial_010	is	0.435736312309684	0.315442590053691
wt_dual	wt_dual_TR16	20180210_TR16_trial_010	nrem	0.555004204488799	0.315442590053691
wt_dual	wt_dual_TR16	20180210_TR16_trial_010	rem	0.537386566324853	0.315442590053691
wt_dual	wt_dual_TR16	20180210_TR16_trial_016	is	0.37205946016132	0.315442590053691
wt_dual	wt_dual_TR16	20180210_TR16_trial_018	is	0.580573586354486	0.315442590053691
wt_dual	wt_dual_TR16	20180210_TR16_trial_018	rem	0.798849671291729	0.315442590053691
wt_dual	wt_dual_TR16	20180210_TR16_trial_019	is	0.0596235873115913	0.50186608762953
wt_dual	wt_dual_TR16	20180210_TR16_trial_019	nrem	0.132761201211035	0.50186608762953
wt_dual	wt_dual_TR16	20180210_TR16_trial_019	rem	0.0684774263059444	0.50186608762953
wt_dual	wt_dual_TR16	20180210_TR16_trial_020	is	0.0992469305985405	0.315442590053691
wt_dual	wt_dual_TR16	20180210_TR16_trial_020	rem	0.126473928874763	0.315442590053691
wt_dual	wt_dual_TL16	20180211_TL16_trial_005	is	0.414463117569756	0.315442590053691
wt_dual	wt_dual_TL16	20180211_TL16_trial_005	nrem	0.662063729993636	0.315442590053691
wt_dual	wt_dual_TL16	20180211_TL16_trial_005	rem	0.435478241814915	0.315442590053691
wt_dual	wt_dual_TL16	20180211_TL16_trial_006	is	0.360237736526627	0.315442590053691
wt_dual	wt_dual_TL16	20180211_TL16_trial_006	nrem	0.48247854492647	0.315442590053691
wt_dual	wt_dual_TL16	20180211_TL16_trial_006	rem	0.289494067094495	0.315442590053691
wt_dual	wt_dual_TL16	20180211_TL16_trial_009	is	0.959535724444695	0.177436456905202
wt_dual	wt_dual_TL16	20180211_TL16_trial_009	nrem	1.45731898467049	0.177436456905202
wt_dual	wt_dual_TL16	20180211_TL16_trial_009	rem	1.3289129629557	0.177436456905202
wt_dual	wt_dual_TL16	20180211_TL16_trial_011	is	0.270885617221163	0.447055824906025
wt_dual	wt_dual_TL16	20180211_TL16_trial_011	nrem	0.307136029404221	0.447055824906025
wt_dual	wt_dual_TL16	20180211_TL16_trial_012	rem	0.655971524954744	0.389435296362582
wt_dual	wt_dual_TL16	20180211_TL16_trial_013	is	1.80924357070221	0.207376428815429
wt_dual	wt_dual_TL16	20180211_TL16_trial_013	nrem	1.42862511120134	0.207376428815429
wt_dual	wt_dual_TL16	20180211_TL16_trial_013	rem	3.45131108377353	0.207376428815429
wt_dual	wt_dual_TL16	20180211_TL16_trial_015	is	0.189593951387766	0.446103189004027
wt_dual	wt_dual_TL16	20180211_TL16_trial_015	nrem	0.202400864442982	0.446103189004027
wt_dual	wt_dual_TL15	20180214_TL15_trial_002	nrem	0.131655568154138	0.709745827620806
wt_dual	wt_dual_TL15	20180214_TL15_trial_003	nrem	0.195220074868451	0.709745827620806
wt_dual	wt_dual_TL15	20180214_TL15_trial_004	is	0.139129907453947	0.709745827620806
wt_dual	wt_dual_TL15	20180214_TL15_trial_004	nrem	0.330844346858992	0.709745827620806
wt_dual	wt_dual_TL15	20180214_TL15_trial_005	nrem	0.157047753897804	0.709745827620806
wt_dual	wt_dual_TL15	20180214_TL15_trial_006	is	0.124800615097455	0.709745827620806
wt_dual	wt_dual_TL15	20180214_TL15_trial_006	nrem	0.357619645697527	0.709745827620806
wt_dual	wt_dual_TL15	20180214_TL15_trial_007	is	0.238232242172407	0.709745827620806
wt_dual	wt_dual_TL15	20180214_TL15_trial_007	nrem	0.371194118615051	0.709745827620806
wt_dual	wt_dual_TL15	20180214_TL15_trial_008	nrem	0.440760222244919	0.709745827620806
wt_dual	wt_dual_TL15	20180214_TL15_trial_008	rem	0.203693781056691	0.709745827620806
wt_dual	wt_dual_TL15	20180214_TL15_trial_015	is	0.495859238331343	0.315442590053691
wt_dual	wt_dual_TL15	20180214_TL15_trial_015	rem	0.61630204966536	0.315442590053691
wt_dual	wt_dual_TL15	20180214_TL15_trial_016	is	0.632453830722907	0.231753739631283
wt_dual	wt_dual_TL15	20180214_TL15_trial_016	nrem	0.865526880552942	0.231753739631283
wt_dual	wt_dual_TL15	20180214_TL15_trial_017	is	0.967212096592136	0.231753739631283
wt_dual	wt_dual_TL15	20180214_TL15_trial_017	nrem	1.05914099597583	0.231753739631283
wt_dual	wt_dual_TL15	20180214_TL15_trial_017	rem	1.17563904077274	0.231753739631283
wt_dual	wt_dual_TL15	20180214_TL15_trial_021	is	0.411912191373826	0.709745827620806
wt_dual	wt_dual_TL15	20180214_TL15_trial_021	nrem	0.333762174049868	0.709745827620806
wt_dual	wt_dual_TL15	20180214_TL15_trial_021	rem	0.159709395046603	0.709745827620806
wt_dual	wt_dual_BL15	20180215_BL15_trial_013	is	0.470070994153666	0.315442590053691
wt_dual	wt_dual_BL15	20180215_BL15_trial_013	nrem	0.574727424824933	0.315442590053691
wt_dual	wt_dual_BL15	20180215_BL15_trial_013	rem	0.850150882533505	0.315442590053691
wt_dual	wt_dual_TR15	20180221_TR15_trial_003	is	0.20235832233238	0.315442590053691
wt_dual	wt_dual_TR15	20180221_TR15_trial_003	nrem	0.533856277940451	0.315442590053691
wt_dual	wt_dual_TR15	20180221_TR15_trial_003	rem	0.433004010939246	0.315442590053691
wt_dual	wt_dual_TR15	20180221_TR15_trial_004	is	0.438810499649684	0.315442590053691
wt_dual	wt_dual_TR15	20180221_TR15_trial_004	rem	1.01968392170027	0.315442590053691
wt_dual	wt_dual_NM16	20180222_NM16_1_trial_002	nrem	0.563186578168712	0.454237329677315
wt_dual	wt_dual_NM16	20180222_NM16_1_trial_002	rem	0.255446334760909	0.454237329677315
wt_dual	wt_dual_NM16	20180222_NM16_1_trial_003	nrem	0.111449495944904	0.315442590053691
wt_dual	wt_dual_NM16	20180222_NM16_1_trial_004	is	0.300676046089736	0.315442590053691
wt_dual	wt_dual_NM16	20180222_NM16_1_trial_004	nrem	0.405915822574792	0.315442590053691
wt_dual	wt_dual_NM16	20180222_NM16_1_trial_004	rem	0.596058499818738	0.315442590053691
wt_dual	wt_dual_NM16	20180222_NM16_1_trial_005	is	0.0888744650342136	0.454237329677315
wt_dual	wt_dual_NM16	20180222_NM16_1_trial_005	nrem	0.155309190782622	0.454237329677315
wt_dual	wt_dual_NM16	20180222_NM16_1_trial_006	is	0.113612844724329	0.454237329677315
wt_dual	wt_dual_NM16	20180222_NM16_1_trial_006	nrem	0.148305987875341	0.454237329677315
wt_dual	wt_dual_NM16	20180222_NM16_1_trial_006	rem	0.266731104694094	0.454237329677315
wt_dual	wt_dual_NM16	20180222_NM16_2_trial_001	is	0.383187598797314	0.315442590053691
wt_dual	wt_dual_NM16	20180222_NM16_2_trial_001	nrem	0.928525132604302	0.315442590053691
wt_dual	wt_dual_NM16	20180222_NM16_2_trial_001	rem	0.681713423865387	0.315442590053691
wt_dual	wt_dual_NM16	20180222_NM16_2_trial_002	is	0.626437127255167	0.315442590053691
wt_dual	wt_dual_NM16	20180222_NM16_2_trial_002	nrem	0.911282733921357	0.315442590053691
wt_dual	wt_dual_NM16	20180222_NM16_2_trial_003	is	1.20329276107852	0.315442590053691
wt_dual	wt_dual_NM16	20180222_NM16_2_trial_003	nrem	1.58323606049895	0.315442590053691
wt_dual	wt_dual_NM16	20180222_NM16_2_trial_004	is	1.46682305396482	0.315442590053691
wt_dual	wt_dual_NM16	20180222_NM16_2_trial_004	nrem	1.47942050770989	0.315442590053691
wt_dual	wt_dual_NM16	20180222_NM16_2_trial_004	rem	1.15447718768741	0.315442590053691
wt_dual	wt_dual_NM16	20180225_NM16_trial_001	locomotion	6.99175209842352	0.177436456905202
wt_dual	wt_dual_NM16	20180225_NM16_trial_001	whisking	5.00525344175113	0.177436456905202
wt_dual	wt_dual_NM16	20180225_NM16_trial_001	quiet	4.62806681621326	0.177436456905202
wt_dual	wt_dual_NM16	20180225_NM16_trial_002	whisking	2.58516685564227	0.315442590053691
wt_dual	wt_dual_NM16	20180225_NM16_trial_002	quiet	1.85166284346346	0.315442590053691
wt_dual	wt_dual_NM16	20180225_NM16_trial_003	locomotion	5.78024303203643	0.177436456905202
wt_dual	wt_dual_NM16	20180225_NM16_trial_003	whisking	4.90150039532477	0.177436456905202
wt_dual	wt_dual_NM16	20180225_NM16_trial_003	quiet	3.72639076288888	0.177436456905202
wt_dual	wt_dual_NM16	20180225_NM16_trial_004	locomotion	6.48139534458058	0.177436456905202
wt_dual	wt_dual_NM16	20180225_NM16_trial_004	whisking	4.67744904171009	0.177436456905202
wt_dual	wt_dual_NM16	20180225_NM16_trial_004	quiet	3.38750534154407	0.177436456905202
wt_dual	wt_dual_NM16	20180225_NM16_trial_005	locomotion	4.42682027770497	0.315442590053691
wt_dual	wt_dual_NM16	20180225_NM16_trial_005	whisking	3.63624057349786	0.315442590053691
wt_dual	wt_dual_NM16	20180225_NM16_trial_005	quiet	1.83487565754359	0.315442590053691
wt_dual	wt_dual_NM16	20180225_NM16_trial_009	locomotion	8.22465209563074	0.196605492415735
wt_dual	wt_dual_NM16	20180225_NM16_trial_009	whisking	6.02333988889381	0.196605492415735
wt_dual	wt_dual_NM16	20180225_NM16_trial_009	quiet	4.81144011996021	0.196605492415735
wt_dual	wt_dual_NM16	20180225_NM16_trial_010	locomotion	7.23170462910839	0.177436456905202
wt_dual	wt_dual_NM16	20180225_NM16_trial_010	whisking	5.87981034259486	0.177436456905202
wt_dual	wt_dual_NM16	20180225_NM16_trial_010	quiet	3.8518875839724	0.177436456905202
wt_dual	wt_dual_NM16	20180225_NM16_trial_011	locomotion	10.6783691852048	0.177436456905202
wt_dual	wt_dual_NM16	20180225_NM16_trial_011	whisking	6.10380103285075	0.177436456905202
wt_dual	wt_dual_NM16	20180225_NM16_trial_011	quiet	3.0725540863024	0.177436456905202
wt_dual	wt_dual_NM16	20180225_NM16_trial_012	locomotion	6.1744664074563	0.354872913810402
wt_dual	wt_dual_NM16	20180225_NM16_trial_012	whisking	3.10809490801412	0.354872913810402
wt_dual	wt_dual_NM16	20180225_NM16_trial_012	quiet	1.87506036209453	0.354872913810402
wt_dual	wt_dual_NM16	20180225_NM16_trial_013	locomotion	9.81759396223658	0.177436456905202
wt_dual	wt_dual_NM16	20180225_NM16_trial_013	whisking	4.46378237736958	0.177436456905202
wt_dual	wt_dual_NM16	20180225_NM16_trial_013	quiet	2.44122410584415	0.177436456905202
wt_dual	wt_dual_NM16	20180225_NM16_trial_014	locomotion	8.08003064821772	0.207376428815429
wt_dual	wt_dual_NM16	20180225_NM16_trial_014	whisking	5.35640835562477	0.207376428815429
wt_dual	wt_dual_NM16	20180225_NM16_trial_014	quiet	2.53728239174091	0.207376428815429
wt_dual	wt_dual_NM16	20180225_NM16_trial_015	locomotion	6.94305142757733	0.207376428815429
wt_dual	wt_dual_NM16	20180225_NM16_trial_015	whisking	3.92841250925935	0.207376428815429
wt_dual	wt_dual_NM16	20180225_NM16_trial_015	quiet	2.03336786681988	0.207376428815429
wt_dual	wt_dual_NM16	20180225_NM16_trial_016	locomotion	7.7063517468084	0.207376428815429
wt_dual	wt_dual_NM16	20180225_NM16_trial_016	whisking	5.0274573496749	0.207376428815429
wt_dual	wt_dual_NM16	20180225_NM16_trial_016	quiet	2.28273044776108	0.207376428815429
wt_dual	wt_dual_NM16	20180225_NM16_trial_017	locomotion	4.45289906146965	0.315442590053691
wt_dual	wt_dual_NM16	20180225_NM16_trial_017	whisking	4.01348580755597	0.315442590053691
wt_dual	wt_dual_NM16	20180225_NM16_trial_017	quiet	1.46109869134834	0.315442590053691
wt_dual	wt_dual_NM16	20180225_NM16_trial_018	locomotion	6.39566881359226	0.177436456905202
wt_dual	wt_dual_NM16	20180225_NM16_trial_018	whisking	5.64491633754365	0.177436456905202
wt_dual	wt_dual_NM16	20180225_NM16_trial_018	quiet	2.72672427100679	0.177436456905202
wt_dual	wt_dual_NM16	20180225_NM16_trial_019	locomotion	5.90692488580335	0.177436456905202
wt_dual	wt_dual_NM16	20180225_NM16_trial_019	whisking	6.15524095976925	0.177436456905202
wt_dual	wt_dual_NM16	20180225_NM16_trial_019	quiet	3.64254303807874	0.177436456905202
wt_dual	wt_dual_NM16	20180225_NM16_trial_020	locomotion	3.6116767722938	0.315442590053691
wt_dual	wt_dual_NM16	20180225_NM16_trial_020	whisking	3.67620339684861	0.315442590053691
wt_dual	wt_dual_NM16	20180225_NM16_trial_020	quiet	3.96384184175539	0.315442590053691
wt_dual	wt_dual_NM16	20180225_NM16_trial_021	locomotion	4.57282742362623	0.315442590053691
wt_dual	wt_dual_NM16	20180225_NM16_trial_021	whisking	3.59231486153819	0.315442590053691
wt_dual	wt_dual_NM16	20180225_NM16_trial_021	quiet	1.2163564701333	0.315442590053691
wt_dual	wt_dual_TL16	20180225_TL16_trial_001	whisking	3.97238159486159	0.177436456905202
wt_dual	wt_dual_TL16	20180225_TL16_trial_001	quiet	2.94960371895699	0.177436456905202
wt_dual	wt_dual_TL16	20180225_TL16_trial_002	locomotion	7.36236609546267	0.196605492415735
wt_dual	wt_dual_TL16	20180225_TL16_trial_002	whisking	3.97167415684353	0.196605492415735
wt_dual	wt_dual_TL16	20180225_TL16_trial_002	quiet	3.28110988755035	0.196605492415735
wt_dual	wt_dual_TL16	20180225_TL16_trial_003	locomotion	4.03660839258499	0.223051594502013
wt_dual	wt_dual_TL16	20180225_TL16_trial_003	whisking	4.39551223912579	0.223051594502013
wt_dual	wt_dual_TL16	20180225_TL16_trial_003	quiet	2.5184293469084	0.223051594502013
wt_dual	wt_dual_TL16	20180225_TL16_trial_004	locomotion	6.05480454948507	0.177436456905202
wt_dual	wt_dual_TL16	20180225_TL16_trial_004	whisking	5.26252097612296	0.177436456905202
wt_dual	wt_dual_TL16	20180225_TL16_trial_004	quiet	3.28613008886566	0.177436456905202
wt_dual	wt_dual_TL16	20180225_TL16_trial_005	locomotion	10.3465360243351	0.177436456905202
wt_dual	wt_dual_TL16	20180225_TL16_trial_005	whisking	5.36997970065159	0.177436456905202
wt_dual	wt_dual_TL16	20180225_TL16_trial_005	quiet	3.7795433403314	0.177436456905202
wt_dual	wt_dual_TL16	20180225_TL16_trial_006	whisking	4.74992750234078	0.207376428815429
wt_dual	wt_dual_TL16	20180225_TL16_trial_006	quiet	3.53957877646942	0.207376428815429
wt_dual	wt_dual_TL16	20180225_TL16_trial_007	whisking	5.720525130257	0.177436456905202
wt_dual	wt_dual_TL16	20180225_TL16_trial_007	quiet	3.86896713002559	0.177436456905202
wt_dual	wt_dual_TL16	20180225_TL16_trial_008	whisking	6.16581960814501	0.177436456905202
wt_dual	wt_dual_TL16	20180225_TL16_trial_008	quiet	3.90713003225312	0.177436456905202
wt_dual	wt_dual_TL16	20180225_TL16_trial_009	whisking	7.23039431391373	0.177436456905202
wt_dual	wt_dual_TL16	20180225_TL16_trial_009	quiet	4.29246711575609	0.177436456905202
wt_dual	wt_dual_TL16	20180225_TL16_trial_010	whisking	5.90034396776038	0.177436456905202
wt_dual	wt_dual_TL16	20180225_TL16_trial_010	quiet	4.02926146126408	0.177436456905202
wt_dual	wt_dual_TL16	20180225_TL16_trial_011	locomotion	6.05505405533909	0.177436456905202
wt_dual	wt_dual_TL16	20180225_TL16_trial_011	whisking	5.94209376962197	0.177436456905202
wt_dual	wt_dual_TL16	20180225_TL16_trial_011	quiet	4.22247219909364	0.177436456905202
wt_dual	wt_dual_TL16	20180225_TL16_trial_015	whisking	2.53774388163662	0.315442590053691
wt_dual	wt_dual_TL16	20180225_TL16_trial_015	quiet	1.89457065696767	0.315442590053691
wt_dual	wt_dual_BL15	20180226_BL15_trial_007	locomotion	6.91467909773395	0.177436456905202
wt_dual	wt_dual_BL15	20180226_BL15_trial_007	whisking	4.26831241635769	0.177436456905202
wt_dual	wt_dual_BL15	20180226_BL15_trial_007	quiet	2.24861516649785	0.177436456905202
wt_dual	wt_dual_BL15	20180226_BL15_trial_008	locomotion	7.38732545605465	0.177436456905202
wt_dual	wt_dual_BL15	20180226_BL15_trial_008	whisking	5.06247867127724	0.177436456905202
wt_dual	wt_dual_BL15	20180226_BL15_trial_008	quiet	2.3800630744207	0.177436456905202
wt_dual	wt_dual_BL15	20180226_BL15_trial_009	locomotion	7.4922494336981	0.177436456905202
wt_dual	wt_dual_BL15	20180226_BL15_trial_009	whisking	3.6134679972516	0.177436456905202
wt_dual	wt_dual_BL15	20180226_BL15_trial_009	quiet	2.01624375320593	0.177436456905202
wt_dual	wt_dual_BL15	20180226_BL15_trial_010	locomotion	5.39904156092344	0.315442590053691
wt_dual	wt_dual_BL15	20180226_BL15_trial_010	whisking	2.94042173684227	0.315442590053691
wt_dual	wt_dual_BL15	20180226_BL15_trial_010	quiet	2.28399644133246	0.315442590053691
wt_dual	wt_dual_BL15	20180226_BL15_trial_011	locomotion	7.27998374353287	0.177436456905202
wt_dual	wt_dual_BL15	20180226_BL15_trial_011	whisking	4.1613988587555	0.177436456905202
wt_dual	wt_dual_BL15	20180226_BL15_trial_011	quiet	3.37246423872699	0.177436456905202
wt_dual	wt_dual_BL15	20180226_BL15_trial_012	locomotion	4.15956717178234	0.315442590053691
wt_dual	wt_dual_BL15	20180226_BL15_trial_012	whisking	2.68649604863308	0.315442590053691
wt_dual	wt_dual_BL15	20180226_BL15_trial_012	quiet	1.61019194691063	0.315442590053691
wt_dual	wt_dual_BL15	20180226_BL15_trial_013	locomotion	4.47298742824551	0.315442590053691
wt_dual	wt_dual_BL15	20180226_BL15_trial_013	whisking	2.56296081873218	0.315442590053691
wt_dual	wt_dual_BL15	20180226_BL15_trial_013	quiet	2.01074321166385	0.315442590053691
wt_dual	wt_dual_BL15	20180226_BL15_trial_015	locomotion	9.17009713771173	0.177436456905202
wt_dual	wt_dual_BL15	20180226_BL15_trial_015	whisking	5.12424404015927	0.177436456905202
wt_dual	wt_dual_BL15	20180226_BL15_trial_015	quiet	2.12141928853274	0.177436456905202
wt_dual	wt_dual_BL15	20180226_BL15_trial_016	locomotion	10.3293570462632	0.177436456905202
wt_dual	wt_dual_BL15	20180226_BL15_trial_016	whisking	3.39241222748758	0.177436456905202
wt_dual	wt_dual_BL15	20180226_BL15_trial_016	quiet	2.07136660617093	0.177436456905202
wt_dual	wt_dual_BL15	20180226_BL15_trial_017	locomotion	7.86800179580202	0.177436456905202
wt_dual	wt_dual_BL15	20180226_BL15_trial_017	whisking	3.83078104716125	0.177436456905202
wt_dual	wt_dual_BL15	20180226_BL15_trial_017	quiet	2.68910367024825	0.177436456905202
wt_dual	wt_dual_BL15	20180226_BL15_trial_018	locomotion	9.89731489544377	0.177436456905202
wt_dual	wt_dual_BL15	20180226_BL15_trial_018	whisking	2.83291427148227	0.177436456905202
wt_dual	wt_dual_BL15	20180226_BL15_trial_018	quiet	2.10541652320193	0.177436456905202
wt_dual	wt_dual_TL15	20180228_TL15_trial_007	is	0.169050853238007	0.36211521817388
wt_dual	wt_dual_TL15	20180228_TL15_trial_007	nrem	0.240070684172637	0.36211521817388
wt_dual	wt_dual_TL15	20180228_TL15_trial_007	rem	0.300813713397005	0.36211521817388
wt_dual	wt_dual_TL15	20180228_TL15_trial_008	is	0.165393005804459	0.223051594502013
wt_dual	wt_dual_TL15	20180228_TL15_trial_008	nrem	0.233236297948487	0.223051594502013
wt_dual	wt_dual_TL15	20180228_TL15_trial_009	is	0.290433651405408	0.223051594502013
wt_dual	wt_dual_TL15	20180228_TL15_trial_009	nrem	0.567899676986194	0.223051594502013
wt_dual	wt_dual_TL15	20180228_TL15_trial_009	rem	0.318349496346383	0.223051594502013
wt_dual	wt_dual_TL15	20180228_TL15_trial_010	nrem	0.361943253752501	0.223051594502013
wt_dual	wt_dual_TL15	20180228_TL15_trial_012	is	0.0702613796818595	0.223051594502013
wt_dual	wt_dual_TL15	20180228_TL15_trial_012	nrem	0.551397349458349	0.223051594502013
wt_dual	wt_dual_TL15	20180228_TL15_trial_012	rem	0.128481844217658	0.223051594502013
wt_dual	wt_dual_TL15	20180228_TL15_trial_013	is	0.0841264810360071	0.315442590053691
wt_dual	wt_dual_TL15	20180228_TL15_trial_013	nrem	0.0983314160589783	0.315442590053691
wt_dual	wt_dual_TL15	20180228_TL15_trial_015	is	0.132795378785172	0.315442590053691
wt_dual	wt_dual_TL15	20180228_TL15_trial_015	nrem	0.284826766665805	0.315442590053691
wt_dual	wt_dual_TL15	20180228_TL15_trial_015	rem	0.121209919870001	0.315442590053691
wt_dual	wt_dual_TL15	20180228_TL15_trial_016	is	0.395600396295017	0.177436456905202
wt_dual	wt_dual_TL15	20180228_TL15_trial_016	nrem	0.416064696467458	0.177436456905202
wt_dual	wt_dual_TL15	20180228_TL15_trial_016	rem	0.890352063599933	0.177436456905202
wt_dual	wt_dual_TL15	20180228_TL15_trial_018	is	0.423142725560155	0.177436456905202
wt_dual	wt_dual_TL15	20180228_TL15_trial_018	nrem	0.567296054706195	0.177436456905202
wt_dual	wt_dual_TL15	20180228_TL15_trial_019	is	1.01260537078082	0.177436456905202
wt_dual	wt_dual_TL15	20180228_TL15_trial_019	nrem	1.00983939169498	0.177436456905202
wt_dual	wt_dual_TL15	20180228_TL15_trial_019	rem	1.38527426188602	0.177436456905202
wt_dual	wt_dual_TL15	20180228_TL15_trial_020	is	0.646844296328248	0.177436456905202
wt_dual	wt_dual_TL15	20180228_TL15_trial_020	nrem	0.539746232938503	0.177436456905202
wt_dual	wt_dual_TL15	20180228_TL15_trial_021	is	0.944530715853319	0.177436456905202
wt_dual	wt_dual_TL15	20180228_TL15_trial_021	rem	0.720534737340164	0.177436456905202
wt_dual	wt_dual_TL15	20180228_TL15_trial_023	is	2.34597015739566	0.231753739631283
wt_dual	wt_dual_TL15	20180228_TL15_trial_023	nrem	1.66419999404116	0.231753739631283
wt_dual	wt_dual_TL15	20180228_TL15_trial_023	rem	1.6559347643104	0.231753739631283
wt_dual	wt_dual_TL15	20180228_TL15_trial_024	is	0.217878967217694	0.315442590053691
wt_dual	wt_dual_TL15	20180228_TL15_trial_024	nrem	0.248615079521787	0.315442590053691
wt_dual	wt_dual_TL15	20180228_TL15_trial_025	nrem	0.367022349065203	0.315442590053691
wt_dual	wt_dual_TL15	20180228_TL15_trial_025	rem	0.232918029214456	0.315442590053691
wt_dual	wt_dual_TR15	20180304_TR15_trial_001	nrem	0.999992755541951	0.245586791564292
wt_dual	wt_dual_TR15	20180304_TR15_trial_001	rem	0.631040969596658	0.245586791564292
wt_dual	wt_dual_TR15	20180304_TR15_trial_002	nrem	9.62296091363959	0.177436456905202
wt_dual	wt_dual_TR15	20180304_TR15_trial_003	is	13.1439872836661	0.177436456905202
wt_dual	wt_dual_TR15	20180304_TR15_trial_003	nrem	13.4323848852068	0.177436456905202
wt_dual	wt_dual_TR15	20180304_TR15_trial_003	rem	11.652811080312	0.177436456905202
wt_dual	wt_dual_TR15	20180304_TR15_trial_005	nrem	2.2096629552386	0.177436456905202
wt_dual	wt_dual_TR15	20180304_TR15_trial_007	is	2.64724283956447	0.177436456905202
wt_dual	wt_dual_TR15	20180304_TR15_trial_007	nrem	2.14400188689353	0.177436456905202
wt_dual	wt_dual_TR15	20180304_TR15_trial_007	rem	3.06245118347074	0.177436456905202
wt_dual	wt_dual_TR15	20180304_TR15_trial_011	is	0.230571136534048	0.177436456905202
wt_dual	wt_dual_TR15	20180304_TR15_trial_011	nrem	0.256990745928574	0.177436456905202
wt_dual	wt_dual_TR15	20180304_TR15_trial_013	is	0.07857481634126	0.315442590053691
wt_dual	wt_dual_TR15	20180304_TR15_trial_013	nrem	0.0814234600457356	0.315442590053691
wt_dual	wt_dual_TR15	20180304_TR15_trial_013	rem	0.120284656885746	0.315442590053691
wt_dual	wt_dual_TR15	20180304_TR15_trial_014	nrem	0.39996092316495	0.315442590053691
wt_dual	wt_dual_TR16	20180305_TR16_trial_002	rem	0.261966472985561	0.315442590053691
wt_dual	wt_dual_TR16	20180305_TR16_trial_006	nrem	0.373509994940704	0.196605492415735
wt_dual	wt_dual_TR16	20180305_TR16_trial_006	rem	0.43183588003655	0.196605492415735
wt_dual	wt_dual_TR16	20180305_TR16_trial_007	is	0.256643798851865	0.177436456905202
wt_dual	wt_dual_TR16	20180305_TR16_trial_007	nrem	0.395604156375352	0.177436456905202
wt_dual	wt_dual_TR16	20180305_TR16_trial_007	rem	0.756706548315362	0.177436456905202
wt_dual	wt_dual_TR16	20180305_TR16_trial_008	is	0.586712535979206	0.196605492415735
wt_dual	wt_dual_TR16	20180305_TR16_trial_008	nrem	0.865019024303535	0.196605492415735
wt_dual	wt_dual_TR16	20180305_TR16_trial_008	rem	1.48506773654007	0.196605492415735
wt_dual	wt_dual_TR16	20180305_TR16_trial_009	is	0.697377432093827	0.196605492415735
wt_dual	wt_dual_TR16	20180305_TR16_trial_009	nrem	0.647753800777853	0.196605492415735
wt_dual	wt_dual_TR16	20180305_TR16_trial_009	rem	2.02342650220064	0.196605492415735
wt_dual	wt_dual_TR16	20180305_TR16_trial_010	is	0.14871328665967	0.177436456905202
wt_dual	wt_dual_TR16	20180305_TR16_trial_010	nrem	0.123165567006965	0.177436456905202
wt_dual	wt_dual_TR16	20180305_TR16_trial_010	rem	0.490823975982978	0.177436456905202
wt_dual	wt_dual_TR16	20180305_TR16_trial_011	is	0.402507138437632	0.196605492415735
wt_dual	wt_dual_TR16	20180305_TR16_trial_011	nrem	0.494875076182839	0.196605492415735
wt_dual	wt_dual_TR16	20180305_TR16_trial_012	is	0.407349300840603	0.177436456905202
wt_dual	wt_dual_TR16	20180305_TR16_trial_012	nrem	0.405312278539417	0.177436456905202
wt_dual	wt_dual_TR16	20180305_TR16_trial_012	rem	0.530367966296734	0.177436456905202
wt_dual	wt_dual_TR16	20180305_TR16_trial_014	is	0.34702566351037	0.177436456905202
wt_dual	wt_dual_TR16	20180305_TR16_trial_014	nrem	0.316437940515292	0.177436456905202
wt_dual	wt_dual_TR16	20180305_TR16_trial_014	rem	0.722896180593641	0.177436456905202
wt_dual	wt_dual_TR16	20180305_TR16_trial_015	is	0.152580928652478	0.177436456905202
wt_dual	wt_dual_TR16	20180305_TR16_trial_015	nrem	0.0752866424272095	0.177436456905202
wt_dual	wt_dual_TR16	20180305_TR16_trial_015	rem	0.213274697502752	0.177436456905202
wt_dual	wt_dual_TR16	20180305_TR16_trial_016	nrem	0.227742100119849	0.177436456905202
wt_dual	wt_dual_TR16	20180305_TR16_trial_016	rem	0.25973892410363	0.177436456905202
wt_dual	wt_dual_TR16	20180305_TR16_trial_018	nrem	0.178150200436774	0.315442590053691
wt_dual	wt_dual_TR16	20180305_TR16_trial_018	rem	0.21349961774905	0.315442590053691
wt_dual	wt_dual_TL16	20180306_TL16_trial_005	is	0.86215902036397	0.177436456905202
wt_dual	wt_dual_TL16	20180306_TL16_trial_005	nrem	0.700141254422191	0.177436456905202
wt_dual	wt_dual_TL16	20180306_TL16_trial_006	is	0.510895216327432	0.315442590053691
wt_dual	wt_dual_TL16	20180306_TL16_trial_006	nrem	0.353611990743871	0.315442590053691
wt_dual	wt_dual_TL16	20180306_TL16_trial_006	rem	0.521622933256673	0.315442590053691
wt_dual	wt_dual_TL16	20180306_TL16_trial_007	is	0.105866547445623	0.315442590053691
wt_dual	wt_dual_TL16	20180306_TL16_trial_007	nrem	0.12052223609502	0.315442590053691
wt_dual	wt_dual_TL16	20180306_TL16_trial_008	is	0.225506389665536	0.315442590053691
wt_dual	wt_dual_TL16	20180306_TL16_trial_008	nrem	0.286364498710531	0.315442590053691
wt_dual	wt_dual_TL16	20180306_TL16_trial_008	rem	0.248972645586474	0.315442590053691
wt_dual	wt_dual_TL16	20180306_TL16_trial_009	is	0.0958465118815335	0.315442590053691
wt_dual	wt_dual_TL16	20180306_TL16_trial_009	nrem	0.111273169179928	0.315442590053691
wt_dual	wt_dual_TL16	20180306_TL16_trial_009	rem	0.087591906595305	0.315442590053691
wt_dual	wt_dual_TL16	20180306_TL16_trial_010	is	0.119713340651454	0.315442590053691
wt_dual	wt_dual_TL16	20180306_TL16_trial_010	nrem	0.0967107574658462	0.315442590053691
wt_dual	wt_dual_TL16	20180306_TL16_trial_011	is	0.0724408027507036	0.315442590053691
wt_dual	wt_dual_TL16	20180306_TL16_trial_011	nrem	0.0698237743581799	0.315442590053691
wt_dual	wt_dual_TL16	20180306_TL16_trial_011	rem	0.0804626038831688	0.315442590053691
wt_dual	wt_dual_TL16	20180306_TL16_trial_012	is	0.0588219160258801	0.177436456905202
wt_dual	wt_dual_TL16	20180306_TL16_trial_012	nrem	0.0725048259495298	0.177436456905202
wt_dual	wt_dual_TL16	20180306_TL16_trial_012	rem	0.0835766422163778	0.177436456905202
wt_dual	wt_dual_TL16	20180306_TL16_trial_016	is	0.220111277000092	0.177436456905202
wt_dual	wt_dual_TL16	20180306_TL16_trial_016	rem	0.497577994192939	0.177436456905202
wt_dual	wt_dual_TL16	20180306_TL16_trial_017	is	0.278510040744357	0.177436456905202
wt_dual	wt_dual_TL16	20180306_TL16_trial_017	nrem	0.304198721835451	0.177436456905202
wt_dual	wt_dual_TL16	20180306_TL16_trial_018	is	0.371206100839418	0.177436456905202
wt_dual	wt_dual_TL16	20180306_TL16_trial_018	nrem	0.391490587224086	0.177436456905202
wt_dual	wt_dual_TL16	20180306_TL16_trial_018	rem	0.579931951970008	0.177436456905202
wt_dual	wt_dual_TL16	20180306_TL16_trial_019	is	0.232975117550473	0.177436456905202
wt_dual	wt_dual_TL16	20180306_TL16_trial_019	rem	1.08627022804364	0.177436456905202
wt_dual	wt_dual_TL16	20180306_TL16_trial_022	is	0.143168651280982	0.231753739631283
