# Supplementary material for: Astrocytic Ca2+ signaling is reduced during sleep and is involved in the regulation of slow wave sleep
Source: Nat Commun. 2020 Jul 6;11:3240. doi: 10.1038/s41467-020-17062-2 (PMC7338360; doi:10.1038/s41467-020-17062-2)
Supplement: Supplementary file 9 — Source Data [file 41467_2020_17062_MOESM9_ESM.zip › Source Data/data sup fig 2b.xlsx]

## Sheet: Sheet1
movement	mouse	trial	state	freq
freely_sleeping	WT NM	WT NM 11140 Fr	IS	21.0967741935484
freely_sleeping	WT NM	WT NM 11140 Fr	NREM	21.6774193548387
freely_sleeping	WT NM	WT NM 11140 Fr	REM	3.29032258064516
headfixed	WT TL	WT TL 11150 Fi	IS	22.7184466019417
headfixed	WT TL	WT TL 11150 Fi	NREM	18.6407766990291
headfixed	WT TL	WT TL 11150 Fi	REM	1.74757281553398
headfixed	WT NM	WT NM 11160 Fi	IS	22.4242424242424
headfixed	WT NM	WT NM 11160 Fi	NREM	20.6060606060606
headfixed	WT NM	WT NM 11160 Fi	REM	2.72727272727273
freely_sleeping	WT BR	WT BR 11160 Fr	IS	23.2727272727273
freely_sleeping	WT BR	WT BR 11160 Fr	NREM	22.3636363636364
freely_sleeping	WT BR	WT BR 11160 Fr	REM	3.45454545454545
headfixed	WT BR	WT BR 11170 Fi	IS	18.9041095890411
headfixed	WT BR	WT BR 11170 Fi	NREM	16.8493150684932
headfixed	WT BR	WT BR 11170 Fi	REM	2.87671232876712
freely_sleeping	WT TL	WT TL 11170 Fr	IS	18
freely_sleeping	WT TL	WT TL 11170 Fr	NREM	28.5
freely_sleeping	WT TL	WT TL 11170 Fr	REM	2.78571428571429
freely_sleeping	WT NM	WT NM 11180 Fr	IS	19.6216216216216
freely_sleeping	WT NM	WT NM 11180 Fr	NREM	26.9189189189189
freely_sleeping	WT NM	WT NM 11180 Fr	REM	3.08108108108108
freely_sleeping	WT BR	WT BR 11190 Fr	IS	15.3103448275862
freely_sleeping	WT BR	WT BR 11190 Fr	NREM	34.9655172413793
freely_sleeping	WT BR	WT BR 11190 Fr	REM	2.06896551724138
headfixed	WT TL	WT TL 11201 Fi	IS	13.7055837563452
headfixed	WT TL	WT TL 11201 Fi	NREM	23.1472081218274
headfixed	WT TL	WT TL 11201 Fi	REM	2.13197969543147
headfixed	WT BR	WT BR 11290 Fi	IS	5.83783783783784
headfixed	WT BR	WT BR 11290 Fi	NREM	23.3513513513514
headfixed	WT BR	WT BR 11290 Fi	REM	0.648648648648649
