# Supplementary material for: Astrocytic Ca2+ signaling is reduced during sleep and is involved in the regulation of slow wave sleep
Source: Nat Commun. 2020 Jul 6;11:3240. doi: 10.1038/s41467-020-17062-2 (PMC7338360; doi:10.1038/s41467-020-17062-2)
Supplement: Supplementary file 9 — Source Data [file 41467_2020_17062_MOESM9_ESM.zip › Source Data/data 8c.xlsx]

## Sheet: Sheet1
genotype	mouse	trial	state	ratio
WT	WT NM	WT NM 11140 Fr	IS	21.3727598566308
WT	WT NM	WT NM 11140 Fr	NREM	34.8129032258064
WT	WT NM	WT NM 11140 Fr	REM	9.48978494623656
WT	WT BR	WT BR 11160 Fr	IS	26.2691919191919
WT	WT BR	WT BR 11160 Fr	NREM	27.6998316498316
WT	WT BR	WT BR 11160 Fr	REM	9.49360269360269
WT	WT TL	WT TL 11170 Fr	IS	20.9271825396825
WT	WT TL	WT TL 11170 Fr	NREM	44.7198412698413
WT	WT TL	WT TL 11170 Fr	REM	8.58511904761905
WT	WT NM	WT NM 11180 Fr	IS	19.803003003003
WT	WT NM	WT NM 11180 Fr	NREM	41.9615615615616
WT	WT NM	WT NM 11180 Fr	REM	9.69414414414414
WT	WT BR	WT BR 11190 Fr	IS	15.7605363984674
WT	WT BR	WT BR 11190 Fr	NREM	49.4793103448276
WT	WT BR	WT BR 11190 Fr	REM	6.72413793103448
IP3	IP3 M4	IP3 M4 12040 Fr	IS	21.4210648148148
IP3	IP3 M4	IP3 M4 12040 Fr	NREM	40.6472222222222
IP3	IP3 M4	IP3 M4 12040 Fr	REM	12.8375
IP3	IP3 M2	IP3 M2 12060 Fr	IS	19.9800899165061
IP3	IP3 M2	IP3 M2 12060 Fr	NREM	45.0754656390495
IP3	IP3 M2	IP3 M2 12060 Fr	REM	9.68914579319204
IP3	IP3 M2	IP3 M2 12100 Fr	IS	19.2909356725146
IP3	IP3 M2	IP3 M2 12100 Fr	NREM	42.2578947368421
IP3	IP3 M2	IP3 M2 12100 Fr	REM	6.65321637426901
IP3	IP3 M4	IP3 M4 12120 Fr	IS	25.1663247863248
IP3	IP3 M4	IP3 M4 12120 Fr	NREM	39.0268376068376
IP3	IP3 M4	IP3 M4 12120 Fr	REM	9.10290598290598
IP3	IP3 M4	IP3 M4 12150 Fr	IS	23.6695473251029
IP3	IP3 M4	IP3 M4 12150 Fr	NREM	49.975720164609
IP3	IP3 M4	IP3 M4 12150 Fr	REM	8.52716049382716
IP3	IP3 M1	IP3 M1 12161 Fr	IS	25.327025715672
IP3	IP3 M1	IP3 M1 12161 Fr	NREM	42.0118874332848
IP3	IP3 M1	IP3 M1 12161 Fr	REM	9.22319262493935
