# Supplementary material for: Astrocytic Ca2+ signaling is reduced during sleep and is involved in the regulation of slow wave sleep
Source: Nat Commun. 2020 Jul 6;11:3240. doi: 10.1038/s41467-020-17062-2 (PMC7338360; doi:10.1038/s41467-020-17062-2)
Supplement: Supplementary file 9 — Source Data [file 41467_2020_17062_MOESM9_ESM.zip › Source Data/data sup fig 5e.xlsx]

## Sheet: Sheet1
genotype	mouse	trial	state	roa_roi	roi_group	freq
wt_dual	wt_dual_TR16	20180115_TR16_trial_007	whisking	ROA	AS	0
wt_dual	wt_dual_TR16	20180115_TR16_trial_007	quiet	ROA	AS	0.358750258727612
wt_dual	wt_dual_TR16	20180115_TR16_trial_007	locomotion	ROA	AS	3.7134809883098
wt_dual	wt_dual_TR16	20180115_TR16_trial_008	quiet	ROA	AS	13.1285038992568
wt_dual	wt_dual_TR16	20180115_TR16_trial_008	locomotion	ROA	AS	3.31705986180787
wt_dual	wt_dual_TR16	20180115_TR16_trial_009	whisking	ROA	AS	6.83531303302563
wt_dual	wt_dual_TR16	20180115_TR16_trial_009	quiet	ROA	AS	7.8166368853872
wt_dual	wt_dual_TR16	20180115_TR16_trial_009	locomotion	ROA	AS	5.27999118994107
wt_dual	wt_dual_TR16	20180115_TR16_trial_010	whisking	ROA	AS	6.34749412564186
wt_dual	wt_dual_TR16	20180115_TR16_trial_010	quiet	ROA	AS	0.611804417831646
wt_dual	wt_dual_TR16	20180115_TR16_trial_010	locomotion	ROA	AS	4.83635570821985
wt_dual	wt_dual_TR16	20180115_TR16_trial_011	whisking	ROA	AS	4.31864097017917
wt_dual	wt_dual_TR16	20180115_TR16_trial_011	quiet	ROA	AS	0
wt_dual	wt_dual_TR16	20180115_TR16_trial_011	locomotion	ROA	AS	7.80726102099609
wt_dual	wt_dual_TR16	20180115_TR16_trial_012	whisking	ROA	AS	1.91081822896163
wt_dual	wt_dual_TR16	20180115_TR16_trial_012	quiet	ROA	AS	2.46069754290669
wt_dual	wt_dual_TR16	20180115_TR16_trial_012	locomotion	ROA	AS	13.1884699229204
wt_dual	wt_dual_TR16	20180115_TR16_trial_013	whisking	ROA	AS	5.5269122924536
wt_dual	wt_dual_TR16	20180115_TR16_trial_013	quiet	ROA	AS	0.960119465275884
wt_dual	wt_dual_TR16	20180115_TR16_trial_013	locomotion	ROA	AS	10.4645058117122
wt_dual	wt_dual_TR16	20180115_TR16_trial_014	whisking	ROA	AS	1.64714391444952
wt_dual	wt_dual_TR16	20180115_TR16_trial_014	quiet	ROA	AS	3.29069350647421
wt_dual	wt_dual_TR16	20180115_TR16_trial_014	locomotion	ROA	AS	7.98601017833461
wt_dual	wt_dual_TR16	20180115_TR16_trial_016	whisking	ROA	AS	2.3711282986744
wt_dual	wt_dual_TR16	20180115_TR16_trial_016	locomotion	ROA	AS	3.47909556780414
wt_dual	wt_dual_TR16	20180115_TR16_trial_017	whisking	ROA	AS	0.496644677085977
wt_dual	wt_dual_TR16	20180115_TR16_trial_017	quiet	ROA	AS	0.753373534719498
wt_dual	wt_dual_TR16	20180115_TR16_trial_017	locomotion	ROA	AS	6.49513048220149
wt_dual	wt_dual_TR15	20180116_TR15_trial_002	whisking	ROA	AS	1.01019550756211
wt_dual	wt_dual_TR15	20180116_TR15_trial_002	quiet	ROA	AS	2.71762891705572
wt_dual	wt_dual_TR15	20180116_TR15_trial_002	locomotion	ROA	AS	6.25732568511202
wt_dual	wt_dual_TR15	20180116_TR15_trial_003	whisking	ROA	AS	0.562894929127894
wt_dual	wt_dual_TR15	20180116_TR15_trial_003	quiet	ROA	AS	0
wt_dual	wt_dual_TR15	20180116_TR15_trial_003	locomotion	ROA	AS	2.39587545632429
wt_dual	wt_dual_TR15	20180116_TR15_trial_005	whisking	ROA	AS	1.87968435652421
wt_dual	wt_dual_TR15	20180116_TR15_trial_005	quiet	ROA	AS	0.557165714957065
wt_dual	wt_dual_TR15	20180116_TR15_trial_005	locomotion	ROA	AS	4.40034907209404
wt_dual	wt_dual_TR15	20180116_TR15_trial_006	whisking	ROA	AS	1.4987519545156
wt_dual	wt_dual_TR15	20180116_TR15_trial_006	quiet	ROA	AS	0
wt_dual	wt_dual_TR15	20180116_TR15_trial_006	locomotion	ROA	AS	2.28245659521829
wt_dual	wt_dual_TR15	20180116_TR15_trial_017	is	ROA	AS	2.500536913844
wt_dual	wt_dual_TR15	20180116_TR15_trial_017	nrem	ROA	AS	1.37815495186415
wt_dual	wt_dual_TR15	20180116_TR15_trial_018	nrem	ROA	AS	0.852412595868817
wt_dual	wt_dual_TR15	20180116_TR15_trial_018	rem	ROA	AS	0.368443680006798
wt_dual	wt_dual_TR15	20180116_TR15_trial_019	is	ROA	AS	0.153848249062854
wt_dual	wt_dual_TR15	20180116_TR15_trial_019	nrem	ROA	AS	0.0333107388701257
wt_dual	wt_dual_TR15	20180116_TR15_trial_019	rem	ROA	AS	0.200044248275384
wt_dual	wt_dual_TR15	20180116_TR15_trial_020	is	ROA	AS	0.390953577615913
wt_dual	wt_dual_TR15	20180116_TR15_trial_020	nrem	ROA	AS	0.456129354288301
wt_dual	wt_dual_TR15	20180116_TR15_trial_021	is	ROA	AS	1.824941227274
wt_dual	wt_dual_TR15	20180116_TR15_trial_021	nrem	ROA	AS	0.746468342901854
wt_dual	wt_dual_TR15	20180116_TR15_trial_021	rem	ROA	AS	0.912408317446868
wt_dual	wt_dual_TR16	20180117_TR16_trial_002	whisking	ROA	AS	7.40851936618082
wt_dual	wt_dual_TR16	20180117_TR16_trial_002	quiet	ROA	AS	3.09762813020504
wt_dual	wt_dual_TR16	20180117_TR16_trial_005	is	ROA	AS	0.136347820527759
wt_dual	wt_dual_TR16	20180117_TR16_trial_005	nrem	ROA	AS	0.858793264148012
wt_dual	wt_dual_TR16	20180117_TR16_trial_005	rem	ROA	AS	1.30938068944067
wt_dual	wt_dual_TR16	20180117_TR16_trial_006	nrem	ROA	AS	0.88895611148377
wt_dual	wt_dual_TR16	20180117_TR16_trial_007	nrem	ROA	AS	1.24838961331019
wt_dual	wt_dual_TR16	20180117_TR16_trial_008	is	ROA	AS	0.44414313226575
wt_dual	wt_dual_TR16	20180117_TR16_trial_008	nrem	ROA	AS	0.889170540920558
wt_dual	wt_dual_TR16	20180117_TR16_trial_010	nrem	ROA	AS	1.63278057310603
wt_dual	wt_dual_TR16	20180117_TR16_trial_010	rem	ROA	AS	1.88930701331331
wt_dual	wt_dual_TR16	20180117_TR16_trial_011	is	ROA	AS	0.801985976528042
wt_dual	wt_dual_TR16	20180117_TR16_trial_011	nrem	ROA	AS	1.00258146352326
wt_dual	wt_dual_TR16	20180117_TR16_trial_013	is	ROA	AS	0.514112116351438
wt_dual	wt_dual_TR16	20180117_TR16_trial_013	nrem	ROA	AS	0.728486905222612
wt_dual	wt_dual_TR16	20180117_TR16_trial_013	rem	ROA	AS	1.00007137211584
wt_dual	wt_dual_TR16	20180117_TR16_trial_014	is	ROA	AS	0.478417109589616
wt_dual	wt_dual_TR16	20180117_TR16_trial_014	nrem	ROA	AS	0.501641568538654
wt_dual	wt_dual_TR16	20180117_TR16_trial_015	is	ROA	AS	1.3482663195045
wt_dual	wt_dual_TR16	20180117_TR16_trial_015	nrem	ROA	AS	1.14022308111456
wt_dual	wt_dual_TR16	20180117_TR16_trial_015	rem	ROA	AS	0.811404720693024
wt_dual	wt_dual_TR16	20180117_TR16_trial_017	is	ROA	AS	0.151259947043685
wt_dual	wt_dual_TR16	20180117_TR16_trial_017	nrem	ROA	AS	0.117567310173801
wt_dual	wt_dual_TR16	20180117_TR16_trial_017	rem	ROA	AS	0.235134620347603
wt_dual	wt_dual_TR16	20180117_TR16_trial_018	is	ROA	AS	0.140661403247509
wt_dual	wt_dual_TR16	20180117_TR16_trial_018	nrem	ROA	AS	0.352866412557017
wt_dual	wt_dual_TR16	20180117_TR16_trial_018	rem	ROA	AS	0.317312032506555
wt_dual	wt_dual_TR16	20180117_TR16_trial_019	is	ROA	AS	0.131671957314407
wt_dual	wt_dual_TR16	20180117_TR16_trial_019	nrem	ROA	AS	0.556751820848319
wt_dual	wt_dual_TR16	20180117_TR16_trial_019	rem	ROA	AS	0.40736009477288
wt_dual	wt_dual_TR16	20180117_TR16_trial_020	is	ROA	AS	0.502997810702444
wt_dual	wt_dual_TR16	20180117_TR16_trial_021	is	ROA	AS	0.116154724805062
wt_dual	wt_dual_TR16	20180117_TR16_trial_021	nrem	ROA	AS	0.677340705524289
wt_dual	wt_dual_TR16	20180117_TR16_trial_021	rem	ROA	AS	0.774539042344663
wt_dual	wt_dual_TR16	20180117_TR16_trial_022	is	ROA	AS	0.0992211060293995
wt_dual	wt_dual_TR16	20180117_TR16_trial_022	rem	ROA	AS	0.272587287093363
wt_dual	wt_dual_BL15	20180118_BL15_trial_008	is	ROA	AS	0.260985989396951
wt_dual	wt_dual_BL15	20180118_BL15_trial_008	nrem	ROA	AS	0.143959883086782
wt_dual	wt_dual_BL15	20180118_BL15_trial_010	is	ROA	AS	0
wt_dual	wt_dual_BL15	20180118_BL15_trial_010	nrem	ROA	AS	0.316823522279212
wt_dual	wt_dual_BL15	20180118_BL15_trial_010	rem	ROA	AS	0.104300540099969
wt_dual	wt_dual_BL15	20180118_BL15_trial_013	is	ROA	AS	0.0652098175426942
wt_dual	wt_dual_BL15	20180118_BL15_trial_013	nrem	ROA	AS	0.365298181673042
wt_dual	wt_dual_BL15	20180118_BL15_trial_013	rem	ROA	AS	0.173892846780518
wt_dual	wt_dual_BL15	20180118_BL15_trial_014	is	ROA	AS	0.0869464259679211
wt_dual	wt_dual_BL15	20180118_BL15_trial_014	nrem	ROA	AS	0.245555330989939
wt_dual	wt_dual_BL15	20180118_BL15_trial_014	rem	ROA	AS	0.115950293700848
wt_dual	wt_dual_BL15	20180118_BL15_trial_019	is	ROA	AS	0.199909344818444
wt_dual	wt_dual_BL15	20180118_BL15_trial_019	nrem	ROA	AS	0.763158040189095
wt_dual	wt_dual_BL15	20180118_BL15_trial_019	rem	ROA	AS	0
wt_dual	wt_dual_NM16	20180119_NM16_trial_007	is	ROA	AS	0
wt_dual	wt_dual_NM16	20180119_NM16_trial_007	nrem	ROA	AS	0.242392157410045
wt_dual	wt_dual_NM16	20180119_NM16_trial_008	is	ROA	AS	0
wt_dual	wt_dual_NM16	20180119_NM16_trial_008	nrem	ROA	AS	0.648990958635918
wt_dual	wt_dual_NM16	20180119_NM16_trial_009	is	ROA	AS	0.200044242344761
wt_dual	wt_dual_NM16	20180119_NM16_trial_009	nrem	ROA	AS	0.166647311497996
wt_dual	wt_dual_NM16	20180119_NM16_trial_009	rem	ROA	AS	0.240757894366202
wt_dual	wt_dual_NM16	20180119_NM16_trial_010	nrem	ROA	AS	0.0683770097192053
wt_dual	wt_dual_NM16	20180119_NM16_trial_011	is	ROA	AS	0.266725688089674
wt_dual	wt_dual_NM16	20180119_NM16_trial_011	nrem	ROA	AS	0.237053547596114
wt_dual	wt_dual_NM16	20180119_NM16_trial_011	rem	ROA	AS	0.444392883360199
wt_dual	wt_dual_NM16	20180119_NM16_trial_013	is	ROA	AS	0.0631718753677516
wt_dual	wt_dual_NM16	20180119_NM16_trial_013	nrem	ROA	AS	0.325229301499659
wt_dual	wt_dual_NM16	20180119_NM16_trial_013	rem	ROA	AS	0
wt_dual	wt_dual_NM16	20180119_NM16_trial_017	nrem	ROA	AS	0.300066416892758
wt_dual	wt_dual_TL16	20180120_TL16_trial_008	is	ROA	AS	0.272695624886544
wt_dual	wt_dual_TL16	20180120_TL16_trial_008	nrem	ROA	AS	0.773072158178079
wt_dual	wt_dual_TL16	20180120_TL16_trial_009	is	ROA	AS	0.327345162655509
wt_dual	wt_dual_TL16	20180120_TL16_trial_009	nrem	ROA	AS	0.839619612611263
wt_dual	wt_dual_TL16	20180120_TL16_trial_009	rem	ROA	AS	0.471091949813648
wt_dual	wt_dual_TL16	20180120_TL16_trial_010	is	ROA	AS	0.0681659059167423
wt_dual	wt_dual_TL16	20180120_TL16_trial_010	nrem	ROA	AS	0.311702857179591
wt_dual	wt_dual_TL16	20180120_TL16_trial_010	rem	ROA	AS	0
wt_dual	wt_dual_TL16	20180120_TL16_trial_012	is	ROA	AS	1.29798800756367
wt_dual	wt_dual_TL16	20180120_TL16_trial_012	rem	ROA	AS	3.17105096758533
wt_dual	wt_dual_TL16	20180120_TL16_trial_013	is	ROA	AS	1.58114995191588
wt_dual	wt_dual_TL16	20180120_TL16_trial_013	nrem	ROA	AS	1.9537464358917
wt_dual	wt_dual_TL16	20180120_TL16_trial_014	nrem	ROA	AS	4.51760478127095
wt_dual	wt_dual_TL16	20180120_TL16_trial_015	is	ROA	AS	0.0681739001582713
wt_dual	wt_dual_TL16	20180120_TL16_trial_015	nrem	ROA	AS	0
wt_dual	wt_dual_TL16	20180120_TL16_trial_015	rem	ROA	AS	0.128340072361444
wt_dual	wt_dual_TL16	20180120_TL16_trial_016	is	ROA	AS	1.55268098294084
wt_dual	wt_dual_TL16	20180120_TL16_trial_016	rem	ROA	AS	1.64974683272632
wt_dual	wt_dual_TL16	20180120_TL16_trial_017	is	ROA	AS	NaN
wt_dual	wt_dual_TL16	20180120_TL16_trial_017	nrem	ROA	AS	NaN
wt_dual	wt_dual_TL16	20180120_TL16_trial_018	is	ROA	AS	NaN
wt_dual	wt_dual_TL16	20180120_TL16_trial_018	nrem	ROA	AS	NaN
wt_dual	wt_dual_TL15	20180121_TL15_trial_001	whisking	ROA	AS	9.39911976596222
wt_dual	wt_dual_TL15	20180121_TL15_trial_001	quiet	ROA	AS	6.50593764261189
wt_dual	wt_dual_TL15	20180121_TL15_trial_001	locomotion	ROA	AS	10.6349148514133
wt_dual	wt_dual_TL15	20180121_TL15_trial_002	whisking	ROA	AS	4.99917708854292
wt_dual	wt_dual_TL15	20180121_TL15_trial_002	quiet	ROA	AS	2.92040636648038
wt_dual	wt_dual_TL15	20180121_TL15_trial_002	locomotion	ROA	AS	7.75841233371205
wt_dual	wt_dual_TL15	20180121_TL15_trial_005	whisking	ROA	AS	2.68050126501958
wt_dual	wt_dual_TL15	20180121_TL15_trial_005	quiet	ROA	AS	1.77261521452321
wt_dual	wt_dual_TL15	20180121_TL15_trial_005	locomotion	ROA	AS	10.4189704531203
wt_dual	wt_dual_TL15	20180121_TL15_trial_009	whisking	ROA	AS	2.08075222181422
wt_dual	wt_dual_TL15	20180121_TL15_trial_009	quiet	ROA	AS	1.18895986347425
wt_dual	wt_dual_TL15	20180121_TL15_trial_009	locomotion	ROA	AS	4.62556580234023
wt_dual	wt_dual_TL15	20180121_TL15_trial_012	whisking	ROA	AS	6.60626666390325
wt_dual	wt_dual_TL15	20180121_TL15_trial_012	quiet	ROA	AS	5.73912267414972
wt_dual	wt_dual_TL15	20180121_TL15_trial_012	locomotion	ROA	AS	10.3876398556265
wt_dual	wt_dual_TL15	20180121_TL15_trial_014	whisking	ROA	AS	3.76967115297859
wt_dual	wt_dual_TL15	20180121_TL15_trial_014	locomotion	ROA	AS	5.87520071703486
wt_dual	wt_dual_TL15	20180121_TL15_trial_016	whisking	ROA	AS	1.07566540719743
wt_dual	wt_dual_TL15	20180121_TL15_trial_016	quiet	ROA	AS	0.382258636458547
wt_dual	wt_dual_TL15	20180121_TL15_trial_016	locomotion	ROA	AS	2.46885916353269
wt_dual	wt_dual_TL15	20180121_TL15_trial_017	whisking	ROA	AS	0.76319953599699
wt_dual	wt_dual_TL15	20180121_TL15_trial_017	quiet	ROA	AS	0.824260487738594
wt_dual	wt_dual_TL15	20180121_TL15_trial_017	locomotion	ROA	AS	2.81626195280784
wt_dual	wt_dual_TL15	20180121_TL15_trial_018	whisking	ROA	AS	1.12423073992921
wt_dual	wt_dual_TL15	20180121_TL15_trial_018	quiet	ROA	AS	1.51917975063494
wt_dual	wt_dual_TL15	20180121_TL15_trial_018	locomotion	ROA	AS	12.763865378173
wt_dual	wt_dual_TL15	20180121_TL15_trial_019	whisking	ROA	AS	7.20620816010252
wt_dual	wt_dual_TL15	20180121_TL15_trial_019	quiet	ROA	AS	3.81804229465166
wt_dual	wt_dual_TL15	20180121_TL15_trial_019	locomotion	ROA	AS	7.67120770535745
wt_dual	wt_dual_TR15	20180130_TR15_trial_003	whisking	ROA	AS	2.30489169146308
wt_dual	wt_dual_TR15	20180130_TR15_trial_003	quiet	ROA	AS	1.2226419514809
wt_dual	wt_dual_TR15	20180130_TR15_trial_003	locomotion	ROA	AS	11.8357257625387
wt_dual	wt_dual_TR15	20180130_TR15_trial_004	whisking	ROA	AS	3.66744598899172
wt_dual	wt_dual_TR15	20180130_TR15_trial_004	quiet	ROA	AS	0.873909747686675
wt_dual	wt_dual_TR15	20180130_TR15_trial_004	locomotion	ROA	AS	28.3451533082472
wt_dual	wt_dual_TR15	20180130_TR15_trial_005	whisking	ROA	AS	1.77822976717016
wt_dual	wt_dual_TR15	20180130_TR15_trial_005	quiet	ROA	AS	0.719506632015712
wt_dual	wt_dual_TR15	20180130_TR15_trial_005	locomotion	ROA	AS	10.0866405106886
wt_dual	wt_dual_TR15	20180130_TR15_trial_006	whisking	ROA	AS	4.47134102627717
wt_dual	wt_dual_TR15	20180130_TR15_trial_006	quiet	ROA	AS	1.39751978332402
wt_dual	wt_dual_TR15	20180130_TR15_trial_006	locomotion	ROA	AS	19.6594131730148
wt_dual	wt_dual_TR15	20180130_TR15_trial_007	whisking	ROA	AS	5.11622520717155
wt_dual	wt_dual_TR15	20180130_TR15_trial_007	quiet	ROA	AS	1.62068105737415
wt_dual	wt_dual_TR15	20180130_TR15_trial_007	locomotion	ROA	AS	10.7137389722709
wt_dual	wt_dual_TR15	20180130_TR15_trial_008	whisking	ROA	AS	2.54089641313691
wt_dual	wt_dual_TR15	20180130_TR15_trial_008	quiet	ROA	AS	0.859702961814288
wt_dual	wt_dual_TR15	20180130_TR15_trial_008	locomotion	ROA	AS	8.01731649518655
wt_dual	wt_dual_TR15	20180130_TR15_trial_010	whisking	ROA	AS	1.70088053448513
wt_dual	wt_dual_TR15	20180130_TR15_trial_010	quiet	ROA	AS	1.35624087136623
wt_dual	wt_dual_TR15	20180130_TR15_trial_010	locomotion	ROA	AS	15.190656045764
wt_dual	wt_dual_TL15	20180202_TL15_trial_009	is	ROA	AS	0.285647605746349
wt_dual	wt_dual_TL15	20180202_TL15_trial_009	nrem	ROA	AS	0.485862226221104
wt_dual	wt_dual_TL15	20180202_TL15_trial_009	rem	ROA	AS	0.142850464027341
wt_dual	wt_dual_TL15	20180202_TL15_trial_010	is	ROA	AS	NaN
wt_dual	wt_dual_TL15	20180202_TL15_trial_010	nrem	ROA	AS	NaN
wt_dual	wt_dual_TL15	20180202_TL15_trial_017	nrem	ROA	AS	0
wt_dual	wt_dual_TL15	20180202_TL15_trial_018	is	ROA	AS	1.20053548004248
wt_dual	wt_dual_TL15	20180202_TL15_trial_019	is	ROA	AS	0
wt_dual	wt_dual_TL15	20180202_TL15_trial_019	nrem	ROA	AS	0.352846138287056
wt_dual	wt_dual_TL15	20180202_TL15_trial_019	rem	ROA	AS	0.53337139846178
wt_dual	wt_dual_TL15	20180202_TL15_trial_020	is	ROA	AS	0.199021181412142
wt_dual	wt_dual_TL15	20180202_TL15_trial_020	nrem	ROA	AS	0.857525393732839
wt_dual	wt_dual_TL15	20180202_TL15_trial_021	is	ROA	AS	0
wt_dual	wt_dual_TL15	20180202_TL15_trial_021	rem	ROA	AS	5.42489191967842
wt_dual	wt_dual_TL15	20180202_TL15_trial_022	is	ROA	AS	0.428762671443744
wt_dual	wt_dual_TL15	20180202_TL15_trial_022	rem	ROA	AS	0.230712503622518
wt_dual	wt_dual_TL15	20180202_TL15_trial_023	is	ROA	AS	0.203693370641864
wt_dual	wt_dual_TL15	20180202_TL15_trial_024	is	ROA	AS	0.188424992481729
wt_dual	wt_dual_TL15	20180202_TL15_trial_024	nrem	ROA	AS	0.750455335580068
wt_dual	wt_dual_TL15	20180202_TL15_trial_024	rem	ROA	AS	0.974886858969395
wt_dual	wt_dual_TL15	20180202_TL15_trial_025	is	ROA	AS	0.748756395978677
wt_dual	wt_dual_TL15	20180202_TL15_trial_025	nrem	ROA	AS	0.229702985070961
wt_dual	wt_dual_TL15	20180202_TL15_trial_026	nrem	ROA	AS	0.145420143813872
wt_dual	wt_dual_TL15	20180202_TL15_trial_026	rem	ROA	AS	0.861067603671563
wt_dual	wt_dual_TL16	20180203_TL16_trial_007	is	ROA	AS	0.0332371408607351
wt_dual	wt_dual_TL16	20180203_TL16_trial_007	nrem	ROA	AS	0.631578022176244
wt_dual	wt_dual_TL16	20180203_TL16_trial_008	is	ROA	AS	0.204694304764076
wt_dual	wt_dual_TL16	20180203_TL16_trial_008	nrem	ROA	AS	0.495452953264682
wt_dual	wt_dual_TL16	20180203_TL16_trial_009	is	ROA	AS	0.666759924288095
wt_dual	wt_dual_TL16	20180203_TL16_trial_009	nrem	ROA	AS	1.8465155745278
wt_dual	wt_dual_TL16	20180203_TL16_trial_009	rem	ROA	AS	0.222419416697001
wt_dual	wt_dual_TL16	20180203_TL16_trial_010	is	ROA	AS	0.249089454895319
wt_dual	wt_dual_TL16	20180203_TL16_trial_010	nrem	ROA	AS	1.52515110837805
wt_dual	wt_dual_TL16	20180203_TL16_trial_011	nrem	ROA	AS	0.94095684693176
wt_dual	wt_dual_TL16	20180203_TL16_trial_012	nrem	ROA	AS	0.85946016643042
wt_dual	wt_dual_TL16	20180203_TL16_trial_014	is	ROA	AS	1.14712718890875
wt_dual	wt_dual_TL16	20180203_TL16_trial_014	nrem	ROA	AS	0.58809802933235
wt_dual	wt_dual_TL16	20180203_TL16_trial_015	is	ROA	AS	0.481374700215219
wt_dual	wt_dual_TL16	20180203_TL16_trial_016	is	ROA	AS	0.776131848774151
wt_dual	wt_dual_TL16	20180203_TL16_trial_016	rem	ROA	AS	0.680731172313335
wt_dual	wt_dual_TL16	20180203_TL16_trial_017	is	ROA	AS	0.657428073407116
wt_dual	wt_dual_TL16	20180203_TL16_trial_017	nrem	ROA	AS	0
wt_dual	wt_dual_TL16	20180203_TL16_trial_020	is	ROA	AS	1.68381741534222
wt_dual	wt_dual_TL16	20180203_TL16_trial_020	nrem	ROA	AS	1.3270385852995
wt_dual	wt_dual_TL16	20180203_TL16_trial_021	is	ROA	AS	2.0210336577916
wt_dual	wt_dual_TL16	20180203_TL16_trial_021	nrem	ROA	AS	1.61051119605268
wt_dual	wt_dual_TL16	20180203_TL16_trial_022	is	ROA	AS	1.89471911056594
wt_dual	wt_dual_TL16	20180203_TL16_trial_022	nrem	ROA	AS	3.57880610429188
wt_dual	wt_dual_TL16	20180203_TL16_trial_022	rem	ROA	AS	5.88102986758781
wt_dual	wt_dual_TL16	20180203_TL16_trial_023	is	ROA	AS	0.827626963197098
wt_dual	wt_dual_TL16	20180203_TL16_trial_023	nrem	ROA	AS	1.3334175969864
wt_dual	wt_dual_TL16	20180203_TL16_trial_024	is	ROA	AS	1.03065757425987
wt_dual	wt_dual_TL16	20180203_TL16_trial_024	nrem	ROA	AS	0.799961197760508
wt_dual	wt_dual_TL16	20180203_TL16_trial_024	rem	ROA	AS	0.833377241496723
wt_dual	wt_dual_TR15	20180204_TR15_trial_002	is	ROA	AS	0.727076804794446
wt_dual	wt_dual_TR15	20180204_TR15_trial_002	nrem	ROA	AS	0.476173413355181
wt_dual	wt_dual_TR15	20180204_TR15_trial_002	rem	ROA	AS	0.640141575503235
wt_dual	wt_dual_TR15	20180204_TR15_trial_005	is	ROA	AS	1.7074099292867
wt_dual	wt_dual_TR15	20180204_TR15_trial_005	nrem	ROA	AS	2.20071883509778
wt_dual	wt_dual_TR15	20180204_TR15_trial_005	rem	ROA	AS	1.19938420598413
wt_dual	wt_dual_TR15	20180204_TR15_trial_006	is	ROA	AS	2.83599056412528
wt_dual	wt_dual_TR15	20180204_TR15_trial_006	nrem	ROA	AS	5.3870533482402
wt_dual	wt_dual_TR15	20180204_TR15_trial_006	rem	ROA	AS	2.65419629719418
wt_dual	wt_dual_TR15	20180204_TR15_trial_007	is	ROA	AS	0.305930970639343
wt_dual	wt_dual_TR15	20180204_TR15_trial_007	nrem	ROA	AS	0.499883295179723
wt_dual	wt_dual_TR15	20180204_TR15_trial_008	is	ROA	AS	0.50016331207425
wt_dual	wt_dual_TR15	20180204_TR15_trial_008	nrem	ROA	AS	1.53044485060632
wt_dual	wt_dual_TR15	20180204_TR15_trial_008	rem	ROA	AS	2.66679066420995
wt_dual	wt_dual_TR15	20180204_TR15_trial_009	is	ROA	AS	2.5986077543941
wt_dual	wt_dual_TR15	20180204_TR15_trial_009	nrem	ROA	AS	6.86455823882792
wt_dual	wt_dual_TR15	20180204_TR15_trial_010	is	ROA	AS	3.64024229043877
wt_dual	wt_dual_TR15	20180204_TR15_trial_010	nrem	ROA	AS	6.40432961510099
wt_dual	wt_dual_TR15	20180204_TR15_trial_010	rem	ROA	AS	4.73032744503047
wt_dual	wt_dual_TR15	20180204_TR15_trial_011	is	ROA	AS	0.0302784058907897
wt_dual	wt_dual_TR15	20180204_TR15_trial_011	nrem	ROA	AS	0.142811878302318
wt_dual	wt_dual_TL15	20180205_TL15_trial_001	nrem	ROA	AS	3.20611155340519
wt_dual	wt_dual_TL15	20180205_TL15_trial_002	is	ROA	AS	0.934161633528563
wt_dual	wt_dual_TL15	20180205_TL15_trial_002	nrem	ROA	AS	3.61707210574883
wt_dual	wt_dual_TL15	20180205_TL15_trial_002	rem	ROA	AS	2.66604439963999
wt_dual	wt_dual_TL15	20180205_TL15_trial_003	nrem	ROA	AS	2.07040334794834
wt_dual	wt_dual_TL15	20180205_TL15_trial_003	rem	ROA	AS	4.48210864670923
wt_dual	wt_dual_TL15	20180205_TL15_trial_005	is	ROA	AS	5.81682362534793
wt_dual	wt_dual_TL15	20180205_TL15_trial_005	nrem	ROA	AS	1.90881931354803
wt_dual	wt_dual_TL15	20180205_TL15_trial_006	nrem	ROA	AS	5.54726598990857
wt_dual	wt_dual_TL15	20180205_TL15_trial_006	rem	ROA	AS	2.42855066486247
wt_dual	wt_dual_TL15	20180205_TL15_trial_010	is	ROA	AS	1.52688268466826
wt_dual	wt_dual_TL15	20180205_TL15_trial_010	nrem	ROA	AS	3.91296636718179
wt_dual	wt_dual_TL15	20180205_TL15_trial_011	is	ROA	AS	2.02683176715194
wt_dual	wt_dual_TL15	20180205_TL15_trial_011	nrem	ROA	AS	5.88761752874331
wt_dual	wt_dual_TL15	20180205_TL15_trial_012	is	ROA	AS	3.03088572941519
wt_dual	wt_dual_TL15	20180205_TL15_trial_012	nrem	ROA	AS	4.26509417057287
wt_dual	wt_dual_TL15	20180205_TL15_trial_012	rem	ROA	AS	4.02876729151199
wt_dual	wt_dual_TL15	20180205_TL15_trial_013	is	ROA	AS	1.80546568339246
wt_dual	wt_dual_TL15	20180205_TL15_trial_013	nrem	ROA	AS	3.1625310819937
wt_dual	wt_dual_TL15	20180205_TL15_trial_013	rem	ROA	AS	5.11182654258829
wt_dual	wt_dual_TL15	20180205_TL15_trial_018	is	ROA	AS	0.339861385167281
wt_dual	wt_dual_TL15	20180205_TL15_trial_018	nrem	ROA	AS	0.78935062186009
wt_dual	wt_dual_TL15	20180205_TL15_trial_018	rem	ROA	AS	0.38457071884153
wt_dual	wt_dual_TL15	20180205_TL15_trial_019	is	ROA	AS	1.78844482433093
wt_dual	wt_dual_TL15	20180205_TL15_trial_019	nrem	ROA	AS	3.24855559590821
wt_dual	wt_dual_TL15	20180205_TL15_trial_019	rem	ROA	AS	0.156450810149954
wt_dual	wt_dual_TL15	20180205_TL15_trial_020	is	ROA	AS	1.12320299026757
wt_dual	wt_dual_TL15	20180205_TL15_trial_020	nrem	ROA	AS	2.30408015153382
wt_dual	wt_dual_TL15	20180205_TL15_trial_020	rem	ROA	AS	1.37596711538119
wt_dual	wt_dual_TL15	20180205_TL15_trial_021	is	ROA	AS	1.29094779231815
wt_dual	wt_dual_TL15	20180205_TL15_trial_021	nrem	ROA	AS	2.72707280791941
wt_dual	wt_dual_TL15	20180205_TL15_trial_021	rem	ROA	AS	0.945238510613199
wt_dual	wt_dual_TL15	20180205_TL15_trial_022	is	ROA	AS	1.5494837989195
wt_dual	wt_dual_TL15	20180205_TL15_trial_022	nrem	ROA	AS	1.45437657982704
wt_dual	wt_dual_TL15	20180205_TL15_trial_023	nrem	ROA	AS	2.09793054464607
wt_dual	wt_dual_NM16	20180208_NM16_trial_002	whisking	ROA	AS	4.14462415732005
wt_dual	wt_dual_NM16	20180208_NM16_trial_002	quiet	ROA	AS	0.954554492993575
wt_dual	wt_dual_NM16	20180208_NM16_trial_002	locomotion	ROA	AS	15.4367031470255
wt_dual	wt_dual_NM16	20180208_NM16_trial_006	whisking	ROA	AS	8.64733702820553
wt_dual	wt_dual_NM16	20180208_NM16_trial_006	quiet	ROA	AS	5.96485304208198
wt_dual	wt_dual_NM16	20180208_NM16_trial_006	locomotion	ROA	AS	26.0865732711421
wt_dual	wt_dual_NM16	20180208_NM16_trial_007	whisking	ROA	AS	8.85420640602809
wt_dual	wt_dual_NM16	20180208_NM16_trial_007	quiet	ROA	AS	4.2011338150621
wt_dual	wt_dual_NM16	20180208_NM16_trial_007	locomotion	ROA	AS	26.1009375495281
wt_dual	wt_dual_NM16	20180208_NM16_trial_009	whisking	ROA	AS	2.52668660358871
wt_dual	wt_dual_NM16	20180208_NM16_trial_009	quiet	ROA	AS	2.76694428752253
wt_dual	wt_dual_NM16	20180208_NM16_trial_009	locomotion	ROA	AS	23.7616024951802
wt_dual	wt_dual_NM16	20180208_NM16_trial_010	is	ROA	AS	0.317966162613495
wt_dual	wt_dual_NM16	20180208_NM16_trial_010	nrem	ROA	AS	0.818152573894667
wt_dual	wt_dual_NM16	20180208_NM16_trial_010	rem	ROA	AS	1.21220768783899
wt_dual	wt_dual_NM16	20180208_NM16_trial_011	nrem	ROA	AS	2.2863759072259
wt_dual	wt_dual_NM16	20180208_NM16_trial_014	nrem	ROA	AS	4.68648645844368
wt_dual	wt_dual_NM16	20180208_NM16_trial_014	rem	ROA	AS	4.66731960891478
wt_dual	wt_dual_NM16	20180208_NM16_trial_015	nrem	ROA	AS	7.36356723328909
wt_dual	wt_dual_NM16	20180208_NM16_trial_015	rem	ROA	AS	4.64995634546583
wt_dual	wt_dual_NM16	20180208_NM16_trial_017	is	ROA	AS	1.80842635754941
wt_dual	wt_dual_NM16	20180208_NM16_trial_017	nrem	ROA	AS	1.78519734327455
wt_dual	wt_dual_NM16	20180208_NM16_trial_018	is	ROA	AS	3.04800175770715
wt_dual	wt_dual_NM16	20180208_NM16_trial_018	nrem	ROA	AS	2.38166318713005
wt_dual	wt_dual_NM16	20180208_NM16_trial_018	rem	ROA	AS	3.11297285519504
wt_dual	wt_dual_NM16	20180208_NM16_trial_021	is	ROA	AS	0.236919470664775
wt_dual	wt_dual_NM16	20180208_NM16_trial_021	nrem	ROA	AS	1.26314592334714
wt_dual	wt_dual_NM16	20180208_NM16_trial_021	rem	ROA	AS	1.67644413446093
wt_dual	wt_dual_NM16	20180208_NM16_trial_022	is	ROA	AS	0
wt_dual	wt_dual_NM16	20180208_NM16_trial_022	nrem	ROA	AS	0.820669871579412
wt_dual	wt_dual_NM16	20180208_NM16_trial_023	is	ROA	AS	1.15326949613058
wt_dual	wt_dual_NM16	20180208_NM16_trial_023	nrem	ROA	AS	1.95162020101191
wt_dual	wt_dual_NM16	20180208_NM16_trial_023	rem	ROA	AS	2.5378693391714
wt_dual	wt_dual_NM16	20180208_NM16_trial_024	is	ROA	AS	0.63248436677304
wt_dual	wt_dual_NM16	20180208_NM16_trial_024	nrem	ROA	AS	2.24026645157782
wt_dual	wt_dual_NM16	20180208_NM16_trial_024	rem	ROA	AS	3.312316942988
wt_dual	wt_dual_TR16	20180210_TR16_trial_004	is	ROA	AS	3.45112746953979
wt_dual	wt_dual_TR16	20180210_TR16_trial_004	nrem	ROA	AS	7.53301148825401
wt_dual	wt_dual_TR16	20180210_TR16_trial_004	rem	ROA	AS	4.30984063831129
wt_dual	wt_dual_TR16	20180210_TR16_trial_005	is	ROA	AS	0.552419236933306
wt_dual	wt_dual_TR16	20180210_TR16_trial_005	nrem	ROA	AS	1.92890235001072
wt_dual	wt_dual_TR16	20180210_TR16_trial_006	is	ROA	AS	0.856942817239046
wt_dual	wt_dual_TR16	20180210_TR16_trial_006	rem	ROA	AS	0.197841245034764
wt_dual	wt_dual_TR16	20180210_TR16_trial_007	is	ROA	AS	0.872661866376088
wt_dual	wt_dual_TR16	20180210_TR16_trial_007	nrem	ROA	AS	2.06493783606959
wt_dual	wt_dual_TR16	20180210_TR16_trial_009	is	ROA	AS	1.27887405768782
wt_dual	wt_dual_TR16	20180210_TR16_trial_009	nrem	ROA	AS	6.36215065088848
wt_dual	wt_dual_TR16	20180210_TR16_trial_010	is	ROA	AS	2.46667633908667
wt_dual	wt_dual_TR16	20180210_TR16_trial_010	nrem	ROA	AS	6.42388610962844
wt_dual	wt_dual_TR16	20180210_TR16_trial_010	rem	ROA	AS	3.36410719107094
wt_dual	wt_dual_TR16	20180210_TR16_trial_016	is	ROA	AS	0.700690257232904
wt_dual	wt_dual_TR16	20180210_TR16_trial_018	is	ROA	AS	0.830995498125366
wt_dual	wt_dual_TR16	20180210_TR16_trial_018	rem	ROA	AS	1.12536761962017
wt_dual	wt_dual_TR16	20180210_TR16_trial_019	is	ROA	AS	0.233830131683963
wt_dual	wt_dual_TR16	20180210_TR16_trial_019	nrem	ROA	AS	0.525171513245115
wt_dual	wt_dual_TR16	20180210_TR16_trial_019	rem	ROA	AS	0.0857043443317345
wt_dual	wt_dual_TR16	20180210_TR16_trial_020	is	ROA	AS	0.666845668979909
wt_dual	wt_dual_TR16	20180210_TR16_trial_020	rem	ROA	AS	0.666660328593591
wt_dual	wt_dual_TL16	20180211_TL16_trial_005	is	ROA	AS	0
wt_dual	wt_dual_TL16	20180211_TL16_trial_005	nrem	ROA	AS	1.13014920114629
wt_dual	wt_dual_TL16	20180211_TL16_trial_005	rem	ROA	AS	1.2724301301777
wt_dual	wt_dual_TL16	20180211_TL16_trial_006	is	ROA	AS	1.56636455639264
wt_dual	wt_dual_TL16	20180211_TL16_trial_006	nrem	ROA	AS	1.09546522507733
wt_dual	wt_dual_TL16	20180211_TL16_trial_006	rem	ROA	AS	1.47667267959315
wt_dual	wt_dual_TL16	20180211_TL16_trial_009	is	ROA	AS	1.25040839182103
wt_dual	wt_dual_TL16	20180211_TL16_trial_009	nrem	ROA	AS	2.14304270705764
wt_dual	wt_dual_TL16	20180211_TL16_trial_009	rem	ROA	AS	0.72717702444326
wt_dual	wt_dual_TL16	20180211_TL16_trial_011	is	ROA	AS	NaN
wt_dual	wt_dual_TL16	20180211_TL16_trial_011	nrem	ROA	AS	NaN
wt_dual	wt_dual_TL16	20180211_TL16_trial_012	rem	ROA	AS	NaN
wt_dual	wt_dual_TL16	20180211_TL16_trial_013	is	ROA	AS	10.2138622321381
wt_dual	wt_dual_TL16	20180211_TL16_trial_013	nrem	ROA	AS	6.4264212221715
wt_dual	wt_dual_TL16	20180211_TL16_trial_013	rem	ROA	AS	7.36670141135319
wt_dual	wt_dual_TL16	20180211_TL16_trial_015	is	ROA	AS	0
wt_dual	wt_dual_TL16	20180211_TL16_trial_015	nrem	ROA	AS	0.111825983927309
wt_dual	wt_dual_TL15	20180214_TL15_trial_008	nrem	ROA	AS	1.97944516436284
wt_dual	wt_dual_TL15	20180214_TL15_trial_008	rem	ROA	AS	0.331130391831069
wt_dual	wt_dual_TL15	20180214_TL15_trial_015	is	ROA	AS	6.99640745181852
wt_dual	wt_dual_TL15	20180214_TL15_trial_015	rem	ROA	AS	1.19998866289111
wt_dual	wt_dual_TL15	20180214_TL15_trial_016	is	ROA	AS	4.24135253876167
wt_dual	wt_dual_TL15	20180214_TL15_trial_016	nrem	ROA	AS	6.44493338360475
wt_dual	wt_dual_TL15	20180214_TL15_trial_017	is	ROA	AS	3.66786494347224
wt_dual	wt_dual_TL15	20180214_TL15_trial_017	nrem	ROA	AS	7.11118125312675
wt_dual	wt_dual_TL15	20180214_TL15_trial_017	rem	ROA	AS	5.9652786286815
wt_dual	wt_dual_TL15	20180214_TL15_trial_021	is	ROA	AS	2.53674118400907
wt_dual	wt_dual_TL15	20180214_TL15_trial_021	nrem	ROA	AS	1.90557715669026
wt_dual	wt_dual_TL15	20180214_TL15_trial_021	rem	ROA	AS	0.503360939472287
wt_dual	wt_dual_BL15	20180215_BL15_trial_013	is	ROA	AS	1.40422719337513
wt_dual	wt_dual_BL15	20180215_BL15_trial_013	nrem	ROA	AS	3.44612108319149
wt_dual	wt_dual_BL15	20180215_BL15_trial_013	rem	ROA	AS	1.02182115425702
wt_dual	wt_dual_TR15	20180221_TR15_trial_003	is	ROA	AS	0.266664179052539
wt_dual	wt_dual_TR15	20180221_TR15_trial_003	nrem	ROA	AS	0.0740982816863079
wt_dual	wt_dual_TR15	20180221_TR15_trial_003	rem	ROA	AS	0.222170379860122
wt_dual	wt_dual_TR15	20180221_TR15_trial_004	is	ROA	AS	0.242503424036
wt_dual	wt_dual_TR15	20180221_TR15_trial_004	rem	ROA	AS	0.392168637654581
wt_dual	wt_dual_NM16	20180222_NM16_1_trial_002	nrem	ROA	AS	2.98645131069207
wt_dual	wt_dual_NM16	20180222_NM16_1_trial_002	rem	ROA	AS	0.852532587253879
wt_dual	wt_dual_NM16	20180222_NM16_1_trial_003	nrem	ROA	AS	0
wt_dual	wt_dual_NM16	20180222_NM16_1_trial_004	is	ROA	AS	0.171361144950285
wt_dual	wt_dual_NM16	20180222_NM16_1_trial_004	nrem	ROA	AS	0.933463921782957
wt_dual	wt_dual_NM16	20180222_NM16_1_trial_004	rem	ROA	AS	0.51433023438751
wt_dual	wt_dual_NM16	20180222_NM16_1_trial_005	is	ROA	AS	0.13187752402714
wt_dual	wt_dual_NM16	20180222_NM16_1_trial_005	nrem	ROA	AS	0.190541696875447
wt_dual	wt_dual_NM16	20180222_NM16_1_trial_006	is	ROA	AS	0
wt_dual	wt_dual_NM16	20180222_NM16_1_trial_006	nrem	ROA	AS	0.372837105603256
wt_dual	wt_dual_NM16	20180222_NM16_1_trial_006	rem	ROA	AS	1.54267796929574
wt_dual	wt_dual_NM16	20180222_NM16_2_trial_001	is	ROA	AS	1.34440096305984
wt_dual	wt_dual_NM16	20180222_NM16_2_trial_001	nrem	ROA	AS	3.29213937298707
wt_dual	wt_dual_NM16	20180222_NM16_2_trial_001	rem	ROA	AS	0.406050209210651
wt_dual	wt_dual_NM16	20180222_NM16_2_trial_002	is	ROA	AS	2.30481558005852
wt_dual	wt_dual_NM16	20180222_NM16_2_trial_002	nrem	ROA	AS	3.30818535633319
wt_dual	wt_dual_NM16	20180222_NM16_2_trial_003	is	ROA	AS	4.80325359947116
wt_dual	wt_dual_NM16	20180222_NM16_2_trial_003	nrem	ROA	AS	8.41056623758164
wt_dual	wt_dual_NM16	20180222_NM16_2_trial_004	is	ROA	AS	5.12382008655377
wt_dual	wt_dual_NM16	20180222_NM16_2_trial_004	nrem	ROA	AS	6.37888710273697
wt_dual	wt_dual_NM16	20180222_NM16_2_trial_004	rem	ROA	AS	4.52694909436097
wt_dual	wt_dual_NM16	20180225_NM16_trial_001	whisking	ROA	AS	20.1475369061868
wt_dual	wt_dual_NM16	20180225_NM16_trial_001	quiet	ROA	AS	19.0024413703152
wt_dual	wt_dual_NM16	20180225_NM16_trial_001	locomotion	ROA	AS	17.7634003606454
wt_dual	wt_dual_NM16	20180225_NM16_trial_002	whisking	ROA	AS	NaN
wt_dual	wt_dual_NM16	20180225_NM16_trial_002	quiet	ROA	AS	NaN
wt_dual	wt_dual_NM16	20180225_NM16_trial_003	whisking	ROA	AS	14.8589787096522
wt_dual	wt_dual_NM16	20180225_NM16_trial_003	quiet	ROA	AS	6.931534978325
wt_dual	wt_dual_NM16	20180225_NM16_trial_003	locomotion	ROA	AS	12.549279028789
wt_dual	wt_dual_NM16	20180225_NM16_trial_004	whisking	ROA	AS	19.4969827980434
wt_dual	wt_dual_NM16	20180225_NM16_trial_004	quiet	ROA	AS	12.3883011778074
wt_dual	wt_dual_NM16	20180225_NM16_trial_004	locomotion	ROA	AS	27.9753069277812
wt_dual	wt_dual_NM16	20180225_NM16_trial_005	whisking	ROA	AS	34.219021628583
wt_dual	wt_dual_NM16	20180225_NM16_trial_005	quiet	ROA	AS	6.29472354613463
wt_dual	wt_dual_NM16	20180225_NM16_trial_005	locomotion	ROA	AS	21.2021086322801
wt_dual	wt_dual_NM16	20180225_NM16_trial_009	whisking	ROA	AS	19.8628543786193
wt_dual	wt_dual_NM16	20180225_NM16_trial_009	quiet	ROA	AS	6.09038107590056
wt_dual	wt_dual_NM16	20180225_NM16_trial_009	locomotion	ROA	AS	50.5993971542627
wt_dual	wt_dual_NM16	20180225_NM16_trial_010	whisking	ROA	AS	18.8547913628276
wt_dual	wt_dual_NM16	20180225_NM16_trial_010	quiet	ROA	AS	4.72776290021358
wt_dual	wt_dual_NM16	20180225_NM16_trial_010	locomotion	ROA	AS	21.8946006281116
wt_dual	wt_dual_NM16	20180225_NM16_trial_011	whisking	ROA	AS	22.062201705725
wt_dual	wt_dual_NM16	20180225_NM16_trial_011	quiet	ROA	AS	4.78867128648521
wt_dual	wt_dual_NM16	20180225_NM16_trial_011	locomotion	ROA	AS	22.1976492766371
wt_dual	wt_dual_NM16	20180225_NM16_trial_012	whisking	ROA	AS	15.3830408506756
wt_dual	wt_dual_NM16	20180225_NM16_trial_012	quiet	ROA	AS	2.27660897430827
wt_dual	wt_dual_NM16	20180225_NM16_trial_012	locomotion	ROA	AS	44.352858138803
wt_dual	wt_dual_NM16	20180225_NM16_trial_013	whisking	ROA	AS	14.9961880609404
wt_dual	wt_dual_NM16	20180225_NM16_trial_013	quiet	ROA	AS	4.37882860039373
wt_dual	wt_dual_NM16	20180225_NM16_trial_013	locomotion	ROA	AS	49.2635780718949
wt_dual	wt_dual_NM16	20180225_NM16_trial_016	whisking	ROA	AS	22.1443702867358
wt_dual	wt_dual_NM16	20180225_NM16_trial_016	quiet	ROA	AS	3.44821129394541
wt_dual	wt_dual_NM16	20180225_NM16_trial_016	locomotion	ROA	AS	32.6908648576111
wt_dual	wt_dual_NM16	20180225_NM16_trial_017	whisking	ROA	AS	34.8195875331523
wt_dual	wt_dual_NM16	20180225_NM16_trial_017	quiet	ROA	AS	9.08386742322467
wt_dual	wt_dual_NM16	20180225_NM16_trial_017	locomotion	ROA	AS	39.7869911638213
wt_dual	wt_dual_NM16	20180225_NM16_trial_018	whisking	ROA	AS	19.3052834320632
wt_dual	wt_dual_NM16	20180225_NM16_trial_018	quiet	ROA	AS	8.37787604359745
wt_dual	wt_dual_NM16	20180225_NM16_trial_018	locomotion	ROA	AS	21.2283155190071
wt_dual	wt_dual_NM16	20180225_NM16_trial_019	whisking	ROA	AS	22.3897319233943
wt_dual	wt_dual_NM16	20180225_NM16_trial_019	quiet	ROA	AS	8.11085312739423
wt_dual	wt_dual_NM16	20180225_NM16_trial_019	locomotion	ROA	AS	23.0371654341162
wt_dual	wt_dual_NM16	20180225_NM16_trial_020	whisking	ROA	AS	NaN
wt_dual	wt_dual_NM16	20180225_NM16_trial_020	quiet	ROA	AS	NaN
wt_dual	wt_dual_NM16	20180225_NM16_trial_020	locomotion	ROA	AS	NaN
wt_dual	wt_dual_NM16	20180225_NM16_trial_021	whisking	ROA	AS	15.5604028823241
wt_dual	wt_dual_NM16	20180225_NM16_trial_021	quiet	ROA	AS	11.0711838050568
wt_dual	wt_dual_NM16	20180225_NM16_trial_021	locomotion	ROA	AS	18.1042142503721
wt_dual	wt_dual_TL16	20180225_TL16_trial_001	whisking	ROA	AS	16.7965541887339
wt_dual	wt_dual_TL16	20180225_TL16_trial_001	quiet	ROA	AS	10.1212666829109
wt_dual	wt_dual_TL16	20180225_TL16_trial_002	whisking	ROA	AS	10.4941150497654
wt_dual	wt_dual_TL16	20180225_TL16_trial_002	quiet	ROA	AS	9.73566244077542
wt_dual	wt_dual_TL16	20180225_TL16_trial_002	locomotion	ROA	AS	30.1011699235565
wt_dual	wt_dual_TL16	20180225_TL16_trial_003	whisking	ROA	AS	21.5912878225486
wt_dual	wt_dual_TL16	20180225_TL16_trial_003	quiet	ROA	AS	7.74978400414729
wt_dual	wt_dual_TL16	20180225_TL16_trial_003	locomotion	ROA	AS	16.9358628916908
wt_dual	wt_dual_TL16	20180225_TL16_trial_004	whisking	ROA	AS	NaN
wt_dual	wt_dual_TL16	20180225_TL16_trial_004	quiet	ROA	AS	NaN
wt_dual	wt_dual_TL16	20180225_TL16_trial_004	locomotion	ROA	AS	NaN
wt_dual	wt_dual_TL16	20180225_TL16_trial_005	whisking	ROA	AS	22.3679686057863
wt_dual	wt_dual_TL16	20180225_TL16_trial_005	quiet	ROA	AS	9.66366214604758
wt_dual	wt_dual_TL16	20180225_TL16_trial_005	locomotion	ROA	AS	69.4156100603043
wt_dual	wt_dual_TL16	20180225_TL16_trial_006	whisking	ROA	AS	19.9943654003116
wt_dual	wt_dual_TL16	20180225_TL16_trial_006	quiet	ROA	AS	8.02623246695864
wt_dual	wt_dual_TL16	20180225_TL16_trial_007	whisking	ROA	AS	21.8972976799768
wt_dual	wt_dual_TL16	20180225_TL16_trial_007	quiet	ROA	AS	11.6454776106528
wt_dual	wt_dual_TL16	20180225_TL16_trial_008	whisking	ROA	AS	34.646046773083
wt_dual	wt_dual_TL16	20180225_TL16_trial_008	quiet	ROA	AS	18.6328672798377
wt_dual	wt_dual_TL16	20180225_TL16_trial_009	whisking	ROA	AS	22.7118108246788
wt_dual	wt_dual_TL16	20180225_TL16_trial_009	quiet	ROA	AS	9.47072985705787
wt_dual	wt_dual_TL16	20180225_TL16_trial_010	whisking	ROA	AS	16.2173586763445
wt_dual	wt_dual_TL16	20180225_TL16_trial_010	quiet	ROA	AS	8.39188107062626
wt_dual	wt_dual_TL16	20180225_TL16_trial_011	whisking	ROA	AS	33.5912377717666
wt_dual	wt_dual_TL16	20180225_TL16_trial_011	quiet	ROA	AS	21.150392380959
wt_dual	wt_dual_TL16	20180225_TL16_trial_011	locomotion	ROA	AS	46.3787826073239
wt_dual	wt_dual_TL16	20180225_TL16_trial_015	whisking	ROA	AS	9.66146922852096
wt_dual	wt_dual_TL16	20180225_TL16_trial_015	quiet	ROA	AS	2.85408893369541
wt_dual	wt_dual_BL15	20180226_BL15_trial_007	whisking	ROA	AS	19.287607557675
wt_dual	wt_dual_BL15	20180226_BL15_trial_007	quiet	ROA	AS	10.0184821107187
wt_dual	wt_dual_BL15	20180226_BL15_trial_007	locomotion	ROA	AS	31.857864288563
wt_dual	wt_dual_BL15	20180226_BL15_trial_008	whisking	ROA	AS	18.5436824605468
wt_dual	wt_dual_BL15	20180226_BL15_trial_008	quiet	ROA	AS	13.3321290260304
wt_dual	wt_dual_BL15	20180226_BL15_trial_008	locomotion	ROA	AS	32.6022321578881
wt_dual	wt_dual_BL15	20180226_BL15_trial_009	whisking	ROA	AS	15.5175595693556
wt_dual	wt_dual_BL15	20180226_BL15_trial_009	quiet	ROA	AS	5.43911880617099
wt_dual	wt_dual_BL15	20180226_BL15_trial_009	locomotion	ROA	AS	29.4962155213217
wt_dual	wt_dual_BL15	20180226_BL15_trial_010	whisking	ROA	AS	11.0281926924828
wt_dual	wt_dual_BL15	20180226_BL15_trial_010	quiet	ROA	AS	9.14992002572471
wt_dual	wt_dual_BL15	20180226_BL15_trial_010	locomotion	ROA	AS	31.4959359828529
wt_dual	wt_dual_BL15	20180226_BL15_trial_011	whisking	ROA	AS	17.1410425969441
wt_dual	wt_dual_BL15	20180226_BL15_trial_011	quiet	ROA	AS	17.9783460569914
wt_dual	wt_dual_BL15	20180226_BL15_trial_011	locomotion	ROA	AS	23.1259377134692
wt_dual	wt_dual_BL15	20180226_BL15_trial_012	whisking	ROA	AS	19.5987998976905
wt_dual	wt_dual_BL15	20180226_BL15_trial_012	quiet	ROA	AS	4.6017439476815
wt_dual	wt_dual_BL15	20180226_BL15_trial_012	locomotion	ROA	AS	29.6388400360283
wt_dual	wt_dual_BL15	20180226_BL15_trial_013	whisking	ROA	AS	7.9173348799054
wt_dual	wt_dual_BL15	20180226_BL15_trial_013	quiet	ROA	AS	5.51902831803789
wt_dual	wt_dual_BL15	20180226_BL15_trial_013	locomotion	ROA	AS	17.2346050370444
wt_dual	wt_dual_BL15	20180226_BL15_trial_016	whisking	ROA	AS	11.4428152083183
wt_dual	wt_dual_BL15	20180226_BL15_trial_016	quiet	ROA	AS	1.66207744476278
wt_dual	wt_dual_BL15	20180226_BL15_trial_016	locomotion	ROA	AS	21.6779281745626
wt_dual	wt_dual_BL15	20180226_BL15_trial_017	whisking	ROA	AS	12.9954331285028
wt_dual	wt_dual_BL15	20180226_BL15_trial_017	quiet	ROA	AS	7.35796738905766
wt_dual	wt_dual_BL15	20180226_BL15_trial_017	locomotion	ROA	AS	27.7460400034043
wt_dual	wt_dual_BL15	20180226_BL15_trial_018	whisking	ROA	AS	1.93643669518212
wt_dual	wt_dual_BL15	20180226_BL15_trial_018	quiet	ROA	AS	1.74884638584364
wt_dual	wt_dual_BL15	20180226_BL15_trial_018	locomotion	ROA	AS	11.9239764816478
wt_dual	wt_dual_TL15	20180228_TL15_trial_007	is	ROA	AS	NaN
wt_dual	wt_dual_TL15	20180228_TL15_trial_007	nrem	ROA	AS	NaN
wt_dual	wt_dual_TL15	20180228_TL15_trial_007	rem	ROA	AS	NaN
wt_dual	wt_dual_TL15	20180228_TL15_trial_008	is	ROA	AS	2.66609433510561
wt_dual	wt_dual_TL15	20180228_TL15_trial_008	nrem	ROA	AS	3.14891240489575
wt_dual	wt_dual_TL15	20180228_TL15_trial_009	is	ROA	AS	2.33278884968499
wt_dual	wt_dual_TL15	20180228_TL15_trial_009	nrem	ROA	AS	7.75253226000354
wt_dual	wt_dual_TL15	20180228_TL15_trial_009	rem	ROA	AS	3.33255549954998
wt_dual	wt_dual_TL15	20180228_TL15_trial_010	nrem	ROA	AS	3.40703927527536
wt_dual	wt_dual_TL15	20180228_TL15_trial_012	is	ROA	AS	0
wt_dual	wt_dual_TL15	20180228_TL15_trial_012	nrem	ROA	AS	3.11088655006673
wt_dual	wt_dual_TL15	20180228_TL15_trial_012	rem	ROA	AS	1.08570396370956
wt_dual	wt_dual_TL15	20180228_TL15_trial_013	is	ROA	AS	0
wt_dual	wt_dual_TL15	20180228_TL15_trial_013	nrem	ROA	AS	0
wt_dual	wt_dual_TL15	20180228_TL15_trial_015	is	ROA	AS	0
wt_dual	wt_dual_TL15	20180228_TL15_trial_015	nrem	ROA	AS	1.2857021388119
wt_dual	wt_dual_TL15	20180228_TL15_trial_015	rem	ROA	AS	0.107132845166015
wt_dual	wt_dual_TL15	20180228_TL15_trial_016	is	ROA	AS	2.00021931601434
wt_dual	wt_dual_TL15	20180228_TL15_trial_016	nrem	ROA	AS	3.24176468612343
wt_dual	wt_dual_TL15	20180228_TL15_trial_016	rem	ROA	AS	6.42127567151947
wt_dual	wt_dual_TL15	20180228_TL15_trial_018	is	ROA	AS	2.50891594108926
wt_dual	wt_dual_TL15	20180228_TL15_trial_018	nrem	ROA	AS	2.22643846105962
wt_dual	wt_dual_TL15	20180228_TL15_trial_019	is	ROA	AS	3.3048219828335
wt_dual	wt_dual_TL15	20180228_TL15_trial_019	nrem	ROA	AS	4.53717958690436
wt_dual	wt_dual_TL15	20180228_TL15_trial_019	rem	ROA	AS	7.22858525849922
wt_dual	wt_dual_TL15	20180228_TL15_trial_020	is	ROA	AS	1.61464323039711
wt_dual	wt_dual_TL15	20180228_TL15_trial_020	nrem	ROA	AS	1.87451236631727
wt_dual	wt_dual_TL15	20180228_TL15_trial_021	is	ROA	AS	1.05922358719012
wt_dual	wt_dual_TL15	20180228_TL15_trial_021	rem	ROA	AS	1.77249383883369
wt_dual	wt_dual_TL15	20180228_TL15_trial_023	is	ROA	AS	16.0052259863761
wt_dual	wt_dual_TL15	20180228_TL15_trial_023	nrem	ROA	AS	7.85294998569155
wt_dual	wt_dual_TL15	20180228_TL15_trial_023	rem	ROA	AS	8.31103209646679
wt_dual	wt_dual_TL15	20180228_TL15_trial_024	is	ROA	AS	1.01529542765274
wt_dual	wt_dual_TL15	20180228_TL15_trial_024	nrem	ROA	AS	1.09968029834643
wt_dual	wt_dual_TL15	20180228_TL15_trial_025	nrem	ROA	AS	0
wt_dual	wt_dual_TL15	20180228_TL15_trial_025	rem	ROA	AS	0
wt_dual	wt_dual_TR15	20180304_TR15_trial_001	nrem	ROA	AS	2.70765746638431
wt_dual	wt_dual_TR15	20180304_TR15_trial_001	rem	ROA	AS	1.44454906554715
wt_dual	wt_dual_TR15	20180304_TR15_trial_002	nrem	ROA	AS	NaN
wt_dual	wt_dual_TR15	20180304_TR15_trial_003	is	ROA	AS	NaN
wt_dual	wt_dual_TR15	20180304_TR15_trial_003	nrem	ROA	AS	NaN
wt_dual	wt_dual_TR15	20180304_TR15_trial_003	rem	ROA	AS	NaN
wt_dual	wt_dual_TR15	20180304_TR15_trial_005	nrem	ROA	AS	NaN
wt_dual	wt_dual_TR15	20180304_TR15_trial_007	is	ROA	AS	NaN
wt_dual	wt_dual_TR15	20180304_TR15_trial_007	nrem	ROA	AS	NaN
wt_dual	wt_dual_TR15	20180304_TR15_trial_007	rem	ROA	AS	NaN
wt_dual	wt_dual_TR15	20180304_TR15_trial_011	is	ROA	AS	1.63614830499733
wt_dual	wt_dual_TR15	20180304_TR15_trial_011	nrem	ROA	AS	0.818074152498667
wt_dual	wt_dual_TR15	20180304_TR15_trial_013	is	ROA	AS	0.285632985255469
wt_dual	wt_dual_TR15	20180304_TR15_trial_013	nrem	ROA	AS	0.562211329823811
wt_dual	wt_dual_TR15	20180304_TR15_trial_013	rem	ROA	AS	0.374964969239904
wt_dual	wt_dual_TR15	20180304_TR15_trial_014	nrem	ROA	AS	0.129050304086228
wt_dual	wt_dual_TR16	20180305_TR16_trial_002	rem	ROA	AS	0
wt_dual	wt_dual_TR16	20180305_TR16_trial_006	nrem	ROA	AS	0.302692539379105
wt_dual	wt_dual_TR16	20180305_TR16_trial_006	rem	ROA	AS	0.117619609366797
wt_dual	wt_dual_TR16	20180305_TR16_trial_007	is	ROA	AS	0.307620471031971
wt_dual	wt_dual_TR16	20180305_TR16_trial_007	nrem	ROA	AS	0.659186723639937
wt_dual	wt_dual_TR16	20180305_TR16_trial_007	rem	ROA	AS	1.01537496201178
wt_dual	wt_dual_TR16	20180305_TR16_trial_008	is	ROA	AS	0.681689618987378
wt_dual	wt_dual_TR16	20180305_TR16_trial_008	nrem	ROA	AS	4.85760960055656
wt_dual	wt_dual_TR16	20180305_TR16_trial_008	rem	ROA	AS	3.35751011361566
wt_dual	wt_dual_TR16	20180305_TR16_trial_009	is	ROA	AS	2.74935828712874
wt_dual	wt_dual_TR16	20180305_TR16_trial_009	nrem	ROA	AS	0.499883324932498
wt_dual	wt_dual_TR16	20180305_TR16_trial_009	rem	ROA	AS	0.656188715697825
wt_dual	wt_dual_TR16	20180305_TR16_trial_010	is	ROA	AS	0.180409003417746
wt_dual	wt_dual_TR16	20180305_TR16_trial_010	nrem	ROA	AS	0.210477170654037
wt_dual	wt_dual_TR16	20180305_TR16_trial_010	rem	ROA	AS	1.40335574958229
wt_dual	wt_dual_TR16	20180305_TR16_trial_011	is	ROA	AS	0.342969171893444
wt_dual	wt_dual_TR16	20180305_TR16_trial_011	nrem	ROA	AS	1.15620062017192
wt_dual	wt_dual_TR16	20180305_TR16_trial_012	is	ROA	AS	0.270730124784414
wt_dual	wt_dual_TR16	20180305_TR16_trial_012	nrem	ROA	AS	0.328917453753448
wt_dual	wt_dual_TR16	20180305_TR16_trial_012	rem	ROA	AS	0.311647296189969
wt_dual	wt_dual_TR16	20180305_TR16_trial_014	is	ROA	AS	1.71413582279056
wt_dual	wt_dual_TR16	20180305_TR16_trial_014	nrem	ROA	AS	0.263788295311956
wt_dual	wt_dual_TR16	20180305_TR16_trial_014	rem	ROA	AS	0.918226355531538
wt_dual	wt_dual_TR16	20180305_TR16_trial_015	is	ROA	AS	0.671547943484308
wt_dual	wt_dual_TR16	20180305_TR16_trial_015	nrem	ROA	AS	0.701022823981227
wt_dual	wt_dual_TR16	20180305_TR16_trial_015	rem	ROA	AS	0.24227720815537
wt_dual	wt_dual_TR16	20180305_TR16_trial_016	nrem	ROA	AS	0.54550174751035
wt_dual	wt_dual_TR16	20180305_TR16_trial_016	rem	ROA	AS	0
wt_dual	wt_dual_TR16	20180305_TR16_trial_018	nrem	ROA	AS	0.199953318071889
wt_dual	wt_dual_TR16	20180305_TR16_trial_018	rem	ROA	AS	0
wt_dual	wt_dual_TL16	20180306_TL16_trial_005	is	ROA	AS	2.62564829421568
wt_dual	wt_dual_TL16	20180306_TL16_trial_005	nrem	ROA	AS	2.99993746604271
wt_dual	wt_dual_TL16	20180306_TL16_trial_006	is	ROA	AS	0.799992489542509
wt_dual	wt_dual_TL16	20180306_TL16_trial_006	nrem	ROA	AS	0.571478072222398
wt_dual	wt_dual_TL16	20180306_TL16_trial_006	rem	ROA	AS	0.166627774977499
wt_dual	wt_dual_TL16	20180306_TL16_trial_007	is	ROA	AS	0
wt_dual	wt_dual_TL16	20180306_TL16_trial_007	nrem	ROA	AS	0.119998880573643
wt_dual	wt_dual_TL16	20180306_TL16_trial_008	is	ROA	AS	0.0706508714364972
wt_dual	wt_dual_TL16	20180306_TL16_trial_008	nrem	ROA	AS	1.48239745033432
wt_dual	wt_dual_TL16	20180306_TL16_trial_008	rem	ROA	AS	0.0666759904445509
wt_dual	wt_dual_TL16	20180306_TL16_trial_009	is	ROA	AS	0.395828693562155
wt_dual	wt_dual_TL16	20180306_TL16_trial_009	nrem	ROA	AS	0.708717625238919
wt_dual	wt_dual_TL16	20180306_TL16_trial_009	rem	ROA	AS	0.0714319012945106
wt_dual	wt_dual_TL16	20180306_TL16_trial_010	is	ROA	AS	0
wt_dual	wt_dual_TL16	20180306_TL16_trial_010	nrem	ROA	AS	0.433266092866083
wt_dual	wt_dual_TL16	20180306_TL16_trial_011	is	ROA	AS	0.360897501543771
wt_dual	wt_dual_TL16	20180306_TL16_trial_011	nrem	ROA	AS	0.623294573830865
wt_dual	wt_dual_TL16	20180306_TL16_trial_011	rem	ROA	AS	0.122459579616074
wt_dual	wt_dual_TL16	20180306_TL16_trial_012	is	ROA	AS	0.363722657866375
wt_dual	wt_dual_TL16	20180306_TL16_trial_012	nrem	ROA	AS	0.188130631528198
wt_dual	wt_dual_TL16	20180306_TL16_trial_012	rem	ROA	AS	1.09065452712545
wt_dual	wt_dual_TL16	20180306_TL16_trial_016	is	ROA	AS	0.691429029418364
wt_dual	wt_dual_TL16	20180306_TL16_trial_016	rem	ROA	AS	0.714347632795569
wt_dual	wt_dual_TL16	20180306_TL16_trial_017	is	ROA	AS	2.29088724280909
wt_dual	wt_dual_TL16	20180306_TL16_trial_017	nrem	ROA	AS	1.96361763669351
wt_dual	wt_dual_TL16	20180306_TL16_trial_018	is	ROA	AS	2.09723189647508
wt_dual	wt_dual_TL16	20180306_TL16_trial_018	nrem	ROA	AS	3.63687263899561
wt_dual	wt_dual_TL16	20180306_TL16_trial_018	rem	ROA	AS	3.75810172696213
wt_dual	wt_dual_TL16	20180306_TL16_trial_019	is	ROA	AS	0.509119661455338
wt_dual	wt_dual_TL16	20180306_TL16_trial_019	rem	ROA	AS	6.99348025222937
wt_dual	wt_dual_TL16	20180306_TL16_trial_022	is	ROA	AS	NaN
wt_dual	wt_dual_TR16	20180115_TR16_trial_007	whisking	ROI	AS	0
wt_dual	wt_dual_TR16	20180115_TR16_trial_007	quiet	ROI	AS	0
wt_dual	wt_dual_TR16	20180115_TR16_trial_007	locomotion	ROI	AS	0.122751683573438
wt_dual	wt_dual_TR16	20180115_TR16_trial_008	quiet	ROI	AS	0
wt_dual	wt_dual_TR16	20180115_TR16_trial_008	locomotion	ROI	AS	0.0484261501210654
wt_dual	wt_dual_TR16	20180115_TR16_trial_009	whisking	ROI	AS	1.04742508001164
wt_dual	wt_dual_TR16	20180115_TR16_trial_009	quiet	ROI	AS	0.244664944950387
wt_dual	wt_dual_TR16	20180115_TR16_trial_009	locomotion	ROI	AS	0.377152914553912
wt_dual	wt_dual_TR16	20180115_TR16_trial_010	whisking	ROI	AS	0
wt_dual	wt_dual_TR16	20180115_TR16_trial_010	quiet	ROI	AS	0
wt_dual	wt_dual_TR16	20180115_TR16_trial_010	locomotion	ROI	AS	0.116822429906542
wt_dual	wt_dual_TR16	20180115_TR16_trial_011	whisking	ROI	AS	0
wt_dual	wt_dual_TR16	20180115_TR16_trial_011	quiet	ROI	AS	0
wt_dual	wt_dual_TR16	20180115_TR16_trial_011	locomotion	ROI	AS	0.320827020764638
wt_dual	wt_dual_TR16	20180115_TR16_trial_012	whisking	ROI	AS	0
wt_dual	wt_dual_TR16	20180115_TR16_trial_012	quiet	ROI	AS	0
wt_dual	wt_dual_TR16	20180115_TR16_trial_012	locomotion	ROI	AS	0.0780234070221066
wt_dual	wt_dual_TR16	20180115_TR16_trial_013	whisking	ROI	AS	0
wt_dual	wt_dual_TR16	20180115_TR16_trial_013	quiet	ROI	AS	0
wt_dual	wt_dual_TR16	20180115_TR16_trial_013	locomotion	ROI	AS	0.215760074796826
wt_dual	wt_dual_TR16	20180115_TR16_trial_014	whisking	ROI	AS	0.0470274718814908
wt_dual	wt_dual_TR16	20180115_TR16_trial_014	quiet	ROI	AS	0
wt_dual	wt_dual_TR16	20180115_TR16_trial_014	locomotion	ROI	AS	0.456709918394081
wt_dual	wt_dual_TR16	20180115_TR16_trial_016	whisking	ROI	AS	0
wt_dual	wt_dual_TR16	20180115_TR16_trial_016	locomotion	ROI	AS	0.011443829868396
wt_dual	wt_dual_TR16	20180115_TR16_trial_017	whisking	ROI	AS	0
wt_dual	wt_dual_TR16	20180115_TR16_trial_017	quiet	ROI	AS	0
wt_dual	wt_dual_TR16	20180115_TR16_trial_017	locomotion	ROI	AS	0.106990922754252
wt_dual	wt_dual_TR15	20180116_TR15_trial_002	whisking	ROI	AS	0
wt_dual	wt_dual_TR15	20180116_TR15_trial_002	quiet	ROI	AS	0
wt_dual	wt_dual_TR15	20180116_TR15_trial_002	locomotion	ROI	AS	0.305745164960182
wt_dual	wt_dual_TR15	20180116_TR15_trial_003	whisking	ROI	AS	0
wt_dual	wt_dual_TR15	20180116_TR15_trial_003	quiet	ROI	AS	0
wt_dual	wt_dual_TR15	20180116_TR15_trial_003	locomotion	ROI	AS	0.162516686981252
wt_dual	wt_dual_TR15	20180116_TR15_trial_005	whisking	ROI	AS	0
wt_dual	wt_dual_TR15	20180116_TR15_trial_005	quiet	ROI	AS	0
wt_dual	wt_dual_TR15	20180116_TR15_trial_005	locomotion	ROI	AS	0.215965445528715
wt_dual	wt_dual_TR15	20180116_TR15_trial_006	whisking	ROI	AS	0
wt_dual	wt_dual_TR15	20180116_TR15_trial_006	quiet	ROI	AS	0
wt_dual	wt_dual_TR15	20180116_TR15_trial_006	locomotion	ROI	AS	0.352067760287777
wt_dual	wt_dual_TR15	20180116_TR15_trial_017	is	ROI	AS	0
wt_dual	wt_dual_TR15	20180116_TR15_trial_017	nrem	ROI	AS	0.0426257459505541
wt_dual	wt_dual_TR15	20180116_TR15_trial_018	nrem	ROI	AS	0
wt_dual	wt_dual_TR15	20180116_TR15_trial_018	rem	ROI	AS	0
wt_dual	wt_dual_TR15	20180116_TR15_trial_019	is	ROI	AS	0
wt_dual	wt_dual_TR15	20180116_TR15_trial_019	nrem	ROI	AS	0.0333333333333333
wt_dual	wt_dual_TR15	20180116_TR15_trial_019	rem	ROI	AS	0
wt_dual	wt_dual_TR15	20180116_TR15_trial_020	is	ROI	AS	0
wt_dual	wt_dual_TR15	20180116_TR15_trial_020	nrem	ROI	AS	0
wt_dual	wt_dual_TR15	20180116_TR15_trial_021	is	ROI	AS	0.0350877192982456
wt_dual	wt_dual_TR15	20180116_TR15_trial_021	nrem	ROI	AS	0
wt_dual	wt_dual_TR15	20180116_TR15_trial_021	rem	ROI	AS	0
wt_dual	wt_dual_TR16	20180117_TR16_trial_002	whisking	ROI	AS	0.48121759241989
wt_dual	wt_dual_TR16	20180117_TR16_trial_002	quiet	ROI	AS	0.0191791331031837
wt_dual	wt_dual_TR16	20180117_TR16_trial_005	is	ROI	AS	0
wt_dual	wt_dual_TR16	20180117_TR16_trial_005	nrem	ROI	AS	0
wt_dual	wt_dual_TR16	20180117_TR16_trial_005	rem	ROI	AS	0
wt_dual	wt_dual_TR16	20180117_TR16_trial_006	nrem	ROI	AS	0
wt_dual	wt_dual_TR16	20180117_TR16_trial_007	nrem	ROI	AS	0
wt_dual	wt_dual_TR16	20180117_TR16_trial_008	is	ROI	AS	0
wt_dual	wt_dual_TR16	20180117_TR16_trial_008	nrem	ROI	AS	0
wt_dual	wt_dual_TR16	20180117_TR16_trial_010	nrem	ROI	AS	0.0289855072463768
wt_dual	wt_dual_TR16	20180117_TR16_trial_010	rem	ROI	AS	0.0222222222222222
wt_dual	wt_dual_TR16	20180117_TR16_trial_011	is	ROI	AS	0
wt_dual	wt_dual_TR16	20180117_TR16_trial_011	nrem	ROI	AS	0
wt_dual	wt_dual_TR16	20180117_TR16_trial_013	is	ROI	AS	0
wt_dual	wt_dual_TR16	20180117_TR16_trial_013	nrem	ROI	AS	0
wt_dual	wt_dual_TR16	20180117_TR16_trial_013	rem	ROI	AS	0
wt_dual	wt_dual_TR16	20180117_TR16_trial_014	is	ROI	AS	0
wt_dual	wt_dual_TR16	20180117_TR16_trial_014	nrem	ROI	AS	0
wt_dual	wt_dual_TR16	20180117_TR16_trial_015	is	ROI	AS	0.0869565217391304
wt_dual	wt_dual_TR16	20180117_TR16_trial_015	nrem	ROI	AS	0
wt_dual	wt_dual_TR16	20180117_TR16_trial_015	rem	ROI	AS	0
wt_dual	wt_dual_TR16	20180117_TR16_trial_017	is	ROI	AS	0
wt_dual	wt_dual_TR16	20180117_TR16_trial_017	nrem	ROI	AS	0
wt_dual	wt_dual_TR16	20180117_TR16_trial_017	rem	ROI	AS	0
wt_dual	wt_dual_TR16	20180117_TR16_trial_018	is	ROI	AS	0
wt_dual	wt_dual_TR16	20180117_TR16_trial_018	nrem	ROI	AS	0
wt_dual	wt_dual_TR16	20180117_TR16_trial_018	rem	ROI	AS	0
wt_dual	wt_dual_TR16	20180117_TR16_trial_019	is	ROI	AS	0
wt_dual	wt_dual_TR16	20180117_TR16_trial_019	nrem	ROI	AS	0
wt_dual	wt_dual_TR16	20180117_TR16_trial_019	rem	ROI	AS	0
wt_dual	wt_dual_TR16	20180117_TR16_trial_020	is	ROI	AS	0
wt_dual	wt_dual_TR16	20180117_TR16_trial_021	is	ROI	AS	0
wt_dual	wt_dual_TR16	20180117_TR16_trial_021	nrem	ROI	AS	0
wt_dual	wt_dual_TR16	20180117_TR16_trial_021	rem	ROI	AS	0
wt_dual	wt_dual_TR16	20180117_TR16_trial_022	is	ROI	AS	0
wt_dual	wt_dual_TR16	20180117_TR16_trial_022	rem	ROI	AS	0
wt_dual	wt_dual_BL15	20180118_BL15_trial_008	is	ROI	AS	0
wt_dual	wt_dual_BL15	20180118_BL15_trial_008	nrem	ROI	AS	0
wt_dual	wt_dual_BL15	20180118_BL15_trial_010	is	ROI	AS	0
wt_dual	wt_dual_BL15	20180118_BL15_trial_010	nrem	ROI	AS	0
wt_dual	wt_dual_BL15	20180118_BL15_trial_010	rem	ROI	AS	0
wt_dual	wt_dual_BL15	20180118_BL15_trial_013	is	ROI	AS	0
wt_dual	wt_dual_BL15	20180118_BL15_trial_013	nrem	ROI	AS	0
wt_dual	wt_dual_BL15	20180118_BL15_trial_013	rem	ROI	AS	0
wt_dual	wt_dual_BL15	20180118_BL15_trial_014	is	ROI	AS	0
wt_dual	wt_dual_BL15	20180118_BL15_trial_014	nrem	ROI	AS	0
wt_dual	wt_dual_BL15	20180118_BL15_trial_014	rem	ROI	AS	0
wt_dual	wt_dual_BL15	20180118_BL15_trial_019	is	ROI	AS	0
wt_dual	wt_dual_BL15	20180118_BL15_trial_019	nrem	ROI	AS	0
wt_dual	wt_dual_BL15	20180118_BL15_trial_019	rem	ROI	AS	0
wt_dual	wt_dual_NM16	20180119_NM16_trial_007	is	ROI	AS	0
wt_dual	wt_dual_NM16	20180119_NM16_trial_007	nrem	ROI	AS	0
wt_dual	wt_dual_NM16	20180119_NM16_trial_008	is	ROI	AS	0
wt_dual	wt_dual_NM16	20180119_NM16_trial_008	nrem	ROI	AS	0
wt_dual	wt_dual_NM16	20180119_NM16_trial_009	is	ROI	AS	0
wt_dual	wt_dual_NM16	20180119_NM16_trial_009	nrem	ROI	AS	0
wt_dual	wt_dual_NM16	20180119_NM16_trial_009	rem	ROI	AS	0
wt_dual	wt_dual_NM16	20180119_NM16_trial_010	nrem	ROI	AS	0
wt_dual	wt_dual_NM16	20180119_NM16_trial_011	is	ROI	AS	0
wt_dual	wt_dual_NM16	20180119_NM16_trial_011	nrem	ROI	AS	0
wt_dual	wt_dual_NM16	20180119_NM16_trial_011	rem	ROI	AS	0
wt_dual	wt_dual_NM16	20180119_NM16_trial_013	is	ROI	AS	0
wt_dual	wt_dual_NM16	20180119_NM16_trial_013	nrem	ROI	AS	0
wt_dual	wt_dual_NM16	20180119_NM16_trial_013	rem	ROI	AS	0
wt_dual	wt_dual_NM16	20180119_NM16_trial_017	nrem	ROI	AS	0
wt_dual	wt_dual_TL16	20180120_TL16_trial_008	is	ROI	AS	0
wt_dual	wt_dual_TL16	20180120_TL16_trial_008	nrem	ROI	AS	0
wt_dual	wt_dual_TL16	20180120_TL16_trial_009	is	ROI	AS	0.109090909090909
wt_dual	wt_dual_TL16	20180120_TL16_trial_009	nrem	ROI	AS	0
wt_dual	wt_dual_TL16	20180120_TL16_trial_009	rem	ROI	AS	0.0247933884297521
wt_dual	wt_dual_TL16	20180120_TL16_trial_010	is	ROI	AS	0
wt_dual	wt_dual_TL16	20180120_TL16_trial_010	nrem	ROI	AS	0
wt_dual	wt_dual_TL16	20180120_TL16_trial_010	rem	ROI	AS	0
wt_dual	wt_dual_TL16	20180120_TL16_trial_012	is	ROI	AS	0.0177777777777778
wt_dual	wt_dual_TL16	20180120_TL16_trial_012	rem	ROI	AS	0
wt_dual	wt_dual_TL16	20180120_TL16_trial_013	is	ROI	AS	0
wt_dual	wt_dual_TL16	20180120_TL16_trial_013	nrem	ROI	AS	0.0328317373461012
wt_dual	wt_dual_TL16	20180120_TL16_trial_014	nrem	ROI	AS	0.211764705882353
wt_dual	wt_dual_TL16	20180120_TL16_trial_015	is	ROI	AS	0
wt_dual	wt_dual_TL16	20180120_TL16_trial_015	nrem	ROI	AS	0
wt_dual	wt_dual_TL16	20180120_TL16_trial_015	rem	ROI	AS	0
wt_dual	wt_dual_TL16	20180120_TL16_trial_016	is	ROI	AS	0
wt_dual	wt_dual_TL16	20180120_TL16_trial_016	rem	ROI	AS	0.0214285714285714
wt_dual	wt_dual_TL16	20180120_TL16_trial_017	is	ROI	AS	NaN
wt_dual	wt_dual_TL16	20180120_TL16_trial_017	nrem	ROI	AS	NaN
wt_dual	wt_dual_TL16	20180120_TL16_trial_018	is	ROI	AS	NaN
wt_dual	wt_dual_TL16	20180120_TL16_trial_018	nrem	ROI	AS	NaN
wt_dual	wt_dual_TL15	20180121_TL15_trial_001	whisking	ROI	AS	0
wt_dual	wt_dual_TL15	20180121_TL15_trial_001	quiet	ROI	AS	0
wt_dual	wt_dual_TL15	20180121_TL15_trial_001	locomotion	ROI	AS	0.492758742493819
wt_dual	wt_dual_TL15	20180121_TL15_trial_002	whisking	ROI	AS	0
wt_dual	wt_dual_TL15	20180121_TL15_trial_002	quiet	ROI	AS	0
wt_dual	wt_dual_TL15	20180121_TL15_trial_002	locomotion	ROI	AS	0.200631618056846
wt_dual	wt_dual_TL15	20180121_TL15_trial_005	whisking	ROI	AS	0.157950157950158
wt_dual	wt_dual_TL15	20180121_TL15_trial_005	quiet	ROI	AS	0
wt_dual	wt_dual_TL15	20180121_TL15_trial_005	locomotion	ROI	AS	0.450892190930991
wt_dual	wt_dual_TL15	20180121_TL15_trial_009	whisking	ROI	AS	0.122549019607843
wt_dual	wt_dual_TL15	20180121_TL15_trial_009	quiet	ROI	AS	0
wt_dual	wt_dual_TL15	20180121_TL15_trial_009	locomotion	ROI	AS	0.087263419174682
wt_dual	wt_dual_TL15	20180121_TL15_trial_012	whisking	ROI	AS	0
wt_dual	wt_dual_TL15	20180121_TL15_trial_012	quiet	ROI	AS	0
wt_dual	wt_dual_TL15	20180121_TL15_trial_012	locomotion	ROI	AS	0.257197970993784
wt_dual	wt_dual_TL15	20180121_TL15_trial_014	whisking	ROI	AS	0
wt_dual	wt_dual_TL15	20180121_TL15_trial_014	locomotion	ROI	AS	0.134806216064407
wt_dual	wt_dual_TL15	20180121_TL15_trial_016	whisking	ROI	AS	0
wt_dual	wt_dual_TL15	20180121_TL15_trial_016	quiet	ROI	AS	0
wt_dual	wt_dual_TL15	20180121_TL15_trial_016	locomotion	ROI	AS	0.201842459372736
wt_dual	wt_dual_TL15	20180121_TL15_trial_017	whisking	ROI	AS	0
wt_dual	wt_dual_TL15	20180121_TL15_trial_017	quiet	ROI	AS	0
wt_dual	wt_dual_TL15	20180121_TL15_trial_017	locomotion	ROI	AS	0.40232454179705
wt_dual	wt_dual_TL15	20180121_TL15_trial_018	whisking	ROI	AS	0
wt_dual	wt_dual_TL15	20180121_TL15_trial_018	quiet	ROI	AS	0
wt_dual	wt_dual_TL15	20180121_TL15_trial_018	locomotion	ROI	AS	0.665710774272839
wt_dual	wt_dual_TL15	20180121_TL15_trial_019	whisking	ROI	AS	0
wt_dual	wt_dual_TL15	20180121_TL15_trial_019	quiet	ROI	AS	0
wt_dual	wt_dual_TL15	20180121_TL15_trial_019	locomotion	ROI	AS	0.205920205920206
wt_dual	wt_dual_TR15	20180130_TR15_trial_003	whisking	ROI	AS	0.0305997552019584
wt_dual	wt_dual_TR15	20180130_TR15_trial_003	quiet	ROI	AS	0
wt_dual	wt_dual_TR15	20180130_TR15_trial_003	locomotion	ROI	AS	0.975927130774236
wt_dual	wt_dual_TR15	20180130_TR15_trial_004	whisking	ROI	AS	0.0362162628265931
wt_dual	wt_dual_TR15	20180130_TR15_trial_004	quiet	ROI	AS	0
wt_dual	wt_dual_TR15	20180130_TR15_trial_004	locomotion	ROI	AS	3.04418985270049
wt_dual	wt_dual_TR15	20180130_TR15_trial_005	whisking	ROI	AS	0.0355805058361913
wt_dual	wt_dual_TR15	20180130_TR15_trial_005	quiet	ROI	AS	0
wt_dual	wt_dual_TR15	20180130_TR15_trial_005	locomotion	ROI	AS	1.7458777885548
wt_dual	wt_dual_TR15	20180130_TR15_trial_006	whisking	ROI	AS	0.101954120645709
wt_dual	wt_dual_TR15	20180130_TR15_trial_006	quiet	ROI	AS	0
wt_dual	wt_dual_TR15	20180130_TR15_trial_006	locomotion	ROI	AS	1.96688600137777
wt_dual	wt_dual_TR15	20180130_TR15_trial_007	whisking	ROI	AS	0.0681818181818182
wt_dual	wt_dual_TR15	20180130_TR15_trial_007	quiet	ROI	AS	0.00977071391349661
wt_dual	wt_dual_TR15	20180130_TR15_trial_007	locomotion	ROI	AS	1.29016553067186
wt_dual	wt_dual_TR15	20180130_TR15_trial_008	whisking	ROI	AS	0.0140405616224649
wt_dual	wt_dual_TR15	20180130_TR15_trial_008	quiet	ROI	AS	0
wt_dual	wt_dual_TR15	20180130_TR15_trial_008	locomotion	ROI	AS	0.17625458996328
wt_dual	wt_dual_TR15	20180130_TR15_trial_010	whisking	ROI	AS	0
wt_dual	wt_dual_TR15	20180130_TR15_trial_010	quiet	ROI	AS	0
wt_dual	wt_dual_TR15	20180130_TR15_trial_010	locomotion	ROI	AS	0.611104210657061
wt_dual	wt_dual_TL15	20180202_TL15_trial_009	is	ROI	AS	0
wt_dual	wt_dual_TL15	20180202_TL15_trial_009	nrem	ROI	AS	0
wt_dual	wt_dual_TL15	20180202_TL15_trial_009	rem	ROI	AS	0
wt_dual	wt_dual_TL15	20180202_TL15_trial_010	is	ROI	AS	NaN
wt_dual	wt_dual_TL15	20180202_TL15_trial_010	nrem	ROI	AS	NaN
wt_dual	wt_dual_TL15	20180202_TL15_trial_017	nrem	ROI	AS	0
wt_dual	wt_dual_TL15	20180202_TL15_trial_018	is	ROI	AS	0
wt_dual	wt_dual_TL15	20180202_TL15_trial_019	is	ROI	AS	0
wt_dual	wt_dual_TL15	20180202_TL15_trial_019	nrem	ROI	AS	0
wt_dual	wt_dual_TL15	20180202_TL15_trial_019	rem	ROI	AS	0
wt_dual	wt_dual_TL15	20180202_TL15_trial_020	is	ROI	AS	0
wt_dual	wt_dual_TL15	20180202_TL15_trial_020	nrem	ROI	AS	0
wt_dual	wt_dual_TL15	20180202_TL15_trial_021	is	ROI	AS	0
wt_dual	wt_dual_TL15	20180202_TL15_trial_021	rem	ROI	AS	0
wt_dual	wt_dual_TL15	20180202_TL15_trial_022	is	ROI	AS	0
wt_dual	wt_dual_TL15	20180202_TL15_trial_022	rem	ROI	AS	0
wt_dual	wt_dual_TL15	20180202_TL15_trial_023	is	ROI	AS	0
wt_dual	wt_dual_TL15	20180202_TL15_trial_024	is	ROI	AS	0
wt_dual	wt_dual_TL15	20180202_TL15_trial_024	nrem	ROI	AS	0
wt_dual	wt_dual_TL15	20180202_TL15_trial_024	rem	ROI	AS	0
wt_dual	wt_dual_TL15	20180202_TL15_trial_025	is	ROI	AS	0
wt_dual	wt_dual_TL15	20180202_TL15_trial_025	nrem	ROI	AS	0
wt_dual	wt_dual_TL15	20180202_TL15_trial_026	nrem	ROI	AS	0
wt_dual	wt_dual_TL15	20180202_TL15_trial_026	rem	ROI	AS	0
wt_dual	wt_dual_TL16	20180203_TL16_trial_007	is	ROI	AS	0
wt_dual	wt_dual_TL16	20180203_TL16_trial_007	nrem	ROI	AS	0
wt_dual	wt_dual_TL16	20180203_TL16_trial_008	is	ROI	AS	0
wt_dual	wt_dual_TL16	20180203_TL16_trial_008	nrem	ROI	AS	0
wt_dual	wt_dual_TL16	20180203_TL16_trial_009	is	ROI	AS	0
wt_dual	wt_dual_TL16	20180203_TL16_trial_009	nrem	ROI	AS	0
wt_dual	wt_dual_TL16	20180203_TL16_trial_009	rem	ROI	AS	0
wt_dual	wt_dual_TL16	20180203_TL16_trial_010	is	ROI	AS	0
wt_dual	wt_dual_TL16	20180203_TL16_trial_010	nrem	ROI	AS	0
wt_dual	wt_dual_TL16	20180203_TL16_trial_011	nrem	ROI	AS	0.0588235294117647
wt_dual	wt_dual_TL16	20180203_TL16_trial_012	nrem	ROI	AS	0
wt_dual	wt_dual_TL16	20180203_TL16_trial_014	is	ROI	AS	0.0882352941176471
wt_dual	wt_dual_TL16	20180203_TL16_trial_014	nrem	ROI	AS	0
wt_dual	wt_dual_TL16	20180203_TL16_trial_015	is	ROI	AS	0
wt_dual	wt_dual_TL16	20180203_TL16_trial_016	is	ROI	AS	0
wt_dual	wt_dual_TL16	20180203_TL16_trial_016	rem	ROI	AS	0
wt_dual	wt_dual_TL16	20180203_TL16_trial_017	is	ROI	AS	0
wt_dual	wt_dual_TL16	20180203_TL16_trial_017	nrem	ROI	AS	0
wt_dual	wt_dual_TL16	20180203_TL16_trial_020	is	ROI	AS	0
wt_dual	wt_dual_TL16	20180203_TL16_trial_020	nrem	ROI	AS	0
wt_dual	wt_dual_TL16	20180203_TL16_trial_021	is	ROI	AS	0
wt_dual	wt_dual_TL16	20180203_TL16_trial_021	nrem	ROI	AS	0.0315789473684211
wt_dual	wt_dual_TL16	20180203_TL16_trial_022	is	ROI	AS	0
wt_dual	wt_dual_TL16	20180203_TL16_trial_022	nrem	ROI	AS	0.0300751879699248
wt_dual	wt_dual_TL16	20180203_TL16_trial_022	rem	ROI	AS	0
wt_dual	wt_dual_TL16	20180203_TL16_trial_023	is	ROI	AS	0
wt_dual	wt_dual_TL16	20180203_TL16_trial_023	nrem	ROI	AS	0
wt_dual	wt_dual_TL16	20180203_TL16_trial_024	is	ROI	AS	0
wt_dual	wt_dual_TL16	20180203_TL16_trial_024	nrem	ROI	AS	0
wt_dual	wt_dual_TL16	20180203_TL16_trial_024	rem	ROI	AS	0
wt_dual	wt_dual_TR15	20180204_TR15_trial_002	is	ROI	AS	0
wt_dual	wt_dual_TR15	20180204_TR15_trial_002	nrem	ROI	AS	0
wt_dual	wt_dual_TR15	20180204_TR15_trial_002	rem	ROI	AS	0
wt_dual	wt_dual_TR15	20180204_TR15_trial_005	is	ROI	AS	0.106666666666667
wt_dual	wt_dual_TR15	20180204_TR15_trial_005	nrem	ROI	AS	0
wt_dual	wt_dual_TR15	20180204_TR15_trial_005	rem	ROI	AS	0
wt_dual	wt_dual_TR15	20180204_TR15_trial_006	is	ROI	AS	0.145454545454545
wt_dual	wt_dual_TR15	20180204_TR15_trial_006	nrem	ROI	AS	0.177558569667078
wt_dual	wt_dual_TR15	20180204_TR15_trial_006	rem	ROI	AS	0.0363636363636364
wt_dual	wt_dual_TR15	20180204_TR15_trial_007	is	ROI	AS	0
wt_dual	wt_dual_TR15	20180204_TR15_trial_007	nrem	ROI	AS	0
wt_dual	wt_dual_TR15	20180204_TR15_trial_008	is	ROI	AS	0
wt_dual	wt_dual_TR15	20180204_TR15_trial_008	nrem	ROI	AS	0
wt_dual	wt_dual_TR15	20180204_TR15_trial_008	rem	ROI	AS	0.0416666666666667
wt_dual	wt_dual_TR15	20180204_TR15_trial_009	is	ROI	AS	0.0196818107265868
wt_dual	wt_dual_TR15	20180204_TR15_trial_009	nrem	ROI	AS	0.173076923076923
wt_dual	wt_dual_TR15	20180204_TR15_trial_010	is	ROI	AS	0
wt_dual	wt_dual_TR15	20180204_TR15_trial_010	nrem	ROI	AS	0.313340167501596
wt_dual	wt_dual_TR15	20180204_TR15_trial_010	rem	ROI	AS	0.0865384615384615
wt_dual	wt_dual_TR15	20180204_TR15_trial_011	is	ROI	AS	0
wt_dual	wt_dual_TR15	20180204_TR15_trial_011	nrem	ROI	AS	0
wt_dual	wt_dual_TL15	20180205_TL15_trial_001	nrem	ROI	AS	0.0552995391705069
wt_dual	wt_dual_TL15	20180205_TL15_trial_002	is	ROI	AS	0
wt_dual	wt_dual_TL15	20180205_TL15_trial_002	nrem	ROI	AS	0.0492105802747591
wt_dual	wt_dual_TL15	20180205_TL15_trial_002	rem	ROI	AS	0
wt_dual	wt_dual_TL15	20180205_TL15_trial_003	nrem	ROI	AS	0.0701754385964912
wt_dual	wt_dual_TL15	20180205_TL15_trial_003	rem	ROI	AS	0
wt_dual	wt_dual_TL15	20180205_TL15_trial_005	is	ROI	AS	0
wt_dual	wt_dual_TL15	20180205_TL15_trial_005	nrem	ROI	AS	0
wt_dual	wt_dual_TL15	20180205_TL15_trial_006	nrem	ROI	AS	0.181818181818182
wt_dual	wt_dual_TL15	20180205_TL15_trial_006	rem	ROI	AS	0
wt_dual	wt_dual_TL15	20180205_TL15_trial_010	is	ROI	AS	0
wt_dual	wt_dual_TL15	20180205_TL15_trial_010	nrem	ROI	AS	0.109072730302525
wt_dual	wt_dual_TL15	20180205_TL15_trial_011	is	ROI	AS	0.0482703137570394
wt_dual	wt_dual_TL15	20180205_TL15_trial_011	nrem	ROI	AS	0.149439601494396
wt_dual	wt_dual_TL15	20180205_TL15_trial_012	is	ROI	AS	0.363636363636364
wt_dual	wt_dual_TL15	20180205_TL15_trial_012	nrem	ROI	AS	0.148760330578512
wt_dual	wt_dual_TL15	20180205_TL15_trial_012	rem	ROI	AS	0.167832167832168
wt_dual	wt_dual_TL15	20180205_TL15_trial_013	is	ROI	AS	0
wt_dual	wt_dual_TL15	20180205_TL15_trial_013	nrem	ROI	AS	0.0170940170940171
wt_dual	wt_dual_TL15	20180205_TL15_trial_013	rem	ROI	AS	0.111111111111111
wt_dual	wt_dual_TL15	20180205_TL15_trial_018	is	ROI	AS	0
wt_dual	wt_dual_TL15	20180205_TL15_trial_018	nrem	ROI	AS	0.0789179472565052
wt_dual	wt_dual_TL15	20180205_TL15_trial_018	rem	ROI	AS	0
wt_dual	wt_dual_TL15	20180205_TL15_trial_019	is	ROI	AS	0
wt_dual	wt_dual_TL15	20180205_TL15_trial_019	nrem	ROI	AS	0.140687949863931
wt_dual	wt_dual_TL15	20180205_TL15_trial_019	rem	ROI	AS	0
wt_dual	wt_dual_TL15	20180205_TL15_trial_020	is	ROI	AS	0
wt_dual	wt_dual_TL15	20180205_TL15_trial_020	nrem	ROI	AS	0
wt_dual	wt_dual_TL15	20180205_TL15_trial_020	rem	ROI	AS	0
wt_dual	wt_dual_TL15	20180205_TL15_trial_021	is	ROI	AS	0.0181818181818182
wt_dual	wt_dual_TL15	20180205_TL15_trial_021	nrem	ROI	AS	0.110671936758893
wt_dual	wt_dual_TL15	20180205_TL15_trial_021	rem	ROI	AS	0.0242424242424242
wt_dual	wt_dual_TL15	20180205_TL15_trial_022	is	ROI	AS	0.0158102766798419
wt_dual	wt_dual_TL15	20180205_TL15_trial_022	nrem	ROI	AS	0
wt_dual	wt_dual_TL15	20180205_TL15_trial_023	nrem	ROI	AS	0.0559440559440559
wt_dual	wt_dual_NM16	20180208_NM16_trial_002	whisking	ROI	AS	0.0812787862367922
wt_dual	wt_dual_NM16	20180208_NM16_trial_002	quiet	ROI	AS	0
wt_dual	wt_dual_NM16	20180208_NM16_trial_002	locomotion	ROI	AS	1.79910044977511
wt_dual	wt_dual_NM16	20180208_NM16_trial_006	whisking	ROI	AS	0.365240613708959
wt_dual	wt_dual_NM16	20180208_NM16_trial_006	quiet	ROI	AS	0.100512489607505
wt_dual	wt_dual_NM16	20180208_NM16_trial_006	locomotion	ROI	AS	3.72178347117716
wt_dual	wt_dual_NM16	20180208_NM16_trial_007	whisking	ROI	AS	0.0552916120576671
wt_dual	wt_dual_NM16	20180208_NM16_trial_007	quiet	ROI	AS	0.0711305007587254
wt_dual	wt_dual_NM16	20180208_NM16_trial_007	locomotion	ROI	AS	3.56214555765595
wt_dual	wt_dual_NM16	20180208_NM16_trial_009	whisking	ROI	AS	0
wt_dual	wt_dual_NM16	20180208_NM16_trial_009	quiet	ROI	AS	0
wt_dual	wt_dual_NM16	20180208_NM16_trial_009	locomotion	ROI	AS	2.70518110958276
wt_dual	wt_dual_NM16	20180208_NM16_trial_010	is	ROI	AS	0
wt_dual	wt_dual_NM16	20180208_NM16_trial_010	nrem	ROI	AS	0
wt_dual	wt_dual_NM16	20180208_NM16_trial_010	rem	ROI	AS	0
wt_dual	wt_dual_NM16	20180208_NM16_trial_011	nrem	ROI	AS	0.051948051948052
wt_dual	wt_dual_NM16	20180208_NM16_trial_014	nrem	ROI	AS	0.152335815842925
wt_dual	wt_dual_NM16	20180208_NM16_trial_014	rem	ROI	AS	0.25
wt_dual	wt_dual_NM16	20180208_NM16_trial_015	nrem	ROI	AS	0.463636363636364
wt_dual	wt_dual_NM16	20180208_NM16_trial_015	rem	ROI	AS	0.3
wt_dual	wt_dual_NM16	20180208_NM16_trial_017	is	ROI	AS	0
wt_dual	wt_dual_NM16	20180208_NM16_trial_017	nrem	ROI	AS	0.0357142857142857
wt_dual	wt_dual_NM16	20180208_NM16_trial_018	is	ROI	AS	0.0952380952380952
wt_dual	wt_dual_NM16	20180208_NM16_trial_018	nrem	ROI	AS	0.0835693393379451
wt_dual	wt_dual_NM16	20180208_NM16_trial_018	rem	ROI	AS	0
wt_dual	wt_dual_NM16	20180208_NM16_trial_021	is	ROI	AS	0
wt_dual	wt_dual_NM16	20180208_NM16_trial_021	nrem	ROI	AS	0.0252631578947368
wt_dual	wt_dual_NM16	20180208_NM16_trial_021	rem	ROI	AS	0.0728744939271255
wt_dual	wt_dual_NM16	20180208_NM16_trial_022	is	ROI	AS	0
wt_dual	wt_dual_NM16	20180208_NM16_trial_022	nrem	ROI	AS	0.0256410256410256
wt_dual	wt_dual_NM16	20180208_NM16_trial_023	is	ROI	AS	0
wt_dual	wt_dual_NM16	20180208_NM16_trial_023	nrem	ROI	AS	0
wt_dual	wt_dual_NM16	20180208_NM16_trial_023	rem	ROI	AS	0
wt_dual	wt_dual_NM16	20180208_NM16_trial_024	is	ROI	AS	0
wt_dual	wt_dual_NM16	20180208_NM16_trial_024	nrem	ROI	AS	0.060542867713834
wt_dual	wt_dual_NM16	20180208_NM16_trial_024	rem	ROI	AS	0.190045248868778
wt_dual	wt_dual_TR16	20180210_TR16_trial_004	is	ROI	AS	0
wt_dual	wt_dual_TR16	20180210_TR16_trial_004	nrem	ROI	AS	0.233333333333333
wt_dual	wt_dual_TR16	20180210_TR16_trial_004	rem	ROI	AS	0.0545454545454545
wt_dual	wt_dual_TR16	20180210_TR16_trial_005	is	ROI	AS	0.019047619047619
wt_dual	wt_dual_TR16	20180210_TR16_trial_005	nrem	ROI	AS	0
wt_dual	wt_dual_TR16	20180210_TR16_trial_006	is	ROI	AS	0
wt_dual	wt_dual_TR16	20180210_TR16_trial_006	rem	ROI	AS	0
wt_dual	wt_dual_TR16	20180210_TR16_trial_007	is	ROI	AS	0
wt_dual	wt_dual_TR16	20180210_TR16_trial_007	nrem	ROI	AS	0.051948051948052
wt_dual	wt_dual_TR16	20180210_TR16_trial_009	is	ROI	AS	0
wt_dual	wt_dual_TR16	20180210_TR16_trial_009	nrem	ROI	AS	0.181818181818182
wt_dual	wt_dual_TR16	20180210_TR16_trial_010	is	ROI	AS	0.025974025974026
wt_dual	wt_dual_TR16	20180210_TR16_trial_010	nrem	ROI	AS	0.140762463343108
wt_dual	wt_dual_TR16	20180210_TR16_trial_010	rem	ROI	AS	0.0303030303030303
wt_dual	wt_dual_TR16	20180210_TR16_trial_016	is	ROI	AS	0
wt_dual	wt_dual_TR16	20180210_TR16_trial_018	is	ROI	AS	0.162191385835286
wt_dual	wt_dual_TR16	20180210_TR16_trial_018	rem	ROI	AS	0
wt_dual	wt_dual_TR16	20180210_TR16_trial_019	is	ROI	AS	0
wt_dual	wt_dual_TR16	20180210_TR16_trial_019	nrem	ROI	AS	0
wt_dual	wt_dual_TR16	20180210_TR16_trial_019	rem	ROI	AS	0
wt_dual	wt_dual_TR16	20180210_TR16_trial_020	is	ROI	AS	0
wt_dual	wt_dual_TR16	20180210_TR16_trial_020	rem	ROI	AS	0
wt_dual	wt_dual_TL16	20180211_TL16_trial_005	is	ROI	AS	0
wt_dual	wt_dual_TL16	20180211_TL16_trial_005	nrem	ROI	AS	0
wt_dual	wt_dual_TL16	20180211_TL16_trial_005	rem	ROI	AS	0
wt_dual	wt_dual_TL16	20180211_TL16_trial_006	is	ROI	AS	0
wt_dual	wt_dual_TL16	20180211_TL16_trial_006	nrem	ROI	AS	0.0952380952380952
wt_dual	wt_dual_TL16	20180211_TL16_trial_006	rem	ROI	AS	0
wt_dual	wt_dual_TL16	20180211_TL16_trial_009	is	ROI	AS	0
wt_dual	wt_dual_TL16	20180211_TL16_trial_009	nrem	ROI	AS	0
wt_dual	wt_dual_TL16	20180211_TL16_trial_009	rem	ROI	AS	0
wt_dual	wt_dual_TL16	20180211_TL16_trial_011	is	ROI	AS	NaN
wt_dual	wt_dual_TL16	20180211_TL16_trial_011	nrem	ROI	AS	NaN
wt_dual	wt_dual_TL16	20180211_TL16_trial_012	rem	ROI	AS	NaN
wt_dual	wt_dual_TL16	20180211_TL16_trial_013	is	ROI	AS	0.157894736842105
wt_dual	wt_dual_TL16	20180211_TL16_trial_013	nrem	ROI	AS	0.185758513931889
wt_dual	wt_dual_TL16	20180211_TL16_trial_013	rem	ROI	AS	1.15789473684211
wt_dual	wt_dual_TL16	20180211_TL16_trial_015	is	ROI	AS	0
wt_dual	wt_dual_TL16	20180211_TL16_trial_015	nrem	ROI	AS	0
wt_dual	wt_dual_TL15	20180214_TL15_trial_008	nrem	ROI	AS	0.202020202020202
wt_dual	wt_dual_TL15	20180214_TL15_trial_008	rem	ROI	AS	0
wt_dual	wt_dual_TL15	20180214_TL15_trial_015	is	ROI	AS	0
wt_dual	wt_dual_TL15	20180214_TL15_trial_015	rem	ROI	AS	0
wt_dual	wt_dual_TL15	20180214_TL15_trial_016	is	ROI	AS	0.121212121212121
wt_dual	wt_dual_TL15	20180214_TL15_trial_016	nrem	ROI	AS	0.111111111111111
wt_dual	wt_dual_TL15	20180214_TL15_trial_017	is	ROI	AS	0
wt_dual	wt_dual_TL15	20180214_TL15_trial_017	nrem	ROI	AS	0.277777777777778
wt_dual	wt_dual_TL15	20180214_TL15_trial_017	rem	ROI	AS	0.140350877192982
wt_dual	wt_dual_TL15	20180214_TL15_trial_021	is	ROI	AS	0
wt_dual	wt_dual_TL15	20180214_TL15_trial_021	nrem	ROI	AS	0.0249121155922164
wt_dual	wt_dual_TL15	20180214_TL15_trial_021	rem	ROI	AS	0
wt_dual	wt_dual_BL15	20180215_BL15_trial_013	is	ROI	AS	0
wt_dual	wt_dual_BL15	20180215_BL15_trial_013	nrem	ROI	AS	0
wt_dual	wt_dual_BL15	20180215_BL15_trial_013	rem	ROI	AS	0
wt_dual	wt_dual_TR15	20180221_TR15_trial_003	is	ROI	AS	0
wt_dual	wt_dual_TR15	20180221_TR15_trial_003	nrem	ROI	AS	0
wt_dual	wt_dual_TR15	20180221_TR15_trial_003	rem	ROI	AS	0
wt_dual	wt_dual_TR15	20180221_TR15_trial_004	is	ROI	AS	0
wt_dual	wt_dual_TR15	20180221_TR15_trial_004	rem	ROI	AS	0
wt_dual	wt_dual_NM16	20180222_NM16_1_trial_002	nrem	ROI	AS	0.0574162679425837
wt_dual	wt_dual_NM16	20180222_NM16_1_trial_002	rem	ROI	AS	0.0315789473684211
wt_dual	wt_dual_NM16	20180222_NM16_1_trial_003	nrem	ROI	AS	0
wt_dual	wt_dual_NM16	20180222_NM16_1_trial_004	is	ROI	AS	0
wt_dual	wt_dual_NM16	20180222_NM16_1_trial_004	nrem	ROI	AS	0
wt_dual	wt_dual_NM16	20180222_NM16_1_trial_004	rem	ROI	AS	0
wt_dual	wt_dual_NM16	20180222_NM16_1_trial_005	is	ROI	AS	0
wt_dual	wt_dual_NM16	20180222_NM16_1_trial_005	nrem	ROI	AS	0
wt_dual	wt_dual_NM16	20180222_NM16_1_trial_006	is	ROI	AS	0
wt_dual	wt_dual_NM16	20180222_NM16_1_trial_006	nrem	ROI	AS	0
wt_dual	wt_dual_NM16	20180222_NM16_1_trial_006	rem	ROI	AS	0
wt_dual	wt_dual_NM16	20180222_NM16_2_trial_001	is	ROI	AS	0.0823798627002288
wt_dual	wt_dual_NM16	20180222_NM16_2_trial_001	nrem	ROI	AS	0.172248803827751
wt_dual	wt_dual_NM16	20180222_NM16_2_trial_001	rem	ROI	AS	0
wt_dual	wt_dual_NM16	20180222_NM16_2_trial_002	is	ROI	AS	0.0371517027863777
wt_dual	wt_dual_NM16	20180222_NM16_2_trial_002	nrem	ROI	AS	0.0549199084668192
wt_dual	wt_dual_NM16	20180222_NM16_2_trial_003	is	ROI	AS	0.0574162679425837
wt_dual	wt_dual_NM16	20180222_NM16_2_trial_003	nrem	ROI	AS	0.236842105263158
wt_dual	wt_dual_NM16	20180222_NM16_2_trial_004	is	ROI	AS	0.140350877192982
wt_dual	wt_dual_NM16	20180222_NM16_2_trial_004	nrem	ROI	AS	0.126315789473684
wt_dual	wt_dual_NM16	20180222_NM16_2_trial_004	rem	ROI	AS	0.175438596491228
wt_dual	wt_dual_NM16	20180225_NM16_trial_001	whisking	ROI	AS	0.147942672214517
wt_dual	wt_dual_NM16	20180225_NM16_trial_001	quiet	ROI	AS	0
wt_dual	wt_dual_NM16	20180225_NM16_trial_001	locomotion	ROI	AS	4.3731778425656
wt_dual	wt_dual_NM16	20180225_NM16_trial_002	whisking	ROI	AS	NaN
wt_dual	wt_dual_NM16	20180225_NM16_trial_002	quiet	ROI	AS	NaN
wt_dual	wt_dual_NM16	20180225_NM16_trial_003	whisking	ROI	AS	0.137962750057484
wt_dual	wt_dual_NM16	20180225_NM16_trial_003	quiet	ROI	AS	0
wt_dual	wt_dual_NM16	20180225_NM16_trial_003	locomotion	ROI	AS	10.7784431137725
wt_dual	wt_dual_NM16	20180225_NM16_trial_004	whisking	ROI	AS	0.530489765298467
wt_dual	wt_dual_NM16	20180225_NM16_trial_004	quiet	ROI	AS	0.0203018203965622
wt_dual	wt_dual_NM16	20180225_NM16_trial_004	locomotion	ROI	AS	3.80316248636859
wt_dual	wt_dual_NM16	20180225_NM16_trial_005	whisking	ROI	AS	0.798375953189239
wt_dual	wt_dual_NM16	20180225_NM16_trial_005	quiet	ROI	AS	0.0353808353808354
wt_dual	wt_dual_NM16	20180225_NM16_trial_005	locomotion	ROI	AS	2.20048899755501
wt_dual	wt_dual_NM16	20180225_NM16_trial_009	whisking	ROI	AS	0.218570387760058
wt_dual	wt_dual_NM16	20180225_NM16_trial_009	quiet	ROI	AS	0
wt_dual	wt_dual_NM16	20180225_NM16_trial_009	locomotion	ROI	AS	3.53287536800785
wt_dual	wt_dual_NM16	20180225_NM16_trial_010	whisking	ROI	AS	0.794664057559451
wt_dual	wt_dual_NM16	20180225_NM16_trial_010	quiet	ROI	AS	0
wt_dual	wt_dual_NM16	20180225_NM16_trial_010	locomotion	ROI	AS	2.04180845892076
wt_dual	wt_dual_NM16	20180225_NM16_trial_011	whisking	ROI	AS	0.901139676649881
wt_dual	wt_dual_NM16	20180225_NM16_trial_011	quiet	ROI	AS	0.0190041809198024
wt_dual	wt_dual_NM16	20180225_NM16_trial_011	locomotion	ROI	AS	3.13219714417319
wt_dual	wt_dual_NM16	20180225_NM16_trial_012	whisking	ROI	AS	0.17982017982018
wt_dual	wt_dual_NM16	20180225_NM16_trial_012	quiet	ROI	AS	0
wt_dual	wt_dual_NM16	20180225_NM16_trial_012	locomotion	ROI	AS	4.11376333164043
wt_dual	wt_dual_NM16	20180225_NM16_trial_013	whisking	ROI	AS	0.142936552052728
wt_dual	wt_dual_NM16	20180225_NM16_trial_013	quiet	ROI	AS	0.0248807795977607
wt_dual	wt_dual_NM16	20180225_NM16_trial_013	locomotion	ROI	AS	3.77339196236834
wt_dual	wt_dual_NM16	20180225_NM16_trial_016	whisking	ROI	AS	1.10462692788662
wt_dual	wt_dual_NM16	20180225_NM16_trial_016	quiet	ROI	AS	0
wt_dual	wt_dual_NM16	20180225_NM16_trial_016	locomotion	ROI	AS	2.83942558746736
wt_dual	wt_dual_NM16	20180225_NM16_trial_017	whisking	ROI	AS	0.698732531686708
wt_dual	wt_dual_NM16	20180225_NM16_trial_017	quiet	ROI	AS	0.0613873542050338
wt_dual	wt_dual_NM16	20180225_NM16_trial_017	locomotion	ROI	AS	1.45863489589133
wt_dual	wt_dual_NM16	20180225_NM16_trial_018	whisking	ROI	AS	1.34061569016882
wt_dual	wt_dual_NM16	20180225_NM16_trial_018	quiet	ROI	AS	0.38961038961039
wt_dual	wt_dual_NM16	20180225_NM16_trial_018	locomotion	ROI	AS	1.58890290037831
wt_dual	wt_dual_NM16	20180225_NM16_trial_019	whisking	ROI	AS	0.939253476457673
wt_dual	wt_dual_NM16	20180225_NM16_trial_019	quiet	ROI	AS	0.159066808059385
wt_dual	wt_dual_NM16	20180225_NM16_trial_019	locomotion	ROI	AS	1.18997912317328
wt_dual	wt_dual_NM16	20180225_NM16_trial_020	whisking	ROI	AS	NaN
wt_dual	wt_dual_NM16	20180225_NM16_trial_020	quiet	ROI	AS	NaN
wt_dual	wt_dual_NM16	20180225_NM16_trial_020	locomotion	ROI	AS	NaN
wt_dual	wt_dual_NM16	20180225_NM16_trial_021	whisking	ROI	AS	1.13733905579399
wt_dual	wt_dual_NM16	20180225_NM16_trial_021	quiet	ROI	AS	0.181653042688465
wt_dual	wt_dual_NM16	20180225_NM16_trial_021	locomotion	ROI	AS	1.49496262593435
wt_dual	wt_dual_TL16	20180225_TL16_trial_001	whisking	ROI	AS	0.377794102214293
wt_dual	wt_dual_TL16	20180225_TL16_trial_001	quiet	ROI	AS	0
wt_dual	wt_dual_TL16	20180225_TL16_trial_002	whisking	ROI	AS	0.76149290213406
wt_dual	wt_dual_TL16	20180225_TL16_trial_002	quiet	ROI	AS	0
wt_dual	wt_dual_TL16	20180225_TL16_trial_002	locomotion	ROI	AS	3.20056899004267
wt_dual	wt_dual_TL16	20180225_TL16_trial_003	whisking	ROI	AS	2.91947125131782
wt_dual	wt_dual_TL16	20180225_TL16_trial_003	quiet	ROI	AS	0.159308483176729
wt_dual	wt_dual_TL16	20180225_TL16_trial_003	locomotion	ROI	AS	1.10845970287122
wt_dual	wt_dual_TL16	20180225_TL16_trial_004	whisking	ROI	AS	NaN
wt_dual	wt_dual_TL16	20180225_TL16_trial_004	quiet	ROI	AS	NaN
wt_dual	wt_dual_TL16	20180225_TL16_trial_004	locomotion	ROI	AS	NaN
wt_dual	wt_dual_TL16	20180225_TL16_trial_005	whisking	ROI	AS	0.93961625282167
wt_dual	wt_dual_TL16	20180225_TL16_trial_005	quiet	ROI	AS	0.298182506626278
wt_dual	wt_dual_TL16	20180225_TL16_trial_005	locomotion	ROI	AS	6.39810426540284
wt_dual	wt_dual_TL16	20180225_TL16_trial_006	whisking	ROI	AS	1.18175535590878
wt_dual	wt_dual_TL16	20180225_TL16_trial_006	quiet	ROI	AS	0.0869061413673233
wt_dual	wt_dual_TL16	20180225_TL16_trial_007	whisking	ROI	AS	1.59256801592568
wt_dual	wt_dual_TL16	20180225_TL16_trial_007	quiet	ROI	AS	0.567131056589816
wt_dual	wt_dual_TL16	20180225_TL16_trial_008	whisking	ROI	AS	1.52517985611511
wt_dual	wt_dual_TL16	20180225_TL16_trial_008	quiet	ROI	AS	0.452166631777266
wt_dual	wt_dual_TL16	20180225_TL16_trial_009	whisking	ROI	AS	2.8790268078396
wt_dual	wt_dual_TL16	20180225_TL16_trial_009	quiet	ROI	AS	0.341526520051747
wt_dual	wt_dual_TL16	20180225_TL16_trial_010	whisking	ROI	AS	1.98047914818101
wt_dual	wt_dual_TL16	20180225_TL16_trial_010	quiet	ROI	AS	0.189726653081301
wt_dual	wt_dual_TL16	20180225_TL16_trial_011	whisking	ROI	AS	1.60935350756534
wt_dual	wt_dual_TL16	20180225_TL16_trial_011	quiet	ROI	AS	0.507343124165554
wt_dual	wt_dual_TL16	20180225_TL16_trial_011	locomotion	ROI	AS	4.64516129032258
wt_dual	wt_dual_TL16	20180225_TL16_trial_015	whisking	ROI	AS	0.495424206977224
wt_dual	wt_dual_TL16	20180225_TL16_trial_015	quiet	ROI	AS	0
wt_dual	wt_dual_BL15	20180226_BL15_trial_007	whisking	ROI	AS	0.954070933099809
wt_dual	wt_dual_BL15	20180226_BL15_trial_007	quiet	ROI	AS	0
wt_dual	wt_dual_BL15	20180226_BL15_trial_007	locomotion	ROI	AS	1.48549421249762
wt_dual	wt_dual_BL15	20180226_BL15_trial_008	whisking	ROI	AS	1.30246020260492
wt_dual	wt_dual_BL15	20180226_BL15_trial_008	quiet	ROI	AS	0.243836358710377
wt_dual	wt_dual_BL15	20180226_BL15_trial_008	locomotion	ROI	AS	2.7443342776204
wt_dual	wt_dual_BL15	20180226_BL15_trial_009	whisking	ROI	AS	0.165925379669532
wt_dual	wt_dual_BL15	20180226_BL15_trial_009	quiet	ROI	AS	0
wt_dual	wt_dual_BL15	20180226_BL15_trial_009	locomotion	ROI	AS	1.26482988528287
wt_dual	wt_dual_BL15	20180226_BL15_trial_010	whisking	ROI	AS	0.271978021978022
wt_dual	wt_dual_BL15	20180226_BL15_trial_010	quiet	ROI	AS	0.163369032492285
wt_dual	wt_dual_BL15	20180226_BL15_trial_010	locomotion	ROI	AS	2.07889125799574
wt_dual	wt_dual_BL15	20180226_BL15_trial_011	whisking	ROI	AS	0.390882622613283
wt_dual	wt_dual_BL15	20180226_BL15_trial_011	quiet	ROI	AS	0.203693644758283
wt_dual	wt_dual_BL15	20180226_BL15_trial_011	locomotion	ROI	AS	3.35070737155622
wt_dual	wt_dual_BL15	20180226_BL15_trial_012	whisking	ROI	AS	0
wt_dual	wt_dual_BL15	20180226_BL15_trial_012	quiet	ROI	AS	0.0605652759084791
wt_dual	wt_dual_BL15	20180226_BL15_trial_012	locomotion	ROI	AS	1.31412440377689
wt_dual	wt_dual_BL15	20180226_BL15_trial_013	whisking	ROI	AS	0.215362526920316
wt_dual	wt_dual_BL15	20180226_BL15_trial_013	quiet	ROI	AS	0.0292018170019468
wt_dual	wt_dual_BL15	20180226_BL15_trial_013	locomotion	ROI	AS	0.877851140456183
wt_dual	wt_dual_BL15	20180226_BL15_trial_016	whisking	ROI	AS	0.215414073719483
wt_dual	wt_dual_BL15	20180226_BL15_trial_016	quiet	ROI	AS	0
wt_dual	wt_dual_BL15	20180226_BL15_trial_016	locomotion	ROI	AS	1.81588902900378
wt_dual	wt_dual_BL15	20180226_BL15_trial_017	whisking	ROI	AS	0
wt_dual	wt_dual_BL15	20180226_BL15_trial_017	quiet	ROI	AS	0
wt_dual	wt_dual_BL15	20180226_BL15_trial_017	locomotion	ROI	AS	1.54646556250298
wt_dual	wt_dual_BL15	20180226_BL15_trial_018	whisking	ROI	AS	0
wt_dual	wt_dual_BL15	20180226_BL15_trial_018	quiet	ROI	AS	0
wt_dual	wt_dual_BL15	20180226_BL15_trial_018	locomotion	ROI	AS	3.60205831903945
wt_dual	wt_dual_TL15	20180228_TL15_trial_007	is	ROI	AS	NaN
wt_dual	wt_dual_TL15	20180228_TL15_trial_007	nrem	ROI	AS	NaN
wt_dual	wt_dual_TL15	20180228_TL15_trial_007	rem	ROI	AS	NaN
wt_dual	wt_dual_TL15	20180228_TL15_trial_008	is	ROI	AS	0
wt_dual	wt_dual_TL15	20180228_TL15_trial_008	nrem	ROI	AS	0.0851063829787234
wt_dual	wt_dual_TL15	20180228_TL15_trial_009	is	ROI	AS	0
wt_dual	wt_dual_TL15	20180228_TL15_trial_009	nrem	ROI	AS	0.5
wt_dual	wt_dual_TL15	20180228_TL15_trial_009	rem	ROI	AS	0
wt_dual	wt_dual_TL15	20180228_TL15_trial_010	nrem	ROI	AS	0.37037037037037
wt_dual	wt_dual_TL15	20180228_TL15_trial_012	is	ROI	AS	0
wt_dual	wt_dual_TL15	20180228_TL15_trial_012	nrem	ROI	AS	0.126984126984127
wt_dual	wt_dual_TL15	20180228_TL15_trial_012	rem	ROI	AS	0
wt_dual	wt_dual_TL15	20180228_TL15_trial_013	is	ROI	AS	0
wt_dual	wt_dual_TL15	20180228_TL15_trial_013	nrem	ROI	AS	0
wt_dual	wt_dual_TL15	20180228_TL15_trial_015	is	ROI	AS	0
wt_dual	wt_dual_TL15	20180228_TL15_trial_015	nrem	ROI	AS	0.142857142857143
wt_dual	wt_dual_TL15	20180228_TL15_trial_015	rem	ROI	AS	0
wt_dual	wt_dual_TL15	20180228_TL15_trial_016	is	ROI	AS	0
wt_dual	wt_dual_TL15	20180228_TL15_trial_016	nrem	ROI	AS	0.0241935483870968
wt_dual	wt_dual_TL15	20180228_TL15_trial_016	rem	ROI	AS	0
wt_dual	wt_dual_TL15	20180228_TL15_trial_018	is	ROI	AS	0.0612244897959184
wt_dual	wt_dual_TL15	20180228_TL15_trial_018	nrem	ROI	AS	0.02140360056125
wt_dual	wt_dual_TL15	20180228_TL15_trial_019	is	ROI	AS	0
wt_dual	wt_dual_TL15	20180228_TL15_trial_019	nrem	ROI	AS	0.0961066142707644
wt_dual	wt_dual_TL15	20180228_TL15_trial_019	rem	ROI	AS	0.612244897959184
wt_dual	wt_dual_TL15	20180228_TL15_trial_020	is	ROI	AS	0
wt_dual	wt_dual_TL15	20180228_TL15_trial_020	nrem	ROI	AS	0
wt_dual	wt_dual_TL15	20180228_TL15_trial_021	is	ROI	AS	0.0882352941176471
wt_dual	wt_dual_TL15	20180228_TL15_trial_021	rem	ROI	AS	0
wt_dual	wt_dual_TL15	20180228_TL15_trial_023	is	ROI	AS	0.555555555555556
wt_dual	wt_dual_TL15	20180228_TL15_trial_023	nrem	ROI	AS	0.148148148148148
wt_dual	wt_dual_TL15	20180228_TL15_trial_023	rem	ROI	AS	0.222222222222222
wt_dual	wt_dual_TL15	20180228_TL15_trial_024	is	ROI	AS	0
wt_dual	wt_dual_TL15	20180228_TL15_trial_024	nrem	ROI	AS	0.1
wt_dual	wt_dual_TL15	20180228_TL15_trial_025	nrem	ROI	AS	0
wt_dual	wt_dual_TL15	20180228_TL15_trial_025	rem	ROI	AS	0
wt_dual	wt_dual_TR15	20180304_TR15_trial_001	nrem	ROI	AS	0
wt_dual	wt_dual_TR15	20180304_TR15_trial_001	rem	ROI	AS	0
wt_dual	wt_dual_TR15	20180304_TR15_trial_002	nrem	ROI	AS	NaN
wt_dual	wt_dual_TR15	20180304_TR15_trial_003	is	ROI	AS	NaN
wt_dual	wt_dual_TR15	20180304_TR15_trial_003	nrem	ROI	AS	NaN
wt_dual	wt_dual_TR15	20180304_TR15_trial_003	rem	ROI	AS	NaN
wt_dual	wt_dual_TR15	20180304_TR15_trial_005	nrem	ROI	AS	NaN
wt_dual	wt_dual_TR15	20180304_TR15_trial_007	is	ROI	AS	NaN
wt_dual	wt_dual_TR15	20180304_TR15_trial_007	nrem	ROI	AS	NaN
wt_dual	wt_dual_TR15	20180304_TR15_trial_007	rem	ROI	AS	NaN
wt_dual	wt_dual_TR15	20180304_TR15_trial_011	is	ROI	AS	0
wt_dual	wt_dual_TR15	20180304_TR15_trial_011	nrem	ROI	AS	0
wt_dual	wt_dual_TR15	20180304_TR15_trial_013	is	ROI	AS	0
wt_dual	wt_dual_TR15	20180304_TR15_trial_013	nrem	ROI	AS	0
wt_dual	wt_dual_TR15	20180304_TR15_trial_013	rem	ROI	AS	0
wt_dual	wt_dual_TR15	20180304_TR15_trial_014	nrem	ROI	AS	0
wt_dual	wt_dual_TR16	20180305_TR16_trial_002	rem	ROI	AS	0
wt_dual	wt_dual_TR16	20180305_TR16_trial_006	nrem	ROI	AS	0
wt_dual	wt_dual_TR16	20180305_TR16_trial_006	rem	ROI	AS	0
wt_dual	wt_dual_TR16	20180305_TR16_trial_007	is	ROI	AS	0
wt_dual	wt_dual_TR16	20180305_TR16_trial_007	nrem	ROI	AS	0
wt_dual	wt_dual_TR16	20180305_TR16_trial_007	rem	ROI	AS	0
wt_dual	wt_dual_TR16	20180305_TR16_trial_008	is	ROI	AS	0
wt_dual	wt_dual_TR16	20180305_TR16_trial_008	nrem	ROI	AS	0.0952380952380952
wt_dual	wt_dual_TR16	20180305_TR16_trial_008	rem	ROI	AS	0.0357142857142857
wt_dual	wt_dual_TR16	20180305_TR16_trial_009	is	ROI	AS	0
wt_dual	wt_dual_TR16	20180305_TR16_trial_009	nrem	ROI	AS	0
wt_dual	wt_dual_TR16	20180305_TR16_trial_009	rem	ROI	AS	0
wt_dual	wt_dual_TR16	20180305_TR16_trial_010	is	ROI	AS	0.0451127819548872
wt_dual	wt_dual_TR16	20180305_TR16_trial_010	nrem	ROI	AS	0
wt_dual	wt_dual_TR16	20180305_TR16_trial_010	rem	ROI	AS	0.0467836257309941
wt_dual	wt_dual_TR16	20180305_TR16_trial_011	is	ROI	AS	0
wt_dual	wt_dual_TR16	20180305_TR16_trial_011	nrem	ROI	AS	0
wt_dual	wt_dual_TR16	20180305_TR16_trial_012	is	ROI	AS	0
wt_dual	wt_dual_TR16	20180305_TR16_trial_012	nrem	ROI	AS	0
wt_dual	wt_dual_TR16	20180305_TR16_trial_012	rem	ROI	AS	0
wt_dual	wt_dual_TR16	20180305_TR16_trial_014	is	ROI	AS	0
wt_dual	wt_dual_TR16	20180305_TR16_trial_014	nrem	ROI	AS	0
wt_dual	wt_dual_TR16	20180305_TR16_trial_014	rem	ROI	AS	0
wt_dual	wt_dual_TR16	20180305_TR16_trial_015	is	ROI	AS	0.0839160839160839
wt_dual	wt_dual_TR16	20180305_TR16_trial_015	nrem	ROI	AS	0.0779220779220779
wt_dual	wt_dual_TR16	20180305_TR16_trial_015	rem	ROI	AS	0
wt_dual	wt_dual_TR16	20180305_TR16_trial_016	nrem	ROI	AS	0.0779220779220779
wt_dual	wt_dual_TR16	20180305_TR16_trial_016	rem	ROI	AS	0
wt_dual	wt_dual_TR16	20180305_TR16_trial_018	nrem	ROI	AS	0
wt_dual	wt_dual_TR16	20180305_TR16_trial_018	rem	ROI	AS	0
wt_dual	wt_dual_TL16	20180306_TL16_trial_005	is	ROI	AS	0.125
wt_dual	wt_dual_TL16	20180306_TL16_trial_005	nrem	ROI	AS	0.225
wt_dual	wt_dual_TL16	20180306_TL16_trial_006	is	ROI	AS	0
wt_dual	wt_dual_TL16	20180306_TL16_trial_006	nrem	ROI	AS	0
wt_dual	wt_dual_TL16	20180306_TL16_trial_006	rem	ROI	AS	0
wt_dual	wt_dual_TL16	20180306_TL16_trial_007	is	ROI	AS	0
wt_dual	wt_dual_TL16	20180306_TL16_trial_007	nrem	ROI	AS	0
wt_dual	wt_dual_TL16	20180306_TL16_trial_008	is	ROI	AS	0
wt_dual	wt_dual_TL16	20180306_TL16_trial_008	nrem	ROI	AS	0
wt_dual	wt_dual_TL16	20180306_TL16_trial_008	rem	ROI	AS	0
wt_dual	wt_dual_TL16	20180306_TL16_trial_009	is	ROI	AS	0
wt_dual	wt_dual_TL16	20180306_TL16_trial_009	nrem	ROI	AS	0
wt_dual	wt_dual_TL16	20180306_TL16_trial_009	rem	ROI	AS	0
wt_dual	wt_dual_TL16	20180306_TL16_trial_010	is	ROI	AS	0
wt_dual	wt_dual_TL16	20180306_TL16_trial_010	nrem	ROI	AS	0
wt_dual	wt_dual_TL16	20180306_TL16_trial_011	is	ROI	AS	0
wt_dual	wt_dual_TL16	20180306_TL16_trial_011	nrem	ROI	AS	0
wt_dual	wt_dual_TL16	20180306_TL16_trial_011	rem	ROI	AS	0
wt_dual	wt_dual_TL16	20180306_TL16_trial_012	is	ROI	AS	0
wt_dual	wt_dual_TL16	20180306_TL16_trial_012	nrem	ROI	AS	0
wt_dual	wt_dual_TL16	20180306_TL16_trial_012	rem	ROI	AS	0
wt_dual	wt_dual_TL16	20180306_TL16_trial_016	is	ROI	AS	0
wt_dual	wt_dual_TL16	20180306_TL16_trial_016	rem	ROI	AS	0
wt_dual	wt_dual_TL16	20180306_TL16_trial_017	is	ROI	AS	0
wt_dual	wt_dual_TL16	20180306_TL16_trial_017	nrem	ROI	AS	0
wt_dual	wt_dual_TL16	20180306_TL16_trial_018	is	ROI	AS	0.167832167832168
wt_dual	wt_dual_TL16	20180306_TL16_trial_018	nrem	ROI	AS	0
wt_dual	wt_dual_TL16	20180306_TL16_trial_018	rem	ROI	AS	0
wt_dual	wt_dual_TL16	20180306_TL16_trial_019	is	ROI	AS	0
wt_dual	wt_dual_TL16	20180306_TL16_trial_019	rem	ROI	AS	0.320855614973262
wt_dual	wt_dual_TL16	20180306_TL16_trial_022	is	ROI	AS	NaN
