# Supplementary material for: Astrocytic Ca2+ signaling is reduced during sleep and is involved in the regulation of slow wave sleep
Source: Nat Commun. 2020 Jul 6;11:3240. doi: 10.1038/s41467-020-17062-2 (PMC7338360; doi:10.1038/s41467-020-17062-2)
Supplement: Supplementary file 9 — Source Data [file 41467_2020_17062_MOESM9_ESM.zip › Source Data/data 5f.xlsx]

## Sheet: Sheet1
Genotype	Mouse	Trial	State	PreviousState	starts
wt_dual	wt_dual_NM16	20180208_NM16_trial_006	whisking	quiet	-5
wt_dual	wt_dual_BL15	20180226_BL15_trial_016	whisking	quiet	-5
wt_dual	wt_dual_TR15	20180130_TR15_trial_006	whisking	quiet	-4.96666666666667
wt_dual	wt_dual_TL15	20180205_TL15_trial_002	is:awakening	undefined	-4.96666666666667
wt_dual	wt_dual_TL15	20180205_TL15_trial_010	is:awakening	undefined	-4.96666666666667
wt_dual	wt_dual_NM16	20180208_NM16_trial_006	whisking	quiet	-4.96666666666667
wt_dual	wt_dual_TL16	20180225_TL16_trial_011	whisking	quiet	-4.96666666666667
wt_dual	wt_dual_TL16	20180225_TL16_trial_015	whisking	quiet	-4.96666666666667
wt_dual	wt_dual_TL15	20180228_TL15_trial_025	rem:awakening	undefined	-4.96666666666667
wt_dual	wt_dual_TR16	20180115_TR16_trial_014	whisking	quiet	-4.93333333333333
wt_dual	wt_dual_TR16	20180117_TR16_trial_020	is:awakening	undefined	-4.93333333333333
wt_dual	wt_dual_TR15	20180130_TR15_trial_007	whisking	quiet	-4.93333333333333
wt_dual	wt_dual_BL15	20180226_BL15_trial_007	whisking	quiet	-4.93333333333333
wt_dual	wt_dual_TL15	20180228_TL15_trial_008	nrem:awakening	undefined	-4.93333333333333
wt_dual	wt_dual_TL15	20180205_TL15_trial_011	is:awakening	undefined	-4.9
wt_dual	wt_dual_NM16	20180225_NM16_trial_003	whisking	quiet	-4.9
wt_dual	wt_dual_BL15	20180226_BL15_trial_010	whisking	quiet	-4.9
wt_dual	wt_dual_TR16	20180117_TR16_trial_002	whisking	quiet	-4.86666666666667
wt_dual	wt_dual_TR15	20180130_TR15_trial_005	whisking	quiet	-4.86666666666667
wt_dual	wt_dual_TL16	20180203_TL16_trial_016	is:awakening	undefined	-4.86666666666667
wt_dual	wt_dual_TL15	20180228_TL15_trial_018	nrem:awakening	undefined	-4.86666666666667
wt_dual	wt_dual_NM16	20180119_NM16_trial_010	is:awakening	undefined	-4.83333333333333
wt_dual	wt_dual_TL16	20180225_TL16_trial_001	whisking	quiet	-4.83333333333333
wt_dual	wt_dual_TR15	20180130_TR15_trial_004	whisking	quiet	-4.8
wt_dual	wt_dual_TL16	20180203_TL16_trial_015	is:awakening	undefined	-4.8
wt_dual	wt_dual_NM16	20180208_NM16_trial_006	locomotion	quiet	-4.8
wt_dual	wt_dual_BL15	20180226_BL15_trial_011	whisking	quiet	-4.8
wt_dual	wt_dual_TR16	20180117_TR16_trial_005	nrem:awakening	undefined	-4.76666666666667
wt_dual	wt_dual_TR15	20180130_TR15_trial_010	locomotion	quiet	-4.76666666666667
wt_dual	wt_dual_TL15	20180121_TL15_trial_017	whisking	quiet	-4.73333333333333
wt_dual	wt_dual_TL15	20180205_TL15_trial_017	is:awakening	undefined	-4.73333333333333
wt_dual	wt_dual_TR15	20180116_TR15_trial_006	locomotion	quiet	-4.7
wt_dual	wt_dual_TL16	20180203_TL16_trial_009	rem:awakening	undefined	-4.7
wt_dual	wt_dual_TL16	20180225_TL16_trial_002	locomotion	quiet	-4.7
wt_dual	wt_dual_TL16	20180225_TL16_trial_015	whisking	quiet	-4.7
wt_dual	wt_dual_BL15	20180226_BL15_trial_013	whisking	quiet	-4.7
wt_dual	wt_dual_TR16	20180115_TR16_trial_014	whisking	quiet	-4.66666666666667
wt_dual	wt_dual_TL15	20180202_TL15_trial_025	is:awakening	undefined	-4.66666666666667
wt_dual	wt_dual_TR15	20180116_TR15_trial_003	locomotion	quiet	-4.63333333333333
wt_dual	wt_dual_TR16	20180117_TR16_trial_002	whisking	quiet	-4.63333333333333
wt_dual	wt_dual_TL15	20180121_TL15_trial_017	whisking	quiet	-4.63333333333333
wt_dual	wt_dual_TL16	20180225_TL16_trial_006	whisking	quiet	-4.63333333333333
wt_dual	wt_dual_TR16	20180115_TR16_trial_012	whisking	quiet	-4.6
wt_dual	wt_dual_TR16	20180210_TR16_trial_004	nrem:awakening	undefined	-4.6
wt_dual	wt_dual_TR16	20180305_TR16_trial_006	nrem:awakening	undefined	-4.6
wt_dual	wt_dual_TR16	20180117_TR16_trial_002	whisking	quiet	-4.56666666666667
wt_dual	wt_dual_NM16	20180119_NM16_trial_013	rem:awakening	undefined	-4.56666666666667
wt_dual	wt_dual_TR15	20180130_TR15_trial_004	whisking	quiet	-4.56666666666667
wt_dual	wt_dual_NM16	20180225_NM16_trial_002	whisking	quiet	-4.56666666666667
wt_dual	wt_dual_NM16	20180225_NM16_trial_009	whisking	quiet	-4.56666666666667
wt_dual	wt_dual_TL15	20180228_TL15_trial_018	nrem:awakening	undefined	-4.56666666666667
wt_dual	wt_dual_TL16	20180306_TL16_trial_005	nrem:awakening	undefined	-4.56666666666667
wt_dual	wt_dual_TR16	20180115_TR16_trial_017	whisking	quiet	-4.53333333333333
wt_dual	wt_dual_TL16	20180306_TL16_trial_019	rem:awakening	undefined	-4.53333333333333
wt_dual	wt_dual_TR16	20180117_TR16_trial_002	whisking	quiet	-4.5
wt_dual	wt_dual_NM16	20180208_NM16_trial_002	locomotion	quiet	-4.5
wt_dual	wt_dual_TR15	20180304_TR15_trial_003	is:awakening	undefined	-4.5
wt_dual	wt_dual_BL15	20180118_BL15_trial_008	is:awakening	undefined	-4.46666666666667
wt_dual	wt_dual_TR15	20180130_TR15_trial_002	locomotion	quiet	-4.46666666666667
wt_dual	wt_dual_NM16	20180208_NM16_trial_007	whisking	quiet	-4.46666666666667
wt_dual	wt_dual_NM16	20180225_NM16_trial_001	whisking	quiet	-4.43333333333333
wt_dual	wt_dual_TL16	20180225_TL16_trial_004	whisking	quiet	-4.43333333333333
wt_dual	wt_dual_TL16	20180225_TL16_trial_010	whisking	quiet	-4.43333333333333
wt_dual	wt_dual_TR15	20180130_TR15_trial_005	whisking	quiet	-4.4
wt_dual	wt_dual_TL16	20180211_TL16_trial_009	rem:awakening	undefined	-4.4
wt_dual	wt_dual_TR16	20180305_TR16_trial_007	rem:awakening	undefined	-4.36666666666667
wt_dual	wt_dual_TR16	20180115_TR16_trial_010	locomotion	quiet	-4.33333333333333
wt_dual	wt_dual_NM16	20180225_NM16_trial_004	whisking	quiet	-4.33333333333333
wt_dual	wt_dual_TR15	20180130_TR15_trial_004	whisking	quiet	-4.3
wt_dual	wt_dual_TL16	20180203_TL16_trial_008	nrem:awakening	undefined	-4.3
wt_dual	wt_dual_TR15	20180116_TR15_trial_003	whisking	quiet	-4.26666666666667
wt_dual	wt_dual_TL16	20180120_TL16_trial_015	is:awakening	undefined	-4.26666666666667
wt_dual	wt_dual_TR15	20180130_TR15_trial_008	whisking	quiet	-4.26666666666667
wt_dual	wt_dual_NM16	20180208_NM16_trial_017	is:awakening	undefined	-4.26666666666667
wt_dual	wt_dual_NM16	20180225_NM16_trial_009	whisking	quiet	-4.26666666666667
wt_dual	wt_dual_BL15	20180226_BL15_trial_016	whisking	quiet	-4.26666666666667
wt_dual	wt_dual_TL15	20180202_TL15_trial_020	is:awakening	is	-4.23333333333333
wt_dual	wt_dual_TL15	20180121_TL15_trial_017	whisking	quiet	-4.2
wt_dual	wt_dual_NM16	20180208_NM16_trial_002	whisking	quiet	-4.2
wt_dual	wt_dual_TL16	20180306_TL16_trial_006	nrem:awakening	undefined	-4.2
wt_dual	wt_dual_TR16	20180117_TR16_trial_008	is:awakening	undefined	-4.16666666666667
wt_dual	wt_dual_TR16	20180117_TR16_trial_011	is:awakening	undefined	-4.16666666666667
wt_dual	wt_dual_NM16	20180225_NM16_trial_009	whisking	quiet	-4.16666666666667
wt_dual	wt_dual_TL16	20180225_TL16_trial_006	whisking	quiet	-4.16666666666667
wt_dual	wt_dual_TR15	20180116_TR15_trial_005	locomotion	quiet	-4.13333333333333
wt_dual	wt_dual_TL15	20180121_TL15_trial_002	locomotion	quiet	-4.13333333333333
wt_dual	wt_dual_NM16	20180208_NM16_trial_006	whisking	quiet	-4.13333333333333
wt_dual	wt_dual_NM16	20180225_NM16_trial_013	locomotion	quiet	-4.13333333333333
wt_dual	wt_dual_TL16	20180225_TL16_trial_002	whisking	quiet	-4.13333333333333
wt_dual	wt_dual_TL15	20180205_TL15_trial_021	is:awakening	undefined	-4.1
wt_dual	wt_dual_TL16	20180225_TL16_trial_008	whisking	quiet	-4.1
wt_dual	wt_dual_TL16	20180203_TL16_trial_020	is:awakening	undefined	-4.06666666666667
wt_dual	wt_dual_NM16	20180208_NM16_trial_006	whisking	quiet	-4.06666666666667
wt_dual	wt_dual_TR16	20180305_TR16_trial_009	nrem:awakening	undefined	-4.06666666666667
wt_dual	wt_dual_TR16	20180117_TR16_trial_007	nrem:awakening	undefined	-4.03333333333333
wt_dual	wt_dual_TR15	20180204_TR15_trial_011	nrem:awakening	nrem	-4.03333333333333
wt_dual	wt_dual_NM16	20180225_NM16_trial_019	whisking	quiet	-4.03333333333333
wt_dual	wt_dual_TL16	20180225_TL16_trial_007	whisking	quiet	-4.03333333333333
wt_dual	wt_dual_BL15	20180226_BL15_trial_017	locomotion	quiet	-4.03333333333333
wt_dual	wt_dual_TR15	20180130_TR15_trial_007	whisking	quiet	-4
wt_dual	wt_dual_NM16	20180225_NM16_trial_010	whisking	quiet	-4
wt_dual	wt_dual_TR16	20180115_TR16_trial_017	whisking	quiet	-3.96666666666667
wt_dual	wt_dual_TR15	20180116_TR15_trial_002	locomotion	quiet	-3.96666666666667
wt_dual	wt_dual_TR15	20180130_TR15_trial_007	whisking	quiet	-3.96666666666667
wt_dual	wt_dual_TL16	20180211_TL16_trial_011	is:awakening	undefined	-3.96666666666667
wt_dual	wt_dual_TR16	20180115_TR16_trial_012	locomotion	quiet	-3.93333333333333
wt_dual	wt_dual_TL16	20180203_TL16_trial_008	is:awakening	is	-3.93333333333333
wt_dual	wt_dual_TL16	20180225_TL16_trial_002	whisking	quiet	-3.93333333333333
wt_dual	wt_dual_TL16	20180225_TL16_trial_003	whisking	quiet	-3.93333333333333
wt_dual	wt_dual_TR15	20180116_TR15_trial_017	nrem:awakening	undefined	-3.9
wt_dual	wt_dual_NM16	20180225_NM16_trial_014	whisking	quiet	-3.9
wt_dual	wt_dual_TL16	20180225_TL16_trial_011	whisking	quiet	-3.9
wt_dual	wt_dual_TL16	20180225_TL16_trial_006	whisking	quiet	-3.83333333333333
wt_dual	wt_dual_TR15	20180130_TR15_trial_008	whisking	quiet	-3.8
wt_dual	wt_dual_TL15	20180205_TL15_trial_018	is:awakening	undefined	-3.8
wt_dual	wt_dual_NM16	20180208_NM16_trial_014	is:awakening	undefined	-3.8
wt_dual	wt_dual_NM16	20180225_NM16_trial_003	whisking	quiet	-3.8
wt_dual	wt_dual_NM16	20180225_NM16_trial_005	whisking	quiet	-3.8
wt_dual	wt_dual_TL16	20180225_TL16_trial_002	whisking	quiet	-3.8
wt_dual	wt_dual_TL15	20180121_TL15_trial_019	locomotion	quiet	-3.76666666666667
wt_dual	wt_dual_TL16	20180225_TL16_trial_002	whisking	quiet	-3.76666666666667
wt_dual	wt_dual_TL16	20180306_TL16_trial_009	is:awakening	undefined	-3.76666666666667
wt_dual	wt_dual_TL16	20180203_TL16_trial_017	is:awakening	undefined	-3.73333333333333
wt_dual	wt_dual_NM16	20180225_NM16_trial_002	whisking	quiet	-3.66666666666667
wt_dual	wt_dual_BL15	20180226_BL15_trial_011	whisking	quiet	-3.63333333333333
wt_dual	wt_dual_BL15	20180226_BL15_trial_018	whisking	quiet	-3.63333333333333
wt_dual	wt_dual_TR15	20180130_TR15_trial_006	locomotion	quiet	-3.6
wt_dual	wt_dual_TL16	20180225_TL16_trial_004	whisking	quiet	-3.6
wt_dual	wt_dual_TR16	20180210_TR16_trial_010	nrem:awakening	undefined	-3.56666666666667
wt_dual	wt_dual_TL16	20180225_TL16_trial_002	whisking	quiet	-3.56666666666667
wt_dual	wt_dual_TL16	20180225_TL16_trial_005	whisking	quiet	-3.56666666666667
wt_dual	wt_dual_BL15	20180226_BL15_trial_011	whisking	quiet	-3.56666666666667
wt_dual	wt_dual_TL15	20180228_TL15_trial_019	is:awakening	undefined	-3.56666666666667
wt_dual	wt_dual_TL15	20180121_TL15_trial_017	whisking	quiet	-3.53333333333333
wt_dual	wt_dual_NM16	20180208_NM16_trial_002	whisking	quiet	-3.53333333333333
wt_dual	wt_dual_TR15	20180221_TR15_trial_004	rem:awakening	undefined	-3.5
wt_dual	wt_dual_TL16	20180225_TL16_trial_005	whisking	quiet	-3.5
wt_dual	wt_dual_TL16	20180120_TL16_trial_009	is:awakening	undefined	-3.46666666666667
wt_dual	wt_dual_TL15	20180202_TL15_trial_020	is:awakening	undefined	-3.46666666666667
wt_dual	wt_dual_TL16	20180211_TL16_trial_006	rem:awakening	undefined	-3.46666666666667
wt_dual	wt_dual_NM16	20180208_NM16_trial_023	is:awakening	undefined	-3.43333333333333
wt_dual	wt_dual_TR16	20180117_TR16_trial_002	whisking	quiet	-3.4
wt_dual	wt_dual_TR16	20180117_TR16_trial_011	nrem:awakening	undefined	-3.4
wt_dual	wt_dual_TL16	20180225_TL16_trial_015	whisking	quiet	-3.4
wt_dual	wt_dual_TR16	20180117_TR16_trial_002	whisking	quiet	-3.36666666666667
wt_dual	wt_dual_TL16	20180225_TL16_trial_006	whisking	quiet	-3.36666666666667
wt_dual	wt_dual_BL15	20180226_BL15_trial_016	locomotion	quiet	-3.36666666666667
wt_dual	wt_dual_BL15	20180226_BL15_trial_017	locomotion	quiet	-3.36666666666667
wt_dual	wt_dual_TR16	20180115_TR16_trial_013	locomotion	quiet	-3.33333333333333
wt_dual	wt_dual_NM16	20180225_NM16_trial_003	whisking	quiet	-3.33333333333333
wt_dual	wt_dual_NM16	20180225_NM16_trial_009	whisking	quiet	-3.33333333333333
wt_dual	wt_dual_TL16	20180225_TL16_trial_011	whisking	quiet	-3.33333333333333
wt_dual	wt_dual_TR16	20180115_TR16_trial_003	locomotion	quiet	-3.3
wt_dual	wt_dual_TL15	20180205_TL15_trial_005	is:awakening	undefined	-3.3
wt_dual	wt_dual_TR16	20180210_TR16_trial_009	is:awakening	undefined	-3.3
wt_dual	wt_dual_NM16	20180225_NM16_trial_001	whisking	quiet	-3.3
wt_dual	wt_dual_TR15	20180116_TR15_trial_019	rem:awakening	undefined	-3.26666666666667
wt_dual	wt_dual_NM16	20180208_NM16_trial_006	whisking	quiet	-3.26666666666667
wt_dual	wt_dual_NM16	20180225_NM16_trial_010	whisking	quiet	-3.26666666666667
wt_dual	wt_dual_NM16	20180225_NM16_trial_013	whisking	quiet	-3.26666666666667
wt_dual	wt_dual_TL15	20180205_TL15_trial_003	is:awakening	undefined	-3.23333333333333
wt_dual	wt_dual_TL15	20180214_TL15_trial_016	nrem:awakening	undefined	-3.23333333333333
wt_dual	wt_dual_BL15	20180226_BL15_trial_011	whisking	quiet	-3.23333333333333
wt_dual	wt_dual_TR15	20180130_TR15_trial_004	whisking	quiet	-3.2
wt_dual	wt_dual_TR15	20180130_TR15_trial_007	whisking	quiet	-3.16666666666667
wt_dual	wt_dual_NM16	20180225_NM16_trial_010	whisking	quiet	-3.16666666666667
wt_dual	wt_dual_NM16	20180225_NM16_trial_020	whisking	quiet	-3.16666666666667
wt_dual	wt_dual_TL16	20180225_TL16_trial_006	whisking	quiet	-3.16666666666667
wt_dual	wt_dual_TL16	20180211_TL16_trial_006	is:awakening	undefined	-3.13333333333333
wt_dual	wt_dual_BL15	20180226_BL15_trial_017	whisking	quiet	-3.13333333333333
wt_dual	wt_dual_TR16	20180305_TR16_trial_006	is:awakening	undefined	-3.13333333333333
wt_dual	wt_dual_TR16	20180117_TR16_trial_014	is:awakening	undefined	-3.1
wt_dual	wt_dual_TL16	20180120_TL16_trial_015	is:awakening	undefined	-3.06666666666667
wt_dual	wt_dual_TL16	20180203_TL16_trial_014	is:awakening	undefined	-3.06666666666667
wt_dual	wt_dual_BL15	20180226_BL15_trial_017	whisking	quiet	-3.06666666666667
wt_dual	wt_dual_NM16	20180119_NM16_trial_011	nrem:awakening	undefined	-3.03333333333333
wt_dual	wt_dual_TR15	20180130_TR15_trial_005	locomotion	quiet	-3.03333333333333
wt_dual	wt_dual_TR15	20180130_TR15_trial_010	locomotion	quiet	-3.03333333333333
wt_dual	wt_dual_TR15	20180130_TR15_trial_003	whisking	quiet	-3
wt_dual	wt_dual_TL15	20180205_TL15_trial_022	is:awakening	undefined	-3
wt_dual	wt_dual_BL15	20180226_BL15_trial_018	whisking	quiet	-3
wt_dual	wt_dual_TR15	20180116_TR15_trial_003	locomotion	quiet	-2.96666666666667
wt_dual	wt_dual_TR15	20180130_TR15_trial_006	whisking	quiet	-2.96666666666667
wt_dual	wt_dual_TL16	20180203_TL16_trial_007	nrem:awakening	undefined	-2.96666666666667
wt_dual	wt_dual_NM16	20180208_NM16_trial_009	whisking	quiet	-2.96666666666667
wt_dual	wt_dual_NM16	20180225_NM16_trial_004	whisking	quiet	-2.96666666666667
wt_dual	wt_dual_TL16	20180211_TL16_trial_005	is:awakening	undefined	-2.93333333333333
wt_dual	wt_dual_TL16	20180225_TL16_trial_004	whisking	quiet	-2.93333333333333
wt_dual	wt_dual_TR16	20180305_TR16_trial_018	is:awakening	undefined	-2.93333333333333
wt_dual	wt_dual_TR15	20180130_TR15_trial_003	whisking	quiet	-2.9
wt_dual	wt_dual_NM16	20180225_NM16_trial_004	whisking	quiet	-2.9
wt_dual	wt_dual_TL15	20180228_TL15_trial_020	is:awakening	undefined	-2.9
wt_dual	wt_dual_TR16	20180305_TR16_trial_015	nrem:awakening	undefined	-2.9
wt_dual	wt_dual_TL15	20180121_TL15_trial_019	whisking	quiet	-2.86666666666667
wt_dual	wt_dual_TL15	20180202_TL15_trial_008	is:awakening	undefined	-2.86666666666667
wt_dual	wt_dual_TR15	20180116_TR15_trial_021	rem:awakening	undefined	-2.83333333333333
wt_dual	wt_dual_BL15	20180226_BL15_trial_018	whisking	quiet	-2.83333333333333
wt_dual	wt_dual_TL15	20180228_TL15_trial_013	is:awakening	undefined	-2.83333333333333
wt_dual	wt_dual_TR15	20180130_TR15_trial_005	whisking	quiet	-2.8
wt_dual	wt_dual_NM16	20180225_NM16_trial_002	whisking	quiet	-2.8
wt_dual	wt_dual_NM16	20180208_NM16_trial_006	whisking	quiet	-2.76666666666667
wt_dual	wt_dual_TR16	20180210_TR16_trial_016	is:awakening	undefined	-2.76666666666667
wt_dual	wt_dual_NM16	20180225_NM16_trial_002	whisking	quiet	-2.76666666666667
wt_dual	wt_dual_BL15	20180226_BL15_trial_017	whisking	quiet	-2.76666666666667
wt_dual	wt_dual_NM16	20180225_NM16_trial_002	whisking	quiet	-2.73333333333333
wt_dual	wt_dual_TL16	20180225_TL16_trial_009	whisking	quiet	-2.73333333333333
wt_dual	wt_dual_BL15	20180226_BL15_trial_017	whisking	quiet	-2.66666666666667
wt_dual	wt_dual_TR15	20180116_TR15_trial_002	locomotion	quiet	-2.63333333333333
wt_dual	wt_dual_TR15	20180116_TR15_trial_006	locomotion	quiet	-2.63333333333333
wt_dual	wt_dual_TL16	20180225_TL16_trial_011	whisking	quiet	-2.6
wt_dual	wt_dual_TL16	20180225_TL16_trial_015	whisking	quiet	-2.6
wt_dual	wt_dual_TR15	20180204_TR15_trial_007	is:awakening	undefined	-2.56666666666667
wt_dual	wt_dual_TL15	20180228_TL15_trial_008	is:awakening	undefined	-2.56666666666667
wt_dual	wt_dual_TR15	20180130_TR15_trial_004	whisking	quiet	-2.53333333333333
wt_dual	wt_dual_TL16	20180203_TL16_trial_023	is:awakening	undefined	-2.53333333333333
wt_dual	wt_dual_TR15	20180204_TR15_trial_007	is:awakening	undefined	-2.53333333333333
wt_dual	wt_dual_TL15	20180228_TL15_trial_019	is:awakening	undefined	-2.53333333333333
wt_dual	wt_dual_TR15	20180130_TR15_trial_003	whisking	quiet	-2.5
wt_dual	wt_dual_TL16	20180211_TL16_trial_015	is:awakening	undefined	-2.5
wt_dual	wt_dual_TR15	20180116_TR15_trial_005	locomotion	quiet	-2.46666666666667
wt_dual	wt_dual_TL16	20180225_TL16_trial_009	whisking	quiet	-2.46666666666667
wt_dual	wt_dual_TR15	20180130_TR15_trial_005	whisking	quiet	-2.43333333333333
wt_dual	wt_dual_TL15	20180202_TL15_trial_026	nrem:awakening	undefined	-2.43333333333333
wt_dual	wt_dual_BL15	20180226_BL15_trial_018	whisking	quiet	-2.43333333333333
wt_dual	wt_dual_BL15	20180226_BL15_trial_018	whisking	quiet	-2.43333333333333
wt_dual	wt_dual_TL15	20180228_TL15_trial_010	nrem:awakening	undefined	-2.43333333333333
wt_dual	wt_dual_TR16	20180210_TR16_trial_018	is:awakening	is	-2.4
wt_dual	wt_dual_TR16	20180115_TR16_trial_007	locomotion	quiet	-2.36666666666667
wt_dual	wt_dual_TR15	20180221_TR15_trial_003	is:awakening	undefined	-2.36666666666667
wt_dual	wt_dual_BL15	20180226_BL15_trial_017	whisking	quiet	-2.36666666666667
wt_dual	wt_dual_TL16	20180203_TL16_trial_020	is:awakening	undefined	-2.33333333333333
wt_dual	wt_dual_TR16	20180117_TR16_trial_021	nrem:awakening	undefined	-2.26666666666667
wt_dual	wt_dual_TL16	20180306_TL16_trial_012	is:awakening	undefined	-2.26666666666667
wt_dual	wt_dual_TR15	20180130_TR15_trial_003	whisking	quiet	-2.23333333333333
wt_dual	wt_dual_TL15	20180202_TL15_trial_023	is:awakening	undefined	-2.23333333333333
wt_dual	wt_dual_TL15	20180205_TL15_trial_007	is:awakening	undefined	-2.23333333333333
wt_dual	wt_dual_TR15	20180130_TR15_trial_008	whisking	quiet	-2.2
wt_dual	wt_dual_TR16	20180210_TR16_trial_020	nrem:awakening	undefined	-2.2
wt_dual	wt_dual_TL15	20180228_TL15_trial_008	is:awakening	undefined	-2.2
wt_dual	wt_dual_NM16	20180208_NM16_trial_017	is:awakening	undefined	-2.16666666666667
wt_dual	wt_dual_TL16	20180225_TL16_trial_009	whisking	quiet	-2.16666666666667
wt_dual	wt_dual_TL15	20180228_TL15_trial_024	is:awakening	undefined	-2.16666666666667
wt_dual	wt_dual_TL16	20180306_TL16_trial_011	rem:awakening	undefined	-2.16666666666667
wt_dual	wt_dual_TL16	20180203_TL16_trial_012	nrem:awakening	undefined	-2.13333333333333
wt_dual	wt_dual_TL16	20180225_TL16_trial_006	whisking	quiet	-2.13333333333333
wt_dual	wt_dual_TL15	20180121_TL15_trial_016	whisking	quiet	-2.1
wt_dual	wt_dual_TR15	20180116_TR15_trial_018	nrem:awakening	undefined	-2.06666666666667
wt_dual	wt_dual_TL16	20180120_TL16_trial_014	is:awakening	undefined	-2.06666666666667
wt_dual	wt_dual_TR16	20180115_TR16_trial_003	locomotion	quiet	-2.03333333333333
wt_dual	wt_dual_TL16	20180120_TL16_trial_008	is:awakening	undefined	-2.03333333333333
wt_dual	wt_dual_TR15	20180204_TR15_trial_007	is:awakening	undefined	-2.03333333333333
wt_dual	wt_dual_TL15	20180205_TL15_trial_020	is:awakening	undefined	-2
wt_dual	wt_dual_TL16	20180225_TL16_trial_007	whisking	quiet	-1.96666666666667
wt_dual	wt_dual_TL15	20180202_TL15_trial_022	is:awakening	undefined	-1.93333333333333
wt_dual	wt_dual_TR16	20180115_TR16_trial_014	locomotion	quiet	-1.9
wt_dual	wt_dual_NM16	20180208_NM16_trial_022	is:awakening	undefined	-1.9
wt_dual	wt_dual_NM16	20180225_NM16_trial_003	whisking	quiet	-1.9
wt_dual	wt_dual_TL16	20180225_TL16_trial_002	whisking	quiet	-1.86666666666667
wt_dual	wt_dual_TL15	20180228_TL15_trial_013	is:awakening	undefined	-1.86666666666667
wt_dual	wt_dual_TR16	20180305_TR16_trial_012	is:awakening	undefined	-1.86666666666667
wt_dual	wt_dual_TL15	20180205_TL15_trial_017	is:awakening	undefined	-1.83333333333333
wt_dual	wt_dual_TR15	20180130_TR15_trial_006	whisking	quiet	-1.8
wt_dual	wt_dual_TL16	20180225_TL16_trial_009	whisking	quiet	-1.8
wt_dual	wt_dual_BL15	20180226_BL15_trial_018	whisking	quiet	-1.8
wt_dual	wt_dual_TR15	20180116_TR15_trial_002	whisking	quiet	-1.76666666666667
wt_dual	wt_dual_TR15	20180130_TR15_trial_006	whisking	quiet	-1.76666666666667
wt_dual	wt_dual_TL16	20180203_TL16_trial_020	nrem:awakening	undefined	-1.76666666666667
wt_dual	wt_dual_TL16	20180203_TL16_trial_022	nrem:awakening	undefined	-1.76666666666667
wt_dual	wt_dual_TR16	20180210_TR16_trial_006	rem:awakening	undefined	-1.76666666666667
wt_dual	wt_dual_TL16	20180225_TL16_trial_015	whisking	quiet	-1.73333333333333
wt_dual	wt_dual_TR15	20180204_TR15_trial_010	is:awakening	undefined	-1.7
wt_dual	wt_dual_NM16	20180225_NM16_trial_001	locomotion	quiet	-1.7
wt_dual	wt_dual_TL16	20180225_TL16_trial_004	whisking	quiet	-1.7
wt_dual	wt_dual_BL15	20180226_BL15_trial_017	whisking	quiet	-1.7
wt_dual	wt_dual_TL16	20180306_TL16_trial_011	nrem:awakening	undefined	-1.7
wt_dual	wt_dual_TL15	20180214_TL15_trial_016	is:awakening	undefined	-1.66666666666667
wt_dual	wt_dual_TR16	20180115_TR16_trial_002	locomotion	quiet	-1.63333333333333
wt_dual	wt_dual_NM16	20180119_NM16_trial_007	is:awakening	undefined	-1.63333333333333
wt_dual	wt_dual_TR15	20180130_TR15_trial_008	whisking	quiet	-1.63333333333333
wt_dual	wt_dual_TL15	20180205_TL15_trial_005	is:awakening	undefined	-1.63333333333333
wt_dual	wt_dual_TL15	20180228_TL15_trial_021	is:awakening	undefined	-1.63333333333333
wt_dual	wt_dual_NM16	20180208_NM16_trial_006	whisking	quiet	-1.6
wt_dual	wt_dual_NM16	20180208_NM16_trial_006	whisking	quiet	-1.6
wt_dual	wt_dual_NM16	20180225_NM16_trial_010	locomotion	quiet	-1.6
wt_dual	wt_dual_TL16	20180306_TL16_trial_022	nrem:awakening	undefined	-1.6
wt_dual	wt_dual_TR16	20180117_TR16_trial_017	rem:awakening	undefined	-1.56666666666667
wt_dual	wt_dual_TR15	20180130_TR15_trial_004	whisking	quiet	-1.56666666666667
wt_dual	wt_dual_TR15	20180130_TR15_trial_004	whisking	quiet	-1.56666666666667
wt_dual	wt_dual_TR15	20180130_TR15_trial_010	locomotion	quiet	-1.56666666666667
wt_dual	wt_dual_NM16	20180225_NM16_trial_010	whisking	quiet	-1.56666666666667
wt_dual	wt_dual_NM16	20180225_NM16_trial_011	whisking	quiet	-1.53333333333333
wt_dual	wt_dual_TL16	20180225_TL16_trial_006	whisking	quiet	-1.53333333333333
wt_dual	wt_dual_TL15	20180121_TL15_trial_016	whisking	quiet	-1.5
wt_dual	wt_dual_TL16	20180203_TL16_trial_021	is:awakening	undefined	-1.5
wt_dual	wt_dual_TL15	20180205_TL15_trial_019	rem:awakening	undefined	-1.5
wt_dual	wt_dual_TL16	20180225_TL16_trial_002	whisking	quiet	-1.5
wt_dual	wt_dual_BL15	20180226_BL15_trial_018	whisking	quiet	-1.43333333333333
wt_dual	wt_dual_TL15	20180228_TL15_trial_024	nrem:awakening	undefined	-1.43333333333333
wt_dual	wt_dual_TR15	20180116_TR15_trial_005	locomotion	quiet	-1.4
wt_dual	wt_dual_TR15	20180204_TR15_trial_008	is:awakening	undefined	-1.4
wt_dual	wt_dual_NM16	20180225_NM16_trial_005	whisking	quiet	-1.4
wt_dual	wt_dual_TR15	20180130_TR15_trial_007	locomotion	quiet	-1.36666666666667
wt_dual	wt_dual_TL15	20180228_TL15_trial_010	is:awakening	undefined	-1.33333333333333
wt_dual	wt_dual_NM16	20180225_NM16_trial_020	whisking	quiet	-1.3
wt_dual	wt_dual_TL15	20180228_TL15_trial_018	is:awakening	undefined	-1.26666666666667
wt_dual	wt_dual_TL15	20180121_TL15_trial_016	locomotion	quiet	-1.2
wt_dual	wt_dual_TL15	20180202_TL15_trial_020	is:awakening	undefined	-1.2
wt_dual	wt_dual_TL15	20180214_TL15_trial_016	is:awakening	undefined	-1.2
wt_dual	wt_dual_TL16	20180120_TL16_trial_012	is:awakening	undefined	-1.16666666666667
wt_dual	wt_dual_TR15	20180204_TR15_trial_010	nrem:awakening	nrem	-1.16666666666667
wt_dual	wt_dual_TL15	20180202_TL15_trial_022	is:awakening	undefined	-1.13333333333333
wt_dual	wt_dual_TL16	20180203_TL16_trial_021	is:awakening	undefined	-1.13333333333333
wt_dual	wt_dual_BL15	20180118_BL15_trial_019	rem:awakening	undefined	-1.1
wt_dual	wt_dual_TR16	20180210_TR16_trial_016	is:awakening	undefined	-1.1
wt_dual	wt_dual_NM16	20180119_NM16_trial_007	is:awakening	undefined	-1.06666666666667
wt_dual	wt_dual_TR15	20180130_TR15_trial_007	whisking	quiet	-1.06666666666667
wt_dual	wt_dual_TL16	20180203_TL16_trial_016	nrem:awakening	undefined	-1.06666666666667
wt_dual	wt_dual_TR15	20180204_TR15_trial_010	rem:awakening	undefined	-1.03333333333333
wt_dual	wt_dual_TL15	20180202_TL15_trial_023	is:awakening	undefined	-1
wt_dual	wt_dual_NM16	20180225_NM16_trial_020	whisking	quiet	-1
wt_dual	wt_dual_TL15	20180205_TL15_trial_022	is:awakening	undefined	-0.966666666666667
wt_dual	wt_dual_TR15	20180116_TR15_trial_006	whisking	quiet	-0.9
wt_dual	wt_dual_TL15	20180202_TL15_trial_010	is:awakening	undefined	-0.833333333333334
wt_dual	wt_dual_TL16	20180203_TL16_trial_012	nrem:awakening	undefined	-0.800000000000001
wt_dual	wt_dual_TR16	20180210_TR16_trial_019	is:awakening	undefined	-0.800000000000001
wt_dual	wt_dual_TL16	20180225_TL16_trial_009	whisking	quiet	-0.800000000000001
wt_dual	wt_dual_TR15	20180130_TR15_trial_010	locomotion	quiet	-0.766666666666667
wt_dual	wt_dual_NM16	20180208_NM16_trial_002	locomotion	quiet	-0.766666666666667
wt_dual	wt_dual_TL15	20180214_TL15_trial_017	nrem:awakening	undefined	-0.766666666666667
wt_dual	wt_dual_NM16	20180225_NM16_trial_009	locomotion	quiet	-0.733333333333334
wt_dual	wt_dual_NM16	20180225_NM16_trial_016	whisking	quiet	-0.733333333333334
wt_dual	wt_dual_TR15	20180116_TR15_trial_020	is:awakening	undefined	-0.700000000000001
wt_dual	wt_dual_TL15	20180205_TL15_trial_020	is:awakening	undefined	-0.700000000000001
wt_dual	wt_dual_NM16	20180208_NM16_trial_006	whisking	quiet	-0.700000000000001
wt_dual	wt_dual_TR16	20180305_TR16_trial_011	is:awakening	undefined	-0.700000000000001
wt_dual	wt_dual_TR15	20180130_TR15_trial_006	whisking	quiet	-0.666666666666666
wt_dual	wt_dual_TR15	20180204_TR15_trial_005	is:awakening	undefined	-0.666666666666666
wt_dual	wt_dual_TR16	20180117_TR16_trial_019	is:awakening	undefined	-0.6
wt_dual	wt_dual_TL15	20180205_TL15_trial_010	is:awakening	undefined	-0.6
wt_dual	wt_dual_TR16	20180305_TR16_trial_009	rem:awakening	undefined	-0.6
wt_dual	wt_dual_TR16	20180305_TR16_trial_015	nrem:awakening	undefined	-0.6
wt_dual	wt_dual_TR16	20180117_TR16_trial_013	is:awakening	undefined	-0.566666666666666
wt_dual	wt_dual_TR15	20180116_TR15_trial_020	is:awakening	undefined	-0.533333333333333
wt_dual	wt_dual_TL15	20180228_TL15_trial_015	rem:awakening	undefined	-0.533333333333333
wt_dual	wt_dual_TR16	20180305_TR16_trial_016	is:awakening	undefined	-0.466666666666667
wt_dual	wt_dual_NM16	20180119_NM16_trial_013	is:awakening	undefined	-0.433333333333334
wt_dual	wt_dual_TL16	20180225_TL16_trial_008	whisking	quiet	-0.433333333333334
wt_dual	wt_dual_TR15	20180116_TR15_trial_017	is:awakening	undefined	-0.4
wt_dual	wt_dual_TL16	20180225_TL16_trial_002	whisking	quiet	-0.4
wt_dual	wt_dual_BL15	20180226_BL15_trial_016	whisking	quiet	-0.4
wt_dual	wt_dual_TL15	20180228_TL15_trial_010	is:awakening	undefined	-0.4
wt_dual	wt_dual_NM16	20180208_NM16_trial_024	is:awakening	undefined	-0.366666666666667
wt_dual	wt_dual_TR16	20180210_TR16_trial_009	nrem:awakening	undefined	-0.366666666666667
wt_dual	wt_dual_BL15	20180226_BL15_trial_007	locomotion	quiet	-0.366666666666667
wt_dual	wt_dual_TR15	20180130_TR15_trial_007	locomotion	quiet	-0.300000000000001
wt_dual	wt_dual_TL15	20180121_TL15_trial_016	locomotion	quiet	-0.266666666666667
wt_dual	wt_dual_TL15	20180205_TL15_trial_002	rem:awakening	undefined	-0.266666666666667
wt_dual	wt_dual_NM16	20180225_NM16_trial_015	locomotion	quiet	-0.266666666666667
wt_dual	wt_dual_TL16	20180120_TL16_trial_016	is:awakening	undefined	-0.233333333333334
wt_dual	wt_dual_TL15	20180205_TL15_trial_007	is:awakening	undefined	-0.233333333333334
wt_dual	wt_dual_NM16	20180225_NM16_trial_013	locomotion	quiet	-0.233333333333334
wt_dual	wt_dual_TL16	20180225_TL16_trial_003	locomotion	quiet	-0.233333333333334
wt_dual	wt_dual_TR15	20180116_TR15_trial_019	nrem:awakening	undefined	-0.200000000000001
wt_dual	wt_dual_TR16	20180117_TR16_trial_013	is:awakening	undefined	-0.200000000000001
wt_dual	wt_dual_TL16	20180211_TL16_trial_012	is:awakening	undefined	-0.200000000000001
wt_dual	wt_dual_TL16	20180120_TL16_trial_017	is:awakening	undefined	-0.166666666666666
wt_dual	wt_dual_TL16	20180225_TL16_trial_002	whisking	quiet	-0.166666666666666
wt_dual	wt_dual_TR15	20180116_TR15_trial_003	locomotion	quiet	-0.133333333333333
wt_dual	wt_dual_NM16	20180119_NM16_trial_009	is:awakening	undefined	-0.0999999999999996
wt_dual	wt_dual_NM16	20180208_NM16_trial_007	whisking	quiet	-0.0999999999999996
wt_dual	wt_dual_NM16	20180225_NM16_trial_013	whisking	quiet	-0.0999999999999996
wt_dual	wt_dual_TL16	20180225_TL16_trial_007	whisking	quiet	-0.0999999999999996
wt_dual	wt_dual_TL15	20180205_TL15_trial_011	is:awakening	is	-0.0666666666666664
wt_dual	wt_dual_TL15	20180202_TL15_trial_026	rem:awakening	undefined	-0.0333333333333332
wt_dual	wt_dual_NM16	20180208_NM16_trial_009	whisking	quiet	-0.0333333333333332
wt_dual	wt_dual_NM16	20180208_NM16_trial_023	nrem:awakening	undefined	0
wt_dual	wt_dual_TL16	20180225_TL16_trial_008	whisking	quiet	0
wt_dual	wt_dual_TL15	20180205_TL15_trial_018	is:awakening	undefined	0.0333333333333332
wt_dual	wt_dual_TL16	20180225_TL16_trial_004	whisking	quiet	0.0333333333333332
wt_dual	wt_dual_TL16	20180225_TL16_trial_007	whisking	quiet	0.0333333333333332
wt_dual	wt_dual_TR15	20180204_TR15_trial_011	is:awakening	undefined	0.0666666666666664
wt_dual	wt_dual_NM16	20180208_NM16_trial_002	whisking	quiet	0.0666666666666664
wt_dual	wt_dual_TL15	20180214_TL15_trial_015	rem:awakening	undefined	0.0666666666666664
wt_dual	wt_dual_TR16	20180115_TR16_trial_014	locomotion	quiet	0.0999999999999996
wt_dual	wt_dual_TR15	20180130_TR15_trial_005	whisking	quiet	0.133333333333333
wt_dual	wt_dual_NM16	20180208_NM16_trial_009	whisking	quiet	0.133333333333333
wt_dual	wt_dual_TR16	20180210_TR16_trial_007	is:awakening	undefined	0.166666666666666
wt_dual	wt_dual_TL15	20180214_TL15_trial_021	is:awakening	undefined	0.166666666666666
wt_dual	wt_dual_NM16	20180225_NM16_trial_004	whisking	quiet	0.166666666666666
wt_dual	wt_dual_NM16	20180225_NM16_trial_019	whisking	quiet	0.166666666666666
wt_dual	wt_dual_TL16	20180225_TL16_trial_003	locomotion	quiet	0.166666666666666
wt_dual	wt_dual_TR16	20180305_TR16_trial_010	rem:awakening	undefined	0.166666666666666
wt_dual	wt_dual_TR15	20180130_TR15_trial_005	whisking	quiet	0.200000000000001
wt_dual	wt_dual_TL15	20180202_TL15_trial_024	nrem:awakening	undefined	0.200000000000001
wt_dual	wt_dual_TL15	20180205_TL15_trial_013	is:awakening	undefined	0.200000000000001
wt_dual	wt_dual_NM16	20180225_NM16_trial_011	locomotion	quiet	0.200000000000001
wt_dual	wt_dual_TL16	20180120_TL16_trial_018	is:awakening	undefined	0.233333333333334
wt_dual	wt_dual_TR15	20180304_TR15_trial_007	is:awakening	undefined	0.233333333333334
wt_dual	wt_dual_TR16	20180305_TR16_trial_002	rem:awakening	undefined	0.233333333333334
wt_dual	wt_dual_NM16	20180225_NM16_trial_009	whisking	quiet	0.266666666666667
wt_dual	wt_dual_TL16	20180225_TL16_trial_011	whisking	quiet	0.266666666666667
wt_dual	wt_dual_TR16	20180115_TR16_trial_002	whisking	quiet	0.300000000000001
wt_dual	wt_dual_TL15	20180205_TL15_trial_019	nrem:awakening	undefined	0.300000000000001
wt_dual	wt_dual_NM16	20180225_NM16_trial_004	locomotion	quiet	0.300000000000001
wt_dual	wt_dual_TL16	20180225_TL16_trial_006	whisking	quiet	0.300000000000001
wt_dual	wt_dual_TR16	20180115_TR16_trial_002	locomotion	quiet	0.333333333333334
wt_dual	wt_dual_TR16	20180117_TR16_trial_002	whisking	quiet	0.333333333333334
wt_dual	wt_dual_TL16	20180120_TL16_trial_017	nrem:awakening	undefined	0.333333333333334
wt_dual	wt_dual_TL16	20180225_TL16_trial_004	whisking	quiet	0.333333333333334
wt_dual	wt_dual_TL16	20180225_TL16_trial_007	whisking	quiet	0.333333333333334
wt_dual	wt_dual_BL15	20180226_BL15_trial_017	locomotion	quiet	0.333333333333334
wt_dual	wt_dual_TR16	20180115_TR16_trial_017	whisking	quiet	0.366666666666667
wt_dual	wt_dual_TR15	20180116_TR15_trial_006	whisking	quiet	0.366666666666667
wt_dual	wt_dual_BL15	20180118_BL15_trial_010	rem:awakening	undefined	0.366666666666667
wt_dual	wt_dual_NM16	20180119_NM16_trial_008	is:awakening	undefined	0.366666666666667
wt_dual	wt_dual_TL16	20180120_TL16_trial_008	is:awakening	undefined	0.366666666666667
wt_dual	wt_dual_TR15	20180130_TR15_trial_003	whisking	quiet	0.366666666666667
wt_dual	wt_dual_TR15	20180130_TR15_trial_005	whisking	quiet	0.366666666666667
wt_dual	wt_dual_TR15	20180130_TR15_trial_005	whisking	quiet	0.4
wt_dual	wt_dual_TR15	20180130_TR15_trial_008	locomotion	quiet	0.4
wt_dual	wt_dual_TL15	20180202_TL15_trial_023	is:awakening	undefined	0.4
wt_dual	wt_dual_NM16	20180225_NM16_trial_005	locomotion	quiet	0.4
wt_dual	wt_dual_BL15	20180226_BL15_trial_013	whisking	quiet	0.4
wt_dual	wt_dual_TL16	20180306_TL16_trial_017	is:awakening	undefined	0.4
wt_dual	wt_dual_TR16	20180115_TR16_trial_011	locomotion	quiet	0.433333333333334
wt_dual	wt_dual_TR15	20180130_TR15_trial_006	whisking	quiet	0.433333333333334
wt_dual	wt_dual_NM16	20180225_NM16_trial_015	whisking	quiet	0.433333333333334
wt_dual	wt_dual_TR16	20180305_TR16_trial_008	nrem:awakening	undefined	0.433333333333334
wt_dual	wt_dual_TR15	20180130_TR15_trial_003	locomotion	quiet	0.466666666666667
wt_dual	wt_dual_TR15	20180130_TR15_trial_008	whisking	quiet	0.466666666666667
wt_dual	wt_dual_TL15	20180202_TL15_trial_024	rem:awakening	undefined	0.466666666666667
wt_dual	wt_dual_TL16	20180203_TL16_trial_008	nrem:awakening	undefined	0.466666666666667
wt_dual	wt_dual_TL16	20180225_TL16_trial_008	whisking	quiet	0.466666666666667
wt_dual	wt_dual_TL15	20180228_TL15_trial_007	is:awakening	undefined	0.466666666666667
wt_dual	wt_dual_TR15	20180116_TR15_trial_003	locomotion	quiet	0.5
wt_dual	wt_dual_TR15	20180116_TR15_trial_005	locomotion	quiet	0.5
wt_dual	wt_dual_NM16	20180119_NM16_trial_009	rem:awakening	undefined	0.5
wt_dual	wt_dual_TR15	20180130_TR15_trial_004	locomotion	quiet	0.5
wt_dual	wt_dual_TR15	20180130_TR15_trial_006	locomotion	quiet	0.5
wt_dual	wt_dual_NM16	20180208_NM16_trial_007	whisking	quiet	0.5
wt_dual	wt_dual_NM16	20180208_NM16_trial_009	whisking	quiet	0.5
wt_dual	wt_dual_TL16	20180225_TL16_trial_007	whisking	quiet	0.5
wt_dual	wt_dual_TR15	20180116_TR15_trial_005	whisking	quiet	0.533333333333333
wt_dual	wt_dual_TR15	20180116_TR15_trial_006	locomotion	quiet	0.533333333333333
wt_dual	wt_dual_TR16	20180117_TR16_trial_002	whisking	quiet	0.533333333333333
wt_dual	wt_dual_NM16	20180119_NM16_trial_011	is:awakening	undefined	0.566666666666666
wt_dual	wt_dual_TR15	20180130_TR15_trial_004	whisking	quiet	0.566666666666666
wt_dual	wt_dual_TR15	20180130_TR15_trial_008	locomotion	quiet	0.566666666666666
wt_dual	wt_dual_TL15	20180214_TL15_trial_017	rem:awakening	undefined	0.566666666666666
wt_dual	wt_dual_BL15	20180226_BL15_trial_013	whisking	quiet	0.566666666666666
wt_dual	wt_dual_TL16	20180306_TL16_trial_022	nrem:awakening	undefined	0.566666666666666
wt_dual	wt_dual_TL15	20180121_TL15_trial_012	locomotion	quiet	0.6
wt_dual	wt_dual_NM16	20180208_NM16_trial_002	whisking	quiet	0.6
wt_dual	wt_dual_NM16	20180208_NM16_trial_002	whisking	quiet	0.6
wt_dual	wt_dual_NM16	20180208_NM16_trial_007	whisking	quiet	0.6
wt_dual	wt_dual_TL16	20180225_TL16_trial_005	whisking	quiet	0.6
wt_dual	wt_dual_TR15	20180130_TR15_trial_003	whisking	quiet	0.633333333333333
wt_dual	wt_dual_TR15	20180130_TR15_trial_008	whisking	quiet	0.633333333333333
wt_dual	wt_dual_TL15	20180205_TL15_trial_018	rem:awakening	undefined	0.633333333333333
wt_dual	wt_dual_NM16	20180225_NM16_trial_001	whisking	quiet	0.633333333333333
wt_dual	wt_dual_NM16	20180225_NM16_trial_004	whisking	quiet	0.633333333333333
wt_dual	wt_dual_TR16	20180115_TR16_trial_003	locomotion	quiet	0.666666666666666
wt_dual	wt_dual_TL16	20180225_TL16_trial_004	whisking	quiet	0.666666666666666
wt_dual	wt_dual_BL15	20180226_BL15_trial_009	whisking	quiet	0.666666666666666
wt_dual	wt_dual_TL16	20180306_TL16_trial_005	rem:awakening	undefined	0.666666666666666
wt_dual	wt_dual_TR16	20180115_TR16_trial_002	locomotion	quiet	0.700000000000001
wt_dual	wt_dual_TL16	20180120_TL16_trial_018	is:awakening	undefined	0.700000000000001
wt_dual	wt_dual_NM16	20180208_NM16_trial_008	locomotion	quiet	0.700000000000001
wt_dual	wt_dual_TL16	20180225_TL16_trial_007	whisking	quiet	0.700000000000001
wt_dual	wt_dual_BL15	20180226_BL15_trial_018	whisking	quiet	0.700000000000001
wt_dual	wt_dual_TR16	20180115_TR16_trial_017	whisking	quiet	0.733333333333334
wt_dual	wt_dual_TL15	20180121_TL15_trial_009	locomotion	quiet	0.733333333333334
wt_dual	wt_dual_TR15	20180130_TR15_trial_005	whisking	quiet	0.733333333333334
wt_dual	wt_dual_NM16	20180208_NM16_trial_006	locomotion	quiet	0.733333333333334
wt_dual	wt_dual_NM16	20180208_NM16_trial_009	whisking	quiet	0.733333333333334
wt_dual	wt_dual_TR16	20180210_TR16_trial_010	is:awakening	undefined	0.733333333333334
wt_dual	wt_dual_TL16	20180225_TL16_trial_011	whisking	quiet	0.733333333333334
wt_dual	wt_dual_BL15	20180226_BL15_trial_008	whisking	quiet	0.733333333333334
wt_dual	wt_dual_BL15	20180226_BL15_trial_008	whisking	quiet	0.733333333333334
wt_dual	wt_dual_BL15	20180226_BL15_trial_018	whisking	quiet	0.733333333333334
wt_dual	wt_dual_TR15	20180116_TR15_trial_003	locomotion	quiet	0.766666666666667
wt_dual	wt_dual_TR15	20180116_TR15_trial_003	locomotion	quiet	0.766666666666667
wt_dual	wt_dual_TR15	20180116_TR15_trial_006	whisking	quiet	0.766666666666667
wt_dual	wt_dual_NM16	20180208_NM16_trial_008	whisking	quiet	0.766666666666667
wt_dual	wt_dual_NM16	20180225_NM16_trial_013	whisking	quiet	0.766666666666667
wt_dual	wt_dual_NM16	20180225_NM16_trial_018	whisking	quiet	0.766666666666667
wt_dual	wt_dual_BL15	20180226_BL15_trial_013	locomotion	quiet	0.766666666666667
wt_dual	wt_dual_BL15	20180226_BL15_trial_013	whisking	quiet	0.766666666666667
wt_dual	wt_dual_BL15	20180226_BL15_trial_016	whisking	quiet	0.766666666666667
wt_dual	wt_dual_TL16	20180306_TL16_trial_012	rem:awakening	undefined	0.766666666666667
wt_dual	wt_dual_TR15	20180116_TR15_trial_005	locomotion	quiet	0.800000000000001
wt_dual	wt_dual_NM16	20180119_NM16_trial_010	nrem:awakening	undefined	0.800000000000001
wt_dual	wt_dual_TL15	20180121_TL15_trial_012	locomotion	quiet	0.800000000000001
wt_dual	wt_dual_TL15	20180121_TL15_trial_017	whisking	quiet	0.800000000000001
wt_dual	wt_dual_NM16	20180225_NM16_trial_004	whisking	quiet	0.800000000000001
wt_dual	wt_dual_NM16	20180225_NM16_trial_012	whisking	quiet	0.800000000000001
wt_dual	wt_dual_TL16	20180225_TL16_trial_004	whisking	quiet	0.800000000000001
wt_dual	wt_dual_TR15	20180116_TR15_trial_003	locomotion	quiet	0.833333333333334
wt_dual	wt_dual_TL15	20180121_TL15_trial_012	locomotion	quiet	0.833333333333334
wt_dual	wt_dual_TL15	20180121_TL15_trial_012	locomotion	quiet	0.833333333333334
wt_dual	wt_dual_TR15	20180130_TR15_trial_004	whisking	quiet	0.833333333333334
wt_dual	wt_dual_TR15	20180204_TR15_trial_009	is:awakening	is	0.833333333333334
wt_dual	wt_dual_NM16	20180208_NM16_trial_002	whisking	quiet	0.833333333333334
wt_dual	wt_dual_NM16	20180208_NM16_trial_008	locomotion	quiet	0.833333333333334
wt_dual	wt_dual_NM16	20180225_NM16_trial_002	whisking	quiet	0.833333333333334
wt_dual	wt_dual_TR15	20180116_TR15_trial_005	whisking	quiet	0.866666666666667
wt_dual	wt_dual_TR15	20180116_TR15_trial_018	nrem:awakening	undefined	0.866666666666667
wt_dual	wt_dual_TL15	20180121_TL15_trial_017	whisking	quiet	0.866666666666667
wt_dual	wt_dual_NM16	20180208_NM16_trial_007	whisking	quiet	0.866666666666667
wt_dual	wt_dual_TL16	20180225_TL16_trial_004	whisking	quiet	0.866666666666667
wt_dual	wt_dual_TL16	20180225_TL16_trial_004	whisking	quiet	0.866666666666667
wt_dual	wt_dual_TL16	20180225_TL16_trial_005	whisking	quiet	0.866666666666667
wt_dual	wt_dual_BL15	20180226_BL15_trial_016	whisking	quiet	0.866666666666667
wt_dual	wt_dual_BL15	20180226_BL15_trial_016	whisking	quiet	0.866666666666667
wt_dual	wt_dual_TR16	20180115_TR16_trial_002	whisking	quiet	0.9
wt_dual	wt_dual_TR15	20180116_TR15_trial_003	whisking	quiet	0.9
wt_dual	wt_dual_TR15	20180116_TR15_trial_005	locomotion	quiet	0.9
wt_dual	wt_dual_TR15	20180116_TR15_trial_005	locomotion	quiet	0.9
wt_dual	wt_dual_TR15	20180116_TR15_trial_006	locomotion	quiet	0.9
wt_dual	wt_dual_TL15	20180121_TL15_trial_012	locomotion	quiet	0.933333333333334
wt_dual	wt_dual_NM16	20180225_NM16_trial_010	whisking	quiet	0.933333333333334
wt_dual	wt_dual_NM16	20180225_NM16_trial_019	whisking	quiet	0.933333333333334
wt_dual	wt_dual_TL16	20180225_TL16_trial_010	whisking	quiet	0.933333333333334
wt_dual	wt_dual_BL15	20180226_BL15_trial_008	whisking	quiet	0.933333333333334
wt_dual	wt_dual_BL15	20180226_BL15_trial_018	whisking	quiet	0.933333333333334
wt_dual	wt_dual_BL15	20180226_BL15_trial_018	whisking	quiet	0.933333333333334
wt_dual	wt_dual_TR16	20180115_TR16_trial_016	locomotion	quiet	0.966666666666667
wt_dual	wt_dual_TR15	20180130_TR15_trial_006	locomotion	quiet	0.966666666666667
wt_dual	wt_dual_TR15	20180130_TR15_trial_006	whisking	quiet	0.966666666666667
wt_dual	wt_dual_TR15	20180130_TR15_trial_010	locomotion	quiet	0.966666666666667
wt_dual	wt_dual_NM16	20180208_NM16_trial_007	locomotion	quiet	0.966666666666667
wt_dual	wt_dual_NM16	20180225_NM16_trial_014	locomotion	quiet	0.966666666666667
wt_dual	wt_dual_TL16	20180225_TL16_trial_009	whisking	quiet	0.966666666666667
wt_dual	wt_dual_BL15	20180226_BL15_trial_012	locomotion	quiet	0.966666666666667
wt_dual	wt_dual_TL15	20180228_TL15_trial_024	is:awakening	undefined	0.966666666666667
wt_dual	wt_dual_TR16	20180305_TR16_trial_008	rem:awakening	undefined	0.966666666666667
wt_dual	wt_dual_NM16	20180119_NM16_trial_017	is:awakening	undefined	1
wt_dual	wt_dual_TL15	20180121_TL15_trial_009	locomotion	quiet	1
wt_dual	wt_dual_TR15	20180130_TR15_trial_008	locomotion	quiet	1
wt_dual	wt_dual_NM16	20180225_NM16_trial_011	whisking	quiet	1
wt_dual	wt_dual_TL16	20180225_TL16_trial_009	whisking	quiet	1
wt_dual	wt_dual_BL15	20180226_BL15_trial_017	whisking	quiet	1
wt_dual	wt_dual_BL15	20180226_BL15_trial_018	whisking	quiet	1
wt_dual	wt_dual_TR15	20180116_TR15_trial_005	locomotion	quiet	1.03333333333333
wt_dual	wt_dual_TR16	20180117_TR16_trial_002	whisking	quiet	1.03333333333333
wt_dual	wt_dual_TL15	20180121_TL15_trial_016	locomotion	quiet	1.03333333333333
wt_dual	wt_dual_TR16	20180210_TR16_trial_005	is:awakening	undefined	1.03333333333333
wt_dual	wt_dual_NM16	20180225_NM16_trial_005	whisking	quiet	1.03333333333333
wt_dual	wt_dual_NM16	20180225_NM16_trial_012	whisking	quiet	1.03333333333333
wt_dual	wt_dual_TR15	20180130_TR15_trial_008	whisking	quiet	1.06666666666667
wt_dual	wt_dual_NM16	20180208_NM16_trial_009	locomotion	quiet	1.06666666666667
wt_dual	wt_dual_NM16	20180225_NM16_trial_009	whisking	quiet	1.06666666666667
wt_dual	wt_dual_BL15	20180226_BL15_trial_013	locomotion	quiet	1.06666666666667
wt_dual	wt_dual_TL16	20180120_TL16_trial_009	rem:awakening	undefined	1.1
wt_dual	wt_dual_TL16	20180203_TL16_trial_024	rem:awakening	undefined	1.1
wt_dual	wt_dual_NM16	20180208_NM16_trial_006	whisking	quiet	1.1
wt_dual	wt_dual_NM16	20180225_NM16_trial_012	whisking	quiet	1.1
wt_dual	wt_dual_BL15	20180226_BL15_trial_013	whisking	quiet	1.1
wt_dual	wt_dual_TR15	20180130_TR15_trial_010	whisking	quiet	1.13333333333333
wt_dual	wt_dual_TL15	20180202_TL15_trial_022	rem:awakening	undefined	1.13333333333333
wt_dual	wt_dual_TL16	20180225_TL16_trial_005	whisking	quiet	1.13333333333333
wt_dual	wt_dual_TL16	20180225_TL16_trial_006	whisking	quiet	1.13333333333333
wt_dual	wt_dual_TL16	20180225_TL16_trial_009	whisking	quiet	1.13333333333333
wt_dual	wt_dual_TL15	20180121_TL15_trial_017	locomotion	quiet	1.16666666666667
wt_dual	wt_dual_TL16	20180203_TL16_trial_015	nrem:awakening	undefined	1.16666666666667
wt_dual	wt_dual_TL16	20180203_TL16_trial_016	rem:awakening	undefined	1.16666666666667
wt_dual	wt_dual_TR15	20180204_TR15_trial_006	is:awakening	undefined	1.16666666666667
wt_dual	wt_dual_NM16	20180225_NM16_trial_016	whisking	quiet	1.16666666666667
wt_dual	wt_dual_NM16	20180225_NM16_trial_016	locomotion	quiet	1.16666666666667
wt_dual	wt_dual_TL16	20180225_TL16_trial_005	whisking	quiet	1.16666666666667
wt_dual	wt_dual_TL16	20180225_TL16_trial_015	whisking	quiet	1.16666666666667
wt_dual	wt_dual_TR16	20180115_TR16_trial_002	locomotion	quiet	1.2
wt_dual	wt_dual_TL15	20180121_TL15_trial_009	locomotion	quiet	1.2
wt_dual	wt_dual_TL15	20180121_TL15_trial_016	whisking	quiet	1.2
wt_dual	wt_dual_TR15	20180130_TR15_trial_008	whisking	quiet	1.2
wt_dual	wt_dual_NM16	20180208_NM16_trial_009	whisking	quiet	1.2
wt_dual	wt_dual_NM16	20180225_NM16_trial_013	locomotion	quiet	1.2
wt_dual	wt_dual_TL16	20180225_TL16_trial_006	whisking	quiet	1.2
wt_dual	wt_dual_BL15	20180226_BL15_trial_008	whisking	quiet	1.2
wt_dual	wt_dual_BL15	20180226_BL15_trial_013	whisking	quiet	1.2
wt_dual	wt_dual_TL16	20180306_TL16_trial_019	nrem:awakening	undefined	1.2
wt_dual	wt_dual_TL15	20180121_TL15_trial_005	locomotion	quiet	1.23333333333333
wt_dual	wt_dual_TR15	20180204_TR15_trial_004	is:awakening	undefined	1.23333333333333
wt_dual	wt_dual_TR15	20180130_TR15_trial_010	locomotion	quiet	1.26666666666667
wt_dual	wt_dual_TL15	20180205_TL15_trial_021	rem:awakening	undefined	1.26666666666667
wt_dual	wt_dual_NM16	20180225_NM16_trial_019	whisking	quiet	1.26666666666667
wt_dual	wt_dual_TL16	20180225_TL16_trial_004	whisking	quiet	1.26666666666667
wt_dual	wt_dual_TL16	20180225_TL16_trial_006	whisking	quiet	1.26666666666667
wt_dual	wt_dual_BL15	20180226_BL15_trial_008	whisking	quiet	1.26666666666667
wt_dual	wt_dual_BL15	20180226_BL15_trial_011	whisking	quiet	1.26666666666667
wt_dual	wt_dual_TL15	20180228_TL15_trial_009	rem:awakening	undefined	1.26666666666667
wt_dual	wt_dual_TR16	20180117_TR16_trial_022	rem:awakening	undefined	1.3
wt_dual	wt_dual_TL15	20180121_TL15_trial_019	whisking	quiet	1.3
wt_dual	wt_dual_TL16	20180225_TL16_trial_005	whisking	quiet	1.3
wt_dual	wt_dual_BL15	20180226_BL15_trial_011	whisking	quiet	1.3
wt_dual	wt_dual_BL15	20180226_BL15_trial_016	whisking	quiet	1.3
wt_dual	wt_dual_TL16	20180306_TL16_trial_009	rem:awakening	undefined	1.3
wt_dual	wt_dual_TR16	20180115_TR16_trial_007	locomotion	quiet	1.33333333333333
wt_dual	wt_dual_TL15	20180205_TL15_trial_003	rem:awakening	undefined	1.33333333333333
wt_dual	wt_dual_BL15	20180226_BL15_trial_007	whisking	quiet	1.33333333333333
wt_dual	wt_dual_BL15	20180226_BL15_trial_011	whisking	quiet	1.33333333333333
wt_dual	wt_dual_BL15	20180226_BL15_trial_016	whisking	quiet	1.33333333333333
wt_dual	wt_dual_TR16	20180117_TR16_trial_002	whisking	quiet	1.36666666666667
wt_dual	wt_dual_TR15	20180130_TR15_trial_010	locomotion	quiet	1.36666666666667
wt_dual	wt_dual_TL15	20180202_TL15_trial_007	is:awakening	undefined	1.36666666666667
wt_dual	wt_dual_NM16	20180208_NM16_trial_006	whisking	quiet	1.36666666666667
wt_dual	wt_dual_NM16	20180225_NM16_trial_001	whisking	quiet	1.36666666666667
wt_dual	wt_dual_NM16	20180225_NM16_trial_001	whisking	quiet	1.36666666666667
wt_dual	wt_dual_NM16	20180225_NM16_trial_003	whisking	quiet	1.36666666666667
wt_dual	wt_dual_TL16	20180225_TL16_trial_008	whisking	quiet	1.36666666666667
wt_dual	wt_dual_TR16	20180117_TR16_trial_010	rem:awakening	undefined	1.4
wt_dual	wt_dual_TR15	20180204_TR15_trial_002	rem:awakening	undefined	1.4
wt_dual	wt_dual_NM16	20180208_NM16_trial_006	whisking	quiet	1.4
wt_dual	wt_dual_TR16	20180210_TR16_trial_019	rem:awakening	undefined	1.4
wt_dual	wt_dual_NM16	20180225_NM16_trial_001	whisking	quiet	1.4
wt_dual	wt_dual_TL16	20180225_TL16_trial_005	whisking	quiet	1.4
wt_dual	wt_dual_TL16	20180225_TL16_trial_006	whisking	quiet	1.4
wt_dual	wt_dual_TL16	20180225_TL16_trial_007	whisking	quiet	1.4
wt_dual	wt_dual_TL16	20180225_TL16_trial_009	whisking	quiet	1.4
wt_dual	wt_dual_TL16	20180225_TL16_trial_010	whisking	quiet	1.4
wt_dual	wt_dual_TR16	20180115_TR16_trial_014	whisking	quiet	1.43333333333333
wt_dual	wt_dual_TL15	20180121_TL15_trial_012	locomotion	quiet	1.43333333333333
wt_dual	wt_dual_TL15	20180205_TL15_trial_020	rem:awakening	undefined	1.43333333333333
wt_dual	wt_dual_NM16	20180208_NM16_trial_024	is:awakening	undefined	1.43333333333333
wt_dual	wt_dual_NM16	20180225_NM16_trial_005	whisking	quiet	1.43333333333333
wt_dual	wt_dual_NM16	20180225_NM16_trial_017	whisking	quiet	1.43333333333333
wt_dual	wt_dual_NM16	20180225_NM16_trial_021	whisking	quiet	1.43333333333333
wt_dual	wt_dual_TL16	20180225_TL16_trial_002	whisking	quiet	1.43333333333333
wt_dual	wt_dual_BL15	20180226_BL15_trial_016	whisking	quiet	1.43333333333333
wt_dual	wt_dual_TR16	20180115_TR16_trial_012	whisking	quiet	1.46666666666667
wt_dual	wt_dual_TR15	20180116_TR15_trial_005	locomotion	quiet	1.46666666666667
wt_dual	wt_dual_TL15	20180121_TL15_trial_002	locomotion	quiet	1.46666666666667
wt_dual	wt_dual_TL15	20180121_TL15_trial_018	locomotion	quiet	1.46666666666667
wt_dual	wt_dual_NM16	20180208_NM16_trial_008	locomotion	quiet	1.46666666666667
wt_dual	wt_dual_TR15	20180221_TR15_trial_003	rem:awakening	undefined	1.46666666666667
wt_dual	wt_dual_NM16	20180225_NM16_trial_019	whisking	quiet	1.46666666666667
wt_dual	wt_dual_TL16	20180225_TL16_trial_011	whisking	quiet	1.46666666666667
wt_dual	wt_dual_BL15	20180226_BL15_trial_013	whisking	quiet	1.46666666666667
wt_dual	wt_dual_TR15	20180116_TR15_trial_017	nrem:awakening	undefined	1.5
wt_dual	wt_dual_TL15	20180121_TL15_trial_012	locomotion	quiet	1.5
wt_dual	wt_dual_TL15	20180121_TL15_trial_017	locomotion	quiet	1.5
wt_dual	wt_dual_TR15	20180130_TR15_trial_004	whisking	quiet	1.5
wt_dual	wt_dual_NM16	20180208_NM16_trial_006	whisking	quiet	1.5
wt_dual	wt_dual_NM16	20180225_NM16_trial_005	whisking	quiet	1.5
wt_dual	wt_dual_NM16	20180225_NM16_trial_012	whisking	quiet	1.5
wt_dual	wt_dual_TL16	20180225_TL16_trial_005	whisking	quiet	1.5
wt_dual	wt_dual_TL16	20180225_TL16_trial_010	whisking	quiet	1.5
wt_dual	wt_dual_BL15	20180226_BL15_trial_017	whisking	quiet	1.5
wt_dual	wt_dual_TR16	20180117_TR16_trial_019	is:awakening	undefined	1.53333333333333
wt_dual	wt_dual_TR15	20180130_TR15_trial_008	whisking	quiet	1.53333333333333
wt_dual	wt_dual_TL16	20180203_TL16_trial_010	is:awakening	undefined	1.53333333333333
wt_dual	wt_dual_NM16	20180208_NM16_trial_007	locomotion	quiet	1.53333333333333
wt_dual	wt_dual_NM16	20180225_NM16_trial_005	whisking	quiet	1.53333333333333
wt_dual	wt_dual_NM16	20180225_NM16_trial_005	whisking	quiet	1.53333333333333
wt_dual	wt_dual_NM16	20180225_NM16_trial_010	whisking	quiet	1.53333333333333
wt_dual	wt_dual_TL16	20180225_TL16_trial_001	whisking	quiet	1.53333333333333
wt_dual	wt_dual_BL15	20180226_BL15_trial_008	whisking	quiet	1.53333333333333
wt_dual	wt_dual_TR16	20180305_TR16_trial_016	rem:awakening	undefined	1.53333333333333
wt_dual	wt_dual_TL15	20180121_TL15_trial_002	locomotion	quiet	1.56666666666667
wt_dual	wt_dual_NM16	20180225_NM16_trial_005	whisking	quiet	1.56666666666667
wt_dual	wt_dual_NM16	20180225_NM16_trial_021	whisking	quiet	1.56666666666667
wt_dual	wt_dual_TL16	20180225_TL16_trial_008	whisking	quiet	1.56666666666667
wt_dual	wt_dual_TL16	20180225_TL16_trial_009	whisking	quiet	1.56666666666667
wt_dual	wt_dual_BL15	20180226_BL15_trial_010	whisking	quiet	1.56666666666667
wt_dual	wt_dual_TR16	20180115_TR16_trial_002	locomotion	quiet	1.6
wt_dual	wt_dual_TR16	20180115_TR16_trial_011	whisking	quiet	1.6
wt_dual	wt_dual_TL15	20180121_TL15_trial_018	locomotion	quiet	1.6
wt_dual	wt_dual_TL15	20180121_TL15_trial_019	locomotion	quiet	1.6
wt_dual	wt_dual_TL15	20180205_TL15_trial_006	rem:awakening	undefined	1.6
wt_dual	wt_dual_NM16	20180225_NM16_trial_011	whisking	quiet	1.6
wt_dual	wt_dual_NM16	20180225_NM16_trial_016	locomotion	quiet	1.6
wt_dual	wt_dual_TR15	20180116_TR15_trial_003	locomotion	quiet	1.63333333333333
wt_dual	wt_dual_NM16	20180119_NM16_trial_011	rem:awakening	undefined	1.63333333333333
wt_dual	wt_dual_TR15	20180130_TR15_trial_004	whisking	quiet	1.63333333333333
wt_dual	wt_dual_TL15	20180121_TL15_trial_005	locomotion	quiet	1.66666666666667
wt_dual	wt_dual_TL15	20180121_TL15_trial_009	locomotion	quiet	1.66666666666667
wt_dual	wt_dual_TL15	20180121_TL15_trial_019	locomotion	quiet	1.66666666666667
wt_dual	wt_dual_TR15	20180130_TR15_trial_005	whisking	quiet	1.66666666666667
wt_dual	wt_dual_TR16	20180210_TR16_trial_005	is:awakening	undefined	1.66666666666667
wt_dual	wt_dual_TR16	20180210_TR16_trial_016	is:awakening	is	1.66666666666667
wt_dual	wt_dual_BL15	20180226_BL15_trial_015	locomotion	quiet	1.66666666666667
wt_dual	wt_dual_TL15	20180121_TL15_trial_001	locomotion	quiet	1.7
wt_dual	wt_dual_TR15	20180130_TR15_trial_002	whisking	quiet	1.7
wt_dual	wt_dual_TL16	20180211_TL16_trial_015	is:awakening	undefined	1.7
wt_dual	wt_dual_NM16	20180225_NM16_trial_002	whisking	quiet	1.7
wt_dual	wt_dual_BL15	20180226_BL15_trial_012	whisking	quiet	1.7
wt_dual	wt_dual_TL15	20180121_TL15_trial_001	locomotion	quiet	1.73333333333333
wt_dual	wt_dual_BL15	20180226_BL15_trial_009	locomotion	quiet	1.73333333333333
wt_dual	wt_dual_TR15	20180116_TR15_trial_003	locomotion	quiet	1.76666666666667
wt_dual	wt_dual_TR16	20180117_TR16_trial_002	whisking	quiet	1.76666666666667
wt_dual	wt_dual_TL16	20180120_TL16_trial_018	nrem:awakening	undefined	1.76666666666667
wt_dual	wt_dual_NM16	20180225_NM16_trial_001	whisking	quiet	1.76666666666667
wt_dual	wt_dual_NM16	20180225_NM16_trial_013	locomotion	quiet	1.76666666666667
wt_dual	wt_dual_TR15	20180304_TR15_trial_007	rem:awakening	undefined	1.76666666666667
wt_dual	wt_dual_TL15	20180121_TL15_trial_005	locomotion	quiet	1.8
wt_dual	wt_dual_TL15	20180121_TL15_trial_016	whisking	quiet	1.8
wt_dual	wt_dual_TL15	20180121_TL15_trial_018	locomotion	quiet	1.8
wt_dual	wt_dual_TR15	20180204_TR15_trial_006	rem:awakening	undefined	1.8
wt_dual	wt_dual_NM16	20180225_NM16_trial_002	whisking	quiet	1.8
wt_dual	wt_dual_NM16	20180225_NM16_trial_019	whisking	quiet	1.8
wt_dual	wt_dual_NM16	20180225_NM16_trial_003	whisking	quiet	1.83333333333333
wt_dual	wt_dual_TL16	20180225_TL16_trial_011	whisking	quiet	1.83333333333333
wt_dual	wt_dual_BL15	20180226_BL15_trial_011	whisking	quiet	1.83333333333333
wt_dual	wt_dual_TL16	20180306_TL16_trial_006	rem:awakening	undefined	1.83333333333333
wt_dual	wt_dual_TL15	20180121_TL15_trial_009	whisking	quiet	1.86666666666667
wt_dual	wt_dual_TL15	20180121_TL15_trial_014	locomotion	quiet	1.86666666666667
wt_dual	wt_dual_TR15	20180204_TR15_trial_009	is:awakening	undefined	1.86666666666667
wt_dual	wt_dual_NM16	20180225_NM16_trial_016	whisking	quiet	1.86666666666667
wt_dual	wt_dual_BL15	20180226_BL15_trial_010	whisking	quiet	1.86666666666667
wt_dual	wt_dual_TL15	20180228_TL15_trial_007	nrem:awakening	undefined	1.86666666666667
wt_dual	wt_dual_TR16	20180115_TR16_trial_017	whisking	quiet	1.9
wt_dual	wt_dual_TL15	20180121_TL15_trial_001	locomotion	quiet	1.9
wt_dual	wt_dual_TL15	20180121_TL15_trial_002	locomotion	quiet	1.9
wt_dual	wt_dual_TL15	20180121_TL15_trial_009	locomotion	quiet	1.9
wt_dual	wt_dual_NM16	20180208_NM16_trial_021	rem:awakening	undefined	1.9
wt_dual	wt_dual_NM16	20180225_NM16_trial_010	whisking	quiet	1.9
wt_dual	wt_dual_NM16	20180225_NM16_trial_015	whisking	quiet	1.9
wt_dual	wt_dual_BL15	20180226_BL15_trial_016	whisking	quiet	1.9
wt_dual	wt_dual_NM16	20180208_NM16_trial_002	whisking	quiet	1.93333333333333
wt_dual	wt_dual_TR16	20180210_TR16_trial_007	is:awakening	undefined	1.93333333333333
wt_dual	wt_dual_TL15	20180214_TL15_trial_008	rem:awakening	undefined	1.93333333333333
wt_dual	wt_dual_NM16	20180225_NM16_trial_019	whisking	quiet	1.93333333333333
wt_dual	wt_dual_TR15	20180116_TR15_trial_006	locomotion	quiet	1.96666666666667
wt_dual	wt_dual_TL16	20180225_TL16_trial_006	whisking	quiet	1.96666666666667
wt_dual	wt_dual_TL16	20180225_TL16_trial_007	whisking	quiet	1.96666666666667
wt_dual	wt_dual_TL16	20180225_TL16_trial_009	whisking	quiet	1.96666666666667
wt_dual	wt_dual_TL16	20180225_TL16_trial_010	whisking	quiet	1.96666666666667
wt_dual	wt_dual_TR16	20180115_TR16_trial_011	whisking	quiet	2
wt_dual	wt_dual_TL15	20180121_TL15_trial_005	locomotion	quiet	2
wt_dual	wt_dual_TR16	20180210_TR16_trial_009	nrem:awakening	undefined	2
wt_dual	wt_dual_NM16	20180225_NM16_trial_018	whisking	quiet	2
wt_dual	wt_dual_TL16	20180225_TL16_trial_003	locomotion	quiet	2
wt_dual	wt_dual_TL16	20180306_TL16_trial_018	rem:awakening	undefined	2
wt_dual	wt_dual_NM16	20180225_NM16_trial_003	whisking	quiet	2.03333333333333
wt_dual	wt_dual_NM16	20180225_NM16_trial_016	whisking	quiet	2.03333333333333
wt_dual	wt_dual_TL16	20180120_TL16_trial_010	rem:awakening	undefined	2.06666666666667
wt_dual	wt_dual_TL15	20180121_TL15_trial_001	locomotion	quiet	2.06666666666667
wt_dual	wt_dual_TL15	20180121_TL15_trial_017	whisking	quiet	2.06666666666667
wt_dual	wt_dual_TR15	20180130_TR15_trial_005	whisking	quiet	2.06666666666667
wt_dual	wt_dual_TR15	20180130_TR15_trial_007	locomotion	quiet	2.06666666666667
wt_dual	wt_dual_NM16	20180225_NM16_trial_019	whisking	quiet	2.06666666666667
wt_dual	wt_dual_TL16	20180225_TL16_trial_008	whisking	quiet	2.06666666666667
wt_dual	wt_dual_BL15	20180226_BL15_trial_013	whisking	quiet	2.06666666666667
wt_dual	wt_dual_TL16	20180306_TL16_trial_016	rem:awakening	undefined	2.06666666666667
wt_dual	wt_dual_NM16	20180225_NM16_trial_017	whisking	quiet	2.1
wt_dual	wt_dual_NM16	20180225_NM16_trial_020	whisking	quiet	2.1
wt_dual	wt_dual_BL15	20180226_BL15_trial_017	locomotion	quiet	2.1
wt_dual	wt_dual_TR16	20180305_TR16_trial_014	rem:awakening	undefined	2.1
wt_dual	wt_dual_TR16	20180115_TR16_trial_009	whisking	quiet	2.13333333333333
wt_dual	wt_dual_TR16	20180115_TR16_trial_012	locomotion	quiet	2.13333333333333
wt_dual	wt_dual_TL15	20180121_TL15_trial_009	locomotion	quiet	2.13333333333333
wt_dual	wt_dual_NM16	20180225_NM16_trial_005	whisking	quiet	2.13333333333333
wt_dual	wt_dual_NM16	20180225_NM16_trial_011	whisking	quiet	2.13333333333333
wt_dual	wt_dual_NM16	20180225_NM16_trial_017	whisking	quiet	2.13333333333333
wt_dual	wt_dual_BL15	20180226_BL15_trial_007	whisking	quiet	2.13333333333333
wt_dual	wt_dual_TL15	20180205_TL15_trial_012	rem:awakening	undefined	2.16666666666667
wt_dual	wt_dual_TR16	20180210_TR16_trial_010	rem:awakening	undefined	2.16666666666667
wt_dual	wt_dual_TR15	20180116_TR15_trial_017	nrem:awakening	undefined	2.2
wt_dual	wt_dual_NM16	20180225_NM16_trial_019	whisking	quiet	2.2
wt_dual	wt_dual_BL15	20180226_BL15_trial_012	locomotion	quiet	2.2
wt_dual	wt_dual_NM16	20180225_NM16_trial_018	whisking	quiet	2.23333333333333
wt_dual	wt_dual_TR16	20180117_TR16_trial_015	rem:awakening	undefined	2.26666666666667
wt_dual	wt_dual_TL15	20180121_TL15_trial_012	locomotion	quiet	2.26666666666667
wt_dual	wt_dual_TR15	20180130_TR15_trial_005	whisking	quiet	2.26666666666667
wt_dual	wt_dual_NM16	20180225_NM16_trial_016	whisking	quiet	2.3
wt_dual	wt_dual_BL15	20180118_BL15_trial_013	rem:awakening	undefined	2.33333333333333
wt_dual	wt_dual_BL15	20180226_BL15_trial_008	locomotion	quiet	2.33333333333333
wt_dual	wt_dual_BL15	20180226_BL15_trial_016	locomotion	quiet	2.33333333333333
wt_dual	wt_dual_TR15	20180130_TR15_trial_003	locomotion	quiet	2.36666666666667
wt_dual	wt_dual_NM16	20180225_NM16_trial_014	whisking	quiet	2.36666666666667
wt_dual	wt_dual_TL16	20180225_TL16_trial_005	whisking	quiet	2.36666666666667
wt_dual	wt_dual_TL15	20180121_TL15_trial_001	locomotion	quiet	2.4
wt_dual	wt_dual_TL15	20180121_TL15_trial_001	locomotion	quiet	2.4
wt_dual	wt_dual_NM16	20180225_NM16_trial_011	whisking	quiet	2.4
wt_dual	wt_dual_TL16	20180225_TL16_trial_015	whisking	quiet	2.4
wt_dual	wt_dual_BL15	20180226_BL15_trial_008	locomotion	quiet	2.4
wt_dual	wt_dual_TL16	20180120_TL16_trial_016	rem:awakening	undefined	2.43333333333333
wt_dual	wt_dual_TR15	20180130_TR15_trial_008	whisking	quiet	2.43333333333333
wt_dual	wt_dual_TL16	20180225_TL16_trial_007	whisking	quiet	2.43333333333333
wt_dual	wt_dual_TR15	20180130_TR15_trial_003	locomotion	quiet	2.46666666666667
wt_dual	wt_dual_BL15	20180226_BL15_trial_011	whisking	quiet	2.46666666666667
wt_dual	wt_dual_TL15	20180121_TL15_trial_016	locomotion	quiet	2.5
wt_dual	wt_dual_TR15	20180204_TR15_trial_005	rem:awakening	undefined	2.5
wt_dual	wt_dual_NM16	20180208_NM16_trial_002	whisking	quiet	2.5
wt_dual	wt_dual_NM16	20180225_NM16_trial_012	locomotion	quiet	2.5
wt_dual	wt_dual_TR16	20180305_TR16_trial_006	rem:awakening	undefined	2.5
wt_dual	wt_dual_TR16	20180305_TR16_trial_008	rem:awakening	undefined	2.5
wt_dual	wt_dual_TL16	20180306_TL16_trial_010	nrem:awakening	undefined	2.53333333333333
wt_dual	wt_dual_BL15	20180226_BL15_trial_010	locomotion	quiet	2.56666666666667
wt_dual	wt_dual_TL16	20180120_TL16_trial_015	rem:awakening	undefined	2.6
wt_dual	wt_dual_NM16	20180225_NM16_trial_020	whisking	quiet	2.6
wt_dual	wt_dual_BL15	20180226_BL15_trial_010	locomotion	quiet	2.6
wt_dual	wt_dual_TL16	20180225_TL16_trial_006	whisking	quiet	2.63333333333333
wt_dual	wt_dual_TR15	20180304_TR15_trial_003	rem:awakening	undefined	2.63333333333333
wt_dual	wt_dual_NM16	20180208_NM16_trial_010	rem:awakening	undefined	2.66666666666667
wt_dual	wt_dual_NM16	20180225_NM16_trial_019	whisking	quiet	2.66666666666667
wt_dual	wt_dual_TR15	20180130_TR15_trial_005	locomotion	quiet	2.7
wt_dual	wt_dual_TR15	20180130_TR15_trial_007	locomotion	quiet	2.7
wt_dual	wt_dual_TR15	20180130_TR15_trial_010	locomotion	quiet	2.73333333333333
wt_dual	wt_dual_NM16	20180208_NM16_trial_009	locomotion	quiet	2.73333333333333
wt_dual	wt_dual_BL15	20180226_BL15_trial_015	locomotion	quiet	2.73333333333333
wt_dual	wt_dual_TL16	20180211_TL16_trial_012	rem:awakening	undefined	2.76666666666667
wt_dual	wt_dual_NM16	20180225_NM16_trial_016	whisking	quiet	2.76666666666667
wt_dual	wt_dual_TL16	20180225_TL16_trial_005	whisking	quiet	2.76666666666667
wt_dual	wt_dual_TL16	20180225_TL16_trial_011	whisking	quiet	2.76666666666667
wt_dual	wt_dual_TL15	20180202_TL15_trial_009	is:awakening	undefined	2.8
wt_dual	wt_dual_TL16	20180211_TL16_trial_005	nrem:awakening	undefined	2.8
wt_dual	wt_dual_NM16	20180225_NM16_trial_001	whisking	quiet	2.83333333333333
wt_dual	wt_dual_TR15	20180116_TR15_trial_002	locomotion	quiet	2.86666666666667
wt_dual	wt_dual_TR15	20180116_TR15_trial_005	locomotion	quiet	2.9
wt_dual	wt_dual_TR16	20180117_TR16_trial_002	whisking	quiet	2.9
wt_dual	wt_dual_TL15	20180121_TL15_trial_009	locomotion	quiet	2.93333333333333
wt_dual	wt_dual_TL16	20180225_TL16_trial_001	whisking	quiet	2.93333333333333
wt_dual	wt_dual_TL16	20180225_TL16_trial_006	whisking	quiet	2.93333333333333
wt_dual	wt_dual_TR15	20180130_TR15_trial_006	whisking	quiet	3
wt_dual	wt_dual_NM16	20180225_NM16_trial_016	locomotion	quiet	3
wt_dual	wt_dual_TL16	20180225_TL16_trial_005	whisking	quiet	3.03333333333333
wt_dual	wt_dual_NM16	20180208_NM16_trial_006	whisking	quiet	3.06666666666667
wt_dual	wt_dual_BL15	20180226_BL15_trial_010	whisking	quiet	3.06666666666667
wt_dual	wt_dual_BL15	20180226_BL15_trial_017	locomotion	quiet	3.06666666666667
wt_dual	wt_dual_TR15	20180130_TR15_trial_003	whisking	quiet	3.1
wt_dual	wt_dual_TL16	20180225_TL16_trial_004	whisking	quiet	3.1
wt_dual	wt_dual_TR15	20180304_TR15_trial_013	rem:awakening	undefined	3.1
wt_dual	wt_dual_TR16	20180115_TR16_trial_010	locomotion	quiet	3.13333333333333
wt_dual	wt_dual_TR16	20180305_TR16_trial_012	rem:awakening	undefined	3.13333333333333
wt_dual	wt_dual_TL15	20180121_TL15_trial_018	locomotion	quiet	3.2
wt_dual	wt_dual_TL15	20180202_TL15_trial_009	rem:awakening	undefined	3.2
wt_dual	wt_dual_NM16	20180208_NM16_trial_009	locomotion	quiet	3.2
wt_dual	wt_dual_NM16	20180225_NM16_trial_021	whisking	quiet	3.23333333333333
wt_dual	wt_dual_TR15	20180304_TR15_trial_001	rem:awakening	undefined	3.23333333333333
wt_dual	wt_dual_TL16	20180225_TL16_trial_004	whisking	quiet	3.26666666666667
wt_dual	wt_dual_TL16	20180203_TL16_trial_017	is:awakening	undefined	3.3
wt_dual	wt_dual_TR16	20180210_TR16_trial_004	rem:awakening	undefined	3.3
wt_dual	wt_dual_BL15	20180226_BL15_trial_007	whisking	quiet	3.3
wt_dual	wt_dual_TR16	20180115_TR16_trial_013	locomotion	quiet	3.33333333333333
wt_dual	wt_dual_TL15	20180121_TL15_trial_002	locomotion	quiet	3.33333333333333
wt_dual	wt_dual_NM16	20180225_NM16_trial_012	whisking	quiet	3.33333333333333
wt_dual	wt_dual_TR16	20180117_TR16_trial_018	rem:awakening	undefined	3.36666666666667
wt_dual	wt_dual_NM16	20180225_NM16_trial_018	whisking	quiet	3.36666666666667
wt_dual	wt_dual_TL16	20180225_TL16_trial_010	whisking	quiet	3.36666666666667
wt_dual	wt_dual_TR16	20180210_TR16_trial_018	rem:awakening	undefined	3.4
wt_dual	wt_dual_TR15	20180130_TR15_trial_004	whisking	quiet	3.43333333333333
wt_dual	wt_dual_TL15	20180121_TL15_trial_017	locomotion	quiet	3.46666666666667
wt_dual	wt_dual_TL16	20180225_TL16_trial_005	whisking	quiet	3.46666666666667
wt_dual	wt_dual_TR15	20180116_TR15_trial_006	locomotion	quiet	3.5
wt_dual	wt_dual_NM16	20180225_NM16_trial_002	whisking	quiet	3.5
wt_dual	wt_dual_NM16	20180225_NM16_trial_013	whisking	quiet	3.5
wt_dual	wt_dual_BL15	20180226_BL15_trial_011	whisking	quiet	3.53333333333333
wt_dual	wt_dual_TL15	20180228_TL15_trial_020	rem:awakening	undefined	3.56666666666667
wt_dual	wt_dual_TL15	20180121_TL15_trial_005	locomotion	quiet	3.6
wt_dual	wt_dual_TL16	20180225_TL16_trial_003	whisking	quiet	3.63333333333333
wt_dual	wt_dual_NM16	20180225_NM16_trial_005	whisking	quiet	3.66666666666667
wt_dual	wt_dual_NM16	20180225_NM16_trial_004	whisking	quiet	3.7
wt_dual	wt_dual_TL16	20180225_TL16_trial_006	whisking	quiet	3.7
wt_dual	wt_dual_TL16	20180225_TL16_trial_004	whisking	quiet	3.73333333333333
wt_dual	wt_dual_TL15	20180121_TL15_trial_016	whisking	quiet	3.76666666666667
wt_dual	wt_dual_BL15	20180226_BL15_trial_010	whisking	quiet	3.83333333333333
wt_dual	wt_dual_TR16	20180117_TR16_trial_005	rem:awakening	undefined	3.86666666666667
wt_dual	wt_dual_TL15	20180121_TL15_trial_005	locomotion	quiet	3.86666666666667
wt_dual	wt_dual_NM16	20180225_NM16_trial_021	locomotion	quiet	3.86666666666667
wt_dual	wt_dual_TL16	20180225_TL16_trial_008	whisking	quiet	3.86666666666667
wt_dual	wt_dual_BL15	20180226_BL15_trial_012	locomotion	quiet	3.86666666666667
wt_dual	wt_dual_TR15	20180116_TR15_trial_018	rem:awakening	undefined	3.9
wt_dual	wt_dual_NM16	20180208_NM16_trial_006	locomotion	quiet	3.9
wt_dual	wt_dual_TL16	20180225_TL16_trial_007	whisking	quiet	3.9
wt_dual	wt_dual_TL15	20180121_TL15_trial_001	locomotion	quiet	3.93333333333333
wt_dual	wt_dual_TR16	20180117_TR16_trial_021	rem:awakening	undefined	3.96666666666667
wt_dual	wt_dual_BL15	20180226_BL15_trial_011	whisking	quiet	4
wt_dual	wt_dual_BL15	20180226_BL15_trial_018	locomotion	quiet	4
wt_dual	wt_dual_NM16	20180225_NM16_trial_011	whisking	quiet	4.03333333333333
wt_dual	wt_dual_TR15	20180130_TR15_trial_008	locomotion	quiet	4.06666666666667
wt_dual	wt_dual_TL16	20180225_TL16_trial_005	whisking	quiet	4.06666666666667
wt_dual	wt_dual_TL16	20180225_TL16_trial_010	whisking	quiet	4.1
wt_dual	wt_dual_TR16	20180115_TR16_trial_007	locomotion	quiet	4.13333333333333
wt_dual	wt_dual_TL16	20180225_TL16_trial_004	whisking	quiet	4.13333333333333
wt_dual	wt_dual_BL15	20180226_BL15_trial_007	whisking	quiet	4.13333333333333
wt_dual	wt_dual_BL15	20180226_BL15_trial_010	locomotion	quiet	4.13333333333333
wt_dual	wt_dual_TL16	20180120_TL16_trial_012	rem:awakening	undefined	4.26666666666667
wt_dual	wt_dual_NM16	20180208_NM16_trial_007	whisking	quiet	4.26666666666667
wt_dual	wt_dual_BL15	20180226_BL15_trial_010	whisking	quiet	4.26666666666667
wt_dual	wt_dual_BL15	20180226_BL15_trial_013	locomotion	quiet	4.26666666666667
wt_dual	wt_dual_BL15	20180226_BL15_trial_011	whisking	quiet	4.33333333333333
wt_dual	wt_dual_NM16	20180208_NM16_trial_002	whisking	quiet	4.36666666666667
wt_dual	wt_dual_NM16	20180208_NM16_trial_018	is:awakening	undefined	4.43333333333333
wt_dual	wt_dual_NM16	20180225_NM16_trial_013	whisking	quiet	4.43333333333333
wt_dual	wt_dual_TR16	20180115_TR16_trial_009	locomotion	quiet	4.46666666666667
wt_dual	wt_dual_NM16	20180225_NM16_trial_010	whisking	quiet	4.46666666666667
wt_dual	wt_dual_NM16	20180225_NM16_trial_018	whisking	quiet	4.46666666666667
wt_dual	wt_dual_BL15	20180226_BL15_trial_010	whisking	quiet	4.5
wt_dual	wt_dual_NM16	20180208_NM16_trial_009	locomotion	quiet	4.53333333333333
wt_dual	wt_dual_TL16	20180225_TL16_trial_009	whisking	quiet	4.53333333333333
wt_dual	wt_dual_BL15	20180226_BL15_trial_016	whisking	quiet	4.53333333333333
wt_dual	wt_dual_TR16	20180305_TR16_trial_018	rem:awakening	undefined	4.53333333333333
wt_dual	wt_dual_TR15	20180130_TR15_trial_005	whisking	quiet	4.6
wt_dual	wt_dual_TR16	20180115_TR16_trial_009	locomotion	quiet	4.73333333333333
wt_dual	wt_dual_TL15	20180121_TL15_trial_018	locomotion	quiet	4.76666666666667
wt_dual	wt_dual_TR15	20180130_TR15_trial_005	whisking	quiet	4.8
wt_dual	wt_dual_TR15	20180130_TR15_trial_010	locomotion	quiet	4.8
wt_dual	wt_dual_BL15	20180226_BL15_trial_007	whisking	quiet	4.8
wt_dual	wt_dual_TR15	20180130_TR15_trial_006	whisking	quiet	4.83333333333333
wt_dual	wt_dual_BL15	20180226_BL15_trial_015	locomotion	quiet	4.93333333333333
wt_dual	wt_dual_TR15	20180130_TR15_trial_005	whisking	quiet	4.96666666666667
wt_dual	wt_dual_NM16	20180225_NM16_trial_003	whisking	quiet	4.96666666666667
wt_dual	wt_dual_NM16	20180225_NM16_trial_016	whisking	quiet	4.96666666666667
wt_dual	wt_dual_TR15	20180130_TR15_trial_007	locomotion	quiet	5
wt_dual	wt_dual_TL16	20180225_TL16_trial_015	whisking	quiet	5
wt_dual	wt_dual_BL15	20180226_BL15_trial_012	locomotion	quiet	5
wt_dual	wt_dual_TR16	20180115_TR16_trial_007	whisking	quiet	5.03333333333333
wt_dual	wt_dual_NM16	20180208_NM16_trial_006	whisking	quiet	5.03333333333333
wt_dual	wt_dual_NM16	20180208_NM16_trial_009	whisking	quiet	5.03333333333333
wt_dual	wt_dual_TL16	20180225_TL16_trial_003	whisking	quiet	5.03333333333333
wt_dual	wt_dual_TL16	20180225_TL16_trial_004	locomotion	quiet	5.13333333333333
wt_dual	wt_dual_NM16	20180225_NM16_trial_001	whisking	quiet	5.2
wt_dual	wt_dual_BL15	20180226_BL15_trial_013	whisking	quiet	5.2
wt_dual	wt_dual_TR15	20180130_TR15_trial_005	whisking	quiet	5.3
wt_dual	wt_dual_TL16	20180225_TL16_trial_004	whisking	quiet	5.3
wt_dual	wt_dual_TL16	20180225_TL16_trial_010	whisking	quiet	5.3
wt_dual	wt_dual_TR15	20180130_TR15_trial_008	whisking	quiet	5.33333333333333
wt_dual	wt_dual_TL15	20180205_TL15_trial_010	nrem:awakening	undefined	5.33333333333333
wt_dual	wt_dual_NM16	20180208_NM16_trial_008	locomotion	quiet	5.33333333333333
wt_dual	wt_dual_NM16	20180208_NM16_trial_009	whisking	quiet	5.33333333333333
wt_dual	wt_dual_BL15	20180226_BL15_trial_007	whisking	quiet	5.33333333333333
wt_dual	wt_dual_BL15	20180226_BL15_trial_013	locomotion	quiet	5.33333333333333
wt_dual	wt_dual_TR15	20180130_TR15_trial_005	whisking	quiet	5.36666666666667
wt_dual	wt_dual_NM16	20180225_NM16_trial_017	whisking	quiet	5.36666666666667
wt_dual	wt_dual_TR15	20180130_TR15_trial_006	locomotion	quiet	5.4
wt_dual	wt_dual_NM16	20180225_NM16_trial_018	whisking	quiet	5.4
wt_dual	wt_dual_TL15	20180121_TL15_trial_016	whisking	quiet	5.46666666666667
wt_dual	wt_dual_NM16	20180208_NM16_trial_015	rem:awakening	undefined	5.46666666666667
wt_dual	wt_dual_NM16	20180225_NM16_trial_009	whisking	quiet	5.46666666666667
wt_dual	wt_dual_TR15	20180130_TR15_trial_004	whisking	quiet	5.53333333333333
wt_dual	wt_dual_TL16	20180225_TL16_trial_009	whisking	quiet	5.53333333333333
wt_dual	wt_dual_TL15	20180202_TL15_trial_017	rem:awakening	undefined	5.56666666666667
wt_dual	wt_dual_TL15	20180121_TL15_trial_005	locomotion	quiet	5.6
wt_dual	wt_dual_NM16	20180225_NM16_trial_001	whisking	quiet	5.6
wt_dual	wt_dual_TL16	20180225_TL16_trial_007	whisking	quiet	5.6
wt_dual	wt_dual_NM16	20180208_NM16_trial_009	whisking	quiet	5.63333333333333
wt_dual	wt_dual_BL15	20180226_BL15_trial_009	whisking	quiet	5.73333333333333
wt_dual	wt_dual_NM16	20180119_NM16_trial_010	nrem:awakening	undefined	5.76666666666667
wt_dual	wt_dual_NM16	20180225_NM16_trial_005	whisking	quiet	5.76666666666667
wt_dual	wt_dual_NM16	20180225_NM16_trial_005	locomotion	quiet	5.76666666666667
wt_dual	wt_dual_TR16	20180115_TR16_trial_002	whisking	quiet	5.8
wt_dual	wt_dual_NM16	20180208_NM16_trial_008	locomotion	quiet	5.8
wt_dual	wt_dual_TL16	20180225_TL16_trial_001	whisking	quiet	5.83333333333333
wt_dual	wt_dual_TL16	20180225_TL16_trial_007	whisking	quiet	5.86666666666667
wt_dual	wt_dual_TR15	20180130_TR15_trial_003	locomotion	quiet	5.93333333333333
wt_dual	wt_dual_NM16	20180225_NM16_trial_011	locomotion	quiet	5.93333333333333
wt_dual	wt_dual_TL16	20180225_TL16_trial_005	whisking	quiet	5.93333333333333
wt_dual	wt_dual_NM16	20180225_NM16_trial_005	locomotion	quiet	5.96666666666667
wt_dual	wt_dual_TL16	20180225_TL16_trial_005	whisking	quiet	6
wt_dual	wt_dual_BL15	20180226_BL15_trial_008	locomotion	quiet	6.03333333333333
wt_dual	wt_dual_BL15	20180226_BL15_trial_008	whisking	quiet	6.13333333333333
wt_dual	wt_dual_TL15	20180121_TL15_trial_019	locomotion	quiet	6.16666666666667
wt_dual	wt_dual_BL15	20180226_BL15_trial_018	locomotion	quiet	6.16666666666667
wt_dual	wt_dual_TR15	20180116_TR15_trial_003	locomotion	quiet	6.2
wt_dual	wt_dual_NM16	20180208_NM16_trial_009	whisking	quiet	6.23333333333333
wt_dual	wt_dual_BL15	20180226_BL15_trial_010	whisking	quiet	6.26666666666667
wt_dual	wt_dual_TL15	20180121_TL15_trial_016	locomotion	quiet	6.3
wt_dual	wt_dual_NM16	20180208_NM16_trial_009	whisking	quiet	6.3
wt_dual	wt_dual_TL15	20180121_TL15_trial_005	locomotion	quiet	6.4
wt_dual	wt_dual_TL16	20180225_TL16_trial_005	whisking	quiet	6.4
wt_dual	wt_dual_TR16	20180117_TR16_trial_002	whisking	quiet	6.43333333333333
wt_dual	wt_dual_TL15	20180121_TL15_trial_005	locomotion	quiet	6.43333333333333
wt_dual	wt_dual_NM16	20180225_NM16_trial_003	whisking	quiet	6.43333333333333
wt_dual	wt_dual_NM16	20180225_NM16_trial_004	whisking	quiet	6.43333333333333
wt_dual	wt_dual_TR16	20180115_TR16_trial_014	whisking	quiet	6.46666666666667
wt_dual	wt_dual_TR15	20180130_TR15_trial_010	whisking	quiet	6.6
wt_dual	wt_dual_TL16	20180225_TL16_trial_001	whisking	quiet	6.7
wt_dual	wt_dual_NM16	20180208_NM16_trial_006	whisking	quiet	6.73333333333333
wt_dual	wt_dual_NM16	20180225_NM16_trial_017	locomotion	quiet	6.76666666666667
wt_dual	wt_dual_NM16	20180208_NM16_trial_007	whisking	quiet	6.8
wt_dual	wt_dual_BL15	20180226_BL15_trial_010	whisking	quiet	6.8
wt_dual	wt_dual_TL16	20180225_TL16_trial_002	whisking	quiet	6.93333333333333
wt_dual	wt_dual_TL16	20180225_TL16_trial_007	whisking	quiet	6.93333333333333
wt_dual	wt_dual_TL16	20180225_TL16_trial_002	whisking	quiet	6.96666666666667
wt_dual	wt_dual_NM16	20180225_NM16_trial_010	whisking	quiet	7
wt_dual	wt_dual_BL15	20180226_BL15_trial_009	whisking	quiet	7.06666666666667
wt_dual	wt_dual_TL15	20180205_TL15_trial_013	rem:awakening	undefined	7.1
wt_dual	wt_dual_TR16	20180305_TR16_trial_007	nrem:awakening	undefined	7.1
wt_dual	wt_dual_NM16	20180225_NM16_trial_010	whisking	quiet	7.16666666666667
wt_dual	wt_dual_NM16	20180208_NM16_trial_008	locomotion	quiet	7.2
wt_dual	wt_dual_TL16	20180225_TL16_trial_004	whisking	quiet	7.23333333333333
wt_dual	wt_dual_TR16	20180117_TR16_trial_002	whisking	quiet	7.46666666666667
wt_dual	wt_dual_TL16	20180225_TL16_trial_010	whisking	quiet	7.5
wt_dual	wt_dual_TR16	20180115_TR16_trial_007	whisking	quiet	7.53333333333333
wt_dual	wt_dual_TL16	20180225_TL16_trial_008	whisking	quiet	7.53333333333333
wt_dual	wt_dual_NM16	20180225_NM16_trial_004	whisking	quiet	7.56666666666667
wt_dual	wt_dual_TL16	20180211_TL16_trial_013	rem:awakening	undefined	7.7
wt_dual	wt_dual_NM16	20180225_NM16_trial_009	whisking	quiet	7.83333333333333
wt_dual	wt_dual_NM16	20180225_NM16_trial_014	whisking	quiet	7.83333333333333
wt_dual	wt_dual_TL16	20180225_TL16_trial_009	whisking	quiet	7.9
wt_dual	wt_dual_TL16	20180225_TL16_trial_010	whisking	quiet	7.9
wt_dual	wt_dual_TR16	20180115_TR16_trial_003	locomotion	quiet	8
wt_dual	wt_dual_TR15	20180116_TR15_trial_002	locomotion	quiet	8
wt_dual	wt_dual_BL15	20180226_BL15_trial_007	whisking	quiet	8.13333333333333
wt_dual	wt_dual_NM16	20180225_NM16_trial_005	whisking	quiet	8.16666666666667
wt_dual	wt_dual_TR15	20180130_TR15_trial_004	whisking	quiet	8.2
wt_dual	wt_dual_NM16	20180225_NM16_trial_004	whisking	quiet	8.2
wt_dual	wt_dual_TL15	20180121_TL15_trial_002	locomotion	quiet	8.33333333333333
wt_dual	wt_dual_TL15	20180121_TL15_trial_018	locomotion	quiet	8.36666666666667
wt_dual	wt_dual_TR15	20180130_TR15_trial_010	locomotion	quiet	8.36666666666667
wt_dual	wt_dual_BL15	20180226_BL15_trial_011	whisking	quiet	8.43333333333333
wt_dual	wt_dual_TL15	20180121_TL15_trial_005	locomotion	quiet	8.46666666666667
wt_dual	wt_dual_BL15	20180226_BL15_trial_013	whisking	quiet	8.46666666666667
wt_dual	wt_dual_TR15	20180116_TR15_trial_006	locomotion	quiet	8.56666666666667
wt_dual	wt_dual_TR15	20180130_TR15_trial_007	locomotion	quiet	8.63333333333333
wt_dual	wt_dual_TR15	20180130_TR15_trial_008	whisking	quiet	8.73333333333333
wt_dual	wt_dual_NM16	20180225_NM16_trial_015	whisking	quiet	8.73333333333333
wt_dual	wt_dual_TR15	20180130_TR15_trial_006	whisking	quiet	9
wt_dual	wt_dual_BL15	20180226_BL15_trial_012	locomotion	quiet	9.03333333333333
wt_dual	wt_dual_TL16	20180120_TL16_trial_016	nrem:awakening	undefined	9.1
wt_dual	wt_dual_TR15	20180130_TR15_trial_005	whisking	quiet	9.1
wt_dual	wt_dual_TL16	20180225_TL16_trial_005	whisking	quiet	9.5
wt_dual	wt_dual_BL15	20180226_BL15_trial_008	locomotion	quiet	9.5
wt_dual	wt_dual_TR16	20180115_TR16_trial_003	locomotion	quiet	9.66666666666667
wt_dual	wt_dual_BL15	20180226_BL15_trial_016	locomotion	quiet	9.73333333333333
wt_dual	wt_dual_TL15	20180121_TL15_trial_005	locomotion	quiet	9.76666666666667
wt_dual	wt_dual_NM16	20180208_NM16_trial_018	rem:awakening	undefined	9.83333333333333
wt_dual	wt_dual_NM16	20180225_NM16_trial_009	whisking	quiet	9.86666666666667
wt_dual	wt_dual_TL16	20180225_TL16_trial_005	whisking	quiet	9.86666666666667
wt_dual	wt_dual_TL16	20180225_TL16_trial_006	whisking	quiet	9.9
wt_dual	wt_dual_NM16	20180225_NM16_trial_003	whisking	quiet	9.93333333333333
wt_dual	wt_dual_TR16	20180115_TR16_trial_007	locomotion	quiet	9.96666666666667
wt_dual	wt_dual_NM16	20180225_NM16_trial_002	whisking	quiet	10
wt_dual	wt_dual_TL16	20180225_TL16_trial_004	locomotion	quiet	10
wt_dual	wt_dual_NM16	20180225_NM16_trial_010	whisking	quiet	10.1
wt_dual	wt_dual_BL15	20180226_BL15_trial_012	locomotion	quiet	10.1
wt_dual	wt_dual_TL16	20180225_TL16_trial_002	whisking	quiet	10.1333333333333
wt_dual	wt_dual_TR15	20180130_TR15_trial_010	locomotion	quiet	10.4666666666667
wt_dual	wt_dual_NM16	20180225_NM16_trial_004	whisking	quiet	10.5666666666667
wt_dual	wt_dual_NM16	20180225_NM16_trial_002	whisking	quiet	10.8666666666667
wt_dual	wt_dual_BL15	20180226_BL15_trial_011	whisking	quiet	11.0333333333333
wt_dual	wt_dual_TL15	20180121_TL15_trial_016	whisking	quiet	11.4
wt_dual	wt_dual_TR16	20180115_TR16_trial_002	whisking	quiet	11.5
wt_dual	wt_dual_NM16	20180225_NM16_trial_005	whisking	quiet	11.5666666666667
wt_dual	wt_dual_TL16	20180225_TL16_trial_002	whisking	quiet	11.6
wt_dual	wt_dual_NM16	20180225_NM16_trial_004	whisking	quiet	11.7
wt_dual	wt_dual_NM16	20180225_NM16_trial_021	whisking	quiet	11.7333333333333
wt_dual	wt_dual_TL16	20180225_TL16_trial_002	whisking	quiet	11.8333333333333
wt_dual	wt_dual_BL15	20180226_BL15_trial_012	locomotion	quiet	11.9
wt_dual	wt_dual_BL15	20180226_BL15_trial_017	whisking	quiet	11.9666666666667
wt_dual	wt_dual_BL15	20180226_BL15_trial_012	locomotion	quiet	12.2333333333333
wt_dual	wt_dual_TL16	20180225_TL16_trial_007	whisking	quiet	12.2666666666667
wt_dual	wt_dual_BL15	20180226_BL15_trial_013	whisking	quiet	12.3
wt_dual	wt_dual_TL16	20180225_TL16_trial_010	whisking	quiet	12.4
wt_dual	wt_dual_TL15	20180121_TL15_trial_012	whisking	quiet	12.4666666666667
wt_dual	wt_dual_TR15	20180130_TR15_trial_004	whisking	quiet	12.6666666666667
wt_dual	wt_dual_BL15	20180226_BL15_trial_011	whisking	quiet	12.7
wt_dual	wt_dual_BL15	20180226_BL15_trial_010	whisking	quiet	12.9333333333333
wt_dual	wt_dual_BL15	20180226_BL15_trial_010	whisking	quiet	13.4
wt_dual	wt_dual_BL15	20180226_BL15_trial_009	whisking	quiet	13.6
wt_dual	wt_dual_BL15	20180226_BL15_trial_009	whisking	quiet	13.8333333333333
wt_dual	wt_dual_TL16	20180306_TL16_trial_017	is:awakening	undefined	13.9
wt_dual	wt_dual_BL15	20180226_BL15_trial_008	locomotion	quiet	14.0333333333333
wt_dual	wt_dual_NM16	20180225_NM16_trial_003	whisking	quiet	14.1333333333333
wt_dual	wt_dual_TL15	20180121_TL15_trial_017	whisking	quiet	14.2666666666667
wt_dual	wt_dual_TR15	20180130_TR15_trial_005	whisking	quiet	14.2666666666667
wt_dual	wt_dual_TL16	20180225_TL16_trial_006	whisking	quiet	14.4
wt_dual	wt_dual_NM16	20180208_NM16_trial_007	whisking	quiet	14.5
wt_dual	wt_dual_BL15	20180226_BL15_trial_015	whisking	quiet	14.5
wt_dual	wt_dual_TR15	20180130_TR15_trial_004	whisking	quiet	14.7333333333333
wt_dual	wt_dual_NM16	20180208_NM16_trial_002	whisking	quiet	14.9333333333333
