# Supplementary material for: Astrocytic Ca2+ signaling is reduced during sleep and is involved in the regulation of slow wave sleep
Source: Nat Commun. 2020 Jul 6;11:3240. doi: 10.1038/s41467-020-17062-2 (PMC7338360; doi:10.1038/s41467-020-17062-2)
Supplement: Supplementary file 9 — Source Data [file 41467_2020_17062_MOESM9_ESM.zip › Source Data/data 5g.xlsx]

## Sheet: Sheet1
Genotype	Mouse	Trial	State	PreviousState	response
wt_dual	wt_dual_TR16	20180115_TR16_trial_002	whisking	quiet	6.5177958257534
wt_dual	wt_dual_TR16	20180115_TR16_trial_002	locomotion	quiet	13.6912985474695
wt_dual	wt_dual_TR16	20180115_TR16_trial_002	whisking	quiet	22.8431767716923
wt_dual	wt_dual_TR16	20180115_TR16_trial_002	locomotion	quiet	24.8411994163192
wt_dual	wt_dual_TR16	20180115_TR16_trial_002	locomotion	quiet	9.6570664890975
wt_dual	wt_dual_TR16	20180115_TR16_trial_002	locomotion	quiet	20.4383102592597
wt_dual	wt_dual_TR16	20180115_TR16_trial_002	whisking	quiet	20.5592608047567
wt_dual	wt_dual_TR16	20180115_TR16_trial_002	whisking	quiet	2.62004339431546
wt_dual	wt_dual_TR16	20180115_TR16_trial_002	whisking	quiet	7.60211239377395
wt_dual	wt_dual_TR16	20180115_TR16_trial_002	whisking	quiet	2.79712050571899
wt_dual	wt_dual_TR16	20180115_TR16_trial_002	locomotion	quiet	3.54746503240185
wt_dual	wt_dual_TR16	20180115_TR16_trial_002	locomotion	quiet	6.85794205974629
wt_dual	wt_dual_TR16	20180115_TR16_trial_003	locomotion	quiet	13.9135350242687
wt_dual	wt_dual_TR16	20180115_TR16_trial_003	locomotion	quiet	30.2755052004943
wt_dual	wt_dual_TR16	20180115_TR16_trial_003	locomotion	quiet	3.83680834658086
wt_dual	wt_dual_TR16	20180115_TR16_trial_003	locomotion	quiet	17.9423523371692
wt_dual	wt_dual_TR16	20180115_TR16_trial_003	whisking	quiet	6.93535437860959
wt_dual	wt_dual_TR16	20180115_TR16_trial_003	locomotion	quiet	3.34562479962199
wt_dual	wt_dual_TR16	20180115_TR16_trial_003	locomotion	quiet	6.0038230061837
wt_dual	wt_dual_TR16	20180115_TR16_trial_007	locomotion	quiet	7.27801584206254
wt_dual	wt_dual_TR16	20180115_TR16_trial_007	locomotion	quiet	10.8650613750411
wt_dual	wt_dual_TR16	20180115_TR16_trial_007	locomotion	quiet	10.1791876452285
wt_dual	wt_dual_TR16	20180115_TR16_trial_007	whisking	quiet	1.33649245072449
wt_dual	wt_dual_TR16	20180115_TR16_trial_007	whisking	quiet	6.89444231122158
wt_dual	wt_dual_TR16	20180115_TR16_trial_007	whisking	quiet	12.8884258271792
wt_dual	wt_dual_TR16	20180115_TR16_trial_007	whisking	quiet	2.32210490933207
wt_dual	wt_dual_TR16	20180115_TR16_trial_007	locomotion	quiet	3.210481664132
wt_dual	wt_dual_TR16	20180115_TR16_trial_007	locomotion	quiet	2.84940515176594
wt_dual	wt_dual_TR16	20180115_TR16_trial_008	locomotion	quiet	9.13576972532156
wt_dual	wt_dual_TR16	20180115_TR16_trial_009	locomotion	quiet	16.9356309309748
wt_dual	wt_dual_TR16	20180115_TR16_trial_009	whisking	quiet	16.956117198259
wt_dual	wt_dual_TR16	20180115_TR16_trial_009	locomotion	quiet	10.9083322925713
wt_dual	wt_dual_TR16	20180115_TR16_trial_010	whisking	quiet	4.12291810320147
wt_dual	wt_dual_TR16	20180115_TR16_trial_010	locomotion	quiet	8.1083768411222
wt_dual	wt_dual_TR16	20180115_TR16_trial_010	locomotion	quiet	16.0573318780093
wt_dual	wt_dual_TR16	20180115_TR16_trial_010	locomotion	quiet	6.03824870660125
wt_dual	wt_dual_TR16	20180115_TR16_trial_011	locomotion	quiet	24.9266913467726
wt_dual	wt_dual_TR16	20180115_TR16_trial_011	whisking	quiet	5.92171086568985
wt_dual	wt_dual_TR16	20180115_TR16_trial_011	whisking	quiet	16.5343456250207
wt_dual	wt_dual_TR16	20180115_TR16_trial_012	whisking	quiet	3.13398113535496
wt_dual	wt_dual_TR16	20180115_TR16_trial_012	locomotion	quiet	11.1605354667726
wt_dual	wt_dual_TR16	20180115_TR16_trial_012	whisking	quiet	7.3489448010411
wt_dual	wt_dual_TR16	20180115_TR16_trial_012	locomotion	quiet	22.5930061389675
wt_dual	wt_dual_TR16	20180115_TR16_trial_013	locomotion	quiet	12.4423803209708
wt_dual	wt_dual_TR16	20180115_TR16_trial_013	locomotion	quiet	14.668057416329
wt_dual	wt_dual_TR16	20180115_TR16_trial_014	whisking	quiet	3.27210729999999
wt_dual	wt_dual_TR16	20180115_TR16_trial_014	locomotion	quiet	10.0883222742703
wt_dual	wt_dual_TR16	20180115_TR16_trial_014	whisking	quiet	3.47877135660871
wt_dual	wt_dual_TR16	20180115_TR16_trial_014	whisking	quiet	5.33728159549421
wt_dual	wt_dual_TR16	20180115_TR16_trial_014	whisking	quiet	3.41120898968988
wt_dual	wt_dual_TR16	20180115_TR16_trial_014	whisking	quiet	8.70252889782918
wt_dual	wt_dual_TR16	20180115_TR16_trial_014	whisking	quiet	3.35368817640173
wt_dual	wt_dual_TR16	20180115_TR16_trial_014	locomotion	quiet	3.68701606802303
wt_dual	wt_dual_TR16	20180115_TR16_trial_014	whisking	quiet	5.50580559718857
wt_dual	wt_dual_TR16	20180115_TR16_trial_014	locomotion	quiet	4.71340097458584
wt_dual	wt_dual_TR16	20180115_TR16_trial_016	locomotion	quiet	4.89589262328926
wt_dual	wt_dual_TR16	20180115_TR16_trial_017	whisking	quiet	2.31652180713296
wt_dual	wt_dual_TR16	20180115_TR16_trial_017	locomotion	quiet	2.75173557240729
wt_dual	wt_dual_TR16	20180115_TR16_trial_017	locomotion	quiet	5.63179923146643
wt_dual	wt_dual_TR16	20180115_TR16_trial_017	whisking	quiet	2.19944400257958
wt_dual	wt_dual_TR16	20180115_TR16_trial_017	whisking	quiet	1.40805849927541
wt_dual	wt_dual_TR16	20180115_TR16_trial_017	whisking	quiet	2.06491084708616
wt_dual	wt_dual_TR16	20180115_TR16_trial_017	whisking	quiet	2.56517440667065
wt_dual	wt_dual_TR16	20180115_TR16_trial_017	whisking	quiet	2.26040859550391
wt_dual	wt_dual_TR16	20180115_TR16_trial_017	whisking	quiet	2.86165213161242
wt_dual	wt_dual_TR15	20180116_TR15_trial_002	locomotion	quiet	9.26233329560167
wt_dual	wt_dual_TR15	20180116_TR15_trial_002	whisking	quiet	3.45881319591357
wt_dual	wt_dual_TR15	20180116_TR15_trial_002	locomotion	quiet	13.2333819814266
wt_dual	wt_dual_TR15	20180116_TR15_trial_002	locomotion	quiet	4.61780418508467
wt_dual	wt_dual_TR15	20180116_TR15_trial_002	locomotion	quiet	12.5529091446292
wt_dual	wt_dual_TR15	20180116_TR15_trial_002	locomotion	quiet	7.39188208453236
wt_dual	wt_dual_TR15	20180116_TR15_trial_002	whisking	quiet	1.86812413495261
wt_dual	wt_dual_TR15	20180116_TR15_trial_003	locomotion	quiet	1.16205582448057
wt_dual	wt_dual_TR15	20180116_TR15_trial_003	whisking	quiet	1.88048761434921
wt_dual	wt_dual_TR15	20180116_TR15_trial_003	locomotion	quiet	1.73576525421376
wt_dual	wt_dual_TR15	20180116_TR15_trial_003	whisking	quiet	1.82414821568301
wt_dual	wt_dual_TR15	20180116_TR15_trial_003	locomotion	quiet	1.17532803791951
wt_dual	wt_dual_TR15	20180116_TR15_trial_003	locomotion	quiet	1.49905123150426
wt_dual	wt_dual_TR15	20180116_TR15_trial_003	locomotion	quiet	1.47931646732521
wt_dual	wt_dual_TR15	20180116_TR15_trial_003	locomotion	quiet	1.40715307575797
wt_dual	wt_dual_TR15	20180116_TR15_trial_003	locomotion	quiet	11.5413628143282
wt_dual	wt_dual_TR15	20180116_TR15_trial_003	locomotion	quiet	15.9247616903512
wt_dual	wt_dual_TR15	20180116_TR15_trial_003	whisking	quiet	0.785795983332983
wt_dual	wt_dual_TR15	20180116_TR15_trial_003	locomotion	quiet	1.49813180799956
wt_dual	wt_dual_TR15	20180116_TR15_trial_003	whisking	quiet	1.72848347600299
wt_dual	wt_dual_TR15	20180116_TR15_trial_003	locomotion	quiet	1.78649342068362
wt_dual	wt_dual_TR15	20180116_TR15_trial_005	locomotion	quiet	2.5507600089016
wt_dual	wt_dual_TR15	20180116_TR15_trial_005	locomotion	quiet	3.5173259048473
wt_dual	wt_dual_TR15	20180116_TR15_trial_005	locomotion	quiet	4.8892951181349
wt_dual	wt_dual_TR15	20180116_TR15_trial_005	locomotion	quiet	40.1182169692286
wt_dual	wt_dual_TR15	20180116_TR15_trial_005	locomotion	quiet	2.20084501659676
wt_dual	wt_dual_TR15	20180116_TR15_trial_005	whisking	quiet	2.81038529451473
wt_dual	wt_dual_TR15	20180116_TR15_trial_005	whisking	quiet	17.5771989396739
wt_dual	wt_dual_TR15	20180116_TR15_trial_005	whisking	quiet	1.98495322407604
wt_dual	wt_dual_TR15	20180116_TR15_trial_005	locomotion	quiet	21.0442987621429
wt_dual	wt_dual_TR15	20180116_TR15_trial_005	locomotion	quiet	3.99831127859109
wt_dual	wt_dual_TR15	20180116_TR15_trial_005	locomotion	quiet	3.22583729711754
wt_dual	wt_dual_TR15	20180116_TR15_trial_005	locomotion	quiet	3.29069496028079
wt_dual	wt_dual_TR15	20180116_TR15_trial_005	locomotion	quiet	3.96438246083522
wt_dual	wt_dual_TR15	20180116_TR15_trial_005	locomotion	quiet	5.61713400882736
wt_dual	wt_dual_TR15	20180116_TR15_trial_006	locomotion	quiet	0.909149319179183
wt_dual	wt_dual_TR15	20180116_TR15_trial_006	locomotion	quiet	27.7322667252432
wt_dual	wt_dual_TR15	20180116_TR15_trial_006	locomotion	quiet	0.961380344893108
wt_dual	wt_dual_TR15	20180116_TR15_trial_006	locomotion	quiet	3.48702453430635
wt_dual	wt_dual_TR15	20180116_TR15_trial_006	whisking	quiet	1.02346545771354
wt_dual	wt_dual_TR15	20180116_TR15_trial_006	locomotion	quiet	0.585725453886678
wt_dual	wt_dual_TR15	20180116_TR15_trial_006	locomotion	quiet	20.3768250092867
wt_dual	wt_dual_TR15	20180116_TR15_trial_006	locomotion	quiet	2.14573116246057
wt_dual	wt_dual_TR15	20180116_TR15_trial_006	locomotion	quiet	0.738971059507947
wt_dual	wt_dual_TR15	20180116_TR15_trial_006	locomotion	quiet	1.92110903476559
wt_dual	wt_dual_TR15	20180116_TR15_trial_006	locomotion	quiet	0.797370577027127
wt_dual	wt_dual_TR15	20180116_TR15_trial_006	whisking	quiet	1.19630299871983
wt_dual	wt_dual_TR15	20180116_TR15_trial_006	whisking	quiet	1.32844382539684
wt_dual	wt_dual_TR15	20180116_TR15_trial_017	nrem:awakening	undefined	19.060011431271
wt_dual	wt_dual_TR15	20180116_TR15_trial_017	nrem:awakening	undefined	14.6290777547121
wt_dual	wt_dual_TR15	20180116_TR15_trial_017	nrem:awakening	undefined	2.99449359632101
wt_dual	wt_dual_TR15	20180116_TR15_trial_017	is:awakening	undefined	29.3083084702516
wt_dual	wt_dual_TR15	20180116_TR15_trial_018	rem:awakening	undefined	18.597221303923
wt_dual	wt_dual_TR15	20180116_TR15_trial_018	nrem:awakening	undefined	17.7973194030184
wt_dual	wt_dual_TR15	20180116_TR15_trial_018	nrem:awakening	undefined	22.7740550121593
wt_dual	wt_dual_TR15	20180116_TR15_trial_019	rem:awakening	undefined	15.5033830769103
wt_dual	wt_dual_TR15	20180116_TR15_trial_019	nrem:awakening	undefined	4.48448662187961
wt_dual	wt_dual_TR15	20180116_TR15_trial_020	is:awakening	undefined	9.72541035611343
wt_dual	wt_dual_TR15	20180116_TR15_trial_020	is:awakening	undefined	5.71820747629932
wt_dual	wt_dual_TR15	20180116_TR15_trial_021	rem:awakening	undefined	9.84866158201937
wt_dual	wt_dual_TR16	20180117_TR16_trial_002	whisking	quiet	3.01702216509644
wt_dual	wt_dual_TR16	20180117_TR16_trial_002	whisking	quiet	4.00316742882074
wt_dual	wt_dual_TR16	20180117_TR16_trial_002	whisking	quiet	2.13037661156756
wt_dual	wt_dual_TR16	20180117_TR16_trial_002	whisking	quiet	2.95030825531575
wt_dual	wt_dual_TR16	20180117_TR16_trial_002	whisking	quiet	3.30706620070646
wt_dual	wt_dual_TR16	20180117_TR16_trial_002	whisking	quiet	4.77547896901113
wt_dual	wt_dual_TR16	20180117_TR16_trial_002	whisking	quiet	20.6484170320848
wt_dual	wt_dual_TR16	20180117_TR16_trial_002	whisking	quiet	1.65825531860017
wt_dual	wt_dual_TR16	20180117_TR16_trial_002	whisking	quiet	2.73264101799425
wt_dual	wt_dual_TR16	20180117_TR16_trial_002	whisking	quiet	4.23807856129646
wt_dual	wt_dual_TR16	20180117_TR16_trial_002	whisking	quiet	16.6139052541028
wt_dual	wt_dual_TR16	20180117_TR16_trial_002	whisking	quiet	7.38578573974725
wt_dual	wt_dual_TR16	20180117_TR16_trial_002	whisking	quiet	15.0351099421859
wt_dual	wt_dual_TR16	20180117_TR16_trial_002	whisking	quiet	6.63165629635606
wt_dual	wt_dual_TR16	20180117_TR16_trial_002	whisking	quiet	4.21449089433546
wt_dual	wt_dual_TR16	20180117_TR16_trial_002	whisking	quiet	2.8015143686793
wt_dual	wt_dual_TR16	20180117_TR16_trial_002	whisking	quiet	5.03546500004194
wt_dual	wt_dual_TR16	20180117_TR16_trial_005	nrem:awakening	undefined	10.7417708388763
wt_dual	wt_dual_TR16	20180117_TR16_trial_005	rem:awakening	undefined	20.7853235198423
wt_dual	wt_dual_TR16	20180117_TR16_trial_007	nrem:awakening	undefined	6.25977553203336
wt_dual	wt_dual_TR16	20180117_TR16_trial_008	is:awakening	undefined	10.5337126224331
wt_dual	wt_dual_TR16	20180117_TR16_trial_010	rem:awakening	undefined	28.2236299134816
wt_dual	wt_dual_TR16	20180117_TR16_trial_011	nrem:awakening	undefined	20.4811722215346
wt_dual	wt_dual_TR16	20180117_TR16_trial_011	is:awakening	undefined	5.92568164800002
wt_dual	wt_dual_TR16	20180117_TR16_trial_013	is:awakening	undefined	19.3504566891619
wt_dual	wt_dual_TR16	20180117_TR16_trial_013	is:awakening	undefined	7.04456117922933
wt_dual	wt_dual_TR16	20180117_TR16_trial_014	is:awakening	undefined	16.5759087284074
wt_dual	wt_dual_TR16	20180117_TR16_trial_015	rem:awakening	undefined	7.53784136159927
wt_dual	wt_dual_TR16	20180117_TR16_trial_017	rem:awakening	undefined	29.6059657680174
wt_dual	wt_dual_TR16	20180117_TR16_trial_018	rem:awakening	undefined	16.8476080473989
wt_dual	wt_dual_TR16	20180117_TR16_trial_019	is:awakening	undefined	5.97084508137528
wt_dual	wt_dual_TR16	20180117_TR16_trial_019	is:awakening	undefined	6.82247656615281
wt_dual	wt_dual_TR16	20180117_TR16_trial_020	is:awakening	undefined	5.735709988039
wt_dual	wt_dual_TR16	20180117_TR16_trial_021	nrem:awakening	undefined	18.7238767141529
wt_dual	wt_dual_TR16	20180117_TR16_trial_021	rem:awakening	undefined	7.55323799928527
wt_dual	wt_dual_TR16	20180117_TR16_trial_022	rem:awakening	undefined	26.0576144089174
wt_dual	wt_dual_BL15	20180118_BL15_trial_008	is:awakening	undefined	13.9450669471812
wt_dual	wt_dual_BL15	20180118_BL15_trial_010	rem:awakening	undefined	14.5937098241379
wt_dual	wt_dual_BL15	20180118_BL15_trial_013	rem:awakening	undefined	9.85233790378387
wt_dual	wt_dual_BL15	20180118_BL15_trial_019	rem:awakening	undefined	32.2749347702594
wt_dual	wt_dual_NM16	20180119_NM16_trial_007	is:awakening	undefined	11.097556175533
wt_dual	wt_dual_NM16	20180119_NM16_trial_007	is:awakening	undefined	2.56309267384253
wt_dual	wt_dual_NM16	20180119_NM16_trial_008	is:awakening	undefined	5.04475293747336
wt_dual	wt_dual_NM16	20180119_NM16_trial_009	is:awakening	undefined	6.95736428588302
wt_dual	wt_dual_NM16	20180119_NM16_trial_009	rem:awakening	undefined	19.6256619363346
wt_dual	wt_dual_NM16	20180119_NM16_trial_010	nrem:awakening	undefined	22.801403088464
wt_dual	wt_dual_NM16	20180119_NM16_trial_010	nrem:awakening	undefined	37.834142670119
wt_dual	wt_dual_NM16	20180119_NM16_trial_010	is:awakening	undefined	14.3154189360597
wt_dual	wt_dual_NM16	20180119_NM16_trial_011	nrem:awakening	undefined	5.41357896564823
wt_dual	wt_dual_NM16	20180119_NM16_trial_011	is:awakening	undefined	32.9755281434514
wt_dual	wt_dual_NM16	20180119_NM16_trial_011	rem:awakening	undefined	28.331118023317
wt_dual	wt_dual_NM16	20180119_NM16_trial_013	rem:awakening	undefined	11.4379389618373
wt_dual	wt_dual_NM16	20180119_NM16_trial_013	is:awakening	undefined	29.2040211867539
wt_dual	wt_dual_NM16	20180119_NM16_trial_017	is:awakening	undefined	11.6783946194027
wt_dual	wt_dual_TL16	20180120_TL16_trial_008	is:awakening	undefined	9.73605085142507
wt_dual	wt_dual_TL16	20180120_TL16_trial_008	is:awakening	undefined	17.3997660541695
wt_dual	wt_dual_TL16	20180120_TL16_trial_009	is:awakening	undefined	12.1737780558782
wt_dual	wt_dual_TL16	20180120_TL16_trial_009	rem:awakening	undefined	20.3189464035237
wt_dual	wt_dual_TL16	20180120_TL16_trial_010	rem:awakening	undefined	23.4047533977987
wt_dual	wt_dual_TL16	20180120_TL16_trial_012	is:awakening	undefined	17.3236017367306
wt_dual	wt_dual_TL16	20180120_TL16_trial_012	rem:awakening	undefined	10.2435818602182
wt_dual	wt_dual_TL16	20180120_TL16_trial_014	is:awakening	undefined	17.9816769261611
wt_dual	wt_dual_TL16	20180120_TL16_trial_015	rem:awakening	undefined	23.1002491337873
wt_dual	wt_dual_TL16	20180120_TL16_trial_015	is:awakening	undefined	12.1742856622443
wt_dual	wt_dual_TL16	20180120_TL16_trial_015	is:awakening	undefined	15.9231468410696
wt_dual	wt_dual_TL16	20180120_TL16_trial_016	is:awakening	undefined	26.9110690121136
wt_dual	wt_dual_TL16	20180120_TL16_trial_016	rem:awakening	undefined	25.4033650463753
wt_dual	wt_dual_TL16	20180120_TL16_trial_016	nrem:awakening	undefined	12.2927205186934
wt_dual	wt_dual_TL16	20180120_TL16_trial_017	is:awakening	undefined	21.1303242113709
wt_dual	wt_dual_TL16	20180120_TL16_trial_017	nrem:awakening	undefined	8.01555104520457
wt_dual	wt_dual_TL16	20180120_TL16_trial_018	is:awakening	undefined	37.8327317181388
wt_dual	wt_dual_TL16	20180120_TL16_trial_018	nrem:awakening	undefined	17.5935548169301
wt_dual	wt_dual_TL16	20180120_TL16_trial_018	is:awakening	undefined	38.0672761535705
wt_dual	wt_dual_TL15	20180121_TL15_trial_001	locomotion	quiet	13.6814995412209
wt_dual	wt_dual_TL15	20180121_TL15_trial_001	locomotion	quiet	21.5553051986192
wt_dual	wt_dual_TL15	20180121_TL15_trial_001	locomotion	quiet	20.5450450830083
wt_dual	wt_dual_TL15	20180121_TL15_trial_001	locomotion	quiet	34.783999748984
wt_dual	wt_dual_TL15	20180121_TL15_trial_001	locomotion	quiet	36.6714989729667
wt_dual	wt_dual_TL15	20180121_TL15_trial_001	locomotion	quiet	28.5372059149907
wt_dual	wt_dual_TL15	20180121_TL15_trial_001	locomotion	quiet	23.3546326278646
wt_dual	wt_dual_TL15	20180121_TL15_trial_001	locomotion	quiet	16.1055694758005
wt_dual	wt_dual_TL15	20180121_TL15_trial_001	locomotion	quiet	28.4249106471624
wt_dual	wt_dual_TL15	20180121_TL15_trial_002	locomotion	quiet	9.64653435029728
wt_dual	wt_dual_TL15	20180121_TL15_trial_002	locomotion	quiet	16.2971899095591
wt_dual	wt_dual_TL15	20180121_TL15_trial_002	locomotion	quiet	13.2126327811866
wt_dual	wt_dual_TL15	20180121_TL15_trial_002	locomotion	quiet	16.1452700215582
wt_dual	wt_dual_TL15	20180121_TL15_trial_002	locomotion	quiet	10.3382368099276
wt_dual	wt_dual_TL15	20180121_TL15_trial_002	whisking	quiet	6.02096683081979
wt_dual	wt_dual_TL15	20180121_TL15_trial_002	locomotion	quiet	9.5161863209728
wt_dual	wt_dual_TL15	20180121_TL15_trial_005	locomotion	quiet	20.4883442869955
wt_dual	wt_dual_TL15	20180121_TL15_trial_005	locomotion	quiet	17.245289173009
wt_dual	wt_dual_TL15	20180121_TL15_trial_005	locomotion	quiet	32.8041801244793
wt_dual	wt_dual_TL15	20180121_TL15_trial_005	locomotion	quiet	10.7124466012421
wt_dual	wt_dual_TL15	20180121_TL15_trial_005	locomotion	quiet	18.6022160505447
wt_dual	wt_dual_TL15	20180121_TL15_trial_005	locomotion	quiet	11.5603365239198
wt_dual	wt_dual_TL15	20180121_TL15_trial_005	locomotion	quiet	14.5202631107868
wt_dual	wt_dual_TL15	20180121_TL15_trial_005	locomotion	quiet	10.4038801937169
wt_dual	wt_dual_TL15	20180121_TL15_trial_005	locomotion	quiet	12.3714071974392
wt_dual	wt_dual_TL15	20180121_TL15_trial_005	locomotion	quiet	13.9158651238173
wt_dual	wt_dual_TL15	20180121_TL15_trial_005	locomotion	quiet	26.1408997873587
wt_dual	wt_dual_TL15	20180121_TL15_trial_005	locomotion	quiet	14.4252752984312
wt_dual	wt_dual_TL15	20180121_TL15_trial_005	locomotion	quiet	23.0397194691366
wt_dual	wt_dual_TL15	20180121_TL15_trial_009	locomotion	quiet	12.4351702156226
wt_dual	wt_dual_TL15	20180121_TL15_trial_009	locomotion	quiet	17.9211827632183
wt_dual	wt_dual_TL15	20180121_TL15_trial_009	locomotion	quiet	10.1445882448097
wt_dual	wt_dual_TL15	20180121_TL15_trial_009	locomotion	quiet	8.12063162026927
wt_dual	wt_dual_TL15	20180121_TL15_trial_009	locomotion	quiet	19.6248506692831
wt_dual	wt_dual_TL15	20180121_TL15_trial_009	locomotion	quiet	21.3058702952779
wt_dual	wt_dual_TL15	20180121_TL15_trial_009	locomotion	quiet	16.6226336404727
wt_dual	wt_dual_TL15	20180121_TL15_trial_009	locomotion	quiet	11.5325397488445
wt_dual	wt_dual_TL15	20180121_TL15_trial_009	whisking	quiet	5.37170966222984
wt_dual	wt_dual_TL15	20180121_TL15_trial_009	whisking	quiet	13.4076797583611
wt_dual	wt_dual_TL15	20180121_TL15_trial_012	locomotion	quiet	10.0377643561387
wt_dual	wt_dual_TL15	20180121_TL15_trial_012	locomotion	quiet	7.90014166714346
wt_dual	wt_dual_TL15	20180121_TL15_trial_012	locomotion	quiet	27.760737719505
wt_dual	wt_dual_TL15	20180121_TL15_trial_012	locomotion	quiet	4.78095806319337
wt_dual	wt_dual_TL15	20180121_TL15_trial_012	locomotion	quiet	22.5400716285411
wt_dual	wt_dual_TL15	20180121_TL15_trial_012	locomotion	quiet	6.61724606473553
wt_dual	wt_dual_TL15	20180121_TL15_trial_012	locomotion	quiet	5.88286132062164
wt_dual	wt_dual_TL15	20180121_TL15_trial_012	locomotion	quiet	37.9773246557093
wt_dual	wt_dual_TL15	20180121_TL15_trial_012	locomotion	quiet	8.92785662995028
wt_dual	wt_dual_TL15	20180121_TL15_trial_012	whisking	quiet	2.37807527712031
wt_dual	wt_dual_TL15	20180121_TL15_trial_014	locomotion	quiet	14.957462497199
wt_dual	wt_dual_TL15	20180121_TL15_trial_016	whisking	quiet	6.08216728136873
wt_dual	wt_dual_TL15	20180121_TL15_trial_016	whisking	quiet	5.1479702764359
wt_dual	wt_dual_TL15	20180121_TL15_trial_016	whisking	quiet	6.71119952871911
wt_dual	wt_dual_TL15	20180121_TL15_trial_016	whisking	quiet	4.57399583730533
wt_dual	wt_dual_TL15	20180121_TL15_trial_016	whisking	quiet	3.80225298746642
wt_dual	wt_dual_TL15	20180121_TL15_trial_016	whisking	quiet	5.65638468620952
wt_dual	wt_dual_TL15	20180121_TL15_trial_016	locomotion	quiet	2.90134895195894
wt_dual	wt_dual_TL15	20180121_TL15_trial_016	locomotion	quiet	3.26756321169842
wt_dual	wt_dual_TL15	20180121_TL15_trial_016	locomotion	quiet	5.03916197408913
wt_dual	wt_dual_TL15	20180121_TL15_trial_016	locomotion	quiet	22.3438420540032
wt_dual	wt_dual_TL15	20180121_TL15_trial_016	whisking	quiet	2.67712291255385
wt_dual	wt_dual_TL15	20180121_TL15_trial_016	locomotion	quiet	21.5860181384618
wt_dual	wt_dual_TL15	20180121_TL15_trial_016	whisking	quiet	4.93234963726029
wt_dual	wt_dual_TL15	20180121_TL15_trial_017	locomotion	quiet	6.76379441128923
wt_dual	wt_dual_TL15	20180121_TL15_trial_017	locomotion	quiet	35.2405112256082
wt_dual	wt_dual_TL15	20180121_TL15_trial_017	whisking	quiet	4.75097698322845
wt_dual	wt_dual_TL15	20180121_TL15_trial_017	locomotion	quiet	6.95476912762753
wt_dual	wt_dual_TL15	20180121_TL15_trial_017	whisking	quiet	4.88429834095309
wt_dual	wt_dual_TL15	20180121_TL15_trial_017	whisking	quiet	3.43193178326466
wt_dual	wt_dual_TL15	20180121_TL15_trial_017	whisking	quiet	4.26778311471672
wt_dual	wt_dual_TL15	20180121_TL15_trial_017	whisking	quiet	2.53483631165785
wt_dual	wt_dual_TL15	20180121_TL15_trial_017	whisking	quiet	3.83840272744854
wt_dual	wt_dual_TL15	20180121_TL15_trial_017	whisking	quiet	1.71901896148441
wt_dual	wt_dual_TL15	20180121_TL15_trial_017	whisking	quiet	3.60730060042135
wt_dual	wt_dual_TL15	20180121_TL15_trial_018	locomotion	quiet	23.1278617556699
wt_dual	wt_dual_TL15	20180121_TL15_trial_018	locomotion	quiet	20.2578111101832
wt_dual	wt_dual_TL15	20180121_TL15_trial_018	whisking	quiet	2.07377287139457
wt_dual	wt_dual_TL15	20180121_TL15_trial_018	locomotion	quiet	18.4710463029767
wt_dual	wt_dual_TL15	20180121_TL15_trial_018	locomotion	quiet	36.2047974700582
wt_dual	wt_dual_TL15	20180121_TL15_trial_018	locomotion	quiet	32.9125659386222
wt_dual	wt_dual_TL15	20180121_TL15_trial_018	locomotion	quiet	22.8119548607709
wt_dual	wt_dual_TL15	20180121_TL15_trial_019	locomotion	quiet	30.2681096927306
wt_dual	wt_dual_TL15	20180121_TL15_trial_019	whisking	quiet	3.69431622402401
wt_dual	wt_dual_TL15	20180121_TL15_trial_019	locomotion	quiet	6.220095489845
wt_dual	wt_dual_TL15	20180121_TL15_trial_019	locomotion	quiet	4.30097915301188
wt_dual	wt_dual_TL15	20180121_TL15_trial_019	locomotion	quiet	6.06422613071096
wt_dual	wt_dual_TL15	20180121_TL15_trial_019	whisking	quiet	6.94455779436784
wt_dual	wt_dual_TL15	20180121_TL15_trial_019	whisking	quiet	5.80213519713822
wt_dual	wt_dual_TL15	20180121_TL15_trial_019	locomotion	quiet	3.62372093494838
wt_dual	wt_dual_TL15	20180121_TL15_trial_019	whisking	quiet	4.95904174998428
wt_dual	wt_dual_TR15	20180130_TR15_trial_002	locomotion	quiet	9.00019382715657
wt_dual	wt_dual_TR15	20180130_TR15_trial_002	whisking	quiet	11.0941007961796
wt_dual	wt_dual_TR15	20180130_TR15_trial_003	whisking	quiet	9.18980172615738
wt_dual	wt_dual_TR15	20180130_TR15_trial_003	whisking	quiet	9.87638674465223
wt_dual	wt_dual_TR15	20180130_TR15_trial_003	whisking	quiet	4.32101222764762
wt_dual	wt_dual_TR15	20180130_TR15_trial_003	locomotion	quiet	27.3681916744519
wt_dual	wt_dual_TR15	20180130_TR15_trial_003	locomotion	quiet	19.068493885687
wt_dual	wt_dual_TR15	20180130_TR15_trial_003	whisking	quiet	2.87339932312635
wt_dual	wt_dual_TR15	20180130_TR15_trial_003	whisking	quiet	3.09208798188898
wt_dual	wt_dual_TR15	20180130_TR15_trial_003	whisking	quiet	7.20487828994744
wt_dual	wt_dual_TR15	20180130_TR15_trial_003	whisking	quiet	5.17270242480567
wt_dual	wt_dual_TR15	20180130_TR15_trial_003	whisking	quiet	10.0026555482753
wt_dual	wt_dual_TR15	20180130_TR15_trial_003	locomotion	quiet	11.6706452760974
wt_dual	wt_dual_TR15	20180130_TR15_trial_003	whisking	quiet	25.4293403703132
wt_dual	wt_dual_TR15	20180130_TR15_trial_003	locomotion	quiet	9.49787356566571
wt_dual	wt_dual_TR15	20180130_TR15_trial_004	whisking	quiet	3.94699632736193
wt_dual	wt_dual_TR15	20180130_TR15_trial_004	whisking	quiet	6.9418763867542
wt_dual	wt_dual_TR15	20180130_TR15_trial_004	whisking	quiet	9.59188946510674
wt_dual	wt_dual_TR15	20180130_TR15_trial_004	whisking	quiet	1.73758291974233
wt_dual	wt_dual_TR15	20180130_TR15_trial_004	whisking	quiet	3.31138020636285
wt_dual	wt_dual_TR15	20180130_TR15_trial_004	whisking	quiet	3.60936645314926
wt_dual	wt_dual_TR15	20180130_TR15_trial_004	whisking	quiet	4.09685341602047
wt_dual	wt_dual_TR15	20180130_TR15_trial_004	whisking	quiet	11.8918678640045
wt_dual	wt_dual_TR15	20180130_TR15_trial_004	whisking	quiet	2.90927414107095
wt_dual	wt_dual_TR15	20180130_TR15_trial_004	whisking	quiet	4.63973208799607
wt_dual	wt_dual_TR15	20180130_TR15_trial_004	whisking	quiet	5.28017203252773
wt_dual	wt_dual_TR15	20180130_TR15_trial_004	locomotion	quiet	13.7843021316599
wt_dual	wt_dual_TR15	20180130_TR15_trial_004	whisking	quiet	5.49585727797638
wt_dual	wt_dual_TR15	20180130_TR15_trial_004	whisking	quiet	5.79031919816087
wt_dual	wt_dual_TR15	20180130_TR15_trial_004	whisking	quiet	4.40048942996321
wt_dual	wt_dual_TR15	20180130_TR15_trial_004	whisking	quiet	4.61252876211575
wt_dual	wt_dual_TR15	20180130_TR15_trial_004	whisking	quiet	11.8829363582461
wt_dual	wt_dual_TR15	20180130_TR15_trial_005	whisking	quiet	7.27494939804
wt_dual	wt_dual_TR15	20180130_TR15_trial_005	whisking	quiet	2.4530023648716
wt_dual	wt_dual_TR15	20180130_TR15_trial_005	whisking	quiet	4.24241110190816
wt_dual	wt_dual_TR15	20180130_TR15_trial_005	whisking	quiet	4.21930316753498
wt_dual	wt_dual_TR15	20180130_TR15_trial_005	whisking	quiet	12.0891091917592
wt_dual	wt_dual_TR15	20180130_TR15_trial_005	whisking	quiet	10.9006983048551
wt_dual	wt_dual_TR15	20180130_TR15_trial_005	locomotion	quiet	22.3454552932167
wt_dual	wt_dual_TR15	20180130_TR15_trial_005	whisking	quiet	6.64528740905353
wt_dual	wt_dual_TR15	20180130_TR15_trial_005	whisking	quiet	2.29520608876104
wt_dual	wt_dual_TR15	20180130_TR15_trial_005	locomotion	quiet	6.83464247842748
wt_dual	wt_dual_TR15	20180130_TR15_trial_005	whisking	quiet	1.31806700954172
wt_dual	wt_dual_TR15	20180130_TR15_trial_005	whisking	quiet	3.30608097297518
wt_dual	wt_dual_TR15	20180130_TR15_trial_005	whisking	quiet	6.09567833722646
wt_dual	wt_dual_TR15	20180130_TR15_trial_005	whisking	quiet	5.96939652829411
wt_dual	wt_dual_TR15	20180130_TR15_trial_005	whisking	quiet	3.5816506486187
wt_dual	wt_dual_TR15	20180130_TR15_trial_005	whisking	quiet	3.17485079948185
wt_dual	wt_dual_TR15	20180130_TR15_trial_005	whisking	quiet	2.86311302427312
wt_dual	wt_dual_TR15	20180130_TR15_trial_005	whisking	quiet	6.71396072195551
wt_dual	wt_dual_TR15	20180130_TR15_trial_005	whisking	quiet	8.78950804472507
wt_dual	wt_dual_TR15	20180130_TR15_trial_005	whisking	quiet	2.78727757301512
wt_dual	wt_dual_TR15	20180130_TR15_trial_005	whisking	quiet	40.6538529766166
wt_dual	wt_dual_TR15	20180130_TR15_trial_005	whisking	quiet	4.16505285800683
wt_dual	wt_dual_TR15	20180130_TR15_trial_005	whisking	quiet	2.88415907078023
wt_dual	wt_dual_TR15	20180130_TR15_trial_005	whisking	quiet	3.85168789100478
wt_dual	wt_dual_TR15	20180130_TR15_trial_005	whisking	quiet	2.68857256709459
wt_dual	wt_dual_TR15	20180130_TR15_trial_005	whisking	quiet	2.04056981282884
wt_dual	wt_dual_TR15	20180130_TR15_trial_006	whisking	quiet	2.08828596712712
wt_dual	wt_dual_TR15	20180130_TR15_trial_006	whisking	quiet	2.91266919066174
wt_dual	wt_dual_TR15	20180130_TR15_trial_006	whisking	quiet	4.35228088102296
wt_dual	wt_dual_TR15	20180130_TR15_trial_006	locomotion	quiet	28.980497634552
wt_dual	wt_dual_TR15	20180130_TR15_trial_006	locomotion	quiet	13.0203159959653
wt_dual	wt_dual_TR15	20180130_TR15_trial_006	whisking	quiet	2.68858966683761
wt_dual	wt_dual_TR15	20180130_TR15_trial_006	whisking	quiet	19.283351781878
wt_dual	wt_dual_TR15	20180130_TR15_trial_006	whisking	quiet	4.96074535954889
wt_dual	wt_dual_TR15	20180130_TR15_trial_006	whisking	quiet	6.28832895249574
wt_dual	wt_dual_TR15	20180130_TR15_trial_006	locomotion	quiet	5.2640107197617
wt_dual	wt_dual_TR15	20180130_TR15_trial_006	whisking	quiet	7.22623291395121
wt_dual	wt_dual_TR15	20180130_TR15_trial_006	whisking	quiet	18.704226263179
wt_dual	wt_dual_TR15	20180130_TR15_trial_006	locomotion	quiet	22.0879172719487
wt_dual	wt_dual_TR15	20180130_TR15_trial_006	whisking	quiet	3.54364593423191
wt_dual	wt_dual_TR15	20180130_TR15_trial_006	whisking	quiet	34.5377938363738
wt_dual	wt_dual_TR15	20180130_TR15_trial_006	whisking	quiet	4.1927988599335
wt_dual	wt_dual_TR15	20180130_TR15_trial_006	whisking	quiet	1.94177397196452
wt_dual	wt_dual_TR15	20180130_TR15_trial_007	locomotion	quiet	9.08715674218673
wt_dual	wt_dual_TR15	20180130_TR15_trial_007	locomotion	quiet	17.1662363710992
wt_dual	wt_dual_TR15	20180130_TR15_trial_007	locomotion	quiet	12.8712128902101
wt_dual	wt_dual_TR15	20180130_TR15_trial_007	locomotion	quiet	18.4405656041321
wt_dual	wt_dual_TR15	20180130_TR15_trial_007	whisking	quiet	4.1240911877359
wt_dual	wt_dual_TR15	20180130_TR15_trial_007	locomotion	quiet	21.4758302334623
wt_dual	wt_dual_TR15	20180130_TR15_trial_007	locomotion	quiet	4.03837480376905
wt_dual	wt_dual_TR15	20180130_TR15_trial_007	locomotion	quiet	19.3903569637457
wt_dual	wt_dual_TR15	20180130_TR15_trial_007	whisking	quiet	2.80866779492715
wt_dual	wt_dual_TR15	20180130_TR15_trial_007	locomotion	quiet	22.1743068194956
wt_dual	wt_dual_TR15	20180130_TR15_trial_007	whisking	quiet	4.41987806111007
wt_dual	wt_dual_TR15	20180130_TR15_trial_007	whisking	quiet	6.77326216419061
wt_dual	wt_dual_TR15	20180130_TR15_trial_007	whisking	quiet	6.03302652156326
wt_dual	wt_dual_TR15	20180130_TR15_trial_007	whisking	quiet	5.52853159877424
wt_dual	wt_dual_TR15	20180130_TR15_trial_007	whisking	quiet	5.35771622867547
wt_dual	wt_dual_TR15	20180130_TR15_trial_008	whisking	quiet	2.11482139104282
wt_dual	wt_dual_TR15	20180130_TR15_trial_008	locomotion	quiet	30.3402307997989
wt_dual	wt_dual_TR15	20180130_TR15_trial_008	whisking	quiet	4.13853088247764
wt_dual	wt_dual_TR15	20180130_TR15_trial_008	locomotion	quiet	10.8394623801059
wt_dual	wt_dual_TR15	20180130_TR15_trial_008	locomotion	quiet	20.3781041040288
wt_dual	wt_dual_TR15	20180130_TR15_trial_008	locomotion	quiet	3.41017714648512
wt_dual	wt_dual_TR15	20180130_TR15_trial_008	locomotion	quiet	11.1456221264105
wt_dual	wt_dual_TR15	20180130_TR15_trial_008	whisking	quiet	1.29149774264907
wt_dual	wt_dual_TR15	20180130_TR15_trial_008	whisking	quiet	5.02406779783311
wt_dual	wt_dual_TR15	20180130_TR15_trial_008	whisking	quiet	2.15304307791339
wt_dual	wt_dual_TR15	20180130_TR15_trial_008	whisking	quiet	2.36466640840622
wt_dual	wt_dual_TR15	20180130_TR15_trial_008	whisking	quiet	3.07109834973323
wt_dual	wt_dual_TR15	20180130_TR15_trial_008	whisking	quiet	4.2692240944292
wt_dual	wt_dual_TR15	20180130_TR15_trial_008	whisking	quiet	4.17779203412827
wt_dual	wt_dual_TR15	20180130_TR15_trial_008	whisking	quiet	3.01058587144189
wt_dual	wt_dual_TR15	20180130_TR15_trial_008	whisking	quiet	1.80282350140755
wt_dual	wt_dual_TR15	20180130_TR15_trial_008	whisking	quiet	4.87733695372295
wt_dual	wt_dual_TR15	20180130_TR15_trial_008	whisking	quiet	2.23233781118421
wt_dual	wt_dual_TR15	20180130_TR15_trial_008	whisking	quiet	13.7669006065419
wt_dual	wt_dual_TR15	20180130_TR15_trial_008	whisking	quiet	3.42387811822666
wt_dual	wt_dual_TR15	20180130_TR15_trial_008	whisking	quiet	10.3991071381902
wt_dual	wt_dual_TR15	20180130_TR15_trial_008	whisking	quiet	1.76801789952781
wt_dual	wt_dual_TR15	20180130_TR15_trial_008	whisking	quiet	5.02504260171687
wt_dual	wt_dual_TR15	20180130_TR15_trial_010	whisking	quiet	0.644007721291852
wt_dual	wt_dual_TR15	20180130_TR15_trial_010	whisking	quiet	0.592045231133575
wt_dual	wt_dual_TR15	20180130_TR15_trial_010	locomotion	quiet	57.6947003687126
wt_dual	wt_dual_TR15	20180130_TR15_trial_010	whisking	quiet	0.6870268783692
wt_dual	wt_dual_TR15	20180130_TR15_trial_010	locomotion	quiet	26.9667623019366
wt_dual	wt_dual_TR15	20180130_TR15_trial_010	locomotion	quiet	4.51767629627467
wt_dual	wt_dual_TR15	20180130_TR15_trial_010	locomotion	quiet	0.579659796689045
wt_dual	wt_dual_TR15	20180130_TR15_trial_010	locomotion	quiet	13.1366491706098
wt_dual	wt_dual_TR15	20180130_TR15_trial_010	locomotion	quiet	42.3618311653079
wt_dual	wt_dual_TR15	20180130_TR15_trial_010	locomotion	quiet	27.4463025211612
wt_dual	wt_dual_TR15	20180130_TR15_trial_010	locomotion	quiet	1.10070304194132
wt_dual	wt_dual_TR15	20180130_TR15_trial_010	locomotion	quiet	5.4266433582947
wt_dual	wt_dual_TR15	20180130_TR15_trial_010	locomotion	quiet	16.619525605427
wt_dual	wt_dual_TR15	20180130_TR15_trial_010	locomotion	quiet	9.60554217119193
wt_dual	wt_dual_TR15	20180130_TR15_trial_010	whisking	quiet	0.402702401014577
wt_dual	wt_dual_TR15	20180130_TR15_trial_010	whisking	quiet	1.68562244351979
wt_dual	wt_dual_TR15	20180130_TR15_trial_010	locomotion	quiet	18.1305448210482
wt_dual	wt_dual_TR15	20180130_TR15_trial_010	locomotion	quiet	26.5495056256068
wt_dual	wt_dual_TR15	20180130_TR15_trial_010	locomotion	quiet	55.5291484441897
wt_dual	wt_dual_TL15	20180202_TL15_trial_007	is:awakening	undefined	20.1987681647691
wt_dual	wt_dual_TL15	20180202_TL15_trial_008	is:awakening	undefined	33.9122417311345
wt_dual	wt_dual_TL15	20180202_TL15_trial_009	is:awakening	undefined	16.4600150480172
wt_dual	wt_dual_TL15	20180202_TL15_trial_009	rem:awakening	undefined	22.8953898358554
wt_dual	wt_dual_TL15	20180202_TL15_trial_010	is:awakening	undefined	7.1605205452057
wt_dual	wt_dual_TL15	20180202_TL15_trial_017	rem:awakening	undefined	8.97357077882017
wt_dual	wt_dual_TL15	20180202_TL15_trial_020	is:awakening	undefined	3.35499878460224
wt_dual	wt_dual_TL15	20180202_TL15_trial_020	is:awakening	undefined	14.7575646834811
wt_dual	wt_dual_TL15	20180202_TL15_trial_020	is:awakening	is	32.522669229422
wt_dual	wt_dual_TL15	20180202_TL15_trial_022	is:awakening	undefined	13.3831291917052
wt_dual	wt_dual_TL15	20180202_TL15_trial_022	is:awakening	undefined	13.0808621659197
wt_dual	wt_dual_TL15	20180202_TL15_trial_022	rem:awakening	undefined	45.0311636692845
wt_dual	wt_dual_TL15	20180202_TL15_trial_023	is:awakening	undefined	35.5566894706943
wt_dual	wt_dual_TL15	20180202_TL15_trial_023	is:awakening	undefined	10.9935501017143
wt_dual	wt_dual_TL15	20180202_TL15_trial_023	is:awakening	undefined	9.21623614094977
wt_dual	wt_dual_TL15	20180202_TL15_trial_024	nrem:awakening	undefined	3.72962075855053
wt_dual	wt_dual_TL15	20180202_TL15_trial_024	rem:awakening	undefined	50.8250328625201
wt_dual	wt_dual_TL15	20180202_TL15_trial_025	is:awakening	undefined	6.28955373238194
wt_dual	wt_dual_TL15	20180202_TL15_trial_026	rem:awakening	undefined	31.2681445214487
wt_dual	wt_dual_TL15	20180202_TL15_trial_026	nrem:awakening	undefined	21.4932721340755
wt_dual	wt_dual_TL16	20180203_TL16_trial_007	nrem:awakening	undefined	5.63993624488557
wt_dual	wt_dual_TL16	20180203_TL16_trial_008	nrem:awakening	undefined	23.5138486360109
wt_dual	wt_dual_TL16	20180203_TL16_trial_008	nrem:awakening	undefined	6.89607020770871
wt_dual	wt_dual_TL16	20180203_TL16_trial_008	is:awakening	is	5.996015965012
wt_dual	wt_dual_TL16	20180203_TL16_trial_009	rem:awakening	undefined	5.66923151887305
wt_dual	wt_dual_TL16	20180203_TL16_trial_010	is:awakening	undefined	25.7004083668421
wt_dual	wt_dual_TL16	20180203_TL16_trial_012	nrem:awakening	undefined	42.0318917872635
wt_dual	wt_dual_TL16	20180203_TL16_trial_012	nrem:awakening	undefined	45.7065523630696
wt_dual	wt_dual_TL16	20180203_TL16_trial_014	is:awakening	undefined	19.8704120679801
wt_dual	wt_dual_TL16	20180203_TL16_trial_015	is:awakening	undefined	17.424774740317
wt_dual	wt_dual_TL16	20180203_TL16_trial_015	nrem:awakening	undefined	19.2861492281725
wt_dual	wt_dual_TL16	20180203_TL16_trial_016	rem:awakening	undefined	44.000928667036
wt_dual	wt_dual_TL16	20180203_TL16_trial_016	nrem:awakening	undefined	24.964950062939
wt_dual	wt_dual_TL16	20180203_TL16_trial_016	is:awakening	undefined	19.6271249414112
wt_dual	wt_dual_TL16	20180203_TL16_trial_017	is:awakening	undefined	31.3492217944863
wt_dual	wt_dual_TL16	20180203_TL16_trial_017	is:awakening	undefined	22.392027415845
wt_dual	wt_dual_TL16	20180203_TL16_trial_020	nrem:awakening	undefined	4.84308539666458
wt_dual	wt_dual_TL16	20180203_TL16_trial_020	is:awakening	undefined	6.78023424650803
wt_dual	wt_dual_TL16	20180203_TL16_trial_020	is:awakening	undefined	13.6084917631191
wt_dual	wt_dual_TL16	20180203_TL16_trial_021	is:awakening	undefined	8.89482102922605
wt_dual	wt_dual_TL16	20180203_TL16_trial_021	is:awakening	undefined	13.5978470868355
wt_dual	wt_dual_TL16	20180203_TL16_trial_022	nrem:awakening	undefined	5.33146705253108
wt_dual	wt_dual_TL16	20180203_TL16_trial_023	is:awakening	undefined	9.57741319188965
wt_dual	wt_dual_TL16	20180203_TL16_trial_024	rem:awakening	undefined	28.3197517467464
wt_dual	wt_dual_TR15	20180204_TR15_trial_002	rem:awakening	undefined	19.4359023022591
wt_dual	wt_dual_TR15	20180204_TR15_trial_004	is:awakening	undefined	10.5346389040973
wt_dual	wt_dual_TR15	20180204_TR15_trial_005	rem:awakening	undefined	11.6141243021197
wt_dual	wt_dual_TR15	20180204_TR15_trial_005	is:awakening	undefined	27.8543931426498
wt_dual	wt_dual_TR15	20180204_TR15_trial_006	is:awakening	undefined	16.7477559954334
wt_dual	wt_dual_TR15	20180204_TR15_trial_006	rem:awakening	undefined	23.2516122185982
wt_dual	wt_dual_TR15	20180204_TR15_trial_007	is:awakening	undefined	38.1119802796636
wt_dual	wt_dual_TR15	20180204_TR15_trial_007	is:awakening	undefined	25.5451256179621
wt_dual	wt_dual_TR15	20180204_TR15_trial_007	is:awakening	undefined	43.5481589377646
wt_dual	wt_dual_TR15	20180204_TR15_trial_008	is:awakening	undefined	42.2231667733526
wt_dual	wt_dual_TR15	20180204_TR15_trial_009	is:awakening	is	25.2813168112004
wt_dual	wt_dual_TR15	20180204_TR15_trial_009	is:awakening	undefined	13.7941249268551
wt_dual	wt_dual_TR15	20180204_TR15_trial_010	rem:awakening	undefined	12.5400817603284
wt_dual	wt_dual_TR15	20180204_TR15_trial_010	is:awakening	undefined	31.0146384223431
wt_dual	wt_dual_TR15	20180204_TR15_trial_010	nrem:awakening	nrem	40.7064155628211
wt_dual	wt_dual_TR15	20180204_TR15_trial_011	nrem:awakening	nrem	16.8606897199276
wt_dual	wt_dual_TR15	20180204_TR15_trial_011	is:awakening	undefined	2.15976640063278
wt_dual	wt_dual_TL15	20180205_TL15_trial_002	is:awakening	undefined	29.7136972929731
wt_dual	wt_dual_TL15	20180205_TL15_trial_002	rem:awakening	undefined	17.535119081474
wt_dual	wt_dual_TL15	20180205_TL15_trial_003	is:awakening	undefined	5.82165536366251
wt_dual	wt_dual_TL15	20180205_TL15_trial_003	rem:awakening	undefined	18.9180128249968
wt_dual	wt_dual_TL15	20180205_TL15_trial_005	is:awakening	undefined	14.8097946493055
wt_dual	wt_dual_TL15	20180205_TL15_trial_005	is:awakening	undefined	23.1390726543358
wt_dual	wt_dual_TL15	20180205_TL15_trial_006	rem:awakening	undefined	16.8608992872395
wt_dual	wt_dual_TL15	20180205_TL15_trial_007	is:awakening	undefined	16.6010018608861
wt_dual	wt_dual_TL15	20180205_TL15_trial_007	is:awakening	undefined	13.6761489702593
wt_dual	wt_dual_TL15	20180205_TL15_trial_010	nrem:awakening	undefined	20.9595942957692
wt_dual	wt_dual_TL15	20180205_TL15_trial_010	is:awakening	undefined	20.122258225523
wt_dual	wt_dual_TL15	20180205_TL15_trial_010	is:awakening	undefined	24.1576008981554
wt_dual	wt_dual_TL15	20180205_TL15_trial_011	is:awakening	undefined	26.1549925704104
wt_dual	wt_dual_TL15	20180205_TL15_trial_011	is:awakening	is	16.9411690605506
wt_dual	wt_dual_TL15	20180205_TL15_trial_012	rem:awakening	undefined	25.828071819952
wt_dual	wt_dual_TL15	20180205_TL15_trial_013	rem:awakening	undefined	12.4966413990955
wt_dual	wt_dual_TL15	20180205_TL15_trial_013	is:awakening	undefined	18.8043791351947
wt_dual	wt_dual_TL15	20180205_TL15_trial_017	is:awakening	undefined	5.29778449190825
wt_dual	wt_dual_TL15	20180205_TL15_trial_017	is:awakening	undefined	21.391907795797
wt_dual	wt_dual_TL15	20180205_TL15_trial_018	rem:awakening	undefined	8.72858893065897
wt_dual	wt_dual_TL15	20180205_TL15_trial_018	is:awakening	undefined	30.2209659810148
wt_dual	wt_dual_TL15	20180205_TL15_trial_018	is:awakening	undefined	15.8237536328399
wt_dual	wt_dual_TL15	20180205_TL15_trial_019	rem:awakening	undefined	19.5041446518865
wt_dual	wt_dual_TL15	20180205_TL15_trial_019	nrem:awakening	undefined	11.9242601362897
wt_dual	wt_dual_TL15	20180205_TL15_trial_020	is:awakening	undefined	15.7495390041383
wt_dual	wt_dual_TL15	20180205_TL15_trial_020	rem:awakening	undefined	17.8474639236506
wt_dual	wt_dual_TL15	20180205_TL15_trial_020	is:awakening	undefined	13.4357565202374
wt_dual	wt_dual_TL15	20180205_TL15_trial_021	rem:awakening	undefined	17.834019343676
wt_dual	wt_dual_TL15	20180205_TL15_trial_021	is:awakening	undefined	12.819409727363
wt_dual	wt_dual_TL15	20180205_TL15_trial_022	is:awakening	undefined	15.9353593371055
wt_dual	wt_dual_TL15	20180205_TL15_trial_022	is:awakening	undefined	14.5609534645187
wt_dual	wt_dual_NM16	20180208_NM16_trial_002	locomotion	quiet	6.46817018678365
wt_dual	wt_dual_NM16	20180208_NM16_trial_002	whisking	quiet	4.3529189701932
wt_dual	wt_dual_NM16	20180208_NM16_trial_002	whisking	quiet	3.10832026687553
wt_dual	wt_dual_NM16	20180208_NM16_trial_002	whisking	quiet	6.49053808465117
wt_dual	wt_dual_NM16	20180208_NM16_trial_002	whisking	quiet	4.81020274668132
wt_dual	wt_dual_NM16	20180208_NM16_trial_002	whisking	quiet	9.15961481828271
wt_dual	wt_dual_NM16	20180208_NM16_trial_002	whisking	quiet	14.5151629510798
wt_dual	wt_dual_NM16	20180208_NM16_trial_002	whisking	quiet	4.86976247460516
wt_dual	wt_dual_NM16	20180208_NM16_trial_002	whisking	quiet	8.46816076702524
wt_dual	wt_dual_NM16	20180208_NM16_trial_002	locomotion	quiet	20.8859005564759
wt_dual	wt_dual_NM16	20180208_NM16_trial_002	whisking	quiet	10.3647434834431
wt_dual	wt_dual_NM16	20180208_NM16_trial_002	whisking	quiet	5.68355282639331
wt_dual	wt_dual_NM16	20180208_NM16_trial_002	whisking	quiet	8.36734014207898
wt_dual	wt_dual_NM16	20180208_NM16_trial_006	whisking	quiet	7.40083316410931
wt_dual	wt_dual_NM16	20180208_NM16_trial_006	whisking	quiet	12.0345603452719
wt_dual	wt_dual_NM16	20180208_NM16_trial_006	whisking	quiet	4.83093277813047
wt_dual	wt_dual_NM16	20180208_NM16_trial_006	whisking	quiet	6.69495808283762
wt_dual	wt_dual_NM16	20180208_NM16_trial_006	whisking	quiet	7.50775751252461
wt_dual	wt_dual_NM16	20180208_NM16_trial_006	whisking	quiet	7.8582039030799
wt_dual	wt_dual_NM16	20180208_NM16_trial_006	whisking	quiet	7.56592764291188
wt_dual	wt_dual_NM16	20180208_NM16_trial_006	whisking	quiet	7.72302899819978
wt_dual	wt_dual_NM16	20180208_NM16_trial_006	whisking	quiet	9.51840415821645
wt_dual	wt_dual_NM16	20180208_NM16_trial_006	whisking	quiet	16.2465715692642
wt_dual	wt_dual_NM16	20180208_NM16_trial_006	whisking	quiet	8.53054764270905
wt_dual	wt_dual_NM16	20180208_NM16_trial_006	whisking	quiet	8.81029089569497
wt_dual	wt_dual_NM16	20180208_NM16_trial_006	locomotion	quiet	15.5922006051692
wt_dual	wt_dual_NM16	20180208_NM16_trial_006	whisking	quiet	16.4729325572354
wt_dual	wt_dual_NM16	20180208_NM16_trial_006	whisking	quiet	8.96018844508546
wt_dual	wt_dual_NM16	20180208_NM16_trial_006	whisking	quiet	8.33874014156566
wt_dual	wt_dual_NM16	20180208_NM16_trial_006	whisking	quiet	9.90796557559465
wt_dual	wt_dual_NM16	20180208_NM16_trial_006	locomotion	quiet	18.4810818460489
wt_dual	wt_dual_NM16	20180208_NM16_trial_006	whisking	quiet	25.5195203952655
wt_dual	wt_dual_NM16	20180208_NM16_trial_006	locomotion	quiet	22.6372059265958
wt_dual	wt_dual_NM16	20180208_NM16_trial_006	whisking	quiet	9.12325530568795
wt_dual	wt_dual_NM16	20180208_NM16_trial_006	whisking	quiet	8.78466859121579
wt_dual	wt_dual_NM16	20180208_NM16_trial_007	whisking	quiet	8.30334571889379
wt_dual	wt_dual_NM16	20180208_NM16_trial_007	whisking	quiet	4.90093916051091
wt_dual	wt_dual_NM16	20180208_NM16_trial_007	whisking	quiet	9.14648502978253
wt_dual	wt_dual_NM16	20180208_NM16_trial_007	whisking	quiet	10.3199789078891
wt_dual	wt_dual_NM16	20180208_NM16_trial_007	whisking	quiet	8.07107245770787
wt_dual	wt_dual_NM16	20180208_NM16_trial_007	whisking	quiet	8.1236572447963
wt_dual	wt_dual_NM16	20180208_NM16_trial_007	locomotion	quiet	26.3410095145468
wt_dual	wt_dual_NM16	20180208_NM16_trial_007	whisking	quiet	8.16763197883952
wt_dual	wt_dual_NM16	20180208_NM16_trial_007	whisking	quiet	8.77338925813894
wt_dual	wt_dual_NM16	20180208_NM16_trial_007	whisking	quiet	11.5583188670493
wt_dual	wt_dual_NM16	20180208_NM16_trial_007	whisking	quiet	10.5763246559532
wt_dual	wt_dual_NM16	20180208_NM16_trial_007	whisking	quiet	9.13668839852038
wt_dual	wt_dual_NM16	20180208_NM16_trial_007	locomotion	quiet	16.3676196477702
wt_dual	wt_dual_NM16	20180208_NM16_trial_007	whisking	quiet	7.11244789903394
wt_dual	wt_dual_NM16	20180208_NM16_trial_008	locomotion	quiet	45.2054490129094
wt_dual	wt_dual_NM16	20180208_NM16_trial_008	whisking	quiet	3.73445161257881
wt_dual	wt_dual_NM16	20180208_NM16_trial_008	locomotion	quiet	39.8451794876672
wt_dual	wt_dual_NM16	20180208_NM16_trial_008	locomotion	quiet	15.692833687782
wt_dual	wt_dual_NM16	20180208_NM16_trial_008	locomotion	quiet	22.4227290462883
wt_dual	wt_dual_NM16	20180208_NM16_trial_008	locomotion	quiet	22.6404845826359
wt_dual	wt_dual_NM16	20180208_NM16_trial_008	whisking	quiet	4.43438737492951
wt_dual	wt_dual_NM16	20180208_NM16_trial_008	locomotion	quiet	19.1940482391662
wt_dual	wt_dual_NM16	20180208_NM16_trial_008	locomotion	quiet	32.7667624948929
wt_dual	wt_dual_NM16	20180208_NM16_trial_009	locomotion	quiet	15.0251177183103
wt_dual	wt_dual_NM16	20180208_NM16_trial_009	whisking	quiet	26.5417068191239
wt_dual	wt_dual_NM16	20180208_NM16_trial_009	locomotion	quiet	24.3636869856734
wt_dual	wt_dual_NM16	20180208_NM16_trial_009	locomotion	quiet	38.4883461208539
wt_dual	wt_dual_NM16	20180208_NM16_trial_009	whisking	quiet	7.45820187755529
wt_dual	wt_dual_NM16	20180208_NM16_trial_009	whisking	quiet	3.47783523202076
wt_dual	wt_dual_NM16	20180208_NM16_trial_009	locomotion	quiet	17.981274505721
wt_dual	wt_dual_NM16	20180208_NM16_trial_009	whisking	quiet	1.13845229109939
wt_dual	wt_dual_NM16	20180208_NM16_trial_009	whisking	quiet	1.73375023266503
wt_dual	wt_dual_NM16	20180208_NM16_trial_009	whisking	quiet	1.18053317039749
wt_dual	wt_dual_NM16	20180208_NM16_trial_009	whisking	quiet	4.13154699431635
wt_dual	wt_dual_NM16	20180208_NM16_trial_009	whisking	quiet	9.352658253978
wt_dual	wt_dual_NM16	20180208_NM16_trial_009	whisking	quiet	3.09060606301595
wt_dual	wt_dual_NM16	20180208_NM16_trial_009	whisking	quiet	2.37798166551475
wt_dual	wt_dual_NM16	20180208_NM16_trial_009	whisking	quiet	4.04103019591134
wt_dual	wt_dual_NM16	20180208_NM16_trial_009	whisking	quiet	3.88008474519465
wt_dual	wt_dual_NM16	20180208_NM16_trial_009	whisking	quiet	1.40418372479793
wt_dual	wt_dual_NM16	20180208_NM16_trial_009	whisking	quiet	2.06581984628219
wt_dual	wt_dual_NM16	20180208_NM16_trial_009	whisking	quiet	1.98520445456848
wt_dual	wt_dual_NM16	20180208_NM16_trial_009	whisking	quiet	2.03971637217112
wt_dual	wt_dual_NM16	20180208_NM16_trial_010	rem:awakening	undefined	13.9140719666008
wt_dual	wt_dual_NM16	20180208_NM16_trial_014	is:awakening	undefined	28.8083968837294
wt_dual	wt_dual_NM16	20180208_NM16_trial_015	rem:awakening	undefined	11.8284243681099
wt_dual	wt_dual_NM16	20180208_NM16_trial_017	is:awakening	undefined	10.3387162822906
wt_dual	wt_dual_NM16	20180208_NM16_trial_017	is:awakening	undefined	12.5198108372315
wt_dual	wt_dual_NM16	20180208_NM16_trial_018	rem:awakening	undefined	11.106136228526
wt_dual	wt_dual_NM16	20180208_NM16_trial_018	is:awakening	undefined	11.3784688602982
wt_dual	wt_dual_NM16	20180208_NM16_trial_021	rem:awakening	undefined	23.1469915547714
wt_dual	wt_dual_NM16	20180208_NM16_trial_022	is:awakening	undefined	6.46003568283253
wt_dual	wt_dual_NM16	20180208_NM16_trial_023	is:awakening	undefined	26.4366483651918
wt_dual	wt_dual_NM16	20180208_NM16_trial_023	nrem:awakening	undefined	13.9106165399088
wt_dual	wt_dual_NM16	20180208_NM16_trial_024	is:awakening	undefined	13.257835816892
wt_dual	wt_dual_NM16	20180208_NM16_trial_024	is:awakening	undefined	36.78488077565
wt_dual	wt_dual_TR16	20180210_TR16_trial_004	rem:awakening	undefined	20.2480630997519
wt_dual	wt_dual_TR16	20180210_TR16_trial_004	nrem:awakening	undefined	40.0286500831903
wt_dual	wt_dual_TR16	20180210_TR16_trial_005	is:awakening	undefined	27.5238113120518
wt_dual	wt_dual_TR16	20180210_TR16_trial_005	is:awakening	undefined	43.2468148678984
wt_dual	wt_dual_TR16	20180210_TR16_trial_006	rem:awakening	undefined	46.4373490937367
wt_dual	wt_dual_TR16	20180210_TR16_trial_007	is:awakening	undefined	14.9381637590598
wt_dual	wt_dual_TR16	20180210_TR16_trial_007	is:awakening	undefined	30.0017525693674
wt_dual	wt_dual_TR16	20180210_TR16_trial_009	nrem:awakening	undefined	26.1543112957981
wt_dual	wt_dual_TR16	20180210_TR16_trial_009	nrem:awakening	undefined	17.4499202917663
wt_dual	wt_dual_TR16	20180210_TR16_trial_009	is:awakening	undefined	20.1177453882696
wt_dual	wt_dual_TR16	20180210_TR16_trial_010	nrem:awakening	undefined	21.3590985155502
wt_dual	wt_dual_TR16	20180210_TR16_trial_010	rem:awakening	undefined	17.6654135092113
wt_dual	wt_dual_TR16	20180210_TR16_trial_010	is:awakening	undefined	27.1337446071608
wt_dual	wt_dual_TR16	20180210_TR16_trial_016	is:awakening	is	20.2772839175485
wt_dual	wt_dual_TR16	20180210_TR16_trial_016	is:awakening	undefined	29.5584305257452
wt_dual	wt_dual_TR16	20180210_TR16_trial_016	is:awakening	undefined	24.7394516675801
wt_dual	wt_dual_TR16	20180210_TR16_trial_018	is:awakening	is	13.75078215168
wt_dual	wt_dual_TR16	20180210_TR16_trial_018	rem:awakening	undefined	19.8151246406124
wt_dual	wt_dual_TR16	20180210_TR16_trial_019	is:awakening	undefined	47.488868909036
wt_dual	wt_dual_TR16	20180210_TR16_trial_019	rem:awakening	undefined	41.6135765233953
wt_dual	wt_dual_TR16	20180210_TR16_trial_020	nrem:awakening	undefined	33.6064076252174
wt_dual	wt_dual_TL16	20180211_TL16_trial_005	is:awakening	undefined	31.8912246257484
wt_dual	wt_dual_TL16	20180211_TL16_trial_005	nrem:awakening	undefined	33.7403189465533
wt_dual	wt_dual_TL16	20180211_TL16_trial_006	rem:awakening	undefined	24.9636528361008
wt_dual	wt_dual_TL16	20180211_TL16_trial_006	is:awakening	undefined	32.386840739912
wt_dual	wt_dual_TL16	20180211_TL16_trial_009	rem:awakening	undefined	16.7467107796288
wt_dual	wt_dual_TL16	20180211_TL16_trial_011	is:awakening	undefined	15.903666118122
wt_dual	wt_dual_TL16	20180211_TL16_trial_012	rem:awakening	undefined	22.0758626278548
wt_dual	wt_dual_TL16	20180211_TL16_trial_012	is:awakening	undefined	8.42560054578339
wt_dual	wt_dual_TL16	20180211_TL16_trial_013	rem:awakening	undefined	16.5439306121465
wt_dual	wt_dual_TL16	20180211_TL16_trial_015	is:awakening	undefined	2.64179348607537
wt_dual	wt_dual_TL16	20180211_TL16_trial_015	is:awakening	undefined	26.2238643000507
wt_dual	wt_dual_TL15	20180214_TL15_trial_008	rem:awakening	undefined	23.9696672807661
wt_dual	wt_dual_TL15	20180214_TL15_trial_015	rem:awakening	undefined	31.8678464172464
wt_dual	wt_dual_TL15	20180214_TL15_trial_016	is:awakening	undefined	15.8095435338288
wt_dual	wt_dual_TL15	20180214_TL15_trial_016	is:awakening	undefined	17.8235401172629
wt_dual	wt_dual_TL15	20180214_TL15_trial_016	nrem:awakening	undefined	25.662897461815
wt_dual	wt_dual_TL15	20180214_TL15_trial_017	nrem:awakening	undefined	30.8590353172312
wt_dual	wt_dual_TL15	20180214_TL15_trial_017	rem:awakening	undefined	27.7817386992427
wt_dual	wt_dual_TL15	20180214_TL15_trial_021	is:awakening	undefined	12.1901840299358
wt_dual	wt_dual_TR15	20180221_TR15_trial_003	rem:awakening	undefined	41.4838681537337
wt_dual	wt_dual_TR15	20180221_TR15_trial_003	is:awakening	undefined	47.8742925148929
wt_dual	wt_dual_TR15	20180221_TR15_trial_004	rem:awakening	undefined	34.2165535625714
wt_dual	wt_dual_NM16	20180225_NM16_trial_001	whisking	quiet	20.2955603903814
wt_dual	wt_dual_NM16	20180225_NM16_trial_001	whisking	quiet	13.4817281697938
wt_dual	wt_dual_NM16	20180225_NM16_trial_001	whisking	quiet	11.1233056686641
wt_dual	wt_dual_NM16	20180225_NM16_trial_001	locomotion	quiet	29.8439106447427
wt_dual	wt_dual_NM16	20180225_NM16_trial_001	whisking	quiet	11.5838064082711
wt_dual	wt_dual_NM16	20180225_NM16_trial_001	whisking	quiet	14.1665081329217
wt_dual	wt_dual_NM16	20180225_NM16_trial_001	whisking	quiet	17.2963776756813
wt_dual	wt_dual_NM16	20180225_NM16_trial_001	whisking	quiet	13.6099602484798
wt_dual	wt_dual_NM16	20180225_NM16_trial_001	whisking	quiet	14.6291162005202
wt_dual	wt_dual_NM16	20180225_NM16_trial_001	whisking	quiet	18.0708535424843
wt_dual	wt_dual_NM16	20180225_NM16_trial_001	whisking	quiet	21.7363744240503
wt_dual	wt_dual_NM16	20180225_NM16_trial_001	whisking	quiet	25.5034161858256
wt_dual	wt_dual_NM16	20180225_NM16_trial_002	whisking	quiet	6.08885662863073
wt_dual	wt_dual_NM16	20180225_NM16_trial_002	whisking	quiet	2.36044109871432
wt_dual	wt_dual_NM16	20180225_NM16_trial_002	whisking	quiet	2.82611675098434
wt_dual	wt_dual_NM16	20180225_NM16_trial_002	whisking	quiet	3.95573738132638
wt_dual	wt_dual_NM16	20180225_NM16_trial_002	whisking	quiet	15.2491372133288
wt_dual	wt_dual_NM16	20180225_NM16_trial_002	whisking	quiet	6.2388419032467
wt_dual	wt_dual_NM16	20180225_NM16_trial_002	whisking	quiet	16.38498480251
wt_dual	wt_dual_NM16	20180225_NM16_trial_002	whisking	quiet	3.56751078879264
wt_dual	wt_dual_NM16	20180225_NM16_trial_002	whisking	quiet	2.36735385363657
wt_dual	wt_dual_NM16	20180225_NM16_trial_002	whisking	quiet	8.46869502690151
wt_dual	wt_dual_NM16	20180225_NM16_trial_002	whisking	quiet	5.84964742558521
wt_dual	wt_dual_NM16	20180225_NM16_trial_002	whisking	quiet	3.91836246711719
wt_dual	wt_dual_NM16	20180225_NM16_trial_002	whisking	quiet	8.15027225000832
wt_dual	wt_dual_NM16	20180225_NM16_trial_003	whisking	quiet	6.35065215645461
wt_dual	wt_dual_NM16	20180225_NM16_trial_003	whisking	quiet	20.1390880440888
wt_dual	wt_dual_NM16	20180225_NM16_trial_003	whisking	quiet	19.9537896691074
wt_dual	wt_dual_NM16	20180225_NM16_trial_003	whisking	quiet	4.83096206487178
wt_dual	wt_dual_NM16	20180225_NM16_trial_003	whisking	quiet	15.9847589129393
wt_dual	wt_dual_NM16	20180225_NM16_trial_003	whisking	quiet	30.0372113349902
wt_dual	wt_dual_NM16	20180225_NM16_trial_003	whisking	quiet	4.77850767681034
wt_dual	wt_dual_NM16	20180225_NM16_trial_003	whisking	quiet	27.7545917148665
wt_dual	wt_dual_NM16	20180225_NM16_trial_003	whisking	quiet	28.1548655347757
wt_dual	wt_dual_NM16	20180225_NM16_trial_003	whisking	quiet	30.6223627547684
wt_dual	wt_dual_NM16	20180225_NM16_trial_003	whisking	quiet	6.37756399087745
wt_dual	wt_dual_NM16	20180225_NM16_trial_003	whisking	quiet	4.92601715967431
wt_dual	wt_dual_NM16	20180225_NM16_trial_003	whisking	quiet	6.55854624002373
wt_dual	wt_dual_NM16	20180225_NM16_trial_003	whisking	quiet	11.5014777906448
wt_dual	wt_dual_NM16	20180225_NM16_trial_003	whisking	quiet	17.9715308095578
wt_dual	wt_dual_NM16	20180225_NM16_trial_004	whisking	quiet	7.98072738434346
wt_dual	wt_dual_NM16	20180225_NM16_trial_004	whisking	quiet	6.19222317999821
wt_dual	wt_dual_NM16	20180225_NM16_trial_004	whisking	quiet	5.09935631004393
wt_dual	wt_dual_NM16	20180225_NM16_trial_004	locomotion	quiet	32.6054378238907
wt_dual	wt_dual_NM16	20180225_NM16_trial_004	locomotion	quiet	30.0248450016344
wt_dual	wt_dual_NM16	20180225_NM16_trial_004	whisking	quiet	22.4510551724714
wt_dual	wt_dual_NM16	20180225_NM16_trial_004	whisking	quiet	16.4163215434864
wt_dual	wt_dual_NM16	20180225_NM16_trial_004	whisking	quiet	16.3821586488266
wt_dual	wt_dual_NM16	20180225_NM16_trial_004	whisking	quiet	10.3778117386975
wt_dual	wt_dual_NM16	20180225_NM16_trial_004	whisking	quiet	14.8992486269197
wt_dual	wt_dual_NM16	20180225_NM16_trial_004	whisking	quiet	10.1780615546144
wt_dual	wt_dual_NM16	20180225_NM16_trial_004	whisking	quiet	15.642160358921
wt_dual	wt_dual_NM16	20180225_NM16_trial_004	whisking	quiet	22.6067868802748
wt_dual	wt_dual_NM16	20180225_NM16_trial_004	whisking	quiet	16.1855357333865
wt_dual	wt_dual_NM16	20180225_NM16_trial_004	whisking	quiet	26.8985025103755
wt_dual	wt_dual_NM16	20180225_NM16_trial_004	whisking	quiet	11.9124277915536
wt_dual	wt_dual_NM16	20180225_NM16_trial_004	whisking	quiet	23.4155659712312
wt_dual	wt_dual_NM16	20180225_NM16_trial_004	whisking	quiet	11.7793830166627
wt_dual	wt_dual_NM16	20180225_NM16_trial_004	whisking	quiet	8.73155504203989
wt_dual	wt_dual_NM16	20180225_NM16_trial_005	whisking	quiet	4.62184296138123
wt_dual	wt_dual_NM16	20180225_NM16_trial_005	whisking	quiet	25.3097057728918
wt_dual	wt_dual_NM16	20180225_NM16_trial_005	whisking	quiet	7.97114155612557
wt_dual	wt_dual_NM16	20180225_NM16_trial_005	whisking	quiet	38.0562092385179
wt_dual	wt_dual_NM16	20180225_NM16_trial_005	whisking	quiet	38.39972776632
wt_dual	wt_dual_NM16	20180225_NM16_trial_005	whisking	quiet	25.6871792706954
wt_dual	wt_dual_NM16	20180225_NM16_trial_005	whisking	quiet	54.8559301010613
wt_dual	wt_dual_NM16	20180225_NM16_trial_005	whisking	quiet	4.4081571884039
wt_dual	wt_dual_NM16	20180225_NM16_trial_005	whisking	quiet	38.7141244613228
wt_dual	wt_dual_NM16	20180225_NM16_trial_005	whisking	quiet	4.54820050110886
wt_dual	wt_dual_NM16	20180225_NM16_trial_005	whisking	quiet	6.01540012715235
wt_dual	wt_dual_NM16	20180225_NM16_trial_005	whisking	quiet	20.0358277089489
wt_dual	wt_dual_NM16	20180225_NM16_trial_005	whisking	quiet	39.7049895475473
wt_dual	wt_dual_NM16	20180225_NM16_trial_005	whisking	quiet	13.6034326188237
wt_dual	wt_dual_NM16	20180225_NM16_trial_005	locomotion	quiet	26.8302120487192
wt_dual	wt_dual_NM16	20180225_NM16_trial_005	locomotion	quiet	15.0916156677877
wt_dual	wt_dual_NM16	20180225_NM16_trial_005	locomotion	quiet	25.7247719511972
wt_dual	wt_dual_NM16	20180225_NM16_trial_005	locomotion	quiet	45.2951798033796
wt_dual	wt_dual_NM16	20180225_NM16_trial_005	whisking	quiet	5.56001654264376
wt_dual	wt_dual_NM16	20180225_NM16_trial_005	whisking	quiet	4.6223924508886
wt_dual	wt_dual_NM16	20180225_NM16_trial_009	whisking	quiet	5.85834242144997
wt_dual	wt_dual_NM16	20180225_NM16_trial_009	whisking	quiet	20.8938053670419
wt_dual	wt_dual_NM16	20180225_NM16_trial_009	whisking	quiet	18.3830454736245
wt_dual	wt_dual_NM16	20180225_NM16_trial_009	whisking	quiet	13.8290288979086
wt_dual	wt_dual_NM16	20180225_NM16_trial_009	whisking	quiet	9.27914223801267
wt_dual	wt_dual_NM16	20180225_NM16_trial_009	whisking	quiet	20.9816082132339
wt_dual	wt_dual_NM16	20180225_NM16_trial_009	whisking	quiet	16.1548060397966
wt_dual	wt_dual_NM16	20180225_NM16_trial_009	whisking	quiet	13.3411898356998
wt_dual	wt_dual_NM16	20180225_NM16_trial_009	whisking	quiet	19.7283638070007
wt_dual	wt_dual_NM16	20180225_NM16_trial_009	whisking	quiet	40.6724285832483
wt_dual	wt_dual_NM16	20180225_NM16_trial_009	whisking	quiet	3.29195589815211
wt_dual	wt_dual_NM16	20180225_NM16_trial_009	locomotion	quiet	30.9902018706059
wt_dual	wt_dual_NM16	20180225_NM16_trial_009	whisking	quiet	7.3270108147567
wt_dual	wt_dual_NM16	20180225_NM16_trial_009	whisking	quiet	8.96242791434454
wt_dual	wt_dual_NM16	20180225_NM16_trial_010	whisking	quiet	11.5752487901021
wt_dual	wt_dual_NM16	20180225_NM16_trial_010	locomotion	quiet	18.4216279329426
wt_dual	wt_dual_NM16	20180225_NM16_trial_010	whisking	quiet	5.78617463755768
wt_dual	wt_dual_NM16	20180225_NM16_trial_010	whisking	quiet	6.36596387243265
wt_dual	wt_dual_NM16	20180225_NM16_trial_010	whisking	quiet	38.9743046607029
wt_dual	wt_dual_NM16	20180225_NM16_trial_010	whisking	quiet	9.38472347680486
wt_dual	wt_dual_NM16	20180225_NM16_trial_010	whisking	quiet	12.2108716133037
wt_dual	wt_dual_NM16	20180225_NM16_trial_010	whisking	quiet	19.4225716087519
wt_dual	wt_dual_NM16	20180225_NM16_trial_010	whisking	quiet	28.48046995763
wt_dual	wt_dual_NM16	20180225_NM16_trial_010	whisking	quiet	15.870713205898
wt_dual	wt_dual_NM16	20180225_NM16_trial_010	whisking	quiet	16.1908357813098
wt_dual	wt_dual_NM16	20180225_NM16_trial_010	whisking	quiet	28.6860633988813
wt_dual	wt_dual_NM16	20180225_NM16_trial_010	whisking	quiet	23.2703985122234
wt_dual	wt_dual_NM16	20180225_NM16_trial_010	whisking	quiet	21.100838946932
wt_dual	wt_dual_NM16	20180225_NM16_trial_011	whisking	quiet	15.9361503457534
wt_dual	wt_dual_NM16	20180225_NM16_trial_011	locomotion	quiet	16.3785211473976
wt_dual	wt_dual_NM16	20180225_NM16_trial_011	whisking	quiet	13.5161858243908
wt_dual	wt_dual_NM16	20180225_NM16_trial_011	whisking	quiet	19.0337939319147
wt_dual	wt_dual_NM16	20180225_NM16_trial_011	whisking	quiet	28.9855900058565
wt_dual	wt_dual_NM16	20180225_NM16_trial_011	locomotion	quiet	20.2285083231421
wt_dual	wt_dual_NM16	20180225_NM16_trial_011	locomotion	quiet	23.5139579713485
wt_dual	wt_dual_NM16	20180225_NM16_trial_011	whisking	quiet	41.6757122941987
wt_dual	wt_dual_NM16	20180225_NM16_trial_011	whisking	quiet	22.3068868463831
wt_dual	wt_dual_NM16	20180225_NM16_trial_011	whisking	quiet	31.9985617501138
wt_dual	wt_dual_NM16	20180225_NM16_trial_011	whisking	quiet	16.1184159578738
wt_dual	wt_dual_NM16	20180225_NM16_trial_012	whisking	quiet	16.5271291519461
wt_dual	wt_dual_NM16	20180225_NM16_trial_012	whisking	quiet	22.337801102157
wt_dual	wt_dual_NM16	20180225_NM16_trial_012	whisking	quiet	7.63720794911156
wt_dual	wt_dual_NM16	20180225_NM16_trial_012	whisking	quiet	7.69096303497693
wt_dual	wt_dual_NM16	20180225_NM16_trial_012	whisking	quiet	7.69096303497693
wt_dual	wt_dual_NM16	20180225_NM16_trial_012	whisking	quiet	28.9585061900755
wt_dual	wt_dual_NM16	20180225_NM16_trial_012	locomotion	quiet	31.3073277239549
wt_dual	wt_dual_NM16	20180225_NM16_trial_013	locomotion	quiet	28.4078438137958
wt_dual	wt_dual_NM16	20180225_NM16_trial_013	whisking	quiet	3.83300818734118
wt_dual	wt_dual_NM16	20180225_NM16_trial_013	whisking	quiet	5.15558152875175
wt_dual	wt_dual_NM16	20180225_NM16_trial_013	whisking	quiet	10.1705517886043
wt_dual	wt_dual_NM16	20180225_NM16_trial_013	locomotion	quiet	24.2353552215753
wt_dual	wt_dual_NM16	20180225_NM16_trial_013	whisking	quiet	14.9602194382356
wt_dual	wt_dual_NM16	20180225_NM16_trial_013	locomotion	quiet	38.7268381671488
wt_dual	wt_dual_NM16	20180225_NM16_trial_013	locomotion	quiet	25.5385455611635
wt_dual	wt_dual_NM16	20180225_NM16_trial_013	whisking	quiet	16.6216425252325
wt_dual	wt_dual_NM16	20180225_NM16_trial_013	whisking	quiet	5.73553295190133
wt_dual	wt_dual_NM16	20180225_NM16_trial_014	locomotion	quiet	22.8769942880097
wt_dual	wt_dual_NM16	20180225_NM16_trial_014	whisking	quiet	10.0698065355432
wt_dual	wt_dual_NM16	20180225_NM16_trial_014	whisking	quiet	8.45639871362763
wt_dual	wt_dual_NM16	20180225_NM16_trial_014	locomotion	quiet	14.3606389580289
wt_dual	wt_dual_NM16	20180225_NM16_trial_014	whisking	quiet	7.90861127962238
wt_dual	wt_dual_NM16	20180225_NM16_trial_014	whisking	quiet	5.78413886019152
wt_dual	wt_dual_NM16	20180225_NM16_trial_014	whisking	quiet	3.98224398574781
wt_dual	wt_dual_NM16	20180225_NM16_trial_014	whisking	quiet	6.25702611985407
wt_dual	wt_dual_NM16	20180225_NM16_trial_014	whisking	quiet	8.62872911790863
wt_dual	wt_dual_NM16	20180225_NM16_trial_014	whisking	quiet	7.39052819637657
wt_dual	wt_dual_NM16	20180225_NM16_trial_015	locomotion	quiet	30.407143147624
wt_dual	wt_dual_NM16	20180225_NM16_trial_015	whisking	quiet	5.12380534453089
wt_dual	wt_dual_NM16	20180225_NM16_trial_015	whisking	quiet	12.3060099520955
wt_dual	wt_dual_NM16	20180225_NM16_trial_015	locomotion	quiet	13.5889536293541
wt_dual	wt_dual_NM16	20180225_NM16_trial_015	whisking	quiet	15.2700680055576
wt_dual	wt_dual_NM16	20180225_NM16_trial_015	whisking	quiet	26.3123050865113
wt_dual	wt_dual_NM16	20180225_NM16_trial_016	whisking	quiet	17.68841549713
wt_dual	wt_dual_NM16	20180225_NM16_trial_016	whisking	quiet	16.1321873235558
wt_dual	wt_dual_NM16	20180225_NM16_trial_016	whisking	quiet	11.2768421827328
wt_dual	wt_dual_NM16	20180225_NM16_trial_016	whisking	quiet	4.84867713263752
wt_dual	wt_dual_NM16	20180225_NM16_trial_016	whisking	quiet	19.5460300968972
wt_dual	wt_dual_NM16	20180225_NM16_trial_016	whisking	quiet	21.7633467758562
wt_dual	wt_dual_NM16	20180225_NM16_trial_016	whisking	quiet	24.5955756461023
wt_dual	wt_dual_NM16	20180225_NM16_trial_016	locomotion	quiet	23.6919029363603
wt_dual	wt_dual_NM16	20180225_NM16_trial_016	whisking	quiet	11.2110317384412
wt_dual	wt_dual_NM16	20180225_NM16_trial_016	whisking	quiet	21.7790471241144
wt_dual	wt_dual_NM16	20180225_NM16_trial_016	locomotion	quiet	14.5901272863559
wt_dual	wt_dual_NM16	20180225_NM16_trial_016	locomotion	quiet	19.0767756207514
wt_dual	wt_dual_NM16	20180225_NM16_trial_016	whisking	quiet	9.95065257183238
wt_dual	wt_dual_NM16	20180225_NM16_trial_016	whisking	quiet	21.8746059036856
wt_dual	wt_dual_NM16	20180225_NM16_trial_016	locomotion	quiet	20.2036091358265
wt_dual	wt_dual_NM16	20180225_NM16_trial_017	locomotion	quiet	27.352524588136
wt_dual	wt_dual_NM16	20180225_NM16_trial_017	whisking	quiet	33.5727425380823
wt_dual	wt_dual_NM16	20180225_NM16_trial_017	locomotion	quiet	27.5846342688272
wt_dual	wt_dual_NM16	20180225_NM16_trial_017	whisking	quiet	27.8057343300272
wt_dual	wt_dual_NM16	20180225_NM16_trial_017	whisking	quiet	22.6763097176423
wt_dual	wt_dual_NM16	20180225_NM16_trial_017	whisking	quiet	25.6266697511963
wt_dual	wt_dual_NM16	20180225_NM16_trial_017	whisking	quiet	19.0035086637109
wt_dual	wt_dual_NM16	20180225_NM16_trial_018	whisking	quiet	20.7338286209059
wt_dual	wt_dual_NM16	20180225_NM16_trial_018	whisking	quiet	13.8858584432069
wt_dual	wt_dual_NM16	20180225_NM16_trial_018	whisking	quiet	18.611473981612
wt_dual	wt_dual_NM16	20180225_NM16_trial_018	whisking	quiet	19.3508228663167
wt_dual	wt_dual_NM16	20180225_NM16_trial_018	whisking	quiet	18.0302621370732
wt_dual	wt_dual_NM16	20180225_NM16_trial_018	whisking	quiet	25.2964108379817
wt_dual	wt_dual_NM16	20180225_NM16_trial_018	whisking	quiet	35.5967964766393
wt_dual	wt_dual_NM16	20180225_NM16_trial_019	whisking	quiet	10.744536148309
wt_dual	wt_dual_NM16	20180225_NM16_trial_019	whisking	quiet	11.5101950252359
wt_dual	wt_dual_NM16	20180225_NM16_trial_019	whisking	quiet	13.5464253935508
wt_dual	wt_dual_NM16	20180225_NM16_trial_019	whisking	quiet	15.1091211940447
wt_dual	wt_dual_NM16	20180225_NM16_trial_019	whisking	quiet	15.6469547953076
wt_dual	wt_dual_NM16	20180225_NM16_trial_019	whisking	quiet	7.97697971894658
wt_dual	wt_dual_NM16	20180225_NM16_trial_019	whisking	quiet	9.50990699356151
wt_dual	wt_dual_NM16	20180225_NM16_trial_019	whisking	quiet	22.4153690185278
wt_dual	wt_dual_NM16	20180225_NM16_trial_019	whisking	quiet	24.459770573599
wt_dual	wt_dual_NM16	20180225_NM16_trial_019	whisking	quiet	34.6857763383107
wt_dual	wt_dual_NM16	20180225_NM16_trial_019	whisking	quiet	16.3632792025864
wt_dual	wt_dual_NM16	20180225_NM16_trial_019	whisking	quiet	25.3265875881921
wt_dual	wt_dual_NM16	20180225_NM16_trial_020	whisking	quiet	19.0024729228486
wt_dual	wt_dual_NM16	20180225_NM16_trial_020	whisking	quiet	5.1424453756873
wt_dual	wt_dual_NM16	20180225_NM16_trial_020	whisking	quiet	24.7361132321487
wt_dual	wt_dual_NM16	20180225_NM16_trial_020	whisking	quiet	11.6445153622745
wt_dual	wt_dual_NM16	20180225_NM16_trial_020	whisking	quiet	15.8933029336008
wt_dual	wt_dual_NM16	20180225_NM16_trial_020	whisking	quiet	12.1771976509052
wt_dual	wt_dual_NM16	20180225_NM16_trial_021	whisking	quiet	16.3509549927009
wt_dual	wt_dual_NM16	20180225_NM16_trial_021	whisking	quiet	38.2667091563654
wt_dual	wt_dual_NM16	20180225_NM16_trial_021	whisking	quiet	11.6309597585334
wt_dual	wt_dual_NM16	20180225_NM16_trial_021	whisking	quiet	38.8488278169229
wt_dual	wt_dual_NM16	20180225_NM16_trial_021	whisking	quiet	23.9285825933602
wt_dual	wt_dual_NM16	20180225_NM16_trial_021	whisking	quiet	12.8018502964971
wt_dual	wt_dual_NM16	20180225_NM16_trial_021	locomotion	quiet	32.3377291795674
wt_dual	wt_dual_TL16	20180225_TL16_trial_001	whisking	quiet	6.70649330640057
wt_dual	wt_dual_TL16	20180225_TL16_trial_001	whisking	quiet	11.7379262329734
wt_dual	wt_dual_TL16	20180225_TL16_trial_001	whisking	quiet	22.5620239668779
wt_dual	wt_dual_TL16	20180225_TL16_trial_001	whisking	quiet	10.4916835760691
wt_dual	wt_dual_TL16	20180225_TL16_trial_001	whisking	quiet	26.7867186718024
wt_dual	wt_dual_TL16	20180225_TL16_trial_001	whisking	quiet	13.9815064039934
wt_dual	wt_dual_TL16	20180225_TL16_trial_001	whisking	quiet	15.4408386819075
wt_dual	wt_dual_TL16	20180225_TL16_trial_002	whisking	quiet	3.30595292359584
wt_dual	wt_dual_TL16	20180225_TL16_trial_002	locomotion	quiet	9.6973519663008
wt_dual	wt_dual_TL16	20180225_TL16_trial_002	whisking	quiet	8.96050759494382
wt_dual	wt_dual_TL16	20180225_TL16_trial_002	whisking	quiet	7.08220660573926
wt_dual	wt_dual_TL16	20180225_TL16_trial_002	whisking	quiet	6.51411916693953
wt_dual	wt_dual_TL16	20180225_TL16_trial_002	whisking	quiet	31.3677440044114
wt_dual	wt_dual_TL16	20180225_TL16_trial_002	whisking	quiet	30.2977753271589
wt_dual	wt_dual_TL16	20180225_TL16_trial_002	whisking	quiet	21.9082049060469
wt_dual	wt_dual_TL16	20180225_TL16_trial_002	whisking	quiet	6.24230362713384
wt_dual	wt_dual_TL16	20180225_TL16_trial_002	whisking	quiet	5.22953669582716
wt_dual	wt_dual_TL16	20180225_TL16_trial_002	whisking	quiet	6.77052123346882
wt_dual	wt_dual_TL16	20180225_TL16_trial_002	whisking	quiet	7.03953023115178
wt_dual	wt_dual_TL16	20180225_TL16_trial_002	whisking	quiet	6.8566283471095
wt_dual	wt_dual_TL16	20180225_TL16_trial_002	whisking	quiet	7.57081125688137
wt_dual	wt_dual_TL16	20180225_TL16_trial_002	whisking	quiet	10.2844955347705
wt_dual	wt_dual_TL16	20180225_TL16_trial_002	whisking	quiet	14.5061557491319
wt_dual	wt_dual_TL16	20180225_TL16_trial_002	whisking	quiet	10.2628983167715
wt_dual	wt_dual_TL16	20180225_TL16_trial_002	whisking	quiet	14.4496473726375
wt_dual	wt_dual_TL16	20180225_TL16_trial_002	whisking	quiet	7.05232154025747
wt_dual	wt_dual_TL16	20180225_TL16_trial_002	whisking	quiet	7.93927391632781
wt_dual	wt_dual_TL16	20180225_TL16_trial_003	whisking	quiet	18.3480287071922
wt_dual	wt_dual_TL16	20180225_TL16_trial_003	locomotion	quiet	25.020257332765
wt_dual	wt_dual_TL16	20180225_TL16_trial_003	whisking	quiet	20.2229350535972
wt_dual	wt_dual_TL16	20180225_TL16_trial_003	locomotion	quiet	24.9023574092744
wt_dual	wt_dual_TL16	20180225_TL16_trial_003	whisking	quiet	29.5409144501125
wt_dual	wt_dual_TL16	20180225_TL16_trial_003	locomotion	quiet	23.9965534793821
wt_dual	wt_dual_TL16	20180225_TL16_trial_003	locomotion	quiet	9.83381230306761
wt_dual	wt_dual_TL16	20180225_TL16_trial_003	whisking	quiet	34.0137705383185
wt_dual	wt_dual_TL16	20180225_TL16_trial_003	locomotion	quiet	24.1466692416144
wt_dual	wt_dual_TL16	20180225_TL16_trial_003	whisking	quiet	26.0526976919943
wt_dual	wt_dual_TL16	20180225_TL16_trial_004	whisking	quiet	8.53402141439756
wt_dual	wt_dual_TL16	20180225_TL16_trial_004	whisking	quiet	11.3548307017626
wt_dual	wt_dual_TL16	20180225_TL16_trial_004	locomotion	quiet	24.4320306280811
wt_dual	wt_dual_TL16	20180225_TL16_trial_004	locomotion	quiet	10.8525527567288
wt_dual	wt_dual_TL16	20180225_TL16_trial_004	whisking	quiet	37.1372337787904
wt_dual	wt_dual_TL16	20180225_TL16_trial_004	whisking	quiet	18.5568254791992
wt_dual	wt_dual_TL16	20180225_TL16_trial_004	whisking	quiet	6.75503400685364
wt_dual	wt_dual_TL16	20180225_TL16_trial_004	whisking	quiet	7.06456004240564
wt_dual	wt_dual_TL16	20180225_TL16_trial_004	whisking	quiet	35.0192731769719
wt_dual	wt_dual_TL16	20180225_TL16_trial_004	whisking	quiet	35.8492466263426
wt_dual	wt_dual_TL16	20180225_TL16_trial_004	whisking	quiet	35.8492466263426
wt_dual	wt_dual_TL16	20180225_TL16_trial_004	whisking	quiet	25.3803084505185
wt_dual	wt_dual_TL16	20180225_TL16_trial_004	whisking	quiet	22.2875833068371
wt_dual	wt_dual_TL16	20180225_TL16_trial_004	whisking	quiet	34.521784402093
wt_dual	wt_dual_TL16	20180225_TL16_trial_004	whisking	quiet	28.4086436601858
wt_dual	wt_dual_TL16	20180225_TL16_trial_004	whisking	quiet	42.0814465977341
wt_dual	wt_dual_TL16	20180225_TL16_trial_004	whisking	quiet	43.1391733170074
wt_dual	wt_dual_TL16	20180225_TL16_trial_004	whisking	quiet	19.3043346934796
wt_dual	wt_dual_TL16	20180225_TL16_trial_004	whisking	quiet	37.8473570292309
wt_dual	wt_dual_TL16	20180225_TL16_trial_004	whisking	quiet	21.2528820255158
wt_dual	wt_dual_TL16	20180225_TL16_trial_004	whisking	quiet	19.0500067707804
wt_dual	wt_dual_TL16	20180225_TL16_trial_004	whisking	quiet	23.3590232352665
wt_dual	wt_dual_TL16	20180225_TL16_trial_004	whisking	quiet	20.3466648875107
wt_dual	wt_dual_TL16	20180225_TL16_trial_004	whisking	quiet	36.2220068247333
wt_dual	wt_dual_TL16	20180225_TL16_trial_005	whisking	quiet	18.9478564309871
wt_dual	wt_dual_TL16	20180225_TL16_trial_005	whisking	quiet	25.5296341144427
wt_dual	wt_dual_TL16	20180225_TL16_trial_005	whisking	quiet	29.6465337491351
wt_dual	wt_dual_TL16	20180225_TL16_trial_005	whisking	quiet	23.5061002006792
wt_dual	wt_dual_TL16	20180225_TL16_trial_005	whisking	quiet	14.4866697636929
wt_dual	wt_dual_TL16	20180225_TL16_trial_005	whisking	quiet	17.0334397218508
wt_dual	wt_dual_TL16	20180225_TL16_trial_005	whisking	quiet	24.7323233624518
wt_dual	wt_dual_TL16	20180225_TL16_trial_005	whisking	quiet	13.0610989874529
wt_dual	wt_dual_TL16	20180225_TL16_trial_005	whisking	quiet	27.0927687875429
wt_dual	wt_dual_TL16	20180225_TL16_trial_005	whisking	quiet	10.8264296176687
wt_dual	wt_dual_TL16	20180225_TL16_trial_005	whisking	quiet	12.3812951845314
wt_dual	wt_dual_TL16	20180225_TL16_trial_005	whisking	quiet	11.4066258869252
wt_dual	wt_dual_TL16	20180225_TL16_trial_005	whisking	quiet	9.33650184388237
wt_dual	wt_dual_TL16	20180225_TL16_trial_005	whisking	quiet	22.2413075895015
wt_dual	wt_dual_TL16	20180225_TL16_trial_005	whisking	quiet	11.0615022467193
wt_dual	wt_dual_TL16	20180225_TL16_trial_005	whisking	quiet	14.6340959628337
wt_dual	wt_dual_TL16	20180225_TL16_trial_005	whisking	quiet	10.8790137058973
wt_dual	wt_dual_TL16	20180225_TL16_trial_005	whisking	quiet	30.6567838981359
wt_dual	wt_dual_TL16	20180225_TL16_trial_005	whisking	quiet	30.6567838981359
wt_dual	wt_dual_TL16	20180225_TL16_trial_005	whisking	quiet	12.3891291474551
wt_dual	wt_dual_TL16	20180225_TL16_trial_005	whisking	quiet	12.6018317754127
wt_dual	wt_dual_TL16	20180225_TL16_trial_005	whisking	quiet	15.9495419858726
wt_dual	wt_dual_TL16	20180225_TL16_trial_005	whisking	quiet	22.7289460166014
wt_dual	wt_dual_TL16	20180225_TL16_trial_006	whisking	quiet	4.46587551014775
wt_dual	wt_dual_TL16	20180225_TL16_trial_006	whisking	quiet	9.65755487729904
wt_dual	wt_dual_TL16	20180225_TL16_trial_006	whisking	quiet	14.5935907188773
wt_dual	wt_dual_TL16	20180225_TL16_trial_006	whisking	quiet	9.60994945122976
wt_dual	wt_dual_TL16	20180225_TL16_trial_006	whisking	quiet	12.2605629634765
wt_dual	wt_dual_TL16	20180225_TL16_trial_006	whisking	quiet	8.11384042153927
wt_dual	wt_dual_TL16	20180225_TL16_trial_006	whisking	quiet	12.0746079596621
wt_dual	wt_dual_TL16	20180225_TL16_trial_006	whisking	quiet	24.7254723148626
wt_dual	wt_dual_TL16	20180225_TL16_trial_006	whisking	quiet	24.7254723148626
wt_dual	wt_dual_TL16	20180225_TL16_trial_006	whisking	quiet	14.9413143048435
wt_dual	wt_dual_TL16	20180225_TL16_trial_006	whisking	quiet	18.8612918526296
wt_dual	wt_dual_TL16	20180225_TL16_trial_006	whisking	quiet	21.1401919734549
wt_dual	wt_dual_TL16	20180225_TL16_trial_006	whisking	quiet	25.9161067734772
wt_dual	wt_dual_TL16	20180225_TL16_trial_006	whisking	quiet	17.2003557520641
wt_dual	wt_dual_TL16	20180225_TL16_trial_006	whisking	quiet	12.078510899262
wt_dual	wt_dual_TL16	20180225_TL16_trial_006	whisking	quiet	22.4454234544896
wt_dual	wt_dual_TL16	20180225_TL16_trial_006	whisking	quiet	24.5125974167601
wt_dual	wt_dual_TL16	20180225_TL16_trial_006	whisking	quiet	15.5373420922333
wt_dual	wt_dual_TL16	20180225_TL16_trial_006	whisking	quiet	15.743748878529
wt_dual	wt_dual_TL16	20180225_TL16_trial_006	whisking	quiet	14.6589546673143
wt_dual	wt_dual_TL16	20180225_TL16_trial_007	whisking	quiet	25.2204403191997
wt_dual	wt_dual_TL16	20180225_TL16_trial_007	whisking	quiet	24.4401342480906
wt_dual	wt_dual_TL16	20180225_TL16_trial_007	whisking	quiet	15.1928534696431
wt_dual	wt_dual_TL16	20180225_TL16_trial_007	whisking	quiet	11.1624495102627
wt_dual	wt_dual_TL16	20180225_TL16_trial_007	whisking	quiet	12.467088967718
wt_dual	wt_dual_TL16	20180225_TL16_trial_007	whisking	quiet	9.14198129015732
wt_dual	wt_dual_TL16	20180225_TL16_trial_007	whisking	quiet	6.73891070427411
wt_dual	wt_dual_TL16	20180225_TL16_trial_007	whisking	quiet	16.9310856625583
wt_dual	wt_dual_TL16	20180225_TL16_trial_007	whisking	quiet	21.140219077836
wt_dual	wt_dual_TL16	20180225_TL16_trial_007	whisking	quiet	13.6212941006369
wt_dual	wt_dual_TL16	20180225_TL16_trial_007	whisking	quiet	27.0205311525779
wt_dual	wt_dual_TL16	20180225_TL16_trial_007	whisking	quiet	27.3954821921713
wt_dual	wt_dual_TL16	20180225_TL16_trial_007	whisking	quiet	18.4290402478585
wt_dual	wt_dual_TL16	20180225_TL16_trial_007	whisking	quiet	14.3618276875505
wt_dual	wt_dual_TL16	20180225_TL16_trial_007	whisking	quiet	24.6131675643056
wt_dual	wt_dual_TL16	20180225_TL16_trial_007	whisking	quiet	41.4633802473954
wt_dual	wt_dual_TL16	20180225_TL16_trial_007	whisking	quiet	7.76096714839719
wt_dual	wt_dual_TL16	20180225_TL16_trial_008	whisking	quiet	7.74232526793895
wt_dual	wt_dual_TL16	20180225_TL16_trial_008	whisking	quiet	10.9702657750138
wt_dual	wt_dual_TL16	20180225_TL16_trial_008	whisking	quiet	10.1378312471993
wt_dual	wt_dual_TL16	20180225_TL16_trial_008	whisking	quiet	12.7189951252424
wt_dual	wt_dual_TL16	20180225_TL16_trial_008	whisking	quiet	22.985123926871
wt_dual	wt_dual_TL16	20180225_TL16_trial_008	whisking	quiet	14.5452442272786
wt_dual	wt_dual_TL16	20180225_TL16_trial_008	whisking	quiet	18.1239918978468
wt_dual	wt_dual_TL16	20180225_TL16_trial_008	whisking	quiet	21.4493830147862
wt_dual	wt_dual_TL16	20180225_TL16_trial_008	whisking	quiet	18.1105226037318
wt_dual	wt_dual_TL16	20180225_TL16_trial_008	whisking	quiet	18.5620065868764
wt_dual	wt_dual_TL16	20180225_TL16_trial_008	whisking	quiet	19.7050686662078
wt_dual	wt_dual_TL16	20180225_TL16_trial_008	whisking	quiet	28.8533966251235
wt_dual	wt_dual_TL16	20180225_TL16_trial_008	whisking	quiet	11.9220756100718
wt_dual	wt_dual_TL16	20180225_TL16_trial_008	whisking	quiet	18.4539232356825
wt_dual	wt_dual_TL16	20180225_TL16_trial_009	whisking	quiet	26.6551272204681
wt_dual	wt_dual_TL16	20180225_TL16_trial_009	whisking	quiet	10.013062624684
wt_dual	wt_dual_TL16	20180225_TL16_trial_009	whisking	quiet	25.1860182175049
wt_dual	wt_dual_TL16	20180225_TL16_trial_009	whisking	quiet	17.9097271810322
wt_dual	wt_dual_TL16	20180225_TL16_trial_009	whisking	quiet	13.337341053297
wt_dual	wt_dual_TL16	20180225_TL16_trial_009	whisking	quiet	22.8167006121456
wt_dual	wt_dual_TL16	20180225_TL16_trial_009	whisking	quiet	19.2206771856136
wt_dual	wt_dual_TL16	20180225_TL16_trial_009	whisking	quiet	30.2042081929125
wt_dual	wt_dual_TL16	20180225_TL16_trial_009	whisking	quiet	16.9362838973893
wt_dual	wt_dual_TL16	20180225_TL16_trial_009	whisking	quiet	31.8378985882464
wt_dual	wt_dual_TL16	20180225_TL16_trial_009	whisking	quiet	22.0033644770255
wt_dual	wt_dual_TL16	20180225_TL16_trial_009	whisking	quiet	14.1245287823378
wt_dual	wt_dual_TL16	20180225_TL16_trial_009	whisking	quiet	30.9890793420431
wt_dual	wt_dual_TL16	20180225_TL16_trial_009	whisking	quiet	15.7141370977407
wt_dual	wt_dual_TL16	20180225_TL16_trial_009	whisking	quiet	24.8272257453318
wt_dual	wt_dual_TL16	20180225_TL16_trial_010	whisking	quiet	12.1603788233609
wt_dual	wt_dual_TL16	20180225_TL16_trial_010	whisking	quiet	13.3221411831392
wt_dual	wt_dual_TL16	20180225_TL16_trial_010	whisking	quiet	20.6676278066682
wt_dual	wt_dual_TL16	20180225_TL16_trial_010	whisking	quiet	21.1177420145263
wt_dual	wt_dual_TL16	20180225_TL16_trial_010	whisking	quiet	14.2163381505655
wt_dual	wt_dual_TL16	20180225_TL16_trial_010	whisking	quiet	9.89418617612601
wt_dual	wt_dual_TL16	20180225_TL16_trial_010	whisking	quiet	18.1148070075439
wt_dual	wt_dual_TL16	20180225_TL16_trial_010	whisking	quiet	24.1733068343575
wt_dual	wt_dual_TL16	20180225_TL16_trial_010	whisking	quiet	21.5068604164953
wt_dual	wt_dual_TL16	20180225_TL16_trial_010	whisking	quiet	21.5068604164953
wt_dual	wt_dual_TL16	20180225_TL16_trial_010	whisking	quiet	22.2763270100791
wt_dual	wt_dual_TL16	20180225_TL16_trial_010	whisking	quiet	17.2527428733082
wt_dual	wt_dual_TL16	20180225_TL16_trial_010	whisking	quiet	26.0410610384448
wt_dual	wt_dual_TL16	20180225_TL16_trial_011	whisking	quiet	10.062209641536
wt_dual	wt_dual_TL16	20180225_TL16_trial_011	whisking	quiet	10.5414709508264
wt_dual	wt_dual_TL16	20180225_TL16_trial_011	whisking	quiet	9.257144649139
wt_dual	wt_dual_TL16	20180225_TL16_trial_011	whisking	quiet	17.2833901532254
wt_dual	wt_dual_TL16	20180225_TL16_trial_011	whisking	quiet	20.2950968051376
wt_dual	wt_dual_TL16	20180225_TL16_trial_011	whisking	quiet	3.8781736297273
wt_dual	wt_dual_TL16	20180225_TL16_trial_011	whisking	quiet	11.9629933452049
wt_dual	wt_dual_TL16	20180225_TL16_trial_011	whisking	quiet	16.7614574589542
wt_dual	wt_dual_TL16	20180225_TL16_trial_011	whisking	quiet	14.5576215025951
wt_dual	wt_dual_TL16	20180225_TL16_trial_011	whisking	quiet	27.0686233517905
wt_dual	wt_dual_TL16	20180225_TL16_trial_015	whisking	quiet	2.14224037090351
wt_dual	wt_dual_TL16	20180225_TL16_trial_015	whisking	quiet	2.30478731240961
wt_dual	wt_dual_TL16	20180225_TL16_trial_015	whisking	quiet	5.2141254603093
wt_dual	wt_dual_TL16	20180225_TL16_trial_015	whisking	quiet	3.03925905362424
wt_dual	wt_dual_TL16	20180225_TL16_trial_015	whisking	quiet	33.4477404092375
wt_dual	wt_dual_TL16	20180225_TL16_trial_015	whisking	quiet	2.57104001240158
wt_dual	wt_dual_TL16	20180225_TL16_trial_015	whisking	quiet	2.87164569960543
wt_dual	wt_dual_TL16	20180225_TL16_trial_015	whisking	quiet	4.65775894997911
wt_dual	wt_dual_TL16	20180225_TL16_trial_015	whisking	quiet	1.98585210834877
wt_dual	wt_dual_TL16	20180225_TL16_trial_015	whisking	quiet	5.45960133067849
wt_dual	wt_dual_TL16	20180225_TL16_trial_015	whisking	quiet	3.44430487892935
wt_dual	wt_dual_BL15	20180226_BL15_trial_007	whisking	quiet	30.8529540769865
wt_dual	wt_dual_BL15	20180226_BL15_trial_007	locomotion	quiet	27.0886109499688
wt_dual	wt_dual_BL15	20180226_BL15_trial_007	whisking	quiet	39.3651647138479
wt_dual	wt_dual_BL15	20180226_BL15_trial_007	whisking	quiet	6.93468153818189
wt_dual	wt_dual_BL15	20180226_BL15_trial_007	whisking	quiet	13.7646687886369
wt_dual	wt_dual_BL15	20180226_BL15_trial_007	whisking	quiet	9.81402671714086
wt_dual	wt_dual_BL15	20180226_BL15_trial_007	whisking	quiet	34.1558082932609
wt_dual	wt_dual_BL15	20180226_BL15_trial_007	whisking	quiet	30.2845501713172
wt_dual	wt_dual_BL15	20180226_BL15_trial_007	whisking	quiet	30.2845501713172
wt_dual	wt_dual_BL15	20180226_BL15_trial_007	whisking	quiet	32.4843918677861
wt_dual	wt_dual_BL15	20180226_BL15_trial_007	whisking	quiet	18.6166877588694
wt_dual	wt_dual_BL15	20180226_BL15_trial_007	whisking	quiet	17.0150963268596
wt_dual	wt_dual_BL15	20180226_BL15_trial_007	whisking	quiet	16.5222208721042
wt_dual	wt_dual_BL15	20180226_BL15_trial_007	locomotion	quiet	14.0099315157402
wt_dual	wt_dual_BL15	20180226_BL15_trial_008	locomotion	quiet	21.4095334980997
wt_dual	wt_dual_BL15	20180226_BL15_trial_008	locomotion	quiet	31.0827636698183
wt_dual	wt_dual_BL15	20180226_BL15_trial_008	whisking	quiet	20.438689404568
wt_dual	wt_dual_BL15	20180226_BL15_trial_008	whisking	quiet	26.4914153116596
wt_dual	wt_dual_BL15	20180226_BL15_trial_008	whisking	quiet	25.6950498949763
wt_dual	wt_dual_BL15	20180226_BL15_trial_008	whisking	quiet	14.8226145040499
wt_dual	wt_dual_BL15	20180226_BL15_trial_008	locomotion	quiet	29.157398634422
wt_dual	wt_dual_BL15	20180226_BL15_trial_008	locomotion	quiet	25.9432489245391
wt_dual	wt_dual_BL15	20180226_BL15_trial_008	locomotion	quiet	23.666851877895
wt_dual	wt_dual_BL15	20180226_BL15_trial_008	whisking	quiet	24.7776345493788
wt_dual	wt_dual_BL15	20180226_BL15_trial_008	whisking	quiet	28.8023046879694
wt_dual	wt_dual_BL15	20180226_BL15_trial_008	whisking	quiet	13.228862932605
wt_dual	wt_dual_BL15	20180226_BL15_trial_008	whisking	quiet	22.4517411297499
wt_dual	wt_dual_BL15	20180226_BL15_trial_008	whisking	quiet	21.8422888707425
wt_dual	wt_dual_BL15	20180226_BL15_trial_008	locomotion	quiet	11.5923289328889
wt_dual	wt_dual_BL15	20180226_BL15_trial_008	whisking	quiet	10.5315484109626
wt_dual	wt_dual_BL15	20180226_BL15_trial_009	whisking	quiet	5.97824906846758
wt_dual	wt_dual_BL15	20180226_BL15_trial_009	locomotion	quiet	13.1736752844608
wt_dual	wt_dual_BL15	20180226_BL15_trial_009	whisking	quiet	14.7476750148822
wt_dual	wt_dual_BL15	20180226_BL15_trial_009	whisking	quiet	6.71263500488543
wt_dual	wt_dual_BL15	20180226_BL15_trial_009	whisking	quiet	19.9462894737559
wt_dual	wt_dual_BL15	20180226_BL15_trial_009	whisking	quiet	12.9978105020855
wt_dual	wt_dual_BL15	20180226_BL15_trial_009	whisking	quiet	5.03310060974553
wt_dual	wt_dual_BL15	20180226_BL15_trial_009	whisking	quiet	4.52399215421046
wt_dual	wt_dual_BL15	20180226_BL15_trial_009	whisking	quiet	9.10632351640741
wt_dual	wt_dual_BL15	20180226_BL15_trial_010	locomotion	quiet	5.96985135614044
wt_dual	wt_dual_BL15	20180226_BL15_trial_010	whisking	quiet	9.19392872118418
wt_dual	wt_dual_BL15	20180226_BL15_trial_010	whisking	quiet	5.57082912968771
wt_dual	wt_dual_BL15	20180226_BL15_trial_010	whisking	quiet	19.6908432250429
wt_dual	wt_dual_BL15	20180226_BL15_trial_010	whisking	quiet	13.5253589580097
wt_dual	wt_dual_BL15	20180226_BL15_trial_010	whisking	quiet	23.7074951980735
wt_dual	wt_dual_BL15	20180226_BL15_trial_010	whisking	quiet	14.1178274401581
wt_dual	wt_dual_BL15	20180226_BL15_trial_010	whisking	quiet	17.4783695951287
wt_dual	wt_dual_BL15	20180226_BL15_trial_010	whisking	quiet	14.7180528065934
wt_dual	wt_dual_BL15	20180226_BL15_trial_010	whisking	quiet	4.7415821966879
wt_dual	wt_dual_BL15	20180226_BL15_trial_010	whisking	quiet	11.1380710293058
wt_dual	wt_dual_BL15	20180226_BL15_trial_010	whisking	quiet	17.542392827316
wt_dual	wt_dual_BL15	20180226_BL15_trial_010	whisking	quiet	17.1223615907049
wt_dual	wt_dual_BL15	20180226_BL15_trial_010	locomotion	quiet	32.0750348314709
wt_dual	wt_dual_BL15	20180226_BL15_trial_010	locomotion	quiet	10.1344363419312
wt_dual	wt_dual_BL15	20180226_BL15_trial_011	whisking	quiet	15.1598280172894
wt_dual	wt_dual_BL15	20180226_BL15_trial_011	whisking	quiet	14.3940044898456
wt_dual	wt_dual_BL15	20180226_BL15_trial_011	whisking	quiet	23.8739344274444
wt_dual	wt_dual_BL15	20180226_BL15_trial_011	whisking	quiet	12.5476108620888
wt_dual	wt_dual_BL15	20180226_BL15_trial_011	whisking	quiet	13.7467123603885
wt_dual	wt_dual_BL15	20180226_BL15_trial_011	whisking	quiet	13.7467123603885
wt_dual	wt_dual_BL15	20180226_BL15_trial_011	locomotion	quiet	4.39735473301163
wt_dual	wt_dual_BL15	20180226_BL15_trial_011	whisking	quiet	18.5007617968263
wt_dual	wt_dual_BL15	20180226_BL15_trial_011	whisking	quiet	10.8874812478686
wt_dual	wt_dual_BL15	20180226_BL15_trial_011	whisking	quiet	17.0400769663929
wt_dual	wt_dual_BL15	20180226_BL15_trial_011	whisking	quiet	22.9334875617659
wt_dual	wt_dual_BL15	20180226_BL15_trial_011	whisking	quiet	22.9334875617659
wt_dual	wt_dual_BL15	20180226_BL15_trial_011	whisking	quiet	15.9945986854382
wt_dual	wt_dual_BL15	20180226_BL15_trial_011	whisking	quiet	10.7932987021626
wt_dual	wt_dual_BL15	20180226_BL15_trial_011	whisking	quiet	26.5939654264025
wt_dual	wt_dual_BL15	20180226_BL15_trial_011	whisking	quiet	23.0922962285369
wt_dual	wt_dual_BL15	20180226_BL15_trial_011	whisking	quiet	17.6351026678858
wt_dual	wt_dual_BL15	20180226_BL15_trial_011	whisking	quiet	28.4331158738892
wt_dual	wt_dual_BL15	20180226_BL15_trial_011	whisking	quiet	19.8529565333857
wt_dual	wt_dual_BL15	20180226_BL15_trial_012	locomotion	quiet	23.4391519275419
wt_dual	wt_dual_BL15	20180226_BL15_trial_012	locomotion	quiet	46.8056422351449
wt_dual	wt_dual_BL15	20180226_BL15_trial_012	locomotion	quiet	3.65156314580885
wt_dual	wt_dual_BL15	20180226_BL15_trial_012	whisking	quiet	21.8325574525324
wt_dual	wt_dual_BL15	20180226_BL15_trial_012	locomotion	quiet	16.9516839977857
wt_dual	wt_dual_BL15	20180226_BL15_trial_012	locomotion	quiet	4.0004942013573
wt_dual	wt_dual_BL15	20180226_BL15_trial_012	locomotion	quiet	20.4957919651068
wt_dual	wt_dual_BL15	20180226_BL15_trial_012	locomotion	quiet	7.84262150210004
wt_dual	wt_dual_BL15	20180226_BL15_trial_012	locomotion	quiet	38.5586869042229
wt_dual	wt_dual_BL15	20180226_BL15_trial_012	locomotion	quiet	30.3890587789188
wt_dual	wt_dual_BL15	20180226_BL15_trial_012	locomotion	quiet	17.1389431610125
wt_dual	wt_dual_BL15	20180226_BL15_trial_012	locomotion	quiet	9.87877080319193
wt_dual	wt_dual_BL15	20180226_BL15_trial_012	locomotion	quiet	11.2964807065004
wt_dual	wt_dual_BL15	20180226_BL15_trial_012	locomotion	quiet	8.69479996406316
wt_dual	wt_dual_BL15	20180226_BL15_trial_013	locomotion	quiet	4.55242632303665
wt_dual	wt_dual_BL15	20180226_BL15_trial_013	locomotion	quiet	14.8564715099324
wt_dual	wt_dual_BL15	20180226_BL15_trial_013	locomotion	quiet	19.1539850936747
wt_dual	wt_dual_BL15	20180226_BL15_trial_013	whisking	quiet	12.3742958194671
wt_dual	wt_dual_BL15	20180226_BL15_trial_013	locomotion	quiet	33.1607913849649
wt_dual	wt_dual_BL15	20180226_BL15_trial_013	whisking	quiet	27.230623683516
wt_dual	wt_dual_BL15	20180226_BL15_trial_013	whisking	quiet	6.22293852151173
wt_dual	wt_dual_BL15	20180226_BL15_trial_013	whisking	quiet	11.8025192707758
wt_dual	wt_dual_BL15	20180226_BL15_trial_013	whisking	quiet	10.9429439204633
wt_dual	wt_dual_BL15	20180226_BL15_trial_013	whisking	quiet	20.1742722307042
wt_dual	wt_dual_BL15	20180226_BL15_trial_013	whisking	quiet	9.84519698371606
wt_dual	wt_dual_BL15	20180226_BL15_trial_013	whisking	quiet	17.1442609085461
wt_dual	wt_dual_BL15	20180226_BL15_trial_013	whisking	quiet	40.5148313684867
wt_dual	wt_dual_BL15	20180226_BL15_trial_013	whisking	quiet	19.7976520546759
wt_dual	wt_dual_BL15	20180226_BL15_trial_013	whisking	quiet	12.3327219530049
wt_dual	wt_dual_BL15	20180226_BL15_trial_013	whisking	quiet	16.9304624318546
wt_dual	wt_dual_BL15	20180226_BL15_trial_013	whisking	quiet	6.62342211021631
wt_dual	wt_dual_BL15	20180226_BL15_trial_013	whisking	quiet	6.72365945703031
wt_dual	wt_dual_BL15	20180226_BL15_trial_013	whisking	quiet	12.3043695741698
wt_dual	wt_dual_BL15	20180226_BL15_trial_013	whisking	quiet	17.2343293543024
wt_dual	wt_dual_BL15	20180226_BL15_trial_015	locomotion	quiet	29.0377409037814
wt_dual	wt_dual_BL15	20180226_BL15_trial_015	locomotion	quiet	28.7955302207654
wt_dual	wt_dual_BL15	20180226_BL15_trial_015	whisking	quiet	3.33637687758953
wt_dual	wt_dual_BL15	20180226_BL15_trial_015	whisking	quiet	2.55898469947829
wt_dual	wt_dual_BL15	20180226_BL15_trial_015	locomotion	quiet	43.2078748894523
wt_dual	wt_dual_BL15	20180226_BL15_trial_016	whisking	quiet	10.3115607028393
wt_dual	wt_dual_BL15	20180226_BL15_trial_016	whisking	quiet	7.49393065300651
wt_dual	wt_dual_BL15	20180226_BL15_trial_016	whisking	quiet	5.64271109055057
wt_dual	wt_dual_BL15	20180226_BL15_trial_016	whisking	quiet	7.29791578423603
wt_dual	wt_dual_BL15	20180226_BL15_trial_016	whisking	quiet	5.3707201796978
wt_dual	wt_dual_BL15	20180226_BL15_trial_016	whisking	quiet	5.45607487869639
wt_dual	wt_dual_BL15	20180226_BL15_trial_016	whisking	quiet	5.47242261323229
wt_dual	wt_dual_BL15	20180226_BL15_trial_016	whisking	quiet	8.28668693236922
wt_dual	wt_dual_BL15	20180226_BL15_trial_016	whisking	quiet	4.32191608988297
wt_dual	wt_dual_BL15	20180226_BL15_trial_016	whisking	quiet	7.83299544065291
wt_dual	wt_dual_BL15	20180226_BL15_trial_016	whisking	quiet	7.33468242852873
wt_dual	wt_dual_BL15	20180226_BL15_trial_016	locomotion	quiet	18.3217707041484
wt_dual	wt_dual_BL15	20180226_BL15_trial_016	locomotion	quiet	13.7296469580524
wt_dual	wt_dual_BL15	20180226_BL15_trial_016	locomotion	quiet	17.0990695695513
wt_dual	wt_dual_BL15	20180226_BL15_trial_016	whisking	quiet	4.03544201877022
wt_dual	wt_dual_BL15	20180226_BL15_trial_016	whisking	quiet	11.3861798901678
wt_dual	wt_dual_BL15	20180226_BL15_trial_016	whisking	quiet	6.01719141120399
wt_dual	wt_dual_BL15	20180226_BL15_trial_016	whisking	quiet	4.40414337148762
wt_dual	wt_dual_BL15	20180226_BL15_trial_016	whisking	quiet	4.4904488587356
wt_dual	wt_dual_BL15	20180226_BL15_trial_016	whisking	quiet	33.0368021267274
wt_dual	wt_dual_BL15	20180226_BL15_trial_017	whisking	quiet	8.14403966208491
wt_dual	wt_dual_BL15	20180226_BL15_trial_017	locomotion	quiet	41.8271001195109
wt_dual	wt_dual_BL15	20180226_BL15_trial_017	locomotion	quiet	14.1616614472194
wt_dual	wt_dual_BL15	20180226_BL15_trial_017	whisking	quiet	3.48709169269198
wt_dual	wt_dual_BL15	20180226_BL15_trial_017	locomotion	quiet	20.230142069764
wt_dual	wt_dual_BL15	20180226_BL15_trial_017	whisking	quiet	8.60507007726786
wt_dual	wt_dual_BL15	20180226_BL15_trial_017	whisking	quiet	14.2502123782823
wt_dual	wt_dual_BL15	20180226_BL15_trial_017	whisking	quiet	11.8629542286737
wt_dual	wt_dual_BL15	20180226_BL15_trial_017	locomotion	quiet	1.28888893297112
wt_dual	wt_dual_BL15	20180226_BL15_trial_017	locomotion	quiet	20.5784462339317
wt_dual	wt_dual_BL15	20180226_BL15_trial_017	whisking	quiet	8.7564673695939
wt_dual	wt_dual_BL15	20180226_BL15_trial_017	locomotion	quiet	16.1483532207762
wt_dual	wt_dual_BL15	20180226_BL15_trial_017	whisking	quiet	13.1236641512369
wt_dual	wt_dual_BL15	20180226_BL15_trial_017	whisking	quiet	7.47576025411036
wt_dual	wt_dual_BL15	20180226_BL15_trial_017	whisking	quiet	15.0520305330688
wt_dual	wt_dual_BL15	20180226_BL15_trial_017	whisking	quiet	16.8724851635329
wt_dual	wt_dual_BL15	20180226_BL15_trial_017	whisking	quiet	16.6214511829039
wt_dual	wt_dual_BL15	20180226_BL15_trial_017	whisking	quiet	15.3035373283536
wt_dual	wt_dual_BL15	20180226_BL15_trial_017	whisking	quiet	17.9519502241378
wt_dual	wt_dual_BL15	20180226_BL15_trial_018	whisking	quiet	3.67064404672852
wt_dual	wt_dual_BL15	20180226_BL15_trial_018	whisking	quiet	3.16930765571686
wt_dual	wt_dual_BL15	20180226_BL15_trial_018	whisking	quiet	13.7861453254561
wt_dual	wt_dual_BL15	20180226_BL15_trial_018	locomotion	quiet	10.2131964974715
wt_dual	wt_dual_BL15	20180226_BL15_trial_018	whisking	quiet	5.74113089853781
wt_dual	wt_dual_BL15	20180226_BL15_trial_018	whisking	quiet	3.92252774359019
wt_dual	wt_dual_BL15	20180226_BL15_trial_018	whisking	quiet	9.12863060716729
wt_dual	wt_dual_BL15	20180226_BL15_trial_018	whisking	quiet	6.15605024082945
wt_dual	wt_dual_BL15	20180226_BL15_trial_018	whisking	quiet	8.13558435920914
wt_dual	wt_dual_BL15	20180226_BL15_trial_018	whisking	quiet	5.50881380082727
wt_dual	wt_dual_BL15	20180226_BL15_trial_018	locomotion	quiet	20.6728142467649
wt_dual	wt_dual_BL15	20180226_BL15_trial_018	whisking	quiet	4.06392159708958
wt_dual	wt_dual_BL15	20180226_BL15_trial_018	whisking	quiet	6.79448477339902
wt_dual	wt_dual_BL15	20180226_BL15_trial_018	locomotion	quiet	16.176796344562
wt_dual	wt_dual_BL15	20180226_BL15_trial_018	whisking	quiet	12.3550604563512
wt_dual	wt_dual_BL15	20180226_BL15_trial_018	whisking	quiet	13.7845408465294
wt_dual	wt_dual_BL15	20180226_BL15_trial_018	whisking	quiet	11.225429149539
wt_dual	wt_dual_BL15	20180226_BL15_trial_018	whisking	quiet	8.39078946934304
wt_dual	wt_dual_TL15	20180228_TL15_trial_007	is:awakening	undefined	2.31860092856178
wt_dual	wt_dual_TL15	20180228_TL15_trial_007	nrem:awakening	undefined	8.47526673743666
wt_dual	wt_dual_TL15	20180228_TL15_trial_008	nrem:awakening	undefined	12.0906730572233
wt_dual	wt_dual_TL15	20180228_TL15_trial_008	is:awakening	undefined	12.366629024465
wt_dual	wt_dual_TL15	20180228_TL15_trial_008	is:awakening	undefined	12.1762146758203
wt_dual	wt_dual_TL15	20180228_TL15_trial_009	rem:awakening	undefined	46.8703909100317
wt_dual	wt_dual_TL15	20180228_TL15_trial_010	is:awakening	undefined	25.4582526981385
wt_dual	wt_dual_TL15	20180228_TL15_trial_010	is:awakening	undefined	32.1565824753493
wt_dual	wt_dual_TL15	20180228_TL15_trial_010	nrem:awakening	undefined	28.2769501927426
wt_dual	wt_dual_TL15	20180228_TL15_trial_013	is:awakening	undefined	12.2074376243192
wt_dual	wt_dual_TL15	20180228_TL15_trial_013	is:awakening	undefined	18.3781311939213
wt_dual	wt_dual_TL15	20180228_TL15_trial_015	rem:awakening	undefined	56.0717805814542
wt_dual	wt_dual_TL15	20180228_TL15_trial_018	nrem:awakening	undefined	20.9745857959266
wt_dual	wt_dual_TL15	20180228_TL15_trial_018	nrem:awakening	undefined	18.1947555742523
wt_dual	wt_dual_TL15	20180228_TL15_trial_018	is:awakening	undefined	19.2861255751932
wt_dual	wt_dual_TL15	20180228_TL15_trial_019	is:awakening	undefined	28.3098335463222
wt_dual	wt_dual_TL15	20180228_TL15_trial_019	is:awakening	undefined	26.0385099304326
wt_dual	wt_dual_TL15	20180228_TL15_trial_020	rem:awakening	undefined	10.8162093028401
wt_dual	wt_dual_TL15	20180228_TL15_trial_020	is:awakening	undefined	16.2091358531083
wt_dual	wt_dual_TL15	20180228_TL15_trial_021	is:awakening	undefined	16.3760941261413
wt_dual	wt_dual_TL15	20180228_TL15_trial_024	is:awakening	undefined	17.7002684181012
wt_dual	wt_dual_TL15	20180228_TL15_trial_024	nrem:awakening	undefined	18.767924973011
wt_dual	wt_dual_TL15	20180228_TL15_trial_024	is:awakening	undefined	41.1792901459046
wt_dual	wt_dual_TL15	20180228_TL15_trial_025	rem:awakening	undefined	49.7485008814693
wt_dual	wt_dual_TR15	20180304_TR15_trial_001	rem:awakening	undefined	8.38077680844099
wt_dual	wt_dual_TR15	20180304_TR15_trial_003	is:awakening	undefined	52.0514874507815
wt_dual	wt_dual_TR15	20180304_TR15_trial_003	rem:awakening	undefined	63.4711093042911
wt_dual	wt_dual_TR15	20180304_TR15_trial_007	is:awakening	undefined	18.3183419340202
wt_dual	wt_dual_TR15	20180304_TR15_trial_007	rem:awakening	undefined	37.7099728995625
wt_dual	wt_dual_TR15	20180304_TR15_trial_013	rem:awakening	undefined	38.4991855020939
wt_dual	wt_dual_TR16	20180305_TR16_trial_002	rem:awakening	undefined	51.7549545200464
wt_dual	wt_dual_TR16	20180305_TR16_trial_006	rem:awakening	undefined	17.9902766459261
wt_dual	wt_dual_TR16	20180305_TR16_trial_006	is:awakening	undefined	35.4012299715626
wt_dual	wt_dual_TR16	20180305_TR16_trial_006	nrem:awakening	undefined	33.6574329724095
wt_dual	wt_dual_TR16	20180305_TR16_trial_007	rem:awakening	undefined	30.2297932529709
wt_dual	wt_dual_TR16	20180305_TR16_trial_007	nrem:awakening	undefined	10.3173765648687
wt_dual	wt_dual_TR16	20180305_TR16_trial_008	nrem:awakening	undefined	30.1677599377574
wt_dual	wt_dual_TR16	20180305_TR16_trial_008	rem:awakening	undefined	21.5901801298538
wt_dual	wt_dual_TR16	20180305_TR16_trial_008	rem:awakening	undefined	28.5275006091052
wt_dual	wt_dual_TR16	20180305_TR16_trial_009	nrem:awakening	undefined	35.3768725809977
wt_dual	wt_dual_TR16	20180305_TR16_trial_009	rem:awakening	undefined	24.7649907800832
wt_dual	wt_dual_TR16	20180305_TR16_trial_010	rem:awakening	undefined	25.1156691000824
wt_dual	wt_dual_TR16	20180305_TR16_trial_011	is:awakening	undefined	26.8527873560119
wt_dual	wt_dual_TR16	20180305_TR16_trial_012	is:awakening	undefined	45.9009694174137
wt_dual	wt_dual_TR16	20180305_TR16_trial_012	rem:awakening	undefined	22.7356250267507
wt_dual	wt_dual_TR16	20180305_TR16_trial_014	rem:awakening	undefined	27.1233481108623
wt_dual	wt_dual_TR16	20180305_TR16_trial_015	nrem:awakening	undefined	44.2978925045375
wt_dual	wt_dual_TR16	20180305_TR16_trial_015	nrem:awakening	undefined	34.8186471448733
wt_dual	wt_dual_TR16	20180305_TR16_trial_016	rem:awakening	undefined	14.4027435209476
wt_dual	wt_dual_TR16	20180305_TR16_trial_016	is:awakening	undefined	25.4339287304004
wt_dual	wt_dual_TR16	20180305_TR16_trial_018	rem:awakening	undefined	59.5537928947654
wt_dual	wt_dual_TR16	20180305_TR16_trial_018	is:awakening	undefined	42.2311514833578
wt_dual	wt_dual_TL16	20180306_TL16_trial_005	rem:awakening	undefined	43.893192914957
wt_dual	wt_dual_TL16	20180306_TL16_trial_005	nrem:awakening	undefined	25.0309705452099
wt_dual	wt_dual_TL16	20180306_TL16_trial_006	rem:awakening	undefined	30.5572557829742
wt_dual	wt_dual_TL16	20180306_TL16_trial_006	nrem:awakening	undefined	29.0795596623078
wt_dual	wt_dual_TL16	20180306_TL16_trial_009	is:awakening	undefined	16.5280501719675
wt_dual	wt_dual_TL16	20180306_TL16_trial_009	rem:awakening	undefined	42.1325193298839
wt_dual	wt_dual_TL16	20180306_TL16_trial_010	nrem:awakening	undefined	17.2955835793247
wt_dual	wt_dual_TL16	20180306_TL16_trial_011	rem:awakening	undefined	16.5961757695904
wt_dual	wt_dual_TL16	20180306_TL16_trial_011	nrem:awakening	undefined	32.0345130239999
wt_dual	wt_dual_TL16	20180306_TL16_trial_012	rem:awakening	undefined	46.9347817665922
wt_dual	wt_dual_TL16	20180306_TL16_trial_012	is:awakening	undefined	28.9551708112926
wt_dual	wt_dual_TL16	20180306_TL16_trial_016	rem:awakening	undefined	35.7756970617644
wt_dual	wt_dual_TL16	20180306_TL16_trial_017	is:awakening	undefined	36.388119104034
wt_dual	wt_dual_TL16	20180306_TL16_trial_017	is:awakening	undefined	23.2017709851816
wt_dual	wt_dual_TL16	20180306_TL16_trial_018	rem:awakening	undefined	13.6191270486833
wt_dual	wt_dual_TL16	20180306_TL16_trial_019	rem:awakening	undefined	23.8437899129282
wt_dual	wt_dual_TL16	20180306_TL16_trial_019	nrem:awakening	undefined	16.1072106666542
wt_dual	wt_dual_TL16	20180306_TL16_trial_022	nrem:awakening	undefined	12.4028615032751
wt_dual	wt_dual_TL16	20180306_TL16_trial_022	nrem:awakening	undefined	6.33538382449649
