# Supplementary material for: Astrocytic Ca2+ signaling is reduced during sleep and is involved in the regulation of slow wave sleep
Source: Nat Commun. 2020 Jul 6;11:3240. doi: 10.1038/s41467-020-17062-2 (PMC7338360; doi:10.1038/s41467-020-17062-2)
Supplement: Supplementary file 9 — Source Data [file 41467_2020_17062_MOESM9_ESM.zip › Source Data/data 8b.xlsx]

## Sheet: Sheet1
genotype	mouse	trial	state	freq
WT	WT NM	WT NM 11140 Fr	IS	21.0967741935484
WT	WT NM	WT NM 11140 Fr	NREM	21.6774193548387
WT	WT NM	WT NM 11140 Fr	REM	3.29032258064516
WT	WT BR	WT BR 11160 Fr	IS	23.2727272727273
WT	WT BR	WT BR 11160 Fr	NREM	22.3636363636364
WT	WT BR	WT BR 11160 Fr	REM	3.45454545454545
WT	WT TL	WT TL 11170 Fr	IS	18
WT	WT TL	WT TL 11170 Fr	NREM	28.5
WT	WT TL	WT TL 11170 Fr	REM	2.78571428571429
WT	WT NM	WT NM 11180 Fr	IS	19.6216216216216
WT	WT NM	WT NM 11180 Fr	NREM	26.9189189189189
WT	WT NM	WT NM 11180 Fr	REM	3.08108108108108
WT	WT BR	WT BR 11190 Fr	IS	15.3103448275862
WT	WT BR	WT BR 11190 Fr	NREM	34.9655172413793
WT	WT BR	WT BR 11190 Fr	REM	2.06896551724138
IP3	IP3 M4	IP3 M4 12040 Fr	IS	29.75
IP3	IP3 M4	IP3 M4 12040 Fr	NREM	50.75
IP3	IP3 M4	IP3 M4 12040 Fr	REM	5
IP3	IP3 M2	IP3 M2 12060 Fr	IS	23.2369942196532
IP3	IP3 M2	IP3 M2 12060 Fr	NREM	39.8843930635838
IP3	IP3 M2	IP3 M2 12060 Fr	REM	3.46820809248555
IP3	IP3 M2	IP3 M2 12100 Fr	IS	25.5789473684211
IP3	IP3 M2	IP3 M2 12100 Fr	NREM	40.7368421052632
IP3	IP3 M2	IP3 M2 12100 Fr	REM	2.84210526315789
IP3	IP3 M4	IP3 M4 12120 Fr	IS	23.6307692307692
IP3	IP3 M4	IP3 M4 12120 Fr	NREM	33.9692307692308
IP3	IP3 M4	IP3 M4 12120 Fr	REM	2.21538461538462
IP3	IP3 M4	IP3 M4 12150 Fr	IS	28.4444444444444
IP3	IP3 M4	IP3 M4 12150 Fr	NREM	45.5555555555556
IP3	IP3 M4	IP3 M4 12150 Fr	REM	2.44444444444444
IP3	IP3 M1	IP3 M1 12161 Fr	IS	45.8515283842795
IP3	IP3 M1	IP3 M1 12161 Fr	NREM	58.4279475982533
IP3	IP3 M1	IP3 M1 12161 Fr	REM	4.19213973799127
