# Supplementary material for: Astrocytic Ca2+ signaling is reduced during sleep and is involved in the regulation of slow wave sleep
Source: Nat Commun. 2020 Jul 6;11:3240. doi: 10.1038/s41467-020-17062-2 (PMC7338360; doi:10.1038/s41467-020-17062-2)
Supplement: Supplementary file 9 — Source Data [file 41467_2020_17062_MOESM9_ESM.zip › Source Data/data sup fig 14c-e.xlsx]

## Sheet: Sheet1
genotype	mouse	trial	state	roa_xy_size	roa_dur	roa_vol_size
ip3_dual	ip3_dual_BL15	20170616_BL15_1_trial_002	whisking	3.35629510450342	0.70366713209302	1.89631857279895
ip3_dual	ip3_dual_BL15	20170616_BL15_2_trial_006	is	2.63775164497805	0.827021533866665	1.29693540239667
ip3_dual	ip3_dual_BL15	20170616_BL15_2_trial_006	nrem	2.45825066798416	0.919156171555555	1.58123848345474
ip3_dual	ip3_dual_BL15	20170616_BL15_2_trial_007	is	2.07643079319207	1.09510266666666	1.24589998080047
ip3_dual	ip3_dual_BL15	20170616_BL15_2_trial_007	nrem	1.52309621368759	0.618048567499997	0.407335079462968
ip3_dual	ip3_dual_BL15	20170616_BL15_3_trial_001	is	2.43695394190014	0.854180079999998	1.34755102616541
ip3_dual	ip3_dual_BL15	20170616_BL15_3_trial_001	nrem	1.76023960490379	0.525649279999986	0.460064149692178
ip3_dual	ip3_dual_BL15	20170616_BL15_3_trial_002	is	2.23045175862115	0.956845954999992	1.18536663335784
ip3_dual	ip3_dual_BL15	20170616_BL15_3_trial_002	nrem	2.75118930840519	1.00749445333333	1.95848537466726
ip3_dual	ip3_dual_BL16	20170618_BL16_trial_003	is	4.31060770092615	0.505545156417907	2.19781599474282
ip3_dual	ip3_dual_BL16	20170618_BL16_trial_003	nrem	10.8515693205797	0.414164238032789	12.1725352151066
ip3_dual	ip3_dual_BL16	20170618_BL16_trial_007	whisking	4.00812825561859	0.691723896818188	1.78134993131104
ip3_dual	ip3_dual_BL16	20170618_BL16_trial_007	quiet	4.30215163203997	0.864111332807696	3.75258837373743
ip3_dual	ip3_dual_BL16	20170618_BL16_trial_011	is	1.88543273922729	1.056605596	0.778601272708874
ip3_dual	ip3_dual_BL16	20170618_BL16_trial_011	nrem	5.09618556550683	2.08360130066667	4.42918771992687
ip3_dual	ip3_dual_BL16	20170618_BL16_trial_014	is	1.06150457190066	0.256254023999992	0.150455082507822
ip3_dual	ip3_dual_BL16	20170618_BL16_trial_014	nrem	2.04474152559667	0.409073834838704	0.521498336613844
ip3_dual	ip3_dual_BL16	20170618_BL16_trial_015	nrem	2.35901939759037	0.665443347333346	0.728749266165638
ip3_dual	ip3_dual_NM	20180817_NM_trial_001	whisking	5.14028038792032	0.642782675193552	4.39382658793224
ip3_dual	ip3_dual_NM	20180817_NM_trial_001	quiet	5.22962182292058	0.717932911690336	5.396620392817
ip3_dual	ip3_dual_NM	20180817_NM_trial_001	locomotion	5.0267848667001	0.66835577124128	4.06097284763052
ip3_dual	ip3_dual_NM	20180817_NM_trial_002	whisking	5.09519522066155	0.664476488198788	4.14830450794577
ip3_dual	ip3_dual_NM	20180817_NM_trial_002	quiet	5.53091819552786	0.706957102877199	4.36510252306677
ip3_dual	ip3_dual_NM	20180817_NM_trial_002	locomotion	4.58962140766431	0.551895014787886	3.60092077190643
ip3_dual	ip3_dual_NM	20180817_NM_trial_003	whisking	5.5829753864616	0.705238140266099	5.00476089111931
ip3_dual	ip3_dual_NM	20180817_NM_trial_003	quiet	5.53186318918931	0.707039408873876	4.35057633759068
ip3_dual	ip3_dual_NM	20180817_NM_trial_003	locomotion	4.95540108217349	0.66344181150738	3.19378396233526
ip3_dual	ip3_dual_NM	20180817_NM_trial_004	whisking	5.19802616802883	0.64780294807205	4.02784015500987
ip3_dual	ip3_dual_NM	20180817_NM_trial_004	quiet	5.33093650131888	0.666241545851853	4.35213771394642
ip3_dual	ip3_dual_NM	20180817_NM_trial_004	locomotion	5.0230190740373	0.526945988835528	3.39219116123953
ip3_dual	ip3_dual_NM	20180817_NM_trial_005	whisking	2.39398286430414	0.232161015444987	0.737167060266218
ip3_dual	ip3_dual_NM	20180817_NM_trial_005	quiet	2.32784207025004	0.226003258503294	0.633623332918493
ip3_dual	ip3_dual_NM	20180817_NM_trial_005	locomotion	2.84000636753204	0.273492389189207	1.03815248182927
ip3_dual	ip3_dual_NM	20180817_NM_trial_007	whisking	5.30073185231313	0.671911227673978	4.35633228030252
ip3_dual	ip3_dual_NM	20180817_NM_trial_007	quiet	4.53430585978739	0.608461212767257	3.34757780244417
ip3_dual	ip3_dual_NM	20180817_NM_trial_007	locomotion	3.93530374596928	0.486961326696912	1.87321381550206
ip3_dual	ip3_dual_NM	20180817_NM_trial_009	whisking	4.09127685468779	0.476131065225318	2.36203842996928
ip3_dual	ip3_dual_NM	20180817_NM_trial_009	quiet	4.04848292450752	0.480553984329954	2.11052138473732
ip3_dual	ip3_dual_NM	20180817_NM_trial_009	locomotion	3.5503169363761	0.386653867399327	1.89520294049556
ip3_dual	ip3_dual_NM	20180817_NM_trial_010	whisking	4.67464411010247	0.587966855750005	3.60398946297358
ip3_dual	ip3_dual_NM	20180817_NM_trial_010	quiet	4.32593755926893	0.57918035782099	2.83152973230675
ip3_dual	ip3_dual_NM	20180817_NM_trial_010	locomotion	3.99642123781201	0.565598164289409	2.60230997895909
ip3_dual	ip3_dual_NM	20180817_NM_trial_017	is	6.21358390474887	0.713094049006706	5.45997600163882
ip3_dual	ip3_dual_NM	20180817_NM_trial_017	nrem	5.9343608444091	0.75680047986207	5.3886952182049
ip3_dual	ip3_dual_NM	20180817_NM_trial_018	is	5.26685701589647	0.66240928799181	4.00866570069624
ip3_dual	ip3_dual_NM	20180817_NM_trial_018	nrem	5.84054586142531	0.702960849683764	5.10119545567746
ip3_dual	ip3_dual_NM	20180817_NM_trial_022	is	6.11283603523798	0.618119473086441	5.68764980627374
ip3_dual	ip3_dual_NM	20180817_NM_trial_022	nrem	3.14991957782186	0.374427500571426	1.28634318323283
ip3_dual	ip3_dual_NM	20180821_NM_trial_001	whisking	5.8151868811112	0.773487705595054	5.28614228940966
ip3_dual	ip3_dual_NM	20180821_NM_trial_001	locomotion	5.69194366014346	0.708016596385764	4.90980676640127
ip3_dual	ip3_dual_NM	20180821_NM_trial_002	whisking	4.74137688004626	0.617848172136707	3.35904840581048
ip3_dual	ip3_dual_NM	20180821_NM_trial_002	quiet	4.99661062645046	0.604306712576	3.60975261910271
ip3_dual	ip3_dual_NM	20180821_NM_trial_002	locomotion	5.67949049821307	0.601760067864747	7.05072900159899
ip3_dual	ip3_dual_NM	20180821_NM_trial_003	whisking	5.38463551080951	0.734717542427502	4.72291643143162
ip3_dual	ip3_dual_NM	20180821_NM_trial_003	quiet	5.5469948575761	0.749953366448007	5.02195313539032
ip3_dual	ip3_dual_NM	20180821_NM_trial_003	locomotion	5.77515912125751	0.733021789127525	5.67104565762511
ip3_dual	ip3_dual_NM	20180821_NM_trial_004	whisking	5.89755649028558	0.681703128000009	4.90834062141457
ip3_dual	ip3_dual_NM	20180821_NM_trial_004	quiet	5.53033948882131	0.63999262457401	4.50883665610746
ip3_dual	ip3_dual_NM	20180821_NM_trial_004	locomotion	4.6890745087094	0.530248203055455	2.8465251921891
ip3_dual	ip3_dual_NM	20180821_NM_trial_005	whisking	6.77516712700542	0.834443066367464	6.33586266379301
ip3_dual	ip3_dual_NM	20180821_NM_trial_005	quiet	6.7053869437592	0.894190124044776	6.9677564992429
ip3_dual	ip3_dual_NM	20180821_NM_trial_005	locomotion	7.14080153285664	0.63171351663168	5.37626718144456
ip3_dual	ip3_dual_NM	20180821_NM_trial_006	whisking	4.13729884881395	0.650330652951229	2.66535927612991
ip3_dual	ip3_dual_NM	20180821_NM_trial_006	quiet	3.86154976289511	0.612965700115103	2.31221446098329
ip3_dual	ip3_dual_NM	20180821_NM_trial_006	locomotion	4.0085473751438	0.588962196805122	2.39581055796161
ip3_dual	ip3_dual_NM	20180821_NM_trial_008	whisking	5.4256724052024	0.712314978377616	4.78212167743239
ip3_dual	ip3_dual_NM	20180821_NM_trial_008	quiet	5.2362395187107	0.705102323642266	4.49934744896104
ip3_dual	ip3_dual_NM	20180821_NM_trial_009	whisking	5.82749803300191	0.819967761849268	5.06380945698079
ip3_dual	ip3_dual_NM	20180821_NM_trial_009	quiet	5.52623038190714	0.756271106849059	4.97128193269206
ip3_dual	ip3_dual_NM	20180821_NM_trial_009	locomotion	4.35396608992476	0.587700307673489	2.65510404960896
ip3_dual	ip3_dual_NM	20180821_NM_trial_010	nrem	6.07214605845895	0.784040002957637	5.62327215951638
ip3_dual	ip3_dual_NM	20180821_NM_trial_010	rem	4.91127445492596	0.6468639485636	3.72456334983382
ip3_dual	ip3_dual_NM	20180821_NM_trial_011	nrem	4.09633157831405	0.592753763434581	2.8520484372139
ip3_dual	ip3_dual_NM	20180821_NM_trial_012	is	4.06826173009159	0.623159932309028	2.84566471054844
ip3_dual	ip3_dual_NM	20180821_NM_trial_012	nrem	4.85473071977838	0.647233166067871	4.85811981250718
ip3_dual	ip3_dual_NM	20180821_NM_trial_014	is	6.69740058393103	0.816728679455068	6.40652845109945
ip3_dual	ip3_dual_NM	20180821_NM_trial_014	nrem	6.45762163450908	0.737058265454547	5.33898955835604
ip3_dual	ip3_dual_NM	20180821_NM_trial_015	is	7.90254195174591	0.83181041132697	7.61792667878076
ip3_dual	ip3_dual_NM	20180821_NM_trial_015	nrem	8.2727876046923	0.87603935863024	8.10051867514606
ip3_dual	ip3_dual_NM	20180821_NM_trial_015	rem	6.71564493378824	0.764874426869709	6.61981192543012
ip3_dual	ip3_dual_NM	20180902_NM_trial_002	whisking	4.12402402570194	0.536193496112715	2.52215192970399
ip3_dual	ip3_dual_NM	20180902_NM_trial_002	quiet	4.49546733542684	0.609491326188858	3.12739319597515
ip3_dual	ip3_dual_NM	20180902_NM_trial_002	locomotion	4.49603532820943	0.616517756292812	3.00824901327777
ip3_dual	ip3_dual_NM	20180902_NM_trial_003	whisking	3.92521448878526	0.550855554225947	2.15075328429174
ip3_dual	ip3_dual_NM	20180902_NM_trial_003	quiet	3.99177865504066	0.545463172012368	2.44883950813784
ip3_dual	ip3_dual_NM	20180902_NM_trial_003	locomotion	4.23658482157519	0.515277733914594	4.09795300733089
ip3_dual	ip3_dual_NM	20180902_NM_trial_004	whisking	4.91223808619842	0.601175542278482	3.45951278270442
ip3_dual	ip3_dual_NM	20180902_NM_trial_004	quiet	5.49443929969625	0.618794473800908	4.21531822491512
ip3_dual	ip3_dual_NM	20180902_NM_trial_004	locomotion	4.24436029788874	0.448572320962675	2.42219682220834
ip3_dual	ip3_dual_NM	20180902_NM_trial_005	whisking	6.3277681314336	0.803681718437625	6.5071025183144
ip3_dual	ip3_dual_NM	20180902_NM_trial_005	quiet	6.5008942912497	0.771886128748308	5.98437842140179
ip3_dual	ip3_dual_NM	20180902_NM_trial_005	locomotion	5.55112549528164	0.676671173142473	4.66058779922893
ip3_dual	ip3_dual_NM	20180902_NM_trial_006	whisking	5.26185086387433	0.674296313477202	4.04468438514559
ip3_dual	ip3_dual_NM	20180902_NM_trial_006	quiet	5.67694023509859	0.680358843770064	4.3122120669251
ip3_dual	ip3_dual_NM	20180902_NM_trial_006	locomotion	5.16479205238553	0.639203292170556	4.3086518713839
ip3_dual	ip3_dual_NM	20180902_NM_trial_009	rem	6.54613162545049	0.764233076283186	5.37824309508852
ip3_dual	ip3_dual_NM	20180902_NM_trial_010	nrem	6.24002028543959	0.765322142380847	6.04287209288217
ip3_dual	ip3_dual_NM	20180902_NM_trial_011	is	8.01918731228232	0.89501252496333	8.55953304662524
ip3_dual	ip3_dual_NM	20180902_NM_trial_011	rem	6.19734651342694	0.775357412781394	5.90144115656341
ip3_dual	ip3_dual_NM	20180902_NM_trial_018	is	2.92669996654093	0.392627779491983	1.10655809861592
ip3_dual	ip3_dual_NM	20180902_NM_trial_018	nrem	4.32477556232879	0.455782836697139	2.38302545722053
ip3_dual	ip3_dual_NM	20180902_NM_trial_018	rem	3.80957589526381	0.427354477538455	2.9404515837347
ip3_dual	ip3_dual_NM	20180907_NM_trial_002	whisking	5.77234153322294	0.530948780774241	5.02991717502579
ip3_dual	ip3_dual_NM	20180907_NM_trial_002	quiet	5.73410370504253	0.480188229310422	7.09670231581785
ip3_dual	ip3_dual_NM	20180907_NM_trial_002	locomotion	5.62713502543855	0.519612107052973	5.15495632332494
ip3_dual	ip3_dual_NM	20180907_NM_trial_003	whisking	6.50083787526043	0.403148470737978	4.97580696056873
ip3_dual	ip3_dual_NM	20180907_NM_trial_003	quiet	6.1097675186196	0.449646442135923	5.00158728945491
ip3_dual	ip3_dual_NM	20180907_NM_trial_003	locomotion	9.94559116457956	0.469621171491721	8.6329485314211
ip3_dual	ip3_dual_NM	20180907_NM_trial_004	whisking	5.11670756228913	0.487140946392376	3.38383984347877
ip3_dual	ip3_dual_NM	20180907_NM_trial_004	quiet	5.36128099381159	0.525745273721146	4.68683537450198
ip3_dual	ip3_dual_NM	20180907_NM_trial_004	locomotion	4.36875297561929	0.411071351190315	2.64604390663398
ip3_dual	ip3_dual_NM	20180907_NM_trial_008	whisking	5.29545097492238	0.674595993061058	4.05825944175331
ip3_dual	ip3_dual_NM	20180907_NM_trial_008	quiet	5.81882025820099	0.756185107722157	6.05355612850505
ip3_dual	ip3_dual_NM	20180907_NM_trial_008	locomotion	5.04825408989271	0.620333963657998	5.54613789793295
ip3_dual	ip3_dual_NM	20180907_NM_trial_009	whisking	4.83077795053653	0.621165567285665	2.7665082824568
ip3_dual	ip3_dual_NM	20180907_NM_trial_009	quiet	4.75285028725805	0.622828229561532	3.55764304506622
ip3_dual	ip3_dual_NM	20180907_NM_trial_009	locomotion	3.53295700860134	0.745974723	1.19352043143539
ip3_dual	ip3_dual_NM	20180907_NM_trial_011	whisking	5.79475019555372	0.736279407706235	4.72904309796377
ip3_dual	ip3_dual_NM	20180907_NM_trial_011	quiet	6.49071705527043	0.798685350011387	6.14581194314661
ip3_dual	ip3_dual_NM	20180907_NM_trial_011	locomotion	6.4643182393621	0.800062350098577	6.70338087183805
ip3_dual	ip3_dual_NM	20180907_NM_trial_013	whisking	6.13651247199725	1.06316645846514	5.87257267046398
ip3_dual	ip3_dual_NM	20180907_NM_trial_013	quiet	6.56386242723077	0.995440839901238	7.11436505981689
ip3_dual	ip3_dual_NM	20180907_NM_trial_013	locomotion	6.51351961796716	0.989177837316065	7.19129257896012
ip3_dual	ip3_dual_NM	20180907_NM_trial_018	is	6.26929889599976	0.605798595841956	5.85418057151109
ip3_dual	ip3_dual_NM	20180907_NM_trial_018	nrem	7.04575939482133	0.654837840582307	6.94648975962338
ip3_dual	ip3_dual_NM	20180907_NM_trial_018	rem	6.78773374246909	0.575734983749165	9.31293670834995
ip3_dual	ip3_dual_NM	20180907_NM_trial_019	is	4.56154725812935	0.58537111573857	3.45415800941361
ip3_dual	ip3_dual_NM	20180907_NM_trial_019	rem	4.86682853225695	0.682335850102056	4.79496638550366
ip3_dual	ip3_dual_NM	20180907_NM_trial_021	is	4.96497994481768	0.656245400936062	3.78165453617448
ip3_dual	ip3_dual_NM	20180907_NM_trial_021	nrem	4.98783978370263	0.689997933743903	3.85183473985161
ip3_dual	ip3_dual_NM	20180907_NM_trial_021	rem	4.82500985746125	0.719809603586668	3.82203542209189
ip3_dual	ip3_dual_NM	20180907_NM_trial_027	is	7.47464557726597	0.860537332759297	7.11176772206206
ip3_dual	ip3_dual_NM	20180907_NM_trial_027	nrem	7.2946672565333	0.84793974080041	7.10965789189315
ip3_dual	ip3_dual_NM	20180907_NM_trial_027	rem	8.19418982175024	0.907944036424448	8.93757074179165
ip3_dual	ip3_dual_NM	20180907_NM_trial_028	is	3.12919049333262	0.426655361942857	1.28237596216057
ip3_dual	ip3_dual_NM	20180907_NM_trial_028	nrem	4.98671616823006	0.629308992115113	4.17499630908437
ip3_dual	ip3_dual_NM	20180907_NM_trial_028	rem	4.14418417222711	0.549692579891309	3.27321805762317
ip3_dual	ip3_dual_NM	20180907_NM_trial_030	is	4.863551206646	0.632413683968174	3.51156732252106
ip3_dual	ip3_dual_NM	20180907_NM_trial_030	nrem	4.82881310840484	0.638128347213265	3.19386008636939
ip3_dual	ip3_dual_TL	20180809_TL_trial_002	whisking	9.37733373341206	1.07643214005094	10.6726873163464
ip3_dual	ip3_dual_TL	20180809_TL_trial_002	quiet	9.69301969002994	1.02689440880272	11.6966314493675
ip3_dual	ip3_dual_TL	20180809_TL_trial_002	locomotion	9.46079397332612	1.07894618620815	12.4109522650426
ip3_dual	ip3_dual_TL	20180809_TL_trial_003	whisking	10.3352739830678	1.20285880030178	13.7621730227412
ip3_dual	ip3_dual_TL	20180809_TL_trial_003	locomotion	8.80231849577835	1.16797464195932	10.7511903932071
ip3_dual	ip3_dual_TL	20180809_TL_trial_004	whisking	5.30377482993872	0.760150235244969	4.18234868632369
ip3_dual	ip3_dual_TL	20180809_TL_trial_004	locomotion	4.88172122271122	0.67568717370368	3.66296878068937
ip3_dual	ip3_dual_TL	20180809_TL_trial_005	whisking	7.72215564244582	1.24560792379464	9.10812099938642
ip3_dual	ip3_dual_TL	20180809_TL_trial_005	quiet	7.6467797712674	1.1932903636539	9.78959282804433
ip3_dual	ip3_dual_TL	20180809_TL_trial_005	locomotion	7.72400956627941	1.16208385691864	9.15032140593481
ip3_dual	ip3_dual_TL	20180809_TL_trial_006	whisking	9.02531869426901	1.1749495238251	10.5231134766601
ip3_dual	ip3_dual_TL	20180809_TL_trial_006	quiet	9.12935918842533	1.1893993931943	10.2023976905829
ip3_dual	ip3_dual_TL	20180809_TL_trial_006	locomotion	7.92723067052351	1.07157812631518	8.50522642641682
ip3_dual	ip3_dual_TL	20180809_TL_trial_007	whisking	8.12675684217786	1.09477660660493	9.22754730246115
ip3_dual	ip3_dual_TL	20180809_TL_trial_007	quiet	8.26224376572693	1.07421551085441	8.95696092334782
ip3_dual	ip3_dual_TL	20180809_TL_trial_007	locomotion	7.63892458347523	1.10127487567675	8.01734976349385
ip3_dual	ip3_dual_TL	20180809_TL_trial_008	whisking	11.9321736573375	1.27624513623719	16.7611505305862
ip3_dual	ip3_dual_TL	20180809_TL_trial_008	quiet	12.3235936717735	1.33759657503868	17.4482962882758
ip3_dual	ip3_dual_TL	20180809_TL_trial_008	locomotion	12.4439739560135	1.24716950608816	18.900863660666
ip3_dual	ip3_dual_TL	20180809_TL_trial_009	whisking	10.3659516371853	1.2667322708923	13.8209803504861
ip3_dual	ip3_dual_TL	20180809_TL_trial_009	quiet	10.5370113295268	1.27359487366897	14.9012781860875
ip3_dual	ip3_dual_TL	20180809_TL_trial_009	locomotion	10.0366130124614	1.23671760869314	13.1986967642564
ip3_dual	ip3_dual_TL	20180809_TL_trial_012	whisking	8.57839834876035	1.21706111923702	10.9514265089097
ip3_dual	ip3_dual_TL	20180809_TL_trial_012	quiet	8.54000079749653	1.26671251919446	11.0849238498952
ip3_dual	ip3_dual_TL	20180809_TL_trial_012	locomotion	7.4879108962208	1.16182293611197	9.18985038951772
ip3_dual	ip3_dual_TL	20180809_TL_trial_014	whisking	5.13210307645946	0.889485303545838	4.15734804465172
ip3_dual	ip3_dual_TL	20180809_TL_trial_014	quiet	5.93455980113765	0.981714477583024	5.68709396183715
ip3_dual	ip3_dual_TL	20180809_TL_trial_014	locomotion	4.88751136995184	0.788219736612843	3.74363241923105
ip3_dual	ip3_dual_TL	20180809_TL_trial_015	whisking	5.36545959246116	0.978734821736571	5.22803622994911
ip3_dual	ip3_dual_TL	20180809_TL_trial_015	quiet	5.30497620831484	0.964995377975706	4.6394013520579
ip3_dual	ip3_dual_TL	20180809_TL_trial_015	locomotion	6.0021248351794	0.937155410392813	7.43838985114937
ip3_dual	ip3_dual_TL	20180809_TL_trial_016	whisking	10.2002622191975	0.953231465823883	12.3089015291741
ip3_dual	ip3_dual_TL	20180809_TL_trial_016	quiet	9.68124946184683	0.920889650849558	11.0946463790565
ip3_dual	ip3_dual_TL	20180809_TL_trial_016	locomotion	9.01231373442693	0.873800351596242	9.72001440342628
ip3_dual	ip3_dual_TL	20180809_TL_trial_023	whisking	9.67873444389704	1.1678045018051	11.4338263947359
ip3_dual	ip3_dual_TL	20180809_TL_trial_023	quiet	9.36389609280588	1.14768016229738	10.8303975113729
ip3_dual	ip3_dual_TL	20180809_TL_trial_023	locomotion	8.5276901113925	1.08177763074225	9.55364561583216
ip3_dual	ip3_dual_TL	20180809_TL_trial_025	locomotion	7.57467327371573	0.916644668089002	8.01874865369004
ip3_dual	ip3_dual_TL	20180809_TL_trial_026	locomotion	7.14754283438372	0.960346991710541	7.5774996338584
ip3_dual	ip3_dual_TL	20180809_TL_trial_027	whisking	4.050183838436	0.582957614686122	2.3818672111756
ip3_dual	ip3_dual_TL	20180809_TL_trial_027	quiet	3.88366647207713	0.55131005727952	2.29856362869014
ip3_dual	ip3_dual_TL	20180809_TL_trial_027	locomotion	3.87557619102887	0.544489221861552	2.21732437972541
ip3_dual	ip3_dual_TL	20180809_TL_trial_028	whisking	6.49917050206802	0.905744107640721	6.08161211595332
ip3_dual	ip3_dual_TL	20180809_TL_trial_028	quiet	6.39722551429631	0.891393542322456	5.79181222261963
ip3_dual	ip3_dual_TL	20180809_TL_trial_028	locomotion	6.40793926111098	0.855945576430777	6.22576506757922
ip3_dual	ip3_dual_TL	20180809_TL_trial_030	whisking	7.8728555928838	1.20532041955	8.54770568197658
ip3_dual	ip3_dual_TL	20180809_TL_trial_030	quiet	9.52838961781426	1.26014156391082	12.5785402227983
ip3_dual	ip3_dual_TL	20180809_TL_trial_030	locomotion	8.03565654068242	1.13250831481354	9.57273031052407
ip3_dual	ip3_dual_TL	20180809_TL_trial_031	whisking	5.48263311509387	0.935639790109514	5.09897111279239
ip3_dual	ip3_dual_TL	20180809_TL_trial_031	quiet	6.07381010555532	0.994384027259265	6.30924051292719
ip3_dual	ip3_dual_TL	20180809_TL_trial_031	locomotion	5.19970912557931	0.849589737982585	4.7802778015595
ip3_dual	ip3_dual_TL	20180816_TL_trial_001	whisking	8.05921995174868	0.981681566674436	9.13952625961705
ip3_dual	ip3_dual_TL	20180816_TL_trial_001	locomotion	7.09056234864919	0.816884874982488	6.60666217764883
ip3_dual	ip3_dual_TL	20180816_TL_trial_002	whisking	7.51397062944278	0.898961297212903	8.12402608995209
ip3_dual	ip3_dual_TL	20180816_TL_trial_002	quiet	7.24197138396663	0.874657240275874	6.80915139470525
ip3_dual	ip3_dual_TL	20180816_TL_trial_003	whisking	8.1322962445555	0.92330837255608	8.93042434050214
ip3_dual	ip3_dual_TL	20180816_TL_trial_003	quiet	7.94007889347475	0.898175610787678	9.24489145681892
ip3_dual	ip3_dual_TL	20180816_TL_trial_004	whisking	7.96808072951	0.868994589365089	8.62848385127535
ip3_dual	ip3_dual_TL	20180816_TL_trial_004	quiet	10.640383816876	1.03440321574457	13.224553697925
ip3_dual	ip3_dual_TL	20180816_TL_trial_005	whisking	6.90842433774596	0.827582952352485	6.90126388420852
ip3_dual	ip3_dual_TL	20180816_TL_trial_005	quiet	6.97649908754084	0.882380597669194	6.99096697421935
ip3_dual	ip3_dual_TL	20180816_TL_trial_006	whisking	7.63525222602844	0.889376651335555	8.19247991122942
ip3_dual	ip3_dual_TL	20180816_TL_trial_006	quiet	6.28801175007928	0.726842616846852	7.41103348422803
ip3_dual	ip3_dual_TL	20180816_TL_trial_007	whisking	7.0364438550561	0.804303644484698	6.93674398651039
ip3_dual	ip3_dual_TL	20180816_TL_trial_007	quiet	7.01028324732736	0.771783156785948	6.75483227634875
ip3_dual	ip3_dual_TL	20180816_TL_trial_012	whisking	5.61151183428555	0.731595570044854	4.89381270262278
ip3_dual	ip3_dual_TL	20180816_TL_trial_012	quiet	5.72881842028421	0.747680685888434	5.17883455183708
ip3_dual	ip3_dual_TL	20180816_TL_trial_013	is	4.63291254399466	0.667175699748085	3.81397225637067
ip3_dual	ip3_dual_TL	20180816_TL_trial_013	nrem	5.61577722672782	0.704534385294537	5.62934529786025
ip3_dual	ip3_dual_TL	20180816_TL_trial_014	is	6.39127250517811	0.777775226921994	6.47529758163433
ip3_dual	ip3_dual_TL	20180816_TL_trial_014	nrem	6.72877593455445	0.840650018706408	7.13623294804147
ip3_dual	ip3_dual_TL	20180816_TL_trial_015	is	7.36783763911122	0.832486094049098	8.96959798878538
ip3_dual	ip3_dual_TL	20180816_TL_trial_015	nrem	6.18929630047038	0.77030959229738	6.60373578303745
ip3_dual	ip3_dual_TL	20180816_TL_trial_019	nrem	7.37187127063237	0.85592292840907	7.79945862877153
ip3_dual	ip3_dual_TL	20180816_TL_trial_020	is	7.82545471082483	1.19247158344383	10.5862618021907
ip3_dual	ip3_dual_TL	20180816_TL_trial_020	nrem	7.32944183906393	1.18881559735029	8.78687585225209
ip3_dual	ip3_dual_TL	20180816_TL_trial_020	rem	5.96956761991142	1.07645115511628	6.80206318114116
ip3_dual	ip3_dual_TL	20180820_TL_trial_003	is	5.48595808789028	0.612149326565205	4.27470052963785
ip3_dual	ip3_dual_TL	20180820_TL_trial_003	nrem	5.33435951394366	0.649847748696429	4.64220498378155
ip3_dual	ip3_dual_TL	20180820_TL_trial_003	rem	5.80775810333228	0.52267590452345	6.1241133224226
ip3_dual	ip3_dual_TL	20180820_TL_trial_004	is	5.05592562562692	0.813368126448597	4.7425009989372
ip3_dual	ip3_dual_TL	20180820_TL_trial_004	nrem	4.1536802797674	0.611610003382541	2.81253511186327
ip3_dual	ip3_dual_TL	20180820_TL_trial_005	is	4.6358468070173	0.736654426131529	3.52517249230311
ip3_dual	ip3_dual_TL	20180820_TL_trial_005	nrem	5.91886125516759	0.8725483831543	6.29815799519467
ip3_dual	ip3_dual_TL	20180820_TL_trial_006	is	5.70833250248021	0.765132081482767	5.22425673342691
ip3_dual	ip3_dual_TL	20180820_TL_trial_006	nrem	5.70444904882427	0.763965166616378	5.03989132420693
ip3_dual	ip3_dual_TL	20180820_TL_trial_007	is	5.24124375711953	0.699465092014469	4.12330193621004
ip3_dual	ip3_dual_TL	20180820_TL_trial_007	nrem	5.20973152635549	0.721753010583363	3.81223020419313
ip3_dual	ip3_dual_TL	20180820_TL_trial_008	is	6.51845098069915	0.851114189596267	6.34463677852891
ip3_dual	ip3_dual_TL	20180820_TL_trial_008	nrem	6.52034171940522	0.808253837107957	6.86326041812781
ip3_dual	ip3_dual_TL	20180820_TL_trial_009	is	6.70586192585535	0.852826049608711	7.25093667556725
ip3_dual	ip3_dual_TL	20180820_TL_trial_009	nrem	7.28421581532661	0.87977084241271	7.50590150749369
ip3_dual	ip3_dual_TL	20180820_TL_trial_009	rem	5.86101891186119	0.75025148967273	4.99600844783291
ip3_dual	ip3_dual_TL	20180820_TL_trial_010	is	5.55938419006977	0.853829156860623	5.04254556929907
ip3_dual	ip3_dual_TL	20180820_TL_trial_010	nrem	6.08929767024028	0.843831362656229	5.71806997667058
ip3_dual	ip3_dual_TL	20180820_TL_trial_011	is	6.70756595828756	0.897886752094119	7.04814082659129
ip3_dual	ip3_dual_TL	20180820_TL_trial_014	is	7.68237896462192	0.97144195833523	8.32846381836267
ip3_dual	ip3_dual_TL	20180820_TL_trial_014	rem	7.13502606205861	0.897405355796985	7.20091143355299
ip3_dual	ip3_dual_TL	20180820_TL_trial_015	is	5.6036266475143	0.87430620133758	4.993784909052
ip3_dual	ip3_dual_TL	20180820_TL_trial_015	nrem	7.3529912270655	0.922800914414391	8.71628028240443
ip3_dual	ip3_dual_TL	20180820_TL_trial_016	is	7.83078050905179	1.14350371376027	9.41792134452345
ip3_dual	ip3_dual_TL	20180820_TL_trial_016	nrem	8.59502290907202	1.1817271503807	10.3240331758222
ip3_dual	ip3_dual_TL	20180830_TL_trial_008	whisking	7.27846223859595	0.892732182023838	8.16320183202729
ip3_dual	ip3_dual_TL	20180830_TL_trial_008	quiet	7.7356871327795	0.940944496694661	8.27087898577552
ip3_dual	ip3_dual_TL	20180830_TL_trial_008	locomotion	6.66406998917282	0.78172321807707	5.67032951935886
ip3_dual	ip3_dual_TL	20180830_TL_trial_009	nrem	8.4683301821936	0.985246023124439	9.64428710762756
ip3_dual	ip3_dual_TL	20180830_TL_trial_011	is	6.16164525904876	0.739752088325914	5.29389665936416
ip3_dual	ip3_dual_TL	20180830_TL_trial_011	nrem	5.26911627366383	0.739254273999982	4.44310539018385
ip3_dual	ip3_dual_TL	20180830_TL_trial_012	is	8.34264239666151	1.09990150683619	9.06345221486321
ip3_dual	ip3_dual_TL	20180830_TL_trial_012	nrem	8.53580090041512	1.07702661323636	10.1013435429813
ip3_dual	ip3_dual_TL	20180830_TL_trial_014	is	7.60589529436168	0.924121465559106	7.38064029500749
ip3_dual	ip3_dual_TL	20180830_TL_trial_014	nrem	9.6566626993825	1.0564866912908	10.8850380420534
ip3_dual	ip3_dual_TL	20180830_TL_trial_015	is	8.59011960440023	0.985325860178649	8.96152909384431
ip3_dual	ip3_dual_TL	20180830_TL_trial_015	nrem	10.2978288827267	1.08100062979568	13.0871407982584
ip3_dual	ip3_dual_TL	20180830_TL_trial_016	is	10.7351387149148	0.991529760000001	13.1123255120013
ip3_dual	ip3_dual_TL	20180830_TL_trial_016	nrem	11.0305607351868	1.0252414754557	13.5300270131147
ip3_dual	ip3_dual_TL	20180830_TL_trial_016	rem	9.2456719003706	0.951717699752114	10.6800046943838
ip3_dual	ip3_dual_TL	20180830_TL_trial_017	is	7.24104120813484	0.903718991970124	7.44039465392916
ip3_dual	ip3_dual_TL	20180830_TL_trial_017	nrem	8.35367525862541	0.953672249972457	9.56280252603969
ip3_dual	ip3_dual_TL	20180830_TL_trial_017	rem	7.28487040258623	0.859766994898482	7.79537432051057
ip3_dual	ip3_dual_TL	20180830_TL_trial_019	is	4.78253294281083	0.619337445958468	3.13615832783592
ip3_dual	ip3_dual_TL	20180830_TL_trial_019	nrem	5.61023183233026	0.664222638897493	4.55794764895906
ip3_dual	ip3_dual_TL	20180830_TL_trial_020	is	4.66884240926689	0.60391102211114	4.01859213113833
ip3_dual	ip3_dual_TL	20180830_TL_trial_020	nrem	4.277599516477	0.582650497204021	2.93135500486138
ip3_dual	ip3_dual_TL	20180830_TL_trial_020	rem	3.97170897476693	0.530172272888917	2.4272662106451
ip3_dual	ip3_dual_TL	20180830_TL_trial_021	is	5.80346807977688	0.699645476864103	4.17049946495182
ip3_dual	ip3_dual_TL	20180830_TL_trial_021	nrem	6.27360924963333	0.763888403894501	5.51065561741839
ip3_dual	ip3_dual_TL	20180830_TL_trial_021	rem	6.05971897872833	0.694645717111348	5.66100180617303
ip3_dual	ip3_dual_TL	20180830_TL_trial_024	is	5.8259242167773	0.701384868809537	5.36989197727966
ip3_dual	ip3_dual_TL	20180830_TL_trial_024	nrem	6.15662963154313	0.775624448671054	5.91050187357244
ip3_dual	ip3_dual_TL	20180830_TL_trial_024	rem	6.95201468678209	0.866923578961098	6.84029679367046
ip3_dual	ip3_dual_TL	20180830_TL_trial_025	is	6.94819136864542	0.783904127410948	7.29159276506186
ip3_dual	ip3_dual_TL	20180830_TL_trial_025	nrem	7.04346742858426	0.848092453276709	7.13975419819338
ip3_dual	ip3_dual_TL	20180918_TL_trial_001	whisking	7.41100786281743	0.882899400907993	7.18817119275987
ip3_dual	ip3_dual_TL	20180918_TL_trial_001	quiet	7.74378638121664	0.93086665313829	7.90355149845465
ip3_dual	ip3_dual_TL	20180918_TL_trial_001	locomotion	7.71403038661926	0.882884845456488	7.71971244184718
ip3_dual	ip3_dual_TL	20180918_TL_trial_002	whisking	7.48420233253697	1.01877430776774	8.37998864470502
ip3_dual	ip3_dual_TL	20180918_TL_trial_002	quiet	6.69352885631537	0.930397912387337	6.7859093192956
ip3_dual	ip3_dual_TL	20180918_TL_trial_002	locomotion	6.92618353263872	0.937289323712801	6.95050650716442
ip3_dual	ip3_dual_TL	20180918_TL_trial_003	whisking	7.20477379653559	0.632384609891764	7.99191744010187
ip3_dual	ip3_dual_TL	20180918_TL_trial_003	quiet	5.30847924833171	0.647668592795337	4.09664075528417
ip3_dual	ip3_dual_TL	20180918_TL_trial_003	locomotion	7.38274826574189	0.587466694551483	7.47259726955527
ip3_dual	ip3_dual_TL	20180918_TL_trial_004	whisking	5.62437791840905	0.751319979980683	5.10346478259927
ip3_dual	ip3_dual_TL	20180918_TL_trial_004	quiet	6.35589393209874	0.819472316206887	6.04435823318649
ip3_dual	ip3_dual_TL	20180918_TL_trial_004	locomotion	5.67498270457402	0.741479258087835	4.89786843267428
ip3_dual	ip3_dual_TL	20180918_TL_trial_005	whisking	5.60135058391355	0.822208371850087	4.83104657635988
ip3_dual	ip3_dual_TL	20180918_TL_trial_005	quiet	5.63434575316853	0.838735536619342	5.3129901793738
ip3_dual	ip3_dual_TL	20180918_TL_trial_005	locomotion	5.4642502747044	0.734953741347062	4.43325155373738
ip3_dual	ip3_dual_TL	20180918_TL_trial_006	whisking	5.84692782437451	0.711213594641384	4.59907814617443
ip3_dual	ip3_dual_TL	20180918_TL_trial_006	quiet	6.55626890650729	0.713164799982332	5.91763164533028
ip3_dual	ip3_dual_TL	20180918_TL_trial_006	locomotion	5.76302051304898	0.583029191821975	4.53512373979846
ip3_dual	ip3_dual_TL	20180918_TL_trial_007	whisking	6.56566667742056	0.772110019511136	6.98054353626298
ip3_dual	ip3_dual_TL	20180918_TL_trial_007	quiet	6.53437937718863	0.810755593809973	6.1026667034476
ip3_dual	ip3_dual_TL	20180918_TL_trial_007	locomotion	6.56944926219295	0.771086326511069	6.04284996949189
ip3_dual	ip3_dual_TL	20180918_TL_trial_009	is	6.47668933076711	0.7663299475	5.9893644578644
ip3_dual	ip3_dual_TL	20180918_TL_trial_014	is	7.62786329597547	0.829224879613534	7.6364875651372
ip3_dual	ip3_dual_TL	20180918_TL_trial_015	is	8.4909043242999	0.852025759195976	8.33894338159876
ip3_dual	ip3_dual_TL	20180918_TL_trial_015	nrem	8.95527156865848	0.862195313129836	9.41090143158487
ip3_dual	ip3_dual_TL	20180918_TL_trial_015	rem	8.04588557237782	0.81627044796486	7.67597274820702
ip3_dual	ip3_dual_TL	20180918_TL_trial_022	is	9.16560848341578	1.18619752257458	11.9495140493938
ip3_dual	ip3_dual_TL	20180918_TL_trial_025	is	6.38346548721331	0.998068387773898	6.17726403404604
ip3_dual	ip3_dual_TL	20180918_TL_trial_025	nrem	7.19807043242116	1.02439380265093	7.52952957729498
ip3_dual	ip3_dual_TL	20180918_TL_trial_028	is	4.70392652718961	0.480448890964213	3.59580205276852
ip3_dual	ip3_dual_TL	20180918_TL_trial_029	is	4.54038211943758	0.480066767753422	3.16565077491945
ip3_dual	ip3_dual_TL	20180918_TL_trial_029	nrem	4.93107676735549	0.497436091821184	3.88538210536304
ip3_dual	ip3_dual_TR	20180819_TR_trial_001	whisking	9.09059857918166	0.968584764614715	9.683252937282
ip3_dual	ip3_dual_TR	20180819_TR_trial_001	quiet	9.36454095212198	0.982501091211109	10.1215163307597
ip3_dual	ip3_dual_TR	20180819_TR_trial_001	locomotion	9.39126597277164	0.960861506697251	10.0891980534437
ip3_dual	ip3_dual_TR	20180819_TR_trial_006	whisking	7.44160106619363	0.975839825273679	8.47953045736229
ip3_dual	ip3_dual_TR	20180819_TR_trial_006	quiet	7.34909877839001	1.07043697001858	8.43577411573163
ip3_dual	ip3_dual_TR	20180819_TR_trial_006	locomotion	5.85459823219862	0.787675554530152	4.8111275328413
ip3_dual	ip3_dual_TR	20180819_TR_trial_009	whisking	8.57334493807672	0.913227885641044	9.34210035631834
ip3_dual	ip3_dual_TR	20180819_TR_trial_009	quiet	7.7601045143519	0.877551817100777	7.85663820699341
ip3_dual	ip3_dual_TR	20180819_TR_trial_009	locomotion	9.61322722267973	0.954310176399997	12.5316441697
ip3_dual	ip3_dual_TR	20180819_TR_trial_013	whisking	10.285113588199	1.0607747338461	13.2517699735528
ip3_dual	ip3_dual_TR	20180819_TR_trial_013	quiet	10.3380623718505	1.03119522426272	13.3386299984394
ip3_dual	ip3_dual_TR	20180819_TR_trial_013	locomotion	10.714795719955	0.965500512638437	14.3971600788195
ip3_dual	ip3_dual_TR	20180828_TR_trial_001	whisking	8.80078337568825	1.02978767921979	10.9951123543978
ip3_dual	ip3_dual_TR	20180828_TR_trial_001	quiet	8.18064372348588	1.00772732263046	9.85379479952544
ip3_dual	ip3_dual_TR	20180828_TR_trial_001	locomotion	8.77076143558634	1.01813080447061	10.5552841254463
ip3_dual	ip3_dual_TR	20180828_TR_trial_002	whisking	8.94820268039808	1.04362888983528	10.7236629111565
ip3_dual	ip3_dual_TR	20180828_TR_trial_002	quiet	9.49700138214739	1.07706286541452	11.638645418844
ip3_dual	ip3_dual_TR	20180828_TR_trial_002	locomotion	9.09171777514942	1.04295186591732	11.1477104048639
ip3_dual	ip3_dual_TR	20180828_TR_trial_003	whisking	7.87763933210175	1.00928441730027	8.89792399946525
ip3_dual	ip3_dual_TR	20180828_TR_trial_003	quiet	8.39051486467963	1.09826481136502	11.4301298484737
ip3_dual	ip3_dual_TR	20180828_TR_trial_003	locomotion	8.6815273403416	1.05498622507693	10.7918790578414
ip3_dual	ip3_dual_TR	20180828_TR_trial_004	whisking	7.36048450773484	0.988958834161685	7.93986718374703
ip3_dual	ip3_dual_TR	20180828_TR_trial_004	quiet	8.47812810034364	1.02245099144406	10.6521362974317
ip3_dual	ip3_dual_TR	20180828_TR_trial_004	locomotion	7.53368025067833	0.949281772243645	8.61195334686457
ip3_dual	ip3_dual_TR	20180828_TR_trial_005	whisking	6.85100820986125	0.926673408962586	7.55215393545752
ip3_dual	ip3_dual_TR	20180828_TR_trial_005	quiet	6.71580740626394	0.883080244197816	7.44437847791611
ip3_dual	ip3_dual_TR	20180828_TR_trial_005	locomotion	6.51925053133902	0.872222997324163	7.09791932311865
ip3_dual	ip3_dual_TR	20180828_TR_trial_006	whisking	5.82077719750039	0.783886748425298	5.41675559574691
ip3_dual	ip3_dual_TR	20180828_TR_trial_006	quiet	5.64233084719468	0.761538732589954	5.07306292699349
ip3_dual	ip3_dual_TR	20180828_TR_trial_006	locomotion	4.77095488376857	0.595591535043476	4.68853194786853
ip3_dual	ip3_dual_TR	20180828_TR_trial_007	whisking	6.77072616187872	0.85360882566001	7.15071346915556
ip3_dual	ip3_dual_TR	20180828_TR_trial_007	quiet	6.11216135566769	0.794908407281274	5.67369115843807
ip3_dual	ip3_dual_TR	20180828_TR_trial_007	locomotion	5.32729217051957	0.693466888163827	4.01676611969189
ip3_dual	ip3_dual_TR	20180828_TR_trial_008	whisking	7.61268923212161	0.937823699255072	8.3624471714722
ip3_dual	ip3_dual_TR	20180828_TR_trial_008	quiet	7.56990594392562	0.944989030339301	8.36397957144306
ip3_dual	ip3_dual_TR	20180828_TR_trial_008	locomotion	7.12210896056258	0.881473053734278	7.25920049248738
ip3_dual	ip3_dual_TR	20180828_TR_trial_011	is	7.81903706793761	0.922384950800917	7.76067876135409
ip3_dual	ip3_dual_TR	20180828_TR_trial_011	nrem	8.05935811323971	0.954039500996546	10.3237591958387
ip3_dual	ip3_dual_TR	20180828_TR_trial_012	nrem	9.12088375749791	1.03526294765113	10.536151619349
ip3_dual	ip3_dual_TR	20180828_TR_trial_013	nrem	9.76079195045767	1.03227966724928	11.4713560656051
ip3_dual	ip3_dual_TR	20180828_TR_trial_014	nrem	10.1270065829879	1.02159221047053	11.853962172903
ip3_dual	ip3_dual_TR	20180828_TR_trial_015	is	8.69347162793824	0.947536009113602	8.52061925420804
ip3_dual	ip3_dual_TR	20180828_TR_trial_015	nrem	10.6424279842428	1.03922242721272	12.7197049945288
ip3_dual	ip3_dual_TR	20180828_TR_trial_015	rem	7.88529503783499	0.858989677820872	7.90144183029801
ip3_dual	ip3_dual_TR	20180828_TR_trial_016	is	7.32880966559692	0.882620742166679	7.29017078218277
ip3_dual	ip3_dual_TR	20180828_TR_trial_016	nrem	8.34710772674415	0.969740245613402	9.25057703863416
ip3_dual	ip3_dual_TR	20180828_TR_trial_018	is	10.5548356206363	1.04453756454546	13.011325239073
ip3_dual	ip3_dual_TR	20180828_TR_trial_018	nrem	12.0971980791549	1.11483500309327	15.7356434239644
ip3_dual	ip3_dual_TR	20180828_TR_trial_019	rem	10.3449253201267	1.01517768275817	11.5272423516055
ip3_dual	ip3_dual_TR	20180828_TR_trial_020	is	6.93466665600245	0.679092110398229	7.58363550093983
ip3_dual	ip3_dual_TR	20180828_TR_trial_020	nrem	6.71904106653937	0.790762097268573	5.97444231183837
ip3_dual	ip3_dual_TR	20180906_TR_trial_001	whisking	10.2531418043323	0.799992105740155	11.2898994191377
ip3_dual	ip3_dual_TR	20180906_TR_trial_001	quiet	10.2110147900774	0.779007539299263	14.1874788262359
ip3_dual	ip3_dual_TR	20180906_TR_trial_001	locomotion	10.201554279433	0.788020761630784	11.1717748525945
ip3_dual	ip3_dual_TR	20180906_TR_trial_002	whisking	6.38503127168856	0.486319566089597	4.66597038444091
ip3_dual	ip3_dual_TR	20180906_TR_trial_002	quiet	6.12375738872833	0.478119145257241	4.21996266816962
ip3_dual	ip3_dual_TR	20180906_TR_trial_002	locomotion	5.64700962210211	0.413847337826607	3.44301460521529
ip3_dual	ip3_dual_TR	20180906_TR_trial_003	whisking	6.24288524738173	0.689825339032715	6.23377020200003
ip3_dual	ip3_dual_TR	20180906_TR_trial_003	quiet	6.37861574595629	0.69401239501884	6.53634224628173
ip3_dual	ip3_dual_TR	20180906_TR_trial_003	locomotion	5.71605412065021	0.603837172598113	5.45903741800727
ip3_dual	ip3_dual_TR	20180906_TR_trial_004	whisking	6.61772213084099	0.702234073750586	6.45038332192519
ip3_dual	ip3_dual_TR	20180906_TR_trial_004	quiet	7.22706173565637	0.763122150675421	7.73346616647019
ip3_dual	ip3_dual_TR	20180906_TR_trial_004	locomotion	7.06763335899303	0.738904468607271	7.53461344034105
ip3_dual	ip3_dual_TR	20180906_TR_trial_005	whisking	5.7815638357014	0.616383621091338	5.02720302869016
ip3_dual	ip3_dual_TR	20180906_TR_trial_005	quiet	5.43365171842684	0.58110820873782	5.12848137077404
ip3_dual	ip3_dual_TR	20180906_TR_trial_005	locomotion	5.34493027343535	0.528083923251025	4.83548655666968
ip3_dual	ip3_dual_TR	20180906_TR_trial_012	is	10.0834335419204	0.713546376832196	10.1905452355306
ip3_dual	ip3_dual_TR	20180906_TR_trial_012	rem	10.165606885012	0.710973857732089	9.95062410399106
ip3_dual	ip3_dual_TR	20180906_TR_trial_014	is	7.2484781973007	0.699855000219831	7.51879134692446
ip3_dual	ip3_dual_TR	20180906_TR_trial_014	nrem	8.0355065846132	0.728946284373295	9.35930798781991
ip3_dual	ip3_dual_TR	20180906_TR_trial_015	is	9.24928382008802	0.762279156678031	10.7063417963124
ip3_dual	ip3_dual_TR	20180906_TR_trial_015	nrem	9.43879040860491	0.762223896921898	11.0922633716053
ip3_dual	ip3_dual_TR	20180906_TR_trial_015	rem	8.26172571771236	0.709176393252572	11.4866966749576
ip3_dual	ip3_dual_TR	20180906_TR_trial_016	is	9.27374351118128	0.784141981177829	10.5248054186942
ip3_dual	ip3_dual_TR	20180906_TR_trial_016	nrem	9.45855682895333	0.785684472996469	11.3789536918742
ip3_dual	ip3_dual_TR	20180906_TR_trial_016	rem	8.74516670782582	0.685610139756413	10.7986220088907
ip3_dual	ip3_dual_TR	20180906_TR_trial_020	is	2.88251291356449	0.290603186461573	1.26126746022786
ip3_dual	ip3_dual_TR	20180906_TR_trial_020	nrem	3.38358116279829	0.307556768785977	1.53140245422355
ip3_dual	ip3_dual_TR	20180909_TR_trial_001	whisking	6.43847968169895	0.789587282072924	6.50955231939553
ip3_dual	ip3_dual_TR	20180909_TR_trial_001	quiet	7.00954195925757	0.90812798534476	7.74855152676311
ip3_dual	ip3_dual_TR	20180909_TR_trial_001	locomotion	5.88464796322998	0.595382070503331	4.19399446632435
ip3_dual	ip3_dual_TR	20180909_TR_trial_004	whisking	5.90647621376124	0.774576529251968	5.16040151267438
ip3_dual	ip3_dual_TR	20180909_TR_trial_004	quiet	7.59419219988647	1.00621559690294	9.06593853954965
ip3_dual	ip3_dual_TR	20180909_TR_trial_004	locomotion	6.22437829608629	0.605765167317449	4.35045614870586
ip3_dual	ip3_dual_TR	20180909_TR_trial_007	is	5.53002649152265	0.765432940151141	5.09111833982064
ip3_dual	ip3_dual_TR	20180909_TR_trial_007	nrem	5.66955232544038	0.824047221254882	5.1029174346982
ip3_dual	ip3_dual_TR	20180909_TR_trial_008	nrem	7.04211747093545	0.899602942000016	7.40537408599398
ip3_dual	ip3_dual_TR	20180909_TR_trial_009	is	6.52140809831429	0.881010839283158	6.90278349265226
ip3_dual	ip3_dual_TR	20180909_TR_trial_009	nrem	7.22195156104033	0.919551982480846	7.86890450117852
ip3_dual	ip3_dual_TR	20180909_TR_trial_009	rem	6.53230965941815	0.886357778309289	6.65750795270348
ip3_dual	ip3_dual_TR	20180909_TR_trial_010	is	7.3838237560054	1.03266572886032	11.1335396030277
ip3_dual	ip3_dual_TR	20180909_TR_trial_011	is	7.6924510939881	0.958522444712602	8.73798469338823
ip3_dual	ip3_dual_TR	20180909_TR_trial_012	is	7.48600639748719	0.864186497384615	8.12781914470695
ip3_dual	ip3_dual_TR	20180909_TR_trial_013	is	6.72829589901984	0.800645204824269	6.94158649701294
ip3_dual	ip3_dual_TR	20180909_TR_trial_013	nrem	7.02418123858228	0.821175373091893	6.75063618955177
ip3_dual	ip3_dual_TR	20180909_TR_trial_013	rem	6.34659706825972	0.737315714019247	6.20478135743927
ip3_dual	ip3_dual_TR	20180909_TR_trial_014	nrem	5.70189258838351	0.780250485974951	6.01911285424269
ip3_dual	ip3_dual_TR	20180909_TR_trial_015	is	6.03687746659252	0.7896579275	6.08930340377644
ip3_dual	ip3_dual_TR	20180909_TR_trial_015	nrem	7.0698535710104	0.876373966209678	8.0644156076514
ip3_dual	ip3_dual_TR	20180909_TR_trial_015	rem	5.59460727285584	0.744847524682338	4.33071924130683
ip3_dual	ip3_dual_TR	20180909_TR_trial_016	is	5.81910400540698	0.763218914961237	5.29912597121064
ip3_dual	ip3_dual_TR	20180909_TR_trial_016	nrem	5.90882422648479	0.77995002008049	5.20086985856134
ip3_dual	ip3_dual_TR	20180909_TR_trial_017	is	5.89866682313902	0.749237187431055	5.15233068220829
ip3_dual	ip3_dual_TR	20180909_TR_trial_017	nrem	6.35227935276418	0.798994252519545	6.52681185587205
ip3_dual	ip3_dual_TR	20180911_TR_trial_001	whisking	6.68654457956939	0.847334836009679	6.13244018070831
ip3_dual	ip3_dual_TR	20180911_TR_trial_001	quiet	7.14225850297505	0.917595001001553	7.65578922550533
ip3_dual	ip3_dual_TR	20180911_TR_trial_001	locomotion	5.32713168847866	0.673939780057409	4.45958281309681
ip3_dual	ip3_dual_TR	20180911_TR_trial_007	whisking	7.60938006409222	0.833969146561659	7.91236507840086
ip3_dual	ip3_dual_TR	20180911_TR_trial_007	quiet	7.06506757527677	0.936963391017034	7.13450834655796
ip3_dual	ip3_dual_TR	20180911_TR_trial_007	locomotion	7.24546277207431	0.742144435326585	6.46177962216238
ip3_dual	ip3_dual_TR	20180911_TR_trial_008	whisking	8.30278464527254	0.610276247185189	5.82039183367117
ip3_dual	ip3_dual_TR	20180911_TR_trial_008	quiet	5.92490121347645	0.799395904787933	5.34005074396016
ip3_dual	ip3_dual_TR	20180911_TR_trial_008	locomotion	6.53815955729791	0.524599178702596	3.67640145203779
ip3_dual	ip3_dual_TR	20180911_TR_trial_009	whisking	5.68135847677346	0.796161701483881	4.38979356758406
ip3_dual	ip3_dual_TR	20180911_TR_trial_009	quiet	6.51965048318191	0.878744424511484	6.56517393589013
ip3_dual	ip3_dual_TR	20180911_TR_trial_009	locomotion	7.01551006139442	0.688410408593495	5.79317183671257
ip3_dual	ip3_dual_TR	20180911_TR_trial_010	whisking	5.87771679976834	0.662036036802299	3.85836366116408
ip3_dual	ip3_dual_TR	20180911_TR_trial_010	quiet	6.75422521470989	0.892277001450712	7.05098325298052
ip3_dual	ip3_dual_TR	20180911_TR_trial_010	locomotion	6.21625128724314	0.636627169448206	4.83595614180623
ip3_dual	ip3_dual_TR	20180911_TR_trial_011	whisking	6.01626736971968	0.545796657583329	3.28450908707099
ip3_dual	ip3_dual_TR	20180911_TR_trial_011	quiet	6.66162952983151	0.851709514324166	7.51056504375056
ip3_dual	ip3_dual_TR	20180911_TR_trial_011	locomotion	4.38196935215343	0.493591722108497	2.53438886443816
ip3_dual	ip3_dual_TR	20180911_TR_trial_021	is	5.89734850458403	0.879748539316883	5.6830259217121
ip3_dual	ip3_dual_TR	20180911_TR_trial_021	nrem	6.43528775030189	0.925102118160051	6.64310902219768
ip3_dual	ip3_dual_TR	20180911_TR_trial_021	rem	4.47342257133663	0.677253261880526	3.63333462823931
ip3_dual	ip3_dual_TR	20180927_TR_trial_002	whisking	7.30263142588587	0.710466413124244	8.09909328860321
ip3_dual	ip3_dual_TR	20180927_TR_trial_002	quiet	6.61918455734209	0.656600892872727	6.98295618795417
ip3_dual	ip3_dual_TR	20180927_TR_trial_002	locomotion	6.10139827305086	0.580032850462622	5.56715500412604
ip3_dual	ip3_dual_TR	20180927_TR_trial_003	whisking	5.56733016936241	0.567002035398788	5.04403661614967
ip3_dual	ip3_dual_TR	20180927_TR_trial_003	quiet	6.05395978864862	0.600488723419406	5.56452369137052
ip3_dual	ip3_dual_TR	20180927_TR_trial_003	locomotion	4.66781122044974	0.433771491050197	4.49523620933457
ip3_dual	ip3_dual_TR	20180927_TR_trial_004	whisking	5.25241428245857	0.498934211389292	4.34143147598319
ip3_dual	ip3_dual_TR	20180927_TR_trial_004	quiet	5.16014533055658	0.500542659714424	4.53709132360352
ip3_dual	ip3_dual_TR15	20170619_TR15_trial_003	whisking	5.13872325175116	1.31492007735391	5.48222201129837
ip3_dual	ip3_dual_TR15	20170619_TR15_trial_003	quiet	5.64999422212133	1.37978453997271	6.39539011380306
ip3_dual	ip3_dual_TR15	20170619_TR15_trial_006	nrem	4.46722776766532	1.25077440643751	4.1028763237093
ip3_dual	ip3_dual_TR15	20170619_TR15_trial_007	is	5.21161820804704	1.4004959128889	5.30726405764483
ip3_dual	ip3_dual_TR15	20170619_TR15_trial_007	nrem	5.68506420098757	1.42727263248685	6.43191800091661
ip3_dual	ip3_dual_TR15	20170619_TR15_trial_008	is	6.73759719650598	1.53741694350323	10.5888136052873
ip3_dual	ip3_dual_TR15	20170619_TR15_trial_008	nrem	5.86625693540295	1.43950824340001	6.6594293143539
ip3_dual	ip3_dual_TR15	20170619_TR15_trial_012	whisking	4.48803789775346	1.28131113673299	4.54397238469596
ip3_dual	ip3_dual_TR15	20170619_TR15_trial_012	quiet	5.15780374317283	1.48876188763778	6.32584033135395
ip3_dual	ip3_dual_TR15	20170619_TR15_trial_014	is	3.31727634336951	0.874479544065035	1.94117352572098
ip3_dual	ip3_dual_TR15	20170619_TR15_trial_015	nrem	5.86229150792552	1.1815234192771	6.80714313220741
ip3_dual	ip3_dual_TR15	20170619_TR15_trial_016	is	6.31786444650392	1.25742817051428	7.11258213526978
ip3_dual	ip3_dual_TR15	20170619_TR15_trial_016	nrem	6.23185107449232	1.25926475509434	7.05569402620611
ip3_dual	ip3_dual_TR15	20170619_TR15_trial_016	rem	6.34417029084929	1.24311582950603	6.6566772349788
ip3_dual	ip3_dual_TR15	20170619_TR15_trial_019	is	6.16310042575883	1.30693658874999	8.1130682817479
ip3_dual	ip3_dual_TR15	20170619_TR15_trial_019	nrem	4.65277820329194	1.01423868317073	4.59594812016239
ip3_dual	ip3_dual_TR15	20170619_TR15_trial_020	is	5.40128926487115	1.18777737908433	6.27840041773144
ip3_dual	ip3_dual_TR15	20170619_TR15_trial_023	nrem	5.54316209530246	1.12205903999999	4.78716210707589
ip3_dual	ip3_dual_TR15	20170619_TR15_trial_024	whisking	6.16824250092004	1.09939802081553	6.95887795931744
ip3_dual	ip3_dual_TR15	20170619_TR15_trial_024	quiet	5.87683835454475	1.13336511285906	7.42859041001939
ip3_dual	ip3_dual_TR15	20170619_TR15_trial_027	is	4.96720687073476	1.03984691497142	4.96729218490055
ip3_dual	ip3_dual_TR15	20170619_TR15_trial_027	nrem	5.46191704908706	1.05946927419689	6.63260427295892
ip3_dual	ip3_dual_TR15	20170619_TR15_trial_028	is	4.4846631184212	1.00482347121951	4.68933462666204
ip3_dual	ip3_dual_TR15	20170619_TR15_trial_028	nrem	5.76839984866869	1.34156754121951	6.58058615502312
ip3_dual	ip3_dual_TR15	20170619_TR15_trial_029	is	5.20893791945286	1.19163125271523	6.17284235130973
ip3_dual	ip3_dual_TR15	20170619_TR15_trial_029	rem	4.60043913660403	1.11469283659259	4.6435119664584
wt_dual	wt_dual_BL15	20180118_BL15_trial_008	is	6.43474379861032	0.387903372000022	3.46758562510218
wt_dual	wt_dual_BL15	20180118_BL15_trial_008	nrem	8.49357986134764	0.441314161645484	4.98971041816076
wt_dual	wt_dual_BL15	20180118_BL15_trial_010	is	7.34930356987996	0.424354307419336	4.17950302476417
wt_dual	wt_dual_BL15	20180118_BL15_trial_010	nrem	8.04898564950192	0.417057771622154	4.50338631462379
wt_dual	wt_dual_BL15	20180118_BL15_trial_010	rem	7.25910195946201	0.366711280709423	4.22770899405943
wt_dual	wt_dual_BL15	20180118_BL15_trial_013	is	7.65291153260697	0.460897761304351	4.82504753629004
wt_dual	wt_dual_BL15	20180118_BL15_trial_013	nrem	8.79371223107894	0.419113486209242	6.13800555620296
wt_dual	wt_dual_BL15	20180118_BL15_trial_013	rem	7.90556973025817	0.424762668187635	5.23877895958437
wt_dual	wt_dual_BL15	20180118_BL15_trial_014	is	12.4731611754384	0.457319587250689	17.2041305620036
wt_dual	wt_dual_BL15	20180118_BL15_trial_014	nrem	8.48220855779704	0.420852274410611	4.8116030564529
wt_dual	wt_dual_BL15	20180118_BL15_trial_014	rem	8.06355188989754	0.401430359654256	4.86922410929194
wt_dual	wt_dual_BL15	20180118_BL15_trial_019	is	2.60767196817203	0.197251448673912	0.449040898235774
wt_dual	wt_dual_BL15	20180118_BL15_trial_019	nrem	5.85009542696302	0.335745914691619	3.07503578141633
wt_dual	wt_dual_BL15	20180118_BL15_trial_019	rem	3.14955747462252	0.212002385602404	0.819541614436956
wt_dual	wt_dual_BL15	20180215_BL15_trial_013	is	6.79183409789774	0.718069206596034	6.51863042194667
wt_dual	wt_dual_BL15	20180215_BL15_trial_013	nrem	7.20040547946238	0.643623445859313	6.28776344918391
wt_dual	wt_dual_BL15	20180215_BL15_trial_013	rem	8.42612383636012	0.716370512512355	8.6318479301814
wt_dual	wt_dual_BL15	20180226_BL15_trial_007	whisking	21.2997636287627	0.639658835431292	48.5894898193098
wt_dual	wt_dual_BL15	20180226_BL15_trial_007	quiet	6.59204864573113	0.56397832838356	4.54942555012331
wt_dual	wt_dual_BL15	20180226_BL15_trial_007	locomotion	18.5391156597684	0.631382510304322	43.9772620204217
wt_dual	wt_dual_BL15	20180226_BL15_trial_008	whisking	25.9055817177285	0.731684729311114	58.2156255208474
wt_dual	wt_dual_BL15	20180226_BL15_trial_008	quiet	10.6706989342058	0.656003788977828	9.08017282791342
wt_dual	wt_dual_BL15	20180226_BL15_trial_008	locomotion	21.094533079639	0.691497170072797	39.364026925615
wt_dual	wt_dual_BL15	20180226_BL15_trial_009	whisking	23.6653095823463	0.873540408393557	75.692993663718
wt_dual	wt_dual_BL15	20180226_BL15_trial_009	quiet	6.82218089383712	0.716060861349623	6.11709319492045
wt_dual	wt_dual_BL15	20180226_BL15_trial_009	locomotion	17.4792751011631	0.791181293267647	38.6222996920924
wt_dual	wt_dual_BL15	20180226_BL15_trial_010	whisking	12.1616773955265	0.455072982495524	19.7477509667621
wt_dual	wt_dual_BL15	20180226_BL15_trial_010	quiet	7.58674938563939	0.503642979824108	4.91139121822318
wt_dual	wt_dual_BL15	20180226_BL15_trial_010	locomotion	14.3679335533186	0.373551431470139	21.2319792928162
wt_dual	wt_dual_BL15	20180226_BL15_trial_011	whisking	19.0831319987022	0.795806498186355	49.3886993162673
wt_dual	wt_dual_BL15	20180226_BL15_trial_011	quiet	16.0903708587102	0.761545324508624	17.7831511768627
wt_dual	wt_dual_BL15	20180226_BL15_trial_011	locomotion	24.4654294801734	0.624513865638049	83.2357786726193
wt_dual	wt_dual_BL15	20180226_BL15_trial_012	whisking	5.88132063084965	0.32265565305978	3.63497084314803
wt_dual	wt_dual_BL15	20180226_BL15_trial_012	quiet	5.66863662886636	0.38163650346832	3.3323135414053
wt_dual	wt_dual_BL15	20180226_BL15_trial_012	locomotion	13.8165618781831	0.354020514708343	32.4825713955397
wt_dual	wt_dual_BL15	20180226_BL15_trial_013	whisking	14.87345611023	0.584364547917589	17.4261343706653
wt_dual	wt_dual_BL15	20180226_BL15_trial_013	quiet	7.87944562814075	0.502582794123921	5.90939202745882
wt_dual	wt_dual_BL15	20180226_BL15_trial_013	locomotion	18.0975785052336	0.482621268967215	49.1002406978687
wt_dual	wt_dual_BL15	20180226_BL15_trial_015	whisking	5.40159589718077	0.573685891363635	3.13960480216991
wt_dual	wt_dual_BL15	20180226_BL15_trial_015	quiet	3.52025168205752	0.521875475925927	2.23269886643178
wt_dual	wt_dual_BL15	20180226_BL15_trial_015	locomotion	9.60464829745479	0.515965214160614	10.8423761587874
wt_dual	wt_dual_BL15	20180226_BL15_trial_016	whisking	5.85682827029658	0.535705161559547	4.05590764366931
wt_dual	wt_dual_BL15	20180226_BL15_trial_016	quiet	27.4874419811429	0.581418651542856	89.3778760859038
wt_dual	wt_dual_BL15	20180226_BL15_trial_016	locomotion	17.7201911697111	0.501681704608876	60.6661602938077
wt_dual	wt_dual_BL15	20180226_BL15_trial_017	whisking	18.9004792662253	0.85461319811165	69.0307010017913
wt_dual	wt_dual_BL15	20180226_BL15_trial_017	quiet	8.58303515406579	0.816405586824008	7.65929174718496
wt_dual	wt_dual_BL15	20180226_BL15_trial_017	locomotion	24.4962766640125	0.71325468035858	87.4210076645113
wt_dual	wt_dual_BL15	20180226_BL15_trial_018	whisking	37.084082158468	0.750203684686541	180.743431084835
wt_dual	wt_dual_BL15	20180226_BL15_trial_018	quiet	15.3271193228581	0.753493579167209	56.0833747264677
wt_dual	wt_dual_BL15	20180226_BL15_trial_018	locomotion	6.21050702873533	0.524754150995426	6.18185982618153
wt_dual	wt_dual_NM16	20180119_NM16_trial_007	is	10.7068494508609	0.417453758974356	13.4887913593751
wt_dual	wt_dual_NM16	20180119_NM16_trial_007	nrem	6.9537591446794	0.412381703840686	3.72368942881879
wt_dual	wt_dual_NM16	20180119_NM16_trial_008	is	6.64301670312711	0.438014155755397	4.4499576040809
wt_dual	wt_dual_NM16	20180119_NM16_trial_008	nrem	8.04017896742457	0.452354803309419	4.79575709074004
wt_dual	wt_dual_NM16	20180119_NM16_trial_009	is	6.67740462312636	0.426108609591843	4.51688905952165
wt_dual	wt_dual_NM16	20180119_NM16_trial_009	nrem	7.57664972670361	0.46326042396497	4.99115984341123
wt_dual	wt_dual_NM16	20180119_NM16_trial_009	rem	7.59151299795784	0.439234448566516	4.54570890542828
wt_dual	wt_dual_NM16	20180119_NM16_trial_010	nrem	6.08299709467064	0.392462393610595	3.17848032112344
wt_dual	wt_dual_NM16	20180119_NM16_trial_011	is	6.13722670042479	0.439124081074062	3.47360674427371
wt_dual	wt_dual_NM16	20180119_NM16_trial_011	nrem	6.52377697360355	0.414928843079501	4.92930548894504
wt_dual	wt_dual_NM16	20180119_NM16_trial_011	rem	7.73822681814419	0.446099525630408	4.55252791847133
wt_dual	wt_dual_NM16	20180119_NM16_trial_013	is	4.84210893141303	0.347257813874998	3.35163378639248
wt_dual	wt_dual_NM16	20180119_NM16_trial_013	nrem	5.38473881987194	0.378437267417073	3.06294756578437
wt_dual	wt_dual_NM16	20180119_NM16_trial_013	rem	4.24004000916325	0.287085948333332	1.60493518693241
wt_dual	wt_dual_NM16	20180119_NM16_trial_017	nrem	2.25365138826963	0.182856030105268	0.417921555871267
wt_dual	wt_dual_NM16	20180208_NM16_trial_002	whisking	8.36273285613768	0.900361103257861	8.70384976847669
wt_dual	wt_dual_NM16	20180208_NM16_trial_002	quiet	7.12779870873758	0.884492077633758	6.67609031286207
wt_dual	wt_dual_NM16	20180208_NM16_trial_002	locomotion	27.0745427311047	0.798568438741449	73.951854869574
wt_dual	wt_dual_NM16	20180208_NM16_trial_006	whisking	16.9052398249633	0.817781485033323	31.699605541924
wt_dual	wt_dual_NM16	20180208_NM16_trial_006	quiet	19.155614774751	0.871899950363069	47.2002806623654
wt_dual	wt_dual_NM16	20180208_NM16_trial_006	locomotion	20.9235099693897	0.734152179307913	39.1100596584946
wt_dual	wt_dual_NM16	20180208_NM16_trial_007	whisking	8.58682518373393	0.707314840022305	7.25156030143577
wt_dual	wt_dual_NM16	20180208_NM16_trial_007	quiet	10.82861686982	0.813713551515893	12.3985860624486
wt_dual	wt_dual_NM16	20180208_NM16_trial_007	locomotion	16.9047868118511	0.572203116265175	27.3049835571331
wt_dual	wt_dual_NM16	20180208_NM16_trial_008	whisking	5.92997782062884	0.600461529130442	5.06266751310172
wt_dual	wt_dual_NM16	20180208_NM16_trial_008	quiet	7.33346065293025	0.695709490121871	6.52582781085886
wt_dual	wt_dual_NM16	20180208_NM16_trial_008	locomotion	16.0171195612862	0.513299846775946	34.6283288179221
wt_dual	wt_dual_NM16	20180208_NM16_trial_009	whisking	45.8847006457743	0.399290436034134	131.985318809822
wt_dual	wt_dual_NM16	20180208_NM16_trial_009	quiet	5.81477432065298	0.330419512436219	3.08037694792927
wt_dual	wt_dual_NM16	20180208_NM16_trial_009	locomotion	25.6875944545348	0.322468049796039	44.6389839331411
wt_dual	wt_dual_NM16	20180208_NM16_trial_010	is	8.63151001865375	0.583685511556563	7.17447768331114
wt_dual	wt_dual_NM16	20180208_NM16_trial_010	nrem	9.51998986268782	0.551011681887362	7.44028033727842
wt_dual	wt_dual_NM16	20180208_NM16_trial_010	rem	10.9211508360742	0.595906549159842	8.99969020219427
wt_dual	wt_dual_NM16	20180208_NM16_trial_011	nrem	12.4264897660018	0.582154910073606	12.8429272673355
wt_dual	wt_dual_NM16	20180208_NM16_trial_014	nrem	11.2683857645832	0.871388194822035	12.9640901332723
wt_dual	wt_dual_NM16	20180208_NM16_trial_014	rem	12.6899856817438	0.870390856719047	16.0274647680541
wt_dual	wt_dual_NM16	20180208_NM16_trial_015	nrem	12.8371283822695	0.771420291829609	15.7071785263155
wt_dual	wt_dual_NM16	20180208_NM16_trial_015	rem	18.1913521948291	0.816036500740565	48.3753314778476
wt_dual	wt_dual_NM16	20180208_NM16_trial_017	is	9.25466052769223	0.89827025729257	9.74853931647001
wt_dual	wt_dual_NM16	20180208_NM16_trial_017	nrem	12.0586838813542	0.774714027804822	22.1477697506061
wt_dual	wt_dual_NM16	20180208_NM16_trial_018	is	14.4516324802814	0.875974392724605	26.1259736441303
wt_dual	wt_dual_NM16	20180208_NM16_trial_018	nrem	11.3317196324089	0.9097484583168	12.7698400259071
wt_dual	wt_dual_NM16	20180208_NM16_trial_018	rem	9.88933003103395	0.796296224099666	9.48382700804907
wt_dual	wt_dual_NM16	20180208_NM16_trial_021	is	6.78668506659922	0.683655495937487	6.05914688298298
wt_dual	wt_dual_NM16	20180208_NM16_trial_021	nrem	6.93782253035459	0.668378522042017	6.46424743256427
wt_dual	wt_dual_NM16	20180208_NM16_trial_021	rem	7.544182270155	0.704126242142044	6.13910063656092
wt_dual	wt_dual_NM16	20180208_NM16_trial_022	is	4.73522342569235	0.78337872561617	3.42964900161136
wt_dual	wt_dual_NM16	20180208_NM16_trial_022	nrem	6.07280976137652	0.796989961557424	5.19421378435072
wt_dual	wt_dual_NM16	20180208_NM16_trial_023	is	6.46116422863729	0.949269607999995	6.60574683513557
wt_dual	wt_dual_NM16	20180208_NM16_trial_023	nrem	6.67767506360576	0.85520397618229	5.83742588776866
wt_dual	wt_dual_NM16	20180208_NM16_trial_023	rem	5.56414484234076	0.865344482880987	4.43547351891159
wt_dual	wt_dual_NM16	20180208_NM16_trial_024	is	6.50180070770653	0.952982270343151	5.42766910237838
wt_dual	wt_dual_NM16	20180208_NM16_trial_024	nrem	7.80968637550583	0.944577534793248	8.10795315779239
wt_dual	wt_dual_NM16	20180208_NM16_trial_024	rem	9.01198630842244	0.862552783103839	11.3349993583608
wt_dual	wt_dual_NM16	20180222_NM16_1_trial_002	nrem	10.8295198592087	0.664558722890406	11.3482915697713
wt_dual	wt_dual_NM16	20180222_NM16_1_trial_002	rem	7.08208398523788	0.595681045011957	6.23772234420847
wt_dual	wt_dual_NM16	20180222_NM16_1_trial_003	nrem	6.85736025384234	0.700408068232486	8.7555797915585
wt_dual	wt_dual_NM16	20180222_NM16_1_trial_004	is	7.27368553651804	0.798932279168026	7.29812723144801
wt_dual	wt_dual_NM16	20180222_NM16_1_trial_004	nrem	9.35911171212971	0.765210928224065	9.75533859754459
wt_dual	wt_dual_NM16	20180222_NM16_1_trial_004	rem	6.57403850754176	0.742991644645319	6.66607498677779
wt_dual	wt_dual_NM16	20180222_NM16_1_trial_005	is	3.45993540477614	0.353574612893608	1.39732252159944
wt_dual	wt_dual_NM16	20180222_NM16_1_trial_005	nrem	5.05064920532589	0.399767318782755	3.22311654004698
wt_dual	wt_dual_NM16	20180222_NM16_1_trial_006	is	4.20029333244825	0.390193753209876	2.81220440993584
wt_dual	wt_dual_NM16	20180222_NM16_1_trial_006	nrem	4.63112304147033	0.429033317104797	3.21457531821001
wt_dual	wt_dual_NM16	20180222_NM16_1_trial_006	rem	4.43276004154215	0.403531532451739	3.19405386054427
wt_dual	wt_dual_NM16	20180222_NM16_2_trial_001	is	11.5545141048613	0.744520310104472	17.2992993823901
wt_dual	wt_dual_NM16	20180222_NM16_2_trial_001	nrem	10.1019115831261	0.744326888671745	13.2707036226584
wt_dual	wt_dual_NM16	20180222_NM16_2_trial_001	rem	7.75438796186468	0.676724935554057	6.73266953322272
wt_dual	wt_dual_NM16	20180222_NM16_2_trial_002	is	9.85008167840337	0.944384104983496	12.3968104064826
wt_dual	wt_dual_NM16	20180222_NM16_2_trial_002	nrem	10.4891128913739	0.881240954943519	11.1031901563052
wt_dual	wt_dual_NM16	20180222_NM16_2_trial_003	is	14.5561183267962	1.02471764198565	21.6034889314872
wt_dual	wt_dual_NM16	20180222_NM16_2_trial_003	nrem	13.160897882887	0.873407551549308	16.6936694128961
wt_dual	wt_dual_NM16	20180222_NM16_2_trial_004	is	12.9352317630448	1.02973513507441	17.1355920042468
wt_dual	wt_dual_NM16	20180222_NM16_2_trial_004	nrem	12.5629081159364	0.951570973842359	15.2921208177806
wt_dual	wt_dual_NM16	20180222_NM16_2_trial_004	rem	25.9322242125001	0.889400921465716	66.104942815027
wt_dual	wt_dual_NM16	20180225_NM16_trial_001	whisking	14.6196485014287	0.853214388668919	28.7276372448887
wt_dual	wt_dual_NM16	20180225_NM16_trial_001	quiet	7.19456876951429	0.712065876173979	5.43139653720282
wt_dual	wt_dual_NM16	20180225_NM16_trial_001	locomotion	9.94449969826936	0.652270939740868	10.9350502552523
wt_dual	wt_dual_NM16	20180225_NM16_trial_002	whisking	10.8231885579211	0.441008485394067	20.1723218826459
wt_dual	wt_dual_NM16	20180225_NM16_trial_002	quiet	5.12623744660286	0.408137853809001	2.71378825595292
wt_dual	wt_dual_NM16	20180225_NM16_trial_003	whisking	12.7566300121518	0.733748032270339	21.8367230768392
wt_dual	wt_dual_NM16	20180225_NM16_trial_003	quiet	6.5689137011648	0.646599520306291	4.90637572759756
wt_dual	wt_dual_NM16	20180225_NM16_trial_003	locomotion	29.0660769440863	0.359757891664363	115.764739541347
wt_dual	wt_dual_NM16	20180225_NM16_trial_004	whisking	18.7319680316971	0.826204987577314	47.0241381012353
wt_dual	wt_dual_NM16	20180225_NM16_trial_004	quiet	10.2866285678397	0.877857005659699	10.3823673335772
wt_dual	wt_dual_NM16	20180225_NM16_trial_004	locomotion	35.9050572905949	0.836081217476595	146.99021401847
wt_dual	wt_dual_NM16	20180225_NM16_trial_005	whisking	13.6754436424354	0.405614887818744	18.6569672872338
wt_dual	wt_dual_NM16	20180225_NM16_trial_005	quiet	5.78697189844674	0.405107776768826	3.81847962719764
wt_dual	wt_dual_NM16	20180225_NM16_trial_005	locomotion	68.9593769711938	0.429572618370415	157.210399229244
wt_dual	wt_dual_NM16	20180225_NM16_trial_009	whisking	13.619526993089	0.791620593985695	17.0015978345224
wt_dual	wt_dual_NM16	20180225_NM16_trial_009	quiet	10.0354548075756	0.851057038554099	9.97343591635861
wt_dual	wt_dual_NM16	20180225_NM16_trial_009	locomotion	17.6138947924659	0.716966292494637	24.1099790154471
wt_dual	wt_dual_NM16	20180225_NM16_trial_010	whisking	18.3181565788037	0.723746314775668	32.6849962131986
wt_dual	wt_dual_NM16	20180225_NM16_trial_010	quiet	15.5054893261884	0.831703006601714	32.6053534558984
wt_dual	wt_dual_NM16	20180225_NM16_trial_010	locomotion	14.4693495897258	0.825944891808287	14.6158085139637
wt_dual	wt_dual_NM16	20180225_NM16_trial_011	whisking	11.4532300995749	0.57316127950307	14.7180094269178
wt_dual	wt_dual_NM16	20180225_NM16_trial_011	quiet	6.67638355083853	0.678260807020389	5.12116746660474
wt_dual	wt_dual_NM16	20180225_NM16_trial_011	locomotion	21.9057555068694	0.437228209681966	67.6472330298788
wt_dual	wt_dual_NM16	20180225_NM16_trial_012	whisking	12.1356112414571	0.487677839828888	13.5972007780303
wt_dual	wt_dual_NM16	20180225_NM16_trial_012	quiet	7.37855234340335	0.495709815128369	5.11532443407719
wt_dual	wt_dual_NM16	20180225_NM16_trial_012	locomotion	28.6260930078493	0.295760782538066	81.9087286377869
wt_dual	wt_dual_NM16	20180225_NM16_trial_013	whisking	9.65210867411767	0.636700527175654	11.3849852656893
wt_dual	wt_dual_NM16	20180225_NM16_trial_013	quiet	6.42841365343621	0.665164300106344	5.22178809378486
wt_dual	wt_dual_NM16	20180225_NM16_trial_013	locomotion	27.5497571959411	0.570270786404658	77.3005665430493
wt_dual	wt_dual_NM16	20180225_NM16_trial_014	whisking	10.265207218905	0.62174157370317	10.4365741533003
wt_dual	wt_dual_NM16	20180225_NM16_trial_014	quiet	7.38161335902539	0.673649477523827	5.32932968937843
wt_dual	wt_dual_NM16	20180225_NM16_trial_014	locomotion	14.6340724886999	0.625129899146885	23.985144875589
wt_dual	wt_dual_NM16	20180225_NM16_trial_015	whisking	15.7988368602716	0.821574565052021	20.9817973941128
wt_dual	wt_dual_NM16	20180225_NM16_trial_015	quiet	7.07410833335114	0.774550257368214	5.21417208984177
wt_dual	wt_dual_NM16	20180225_NM16_trial_015	locomotion	15.2826970470342	0.717556722023301	18.8225889426199
wt_dual	wt_dual_NM16	20180225_NM16_trial_016	whisking	24.6351524929053	0.791026168663525	56.6338080827708
wt_dual	wt_dual_NM16	20180225_NM16_trial_016	quiet	9.49616597168792	0.903906389200011	9.84355268207305
wt_dual	wt_dual_NM16	20180225_NM16_trial_016	locomotion	21.5289772201163	0.773097152885631	46.8836655494123
wt_dual	wt_dual_NM16	20180225_NM16_trial_017	whisking	11.0779337277471	0.506482149353863	11.8396669833756
wt_dual	wt_dual_NM16	20180225_NM16_trial_017	quiet	7.32356862142037	0.490602522895232	7.14731143932578
wt_dual	wt_dual_NM16	20180225_NM16_trial_017	locomotion	16.2757108908748	0.581160337023408	23.4016069278885
wt_dual	wt_dual_NM16	20180225_NM16_trial_018	whisking	16.0866762575009	0.790728026698833	24.653633761811
wt_dual	wt_dual_NM16	20180225_NM16_trial_018	quiet	6.61312643689128	0.691287088442593	4.86108757558302
wt_dual	wt_dual_NM16	20180225_NM16_trial_018	locomotion	20.6403287894337	0.771245328357341	31.5432820295706
wt_dual	wt_dual_NM16	20180225_NM16_trial_019	whisking	15.7255527078945	0.802197563720348	21.5727796192639
wt_dual	wt_dual_NM16	20180225_NM16_trial_019	quiet	8.07293430005532	0.748515027318682	6.17039542625654
wt_dual	wt_dual_NM16	20180225_NM16_trial_019	locomotion	20.5399026169236	0.851133327267414	58.1585514048116
wt_dual	wt_dual_NM16	20180225_NM16_trial_020	whisking	6.11681551067099	0.393851404006692	4.73647102080017
wt_dual	wt_dual_NM16	20180225_NM16_trial_020	quiet	3.74885289184411	0.341596958728644	1.19227418252292
wt_dual	wt_dual_NM16	20180225_NM16_trial_020	locomotion	6.34117243028491	0.388639791941432	4.21663598949725
wt_dual	wt_dual_NM16	20180225_NM16_trial_021	whisking	13.9480200877028	0.441568060787458	18.9380611813305
wt_dual	wt_dual_NM16	20180225_NM16_trial_021	quiet	5.95187758474345	0.341993750094035	3.00340553370301
wt_dual	wt_dual_NM16	20180225_NM16_trial_021	locomotion	13.280058619349	0.480825579798795	13.1701057442729
wt_dual	wt_dual_TL15	20180121_TL15_trial_001	whisking	7.53768595549055	0.476470062296467	6.88409378568723
wt_dual	wt_dual_TL15	20180121_TL15_trial_001	quiet	4.11105001636738	0.41014289560832	1.76730027419881
wt_dual	wt_dual_TL15	20180121_TL15_trial_001	locomotion	9.50519636040977	0.568721568347075	9.28666609290996
wt_dual	wt_dual_TL15	20180121_TL15_trial_002	whisking	10.8360416636912	0.473961332060665	8.78960666059322
wt_dual	wt_dual_TL15	20180121_TL15_trial_002	quiet	6.89140303593101	0.353364831566968	3.57378935287184
wt_dual	wt_dual_TL15	20180121_TL15_trial_002	locomotion	12.5410732298673	0.478745105703651	10.6349638231923
wt_dual	wt_dual_TL15	20180121_TL15_trial_005	whisking	8.40712664358928	0.664395790368742	6.85270709975182
wt_dual	wt_dual_TL15	20180121_TL15_trial_005	quiet	6.07476770709728	0.578033336229262	3.91330860787094
wt_dual	wt_dual_TL15	20180121_TL15_trial_005	locomotion	11.0147280203426	0.679877268804339	11.9067427440342
wt_dual	wt_dual_TL15	20180121_TL15_trial_009	whisking	8.54016862892991	0.624171952218713	5.72252830313659
wt_dual	wt_dual_TL15	20180121_TL15_trial_009	quiet	6.13153482999818	0.480464322375736	3.53997738290977
wt_dual	wt_dual_TL15	20180121_TL15_trial_009	locomotion	10.1370074126938	0.623703861124331	8.56533227841941
wt_dual	wt_dual_TL15	20180121_TL15_trial_012	whisking	9.39717699971619	0.639516504641913	7.47058845385952
wt_dual	wt_dual_TL15	20180121_TL15_trial_012	quiet	4.49384366753412	0.438382993230776	1.82126450634604
wt_dual	wt_dual_TL15	20180121_TL15_trial_012	locomotion	13.038741682726	0.525574984227326	15.6722674790789
wt_dual	wt_dual_TL15	20180121_TL15_trial_014	whisking	7.49278797642233	0.713072057989212	5.86465758982801
wt_dual	wt_dual_TL15	20180121_TL15_trial_014	locomotion	9.16922807008435	0.753373213907423	7.48576309412774
wt_dual	wt_dual_TL15	20180121_TL15_trial_016	whisking	7.07977769709948	0.590216385258704	4.53200339235265
wt_dual	wt_dual_TL15	20180121_TL15_trial_016	quiet	6.25587048749891	0.607362456472857	3.84529002982053
wt_dual	wt_dual_TL15	20180121_TL15_trial_016	locomotion	12.6960720542184	0.541254332712653	28.9742761053925
wt_dual	wt_dual_TL15	20180121_TL15_trial_017	whisking	6.73986227374051	0.560068240479988	4.24056646693851
wt_dual	wt_dual_TL15	20180121_TL15_trial_017	quiet	6.09691381088149	0.564784015296881	3.86173410977484
wt_dual	wt_dual_TL15	20180121_TL15_trial_017	locomotion	18.340673365961	0.454224748472028	49.7216403463046
wt_dual	wt_dual_TL15	20180121_TL15_trial_018	whisking	152.095611708098	0.605865529530394	688.903854015555
wt_dual	wt_dual_TL15	20180121_TL15_trial_018	quiet	4.12433816341227	0.412546212679134	2.50316847573621
wt_dual	wt_dual_TL15	20180121_TL15_trial_018	locomotion	11.2983670366696	0.581770290842867	13.7223521102165
wt_dual	wt_dual_TL15	20180121_TL15_trial_019	whisking	6.02585777424652	0.542654358856684	3.45570024486342
wt_dual	wt_dual_TL15	20180121_TL15_trial_019	quiet	5.9774810844011	0.554694358536206	4.36610103429005
wt_dual	wt_dual_TL15	20180121_TL15_trial_019	locomotion	7.58448320918693	0.495131327093066	6.39639553794358
wt_dual	wt_dual_TL15	20180202_TL15_trial_006	nrem	5.52702903755364	0.453633358500001	3.15653032437288
wt_dual	wt_dual_TL15	20180202_TL15_trial_007	is	4.766688027478	0.429364830555563	1.93149152117035
wt_dual	wt_dual_TL15	20180202_TL15_trial_008	is	8.39409334374453	0.615455766315793	7.77980849825226
wt_dual	wt_dual_TL15	20180202_TL15_trial_008	nrem	9.81127065273934	0.540161281350848	12.0341825610107
wt_dual	wt_dual_TL15	20180202_TL15_trial_009	is	4.43196839025437	0.441872441050009	2.18379273110135
wt_dual	wt_dual_TL15	20180202_TL15_trial_009	nrem	7.40125701226644	0.479455334510077	6.50230857556866
wt_dual	wt_dual_TL15	20180202_TL15_trial_009	rem	5.62439058314102	0.511491278441931	3.53330213551233
wt_dual	wt_dual_TL15	20180202_TL15_trial_010	is	8.13801924797208	0.792168503643685	6.69697921936195
wt_dual	wt_dual_TL15	20180202_TL15_trial_010	nrem	5.30971988130691	0.623707140542927	3.5726935870008
wt_dual	wt_dual_TL15	20180202_TL15_trial_017	nrem	8.48185261030358	0.468338143269228	5.04619509931245
wt_dual	wt_dual_TL15	20180202_TL15_trial_018	is	5.83274843157762	0.568683381818182	3.5597436138134
wt_dual	wt_dual_TL15	20180202_TL15_trial_019	is	6.60301453386199	0.494300885950604	4.28891637776236
wt_dual	wt_dual_TL15	20180202_TL15_trial_019	nrem	5.7160886893337	0.486715751852749	3.62977771450432
wt_dual	wt_dual_TL15	20180202_TL15_trial_019	rem	6.87369962526474	0.563347453708488	4.27333583109469
wt_dual	wt_dual_TL15	20180202_TL15_trial_020	is	5.45084795612778	0.31642063703917	4.00563041787208
wt_dual	wt_dual_TL15	20180202_TL15_trial_020	nrem	3.46459199635697	0.283338115199997	1.28284882776575
wt_dual	wt_dual_TL15	20180202_TL15_trial_021	is	2.76671828076183	0.240203669090904	0.802070702122816
wt_dual	wt_dual_TL15	20180202_TL15_trial_021	rem	5.3035277410973	0.276227313081104	4.38429972132727
wt_dual	wt_dual_TL15	20180202_TL15_trial_022	is	2.46848165016561	0.239862968888892	0.792243158246477
wt_dual	wt_dual_TL15	20180202_TL15_trial_022	rem	3.30542122959401	0.242108586818183	1.50438124587412
wt_dual	wt_dual_TL15	20180202_TL15_trial_023	is	3.09866477184694	0.265863159730133	1.47465438736004
wt_dual	wt_dual_TL15	20180202_TL15_trial_024	is	4.62914976777284	0.313441189575466	3.04216343581048
wt_dual	wt_dual_TL15	20180202_TL15_trial_024	nrem	3.9745766346765	0.338431627566648	2.50663917698672
wt_dual	wt_dual_TL15	20180202_TL15_trial_024	rem	6.02785213166384	0.37616597914527	4.74498199456524
wt_dual	wt_dual_TL15	20180202_TL15_trial_025	is	7.53103445296661	0.514076599120312	6.99335527696008
wt_dual	wt_dual_TL15	20180202_TL15_trial_025	nrem	5.41889344408671	0.434458007165906	2.59679908572445
wt_dual	wt_dual_TL15	20180202_TL15_trial_026	nrem	4.16436143577054	0.43849947700001	1.54986535464837
wt_dual	wt_dual_TL15	20180202_TL15_trial_026	rem	6.40594749320747	0.517584361885133	4.04582404678574
wt_dual	wt_dual_TL15	20180205_TL15_trial_001	nrem	9.22046619266017	0.819686105040411	9.67984982592497
wt_dual	wt_dual_TL15	20180205_TL15_trial_002	is	8.38351976862868	0.887003055865501	8.07440326692009
wt_dual	wt_dual_TL15	20180205_TL15_trial_002	nrem	9.53757646331498	0.818555761988508	11.3204445759493
wt_dual	wt_dual_TL15	20180205_TL15_trial_002	rem	7.73120245259988	0.813819240752257	6.92273957988149
wt_dual	wt_dual_TL15	20180205_TL15_trial_003	nrem	8.64965235685731	0.811695956103899	9.21229968009691
wt_dual	wt_dual_TL15	20180205_TL15_trial_003	rem	9.97537090336055	0.802998126646376	8.53947171271345
wt_dual	wt_dual_TL15	20180205_TL15_trial_005	is	30.1636633876545	0.939685305178877	61.412188125805
wt_dual	wt_dual_TL15	20180205_TL15_trial_005	nrem	8.39017631369762	0.777047165817395	8.78628907013057
wt_dual	wt_dual_TL15	20180205_TL15_trial_006	nrem	9.07452059129678	0.802903201008723	10.0455572397137
wt_dual	wt_dual_TL15	20180205_TL15_trial_006	rem	7.57184548435251	0.782946835863158	7.24529229499849
wt_dual	wt_dual_TL15	20180205_TL15_trial_007	is	7.15181722848385	0.755513509741932	8.05490535311239
wt_dual	wt_dual_TL15	20180205_TL15_trial_007	nrem	7.54688515274841	0.767384711484999	8.06266251081537
wt_dual	wt_dual_TL15	20180205_TL15_trial_010	is	7.4551322512689	0.776666903020506	7.4052745015164
wt_dual	wt_dual_TL15	20180205_TL15_trial_010	nrem	11.4588393938379	0.751316595838504	12.9278889730469
wt_dual	wt_dual_TL15	20180205_TL15_trial_011	is	15.9392279073783	0.85665587927424	24.0785182799025
wt_dual	wt_dual_TL15	20180205_TL15_trial_011	nrem	12.3898888612486	0.773560078998513	15.1759830537505
wt_dual	wt_dual_TL15	20180205_TL15_trial_012	is	27.9673017995911	0.906784085052336	45.1255971997334
wt_dual	wt_dual_TL15	20180205_TL15_trial_012	nrem	14.6918429327794	0.844467263713623	20.4100323529765
wt_dual	wt_dual_TL15	20180205_TL15_trial_012	rem	9.10090340913458	0.774178278400605	9.40526237140284
wt_dual	wt_dual_TL15	20180205_TL15_trial_013	is	7.10054706533955	0.786079720226444	6.8648944007411
wt_dual	wt_dual_TL15	20180205_TL15_trial_013	nrem	8.37900039685215	0.800840015642595	9.00422677641191
wt_dual	wt_dual_TL15	20180205_TL15_trial_013	rem	12.6689074873641	0.773389151440134	18.9629323826785
wt_dual	wt_dual_TL15	20180205_TL15_trial_017	is	5.35912695686601	0.491365922596157	3.87640445098642
wt_dual	wt_dual_TL15	20180205_TL15_trial_017	nrem	5.1976236976295	0.42706205856322	3.0984290449516
wt_dual	wt_dual_TL15	20180205_TL15_trial_018	is	5.32528171340174	0.463851248853505	3.97165307876927
wt_dual	wt_dual_TL15	20180205_TL15_trial_018	nrem	14.0087923353804	0.451865816618258	21.4850001197424
wt_dual	wt_dual_TL15	20180205_TL15_trial_018	rem	4.61940305372894	0.389849398653849	2.65224430411578
wt_dual	wt_dual_TL15	20180205_TL15_trial_019	is	9.47262592426429	0.593260947676274	10.040312232958
wt_dual	wt_dual_TL15	20180205_TL15_trial_019	nrem	15.7516499636453	0.578061259275042	22.6814740105283
wt_dual	wt_dual_TL15	20180205_TL15_trial_019	rem	7.90008442201133	0.528614627824694	5.57571209253205
wt_dual	wt_dual_TL15	20180205_TL15_trial_020	is	9.26512669674116	0.593318895055292	9.30186106785252
wt_dual	wt_dual_TL15	20180205_TL15_trial_020	nrem	11.4016823015469	0.606730391452096	9.74031503245691
wt_dual	wt_dual_TL15	20180205_TL15_trial_020	rem	10.9151819917458	0.635312487848903	10.5642387696587
wt_dual	wt_dual_TL15	20180205_TL15_trial_021	is	11.9560006652854	0.677237524256079	14.3335304990213
wt_dual	wt_dual_TL15	20180205_TL15_trial_021	nrem	13.5325205170369	0.625207138498557	14.6502519970242
wt_dual	wt_dual_TL15	20180205_TL15_trial_021	rem	9.49222713134789	0.52906687933841	7.16917803761988
wt_dual	wt_dual_TL15	20180205_TL15_trial_022	is	10.8760967844373	0.687079980057667	10.5656310703818
wt_dual	wt_dual_TL15	20180205_TL15_trial_022	nrem	11.0588513369874	0.668885505799623	10.7938215382844
wt_dual	wt_dual_TL15	20180205_TL15_trial_023	nrem	14.0860469859374	0.725914328461434	14.5427760890189
wt_dual	wt_dual_TL15	20180214_TL15_trial_002	nrem	7.81276637520521	0.489677134793112	5.93233997196355
wt_dual	wt_dual_TL15	20180214_TL15_trial_003	nrem	7.55358606321958	0.45097054828416	5.5808663453375
wt_dual	wt_dual_TL15	20180214_TL15_trial_004	is	8.85110033934414	0.597427803397787	7.4099419971368
wt_dual	wt_dual_TL15	20180214_TL15_trial_004	nrem	15.8388493292909	0.487411344312735	16.7592158585422
wt_dual	wt_dual_TL15	20180214_TL15_trial_005	nrem	9.43635433284705	0.564152567960049	8.32358235116742
wt_dual	wt_dual_TL15	20180214_TL15_trial_006	is	9.13330815017302	0.576338959793247	7.00225141707595
wt_dual	wt_dual_TL15	20180214_TL15_trial_006	nrem	16.3906000461058	0.560291364809742	25.1425663304889
wt_dual	wt_dual_TL15	20180214_TL15_trial_007	is	24.095813050835	0.623441639589587	43.9367217173338
wt_dual	wt_dual_TL15	20180214_TL15_trial_007	nrem	14.0120653679531	0.585418163070447	13.110282849837
wt_dual	wt_dual_TL15	20180214_TL15_trial_008	nrem	19.8463877024506	0.566031422975685	26.7437862868765
wt_dual	wt_dual_TL15	20180214_TL15_trial_008	rem	9.78311889351781	0.57746886882337	7.95539906986333
wt_dual	wt_dual_TL15	20180214_TL15_trial_015	is	9.14484040342359	0.888817179677232	10.5320096859213
wt_dual	wt_dual_TL15	20180214_TL15_trial_015	rem	7.14682004174095	0.722695154708962	6.66118021892967
wt_dual	wt_dual_TL15	20180214_TL15_trial_016	is	9.3458083576341	1.01145257395246	12.2730165246447
wt_dual	wt_dual_TL15	20180214_TL15_trial_016	nrem	17.4455326867346	0.957681597018907	22.9244033201428
wt_dual	wt_dual_TL15	20180214_TL15_trial_017	is	9.56058774822275	1.03313155141632	10.6983743863624
wt_dual	wt_dual_TL15	20180214_TL15_trial_017	nrem	12.5101772972574	1.00713990048446	16.6396049992196
wt_dual	wt_dual_TL15	20180214_TL15_trial_017	rem	13.6186864447798	1.01020817392169	20.3943530271343
wt_dual	wt_dual_TL15	20180214_TL15_trial_021	is	12.1359185875922	0.751663394275063	12.874918532254
wt_dual	wt_dual_TL15	20180214_TL15_trial_021	nrem	13.6714481639105	0.764752012905573	16.1331242765764
wt_dual	wt_dual_TL15	20180214_TL15_trial_021	rem	9.80584114886763	0.614429983058372	9.29127449894377
wt_dual	wt_dual_TL15	20180228_TL15_trial_007	is	2.89692174539104	0.400753137499997	0.899213146217333
wt_dual	wt_dual_TL15	20180228_TL15_trial_007	nrem	4.32507709183382	0.465925341588784	2.17039771330073
wt_dual	wt_dual_TL15	20180228_TL15_trial_007	rem	2.96034305478873	0.343405460169521	1.10550751218905
wt_dual	wt_dual_TL15	20180228_TL15_trial_008	is	7.33476638664761	0.924263123162802	8.71296882613849
wt_dual	wt_dual_TL15	20180228_TL15_trial_008	nrem	6.80043237370085	0.786385358569335	6.16687763755449
wt_dual	wt_dual_TL15	20180228_TL15_trial_009	is	6.38602338208706	0.819165998873942	5.70419952247206
wt_dual	wt_dual_TL15	20180228_TL15_trial_009	nrem	12.5002549944234	0.785852146839768	16.4944346645639
wt_dual	wt_dual_TL15	20180228_TL15_trial_009	rem	7.51209105017625	0.872449569036147	8.73637783070919
wt_dual	wt_dual_TL15	20180228_TL15_trial_010	nrem	13.4750246985612	0.8186407648056	20.646665804248
wt_dual	wt_dual_TL15	20180228_TL15_trial_012	is	5.24337703493539	0.776033162885579	4.0287011480237
wt_dual	wt_dual_TL15	20180228_TL15_trial_012	nrem	23.2007625529987	0.765038976455181	52.6279406995844
wt_dual	wt_dual_TL15	20180228_TL15_trial_012	rem	4.99350727217794	0.723681619608658	4.33404998707286
wt_dual	wt_dual_TL15	20180228_TL15_trial_013	is	6.11473328411771	0.600321032711556	4.72887071062908
wt_dual	wt_dual_TL15	20180228_TL15_trial_013	nrem	4.67725219734784	0.478738624431024	2.12157474396491
wt_dual	wt_dual_TL15	20180228_TL15_trial_015	is	4.43032055582871	0.440342789611962	3.26184439069972
wt_dual	wt_dual_TL15	20180228_TL15_trial_015	nrem	8.94758827964595	0.457268806858729	7.27994783161318
wt_dual	wt_dual_TL15	20180228_TL15_trial_015	rem	3.33541755056772	0.422509720590193	1.49846029167124
wt_dual	wt_dual_TL15	20180228_TL15_trial_016	is	8.14153322484931	1.06997600078669	10.498153071657
wt_dual	wt_dual_TL15	20180228_TL15_trial_016	nrem	7.38224870363115	0.939737933348115	7.04129593729067
wt_dual	wt_dual_TL15	20180228_TL15_trial_016	rem	8.61258126861289	0.99001805054541	8.66157959133107
wt_dual	wt_dual_TL15	20180228_TL15_trial_018	is	7.849832574995	0.984372856650915	8.73402023797575
wt_dual	wt_dual_TL15	20180228_TL15_trial_018	nrem	9.23785882455911	0.992582914521819	11.6353175071625
wt_dual	wt_dual_TL15	20180228_TL15_trial_019	is	9.87191923872576	1.12881580884267	12.1945288557488
wt_dual	wt_dual_TL15	20180228_TL15_trial_019	nrem	11.2006650164095	1.14231807849346	14.5983514102902
wt_dual	wt_dual_TL15	20180228_TL15_trial_019	rem	13.1994333210651	0.96415222472361	25.3290992727346
wt_dual	wt_dual_TL15	20180228_TL15_trial_020	is	9.53655050895754	1.03088537677717	11.9974805492743
wt_dual	wt_dual_TL15	20180228_TL15_trial_020	nrem	8.87953206763441	0.930837869025934	12.6529558862547
wt_dual	wt_dual_TL15	20180228_TL15_trial_021	is	9.33486700600471	1.14712054761166	11.1032714990568
wt_dual	wt_dual_TL15	20180228_TL15_trial_021	rem	9.14125731725201	1.11515479922367	11.989001519082
wt_dual	wt_dual_TL15	20180228_TL15_trial_023	is	23.5376311054224	1.007783588732	57.843897471005
wt_dual	wt_dual_TL15	20180228_TL15_trial_023	nrem	21.0367525463954	1.13948782296841	44.1607130448621
wt_dual	wt_dual_TL15	20180228_TL15_trial_023	rem	11.7259117756434	1.00631383013465	13.3187982108686
wt_dual	wt_dual_TL15	20180228_TL15_trial_024	is	7.64603645659703	0.753118508537267	7.41262876413828
wt_dual	wt_dual_TL15	20180228_TL15_trial_024	nrem	7.39900831695882	0.642480310626942	6.43070996586995
wt_dual	wt_dual_TL15	20180228_TL15_trial_025	nrem	9.24402388341198	0.67039193891029	7.37987637586158
wt_dual	wt_dual_TL15	20180228_TL15_trial_025	rem	5.42632140867641	0.565578702853935	3.53921159768807
wt_dual	wt_dual_TL16	20180120_TL16_trial_008	is	9.21362149382483	0.466637978523704	7.27770779498577
wt_dual	wt_dual_TL16	20180120_TL16_trial_008	nrem	11.7917671119593	0.488909090245202	12.9496502423986
wt_dual	wt_dual_TL16	20180120_TL16_trial_009	is	8.57957456329857	0.49331186774999	9.57627284763974
wt_dual	wt_dual_TL16	20180120_TL16_trial_009	nrem	8.7260844822989	0.508350438351117	5.9871497511154
wt_dual	wt_dual_TL16	20180120_TL16_trial_009	rem	8.75446329896055	0.507952862007862	6.56063168376225
wt_dual	wt_dual_TL16	20180120_TL16_trial_010	is	5.66795935875487	0.452940845852512	6.90307903809495
wt_dual	wt_dual_TL16	20180120_TL16_trial_010	nrem	5.02486717395387	0.569506600328636	3.19568227251052
wt_dual	wt_dual_TL16	20180120_TL16_trial_010	rem	23.5704957753266	0.529335414063227	77.2022938285562
wt_dual	wt_dual_TL16	20180120_TL16_trial_012	is	7.48628316172959	0.788549638490362	8.76095943079513
wt_dual	wt_dual_TL16	20180120_TL16_trial_012	rem	8.79791893248279	0.818277529324333	7.85640381881391
wt_dual	wt_dual_TL16	20180120_TL16_trial_013	is	7.42734668385661	0.798810059789523	7.81641003228969
wt_dual	wt_dual_TL16	20180120_TL16_trial_013	nrem	8.31345234495319	0.77304765847662	7.90635537720349
wt_dual	wt_dual_TL16	20180120_TL16_trial_014	nrem	11.2196743701652	0.794054621280531	14.9068783002234
wt_dual	wt_dual_TL16	20180120_TL16_trial_015	is	3.50450982229831	0.343644588666668	1.72982633405679
wt_dual	wt_dual_TL16	20180120_TL16_trial_015	nrem	5.37631365745009	0.46450243665635	4.35469941396071
wt_dual	wt_dual_TL16	20180120_TL16_trial_015	rem	3.59361151283517	0.339027492439026	1.92408650505304
wt_dual	wt_dual_TL16	20180120_TL16_trial_016	is	6.38703348273735	0.707314942276715	4.84042477501753
wt_dual	wt_dual_TL16	20180120_TL16_trial_016	rem	7.8284134961105	0.789096709559034	6.13978270255558
wt_dual	wt_dual_TL16	20180120_TL16_trial_017	is	9.19985663113521	0.420181435997901	14.5169168730692
wt_dual	wt_dual_TL16	20180120_TL16_trial_017	nrem	12.0515124861681	0.471193387181641	9.93972207866754
wt_dual	wt_dual_TL16	20180120_TL16_trial_018	is	5.82964374509938	0.28331775288192	3.83652539797246
wt_dual	wt_dual_TL16	20180120_TL16_trial_018	nrem	6.97320966149272	0.314637856642433	4.42275188514694
wt_dual	wt_dual_TL16	20180203_TL16_trial_007	is	9.54738861265161	0.595909492666683	10.864378176563
wt_dual	wt_dual_TL16	20180203_TL16_trial_007	nrem	6.58851798751441	0.498018878736129	4.49986660759137
wt_dual	wt_dual_TL16	20180203_TL16_trial_008	is	5.81435954104134	0.589111086697701	5.56444361036211
wt_dual	wt_dual_TL16	20180203_TL16_trial_008	nrem	6.23366915358161	0.530673363083337	3.5716518912326
wt_dual	wt_dual_TL16	20180203_TL16_trial_009	is	5.9440542479505	0.595243736571448	4.5980127361353
wt_dual	wt_dual_TL16	20180203_TL16_trial_009	nrem	5.19798917594073	0.489789588144008	3.33861835283479
wt_dual	wt_dual_TL16	20180203_TL16_trial_009	rem	5.00034920529555	0.524260743194446	2.76111064194604
wt_dual	wt_dual_TL16	20180203_TL16_trial_010	is	8.30144954814566	0.526826859688114	10.3484072838524
wt_dual	wt_dual_TL16	20180203_TL16_trial_010	nrem	7.9737965413986	0.514588565555549	7.53055058151064
wt_dual	wt_dual_TL16	20180203_TL16_trial_011	nrem	5.78867483766798	0.534246899336588	3.45540910398157
wt_dual	wt_dual_TL16	20180203_TL16_trial_012	nrem	5.77368713105167	0.536789802367819	3.34674816456764
wt_dual	wt_dual_TL16	20180203_TL16_trial_014	is	9.7176668871379	0.744403016951604	9.71372341308157
wt_dual	wt_dual_TL16	20180203_TL16_trial_014	nrem	5.02444878865789	0.537187404887891	3.12566059412831
wt_dual	wt_dual_TL16	20180203_TL16_trial_015	is	5.45439262028406	0.573666910515469	3.59011243971519
wt_dual	wt_dual_TL16	20180203_TL16_trial_016	is	7.80075637793153	0.681982185301906	7.53075123086338
wt_dual	wt_dual_TL16	20180203_TL16_trial_016	rem	7.22436710822597	0.590648527135533	5.62313366059109
wt_dual	wt_dual_TL16	20180203_TL16_trial_017	is	3.72986218786143	0.482335397374997	2.74539187672995
wt_dual	wt_dual_TL16	20180203_TL16_trial_017	nrem	5.50507981680241	0.66515650646153	4.99625662409452
wt_dual	wt_dual_TL16	20180203_TL16_trial_020	is	8.63064483947756	0.728234863174113	10.285997842473
wt_dual	wt_dual_TL16	20180203_TL16_trial_020	nrem	6.29156969871687	0.638128796347689	4.66054867950991
wt_dual	wt_dual_TL16	20180203_TL16_trial_021	is	7.03252150652291	0.766904816769866	5.55535109195699
wt_dual	wt_dual_TL16	20180203_TL16_trial_021	nrem	7.61629021998939	0.742987859333326	6.76354965553903
wt_dual	wt_dual_TL16	20180203_TL16_trial_022	is	6.89175930967536	0.770869766634781	5.964622769833
wt_dual	wt_dual_TL16	20180203_TL16_trial_022	nrem	10.3297596594629	0.75690819995199	10.9271483403766
wt_dual	wt_dual_TL16	20180203_TL16_trial_022	rem	13.0094336240914	0.669215168515844	13.7424576195519
wt_dual	wt_dual_TL16	20180203_TL16_trial_023	is	9.22202330464238	0.768103080960023	10.8963096120034
wt_dual	wt_dual_TL16	20180203_TL16_trial_023	nrem	8.70959646235263	0.639848617841448	11.6618770903106
wt_dual	wt_dual_TL16	20180203_TL16_trial_024	is	7.23347228498556	0.762878499944251	7.48534701168553
wt_dual	wt_dual_TL16	20180203_TL16_trial_024	nrem	8.28321659256737	0.718824652232981	7.18978943038299
wt_dual	wt_dual_TL16	20180203_TL16_trial_024	rem	8.25264635746831	0.699849592544785	9.45822492800795
wt_dual	wt_dual_TL16	20180211_TL16_trial_005	is	6.35698473034632	0.745297291008177	6.57625979626917
wt_dual	wt_dual_TL16	20180211_TL16_trial_005	nrem	7.57020860168194	0.739882114759114	6.57807827557941
wt_dual	wt_dual_TL16	20180211_TL16_trial_005	rem	6.80388944239895	0.811855297080296	8.34161520416709
wt_dual	wt_dual_TL16	20180211_TL16_trial_006	is	6.8516717785952	0.830680594064674	7.39737693009534
wt_dual	wt_dual_TL16	20180211_TL16_trial_006	nrem	10.3661101661846	0.860673548768061	18.3032527198412
wt_dual	wt_dual_TL16	20180211_TL16_trial_006	rem	7.35651049399261	0.80255624689654	8.05138630092451
wt_dual	wt_dual_TL16	20180211_TL16_trial_009	is	8.18354110516814	1.0136292565605	11.0481132222477
wt_dual	wt_dual_TL16	20180211_TL16_trial_009	nrem	8.14554011863301	1.01831556795215	9.91330191097935
wt_dual	wt_dual_TL16	20180211_TL16_trial_009	rem	8.16207701763931	0.943487891747977	7.0486728596664
wt_dual	wt_dual_TL16	20180211_TL16_trial_011	is	5.79876758392598	0.483962576087018	4.2036885683704
wt_dual	wt_dual_TL16	20180211_TL16_trial_011	nrem	5.69214081350435	0.457725176834087	3.99697407659365
wt_dual	wt_dual_TL16	20180211_TL16_trial_012	rem	10.0430637065794	0.700391862092938	8.93794487090626
wt_dual	wt_dual_TL16	20180211_TL16_trial_013	is	26.1353192123819	1.04585331996506	99.9151526765944
wt_dual	wt_dual_TL16	20180211_TL16_trial_013	nrem	12.6666686084645	1.07192527312523	22.4731801890309
wt_dual	wt_dual_TL16	20180211_TL16_trial_013	rem	16.3306564188224	0.959615252815547	33.4479073498893
wt_dual	wt_dual_TL16	20180211_TL16_trial_015	is	2.56595787783711	0.262785896395335	0.822240434372819
wt_dual	wt_dual_TL16	20180211_TL16_trial_015	nrem	2.55379591835031	0.246190500961042	0.855785816568811
wt_dual	wt_dual_TL16	20180225_TL16_trial_001	whisking	15.2356408130101	0.783096823638494	23.8701875885637
wt_dual	wt_dual_TL16	20180225_TL16_trial_001	quiet	10.2606855882978	0.867063580000012	10.3213720191981
wt_dual	wt_dual_TL16	20180225_TL16_trial_002	whisking	19.3474088338361	0.681486988389259	36.6765116402628
wt_dual	wt_dual_TL16	20180225_TL16_trial_002	quiet	8.74704554816041	0.672473719644876	6.74454595870615
wt_dual	wt_dual_TL16	20180225_TL16_trial_002	locomotion	29.1186499249342	0.55375265964333	78.6679908315759
wt_dual	wt_dual_TL16	20180225_TL16_trial_003	whisking	25.6653303713635	0.45362407474495	62.9229709132568
wt_dual	wt_dual_TL16	20180225_TL16_trial_003	quiet	9.07033592943207	0.550604774032861	12.6342248181959
wt_dual	wt_dual_TL16	20180225_TL16_trial_003	locomotion	16.3673566117268	0.557854533153216	23.7185199879466
wt_dual	wt_dual_TL16	20180225_TL16_trial_004	whisking	16.1490952039385	0.653069795837771	29.9575790298616
wt_dual	wt_dual_TL16	20180225_TL16_trial_004	quiet	12.0375961374574	0.749051533709098	15.3773882495822
wt_dual	wt_dual_TL16	20180225_TL16_trial_004	locomotion	7.3328850334821	0.570213789420582	6.08896722811925
wt_dual	wt_dual_TL16	20180225_TL16_trial_005	whisking	20.0400030341279	0.834930341455418	37.3817122676329
wt_dual	wt_dual_TL16	20180225_TL16_trial_005	quiet	13.9715153090295	0.890927041135653	18.4350483746755
wt_dual	wt_dual_TL16	20180225_TL16_trial_005	locomotion	5.00876265441894	0.406021524534142	4.26340052135611
wt_dual	wt_dual_TL16	20180225_TL16_trial_006	whisking	22.1800739744471	0.837808995523307	40.149740463966
wt_dual	wt_dual_TL16	20180225_TL16_trial_006	quiet	13.6220052087913	0.923742034345843	13.8122872220605
wt_dual	wt_dual_TL16	20180225_TL16_trial_007	whisking	19.3350873824493	0.761278570515371	40.7595456785982
wt_dual	wt_dual_TL16	20180225_TL16_trial_007	quiet	16.0324588001836	0.902564083106149	23.4161198672775
wt_dual	wt_dual_TL16	20180225_TL16_trial_008	whisking	13.4323144309673	0.772953688146395	16.0178537428738
wt_dual	wt_dual_TL16	20180225_TL16_trial_008	quiet	18.7126917266761	0.9026907323356	43.2428096681166
wt_dual	wt_dual_TL16	20180225_TL16_trial_009	whisking	18.023388381095	0.703235974154258	36.8496838080001
wt_dual	wt_dual_TL16	20180225_TL16_trial_009	quiet	15.6122573283369	0.879935682286592	29.5764801950824
wt_dual	wt_dual_TL16	20180225_TL16_trial_010	whisking	20.6638625645128	0.716399095365602	51.0426280285129
wt_dual	wt_dual_TL16	20180225_TL16_trial_010	quiet	16.8144184463462	0.929989351697454	26.1427850999731
wt_dual	wt_dual_TL16	20180225_TL16_trial_011	whisking	23.6939227504468	0.658954770374416	71.0647114900349
wt_dual	wt_dual_TL16	20180225_TL16_trial_011	quiet	16.2075899395008	0.875888971971481	27.8612201333945
wt_dual	wt_dual_TL16	20180225_TL16_trial_011	locomotion	13.6836887409368	0.627800565504949	11.3990671040704
wt_dual	wt_dual_TL16	20180225_TL16_trial_015	whisking	19.2267275787631	0.370330916096859	45.9835794399502
wt_dual	wt_dual_TL16	20180225_TL16_trial_015	quiet	7.79339764031757	0.518494993471822	5.9971363111302
wt_dual	wt_dual_TL16	20180306_TL16_trial_005	is	8.75207508862947	0.705044865888359	11.044132850684
wt_dual	wt_dual_TL16	20180306_TL16_trial_005	nrem	8.74354596001984	0.748140198959301	9.40990597721668
wt_dual	wt_dual_TL16	20180306_TL16_trial_006	is	4.14807005920604	0.54155974369999	2.42272641856279
wt_dual	wt_dual_TL16	20180306_TL16_trial_006	nrem	4.02530198489263	0.448258833181558	2.29438106360529
wt_dual	wt_dual_TL16	20180306_TL16_trial_006	rem	5.49422944222382	0.543701756567002	3.90118985283332
wt_dual	wt_dual_TL16	20180306_TL16_trial_007	is	4.22761645148045	0.494540611478255	2.37731676667524
wt_dual	wt_dual_TL16	20180306_TL16_trial_007	nrem	3.11033177504554	0.431050962924744	1.20539656097456
wt_dual	wt_dual_TL16	20180306_TL16_trial_008	is	4.3896637064481	0.565589238037385	3.93762144455738
wt_dual	wt_dual_TL16	20180306_TL16_trial_008	nrem	4.95114958665051	0.441977155564947	2.5207691804236
wt_dual	wt_dual_TL16	20180306_TL16_trial_008	rem	3.8904586106622	0.431231698333338	2.75454393747922
wt_dual	wt_dual_TL16	20180306_TL16_trial_009	is	2.93622501117647	0.407019343804501	1.05462521796533
wt_dual	wt_dual_TL16	20180306_TL16_trial_009	nrem	3.74962232045574	0.427879576182474	1.88252085683427
wt_dual	wt_dual_TL16	20180306_TL16_trial_009	rem	3.1668182880033	0.434791908278562	1.50382518871342
wt_dual	wt_dual_TL16	20180306_TL16_trial_010	is	3.72464904409551	0.407106848076926	3.51296867331868
wt_dual	wt_dual_TL16	20180306_TL16_trial_010	nrem	4.31872804472385	0.421541098370793	2.66753892680106
wt_dual	wt_dual_TL16	20180306_TL16_trial_011	is	3.90540343726371	0.444507774659918	2.88703246328277
wt_dual	wt_dual_TL16	20180306_TL16_trial_011	nrem	6.15512345022487	0.55146328812661	5.5216123726848
wt_dual	wt_dual_TL16	20180306_TL16_trial_011	rem	3.77982512255641	0.447351117460868	2.00480849655276
wt_dual	wt_dual_TL16	20180306_TL16_trial_012	is	4.38295346472295	0.712992632418476	3.10991864383542
wt_dual	wt_dual_TL16	20180306_TL16_trial_012	nrem	5.27147582878362	0.761961372963627	5.08555495996699
wt_dual	wt_dual_TL16	20180306_TL16_trial_012	rem	4.16326515958058	0.708930075365847	2.1094190015466
wt_dual	wt_dual_TL16	20180306_TL16_trial_016	is	5.13055627519508	0.810878802444884	3.97420306283482
wt_dual	wt_dual_TL16	20180306_TL16_trial_016	rem	9.28691089710533	0.884245265429792	10.3761310123739
wt_dual	wt_dual_TL16	20180306_TL16_trial_017	is	8.64599462738073	0.839132062363629	6.57835309360272
wt_dual	wt_dual_TL16	20180306_TL16_trial_017	nrem	8.04203240663332	0.86252380413207	7.19347887183688
wt_dual	wt_dual_TL16	20180306_TL16_trial_018	is	14.1870499114696	1.0186678609064	28.6720372403054
wt_dual	wt_dual_TL16	20180306_TL16_trial_018	nrem	7.76670902394284	0.950762456979083	7.79818270645173
wt_dual	wt_dual_TL16	20180306_TL16_trial_018	rem	7.83239569956232	0.834372343587304	6.30443562226757
wt_dual	wt_dual_TL16	20180306_TL16_trial_019	is	5.79290364975782	0.81345824354526	4.27174630630813
wt_dual	wt_dual_TL16	20180306_TL16_trial_019	rem	15.3481886223523	0.862283109035132	21.729419347789
wt_dual	wt_dual_TL16	20180306_TL16_trial_022	is	20.2809603750927	0.694451025999992	44.5245638529795
wt_dual	wt_dual_TR15	20180116_TR15_trial_002	whisking	7.13328405007569	0.855850786000001	5.96047671436104
wt_dual	wt_dual_TR15	20180116_TR15_trial_002	quiet	7.0011567647423	0.776618211186554	5.52465986115857
wt_dual	wt_dual_TR15	20180116_TR15_trial_002	locomotion	15.5349442298178	0.748809179196845	40.3099385440678
wt_dual	wt_dual_TR15	20180116_TR15_trial_003	whisking	7.81777208815919	0.431468018047657	4.42666339659093
wt_dual	wt_dual_TR15	20180116_TR15_trial_003	quiet	6.56808984124227	0.394332686276258	3.34872402208338
wt_dual	wt_dual_TR15	20180116_TR15_trial_003	locomotion	19.4060165589159	0.398290369259753	43.8848441351809
wt_dual	wt_dual_TR15	20180116_TR15_trial_005	whisking	6.27412417648069	0.62254480660857	4.43291444135243
wt_dual	wt_dual_TR15	20180116_TR15_trial_005	quiet	6.75047142714899	0.734878160632574	5.6717492161072
wt_dual	wt_dual_TR15	20180116_TR15_trial_005	locomotion	11.7684923620244	0.586288831540449	16.7076675627903
wt_dual	wt_dual_TR15	20180116_TR15_trial_006	whisking	5.63405496827291	0.280118542795801	2.40646166733458
wt_dual	wt_dual_TR15	20180116_TR15_trial_006	quiet	4.22346214441682	0.264448907520023	1.08922887878885
wt_dual	wt_dual_TR15	20180116_TR15_trial_006	locomotion	25.0604090690174	0.31942985408224	68.5534900512159
wt_dual	wt_dual_TR15	20180116_TR15_trial_017	is	5.71285428069588	0.608715676073751	4.13088369487998
wt_dual	wt_dual_TR15	20180116_TR15_trial_017	nrem	8.57231200528704	0.600884102380759	8.42498872166869
wt_dual	wt_dual_TR15	20180116_TR15_trial_018	nrem	8.12143095933709	0.672049280000008	8.64146947164939
wt_dual	wt_dual_TR15	20180116_TR15_trial_018	rem	5.4909202610351	0.572874168495812	3.36759880715425
wt_dual	wt_dual_TR15	20180116_TR15_trial_019	is	4.91542978137385	0.323590126873332	2.6809116405649
wt_dual	wt_dual_TR15	20180116_TR15_trial_019	nrem	6.33287527336072	0.353780436720943	5.37459171810323
wt_dual	wt_dual_TR15	20180116_TR15_trial_019	rem	4.52623968624158	0.325831887350522	2.3310989222198
wt_dual	wt_dual_TR15	20180116_TR15_trial_020	is	4.85905901033444	0.542688086219213	3.22182323674446
wt_dual	wt_dual_TR15	20180116_TR15_trial_020	nrem	5.42140664772277	0.552836714837335	3.08848886122686
wt_dual	wt_dual_TR15	20180116_TR15_trial_021	is	4.12282753140151	0.432432676679459	2.83544222628925
wt_dual	wt_dual_TR15	20180116_TR15_trial_021	nrem	5.5075782994022	0.544828091895516	3.1687453599175
wt_dual	wt_dual_TR15	20180116_TR15_trial_021	rem	5.04708144085906	0.542002255500017	3.06608048374506
wt_dual	wt_dual_TR15	20180130_TR15_trial_002	whisking	7.37949304152263	0.698582970374647	5.81770525690696
wt_dual	wt_dual_TR15	20180130_TR15_trial_002	locomotion	35.7456985946143	0.569369444205199	165.828098967998
wt_dual	wt_dual_TR15	20180130_TR15_trial_003	whisking	8.87513203667277	0.706375471088396	8.31299927285847
wt_dual	wt_dual_TR15	20180130_TR15_trial_003	quiet	10.2113532953473	0.760793555611172	11.3761281032296
wt_dual	wt_dual_TR15	20180130_TR15_trial_003	locomotion	15.8558986311857	0.563134692694683	34.272548178697
wt_dual	wt_dual_TR15	20180130_TR15_trial_004	whisking	12.8852123697519	0.719311229536557	22.8726845049205
wt_dual	wt_dual_TR15	20180130_TR15_trial_004	quiet	7.61771547619971	0.7189942004725	6.38066104692761
wt_dual	wt_dual_TR15	20180130_TR15_trial_004	locomotion	7.40127272526273	0.408816147455715	10.5528499625507
wt_dual	wt_dual_TR15	20180130_TR15_trial_005	whisking	8.11031917241133	0.586212903966255	7.27947247040737
wt_dual	wt_dual_TR15	20180130_TR15_trial_005	quiet	5.97462778481938	0.603252913606212	3.95143138051473
wt_dual	wt_dual_TR15	20180130_TR15_trial_005	locomotion	41.3082510165367	0.553618128025841	166.739895946782
wt_dual	wt_dual_TR15	20180130_TR15_trial_006	whisking	7.68764155666809	0.695472911491114	6.82581124947628
wt_dual	wt_dual_TR15	20180130_TR15_trial_006	quiet	5.7512666033342	0.727948268061594	3.9200595048295
wt_dual	wt_dual_TR15	20180130_TR15_trial_006	locomotion	31.1711978133612	0.592142200628362	97.6434796654956
wt_dual	wt_dual_TR15	20180130_TR15_trial_007	whisking	7.37368977385234	0.733422572999233	5.92749803940039
wt_dual	wt_dual_TR15	20180130_TR15_trial_007	quiet	6.25337363895978	0.721420199254121	5.72653158735366
wt_dual	wt_dual_TR15	20180130_TR15_trial_007	locomotion	18.6999132336858	0.719909936041745	43.9105995741544
wt_dual	wt_dual_TR15	20180130_TR15_trial_008	whisking	6.84384243380505	0.593439879369696	5.17396198733086
wt_dual	wt_dual_TR15	20180130_TR15_trial_008	quiet	5.53752187394874	0.584279644031999	3.75187433390707
wt_dual	wt_dual_TR15	20180130_TR15_trial_008	locomotion	10.4616496344652	0.61852136906508	10.4625454476062
wt_dual	wt_dual_TR15	20180130_TR15_trial_010	whisking	3.26374879889749	0.247777012200537	1.14947937808542
wt_dual	wt_dual_TR15	20180130_TR15_trial_010	quiet	2.97671124717844	0.23181272784183	0.925927735319516
wt_dual	wt_dual_TR15	20180130_TR15_trial_010	locomotion	8.41278114165677	0.302422850119294	9.03989164056475
wt_dual	wt_dual_TR15	20180204_TR15_trial_002	is	11.9397727997039	0.634079817167386	13.3881452709117
wt_dual	wt_dual_TR15	20180204_TR15_trial_002	nrem	14.7553591026691	0.623326532444371	18.3885886635297
wt_dual	wt_dual_TR15	20180204_TR15_trial_002	rem	12.6440599898941	0.585320028672664	15.2643178596911
wt_dual	wt_dual_TR15	20180204_TR15_trial_004	is	6.84780103822241	0.688961572640242	5.63678237369716
wt_dual	wt_dual_TR15	20180204_TR15_trial_004	nrem	6.27119734731914	0.691397735860336	4.84086307951953
wt_dual	wt_dual_TR15	20180204_TR15_trial_005	is	5.63525671728816	0.725346282688829	4.7195997116457
wt_dual	wt_dual_TR15	20180204_TR15_trial_005	nrem	6.41407216734101	0.754432389383803	6.31228493392202
wt_dual	wt_dual_TR15	20180204_TR15_trial_005	rem	5.36196024890301	0.691690679963342	4.74428283988856
wt_dual	wt_dual_TR15	20180204_TR15_trial_006	is	6.47631649656566	0.788068621722975	6.10295961122939
wt_dual	wt_dual_TR15	20180204_TR15_trial_006	nrem	10.6491432898069	0.779751943612194	13.5632135385022
wt_dual	wt_dual_TR15	20180204_TR15_trial_006	rem	8.45135268197035	0.799118535671676	10.861663140794
wt_dual	wt_dual_TR15	20180204_TR15_trial_007	is	4.68029503450494	0.700734393658551	3.40502123884397
wt_dual	wt_dual_TR15	20180204_TR15_trial_007	nrem	4.89713479051643	0.695312607076952	3.55523227876858
wt_dual	wt_dual_TR15	20180204_TR15_trial_008	is	5.75758753764958	0.802542427668718	4.20078190322392
wt_dual	wt_dual_TR15	20180204_TR15_trial_008	nrem	5.39149324836669	0.691154971050355	3.7829123936058
wt_dual	wt_dual_TR15	20180204_TR15_trial_008	rem	7.26515417287416	0.786353743839757	5.751371217152
wt_dual	wt_dual_TR15	20180204_TR15_trial_009	is	5.91944986693681	0.691087261382111	4.48662269052552
wt_dual	wt_dual_TR15	20180204_TR15_trial_009	nrem	9.72343837958448	0.715510001132432	10.3617121926605
wt_dual	wt_dual_TR15	20180204_TR15_trial_010	is	7.98218007429876	0.808962398007623	6.7733473131188
wt_dual	wt_dual_TR15	20180204_TR15_trial_010	nrem	16.2600538500257	0.756162070451412	22.7221789245729
wt_dual	wt_dual_TR15	20180204_TR15_trial_010	rem	6.99509202766671	0.736555639020783	5.97705981511141
wt_dual	wt_dual_TR15	20180204_TR15_trial_011	is	3.91590431292654	0.233956350215997	1.92409349821996
wt_dual	wt_dual_TR15	20180204_TR15_trial_011	nrem	4.96822079334564	0.226714749344261	3.53766186470338
wt_dual	wt_dual_TR15	20180221_TR15_trial_003	is	3.66160810415265	0.451986084392166	1.36589977396363
wt_dual	wt_dual_TR15	20180221_TR15_trial_003	nrem	6.92893804566584	0.6640573426162	7.33239741287276
wt_dual	wt_dual_TR15	20180221_TR15_trial_003	rem	4.49099192643452	0.567084882144341	2.48436086147139
wt_dual	wt_dual_TR15	20180221_TR15_trial_004	is	5.22164675768488	0.669113261844667	3.89115215888542
wt_dual	wt_dual_TR15	20180221_TR15_trial_004	rem	7.40518623770058	0.646208370081527	10.7301103560453
wt_dual	wt_dual_TR15	20180304_TR15_trial_001	nrem	7.14861851686847	0.725620303698393	5.71382237307585
wt_dual	wt_dual_TR15	20180304_TR15_trial_001	rem	5.77473533480578	0.723396031454086	4.8149777293019
wt_dual	wt_dual_TR15	20180304_TR15_trial_002	nrem	8.33998538001496	0.902083169191501	8.3126543508701
wt_dual	wt_dual_TR15	20180304_TR15_trial_003	is	6.95786837659288	0.835686938055399	7.72253721798548
wt_dual	wt_dual_TR15	20180304_TR15_trial_003	nrem	9.84706861116523	0.937149357261985	8.93107946650394
wt_dual	wt_dual_TR15	20180304_TR15_trial_003	rem	7.03139420309498	0.863310274907269	5.68611521501247
wt_dual	wt_dual_TR15	20180304_TR15_trial_005	nrem	9.68350025450727	0.956169008042558	12.9439319472299
wt_dual	wt_dual_TR15	20180304_TR15_trial_007	is	9.04193730256808	0.941192705103169	9.34598000800962
wt_dual	wt_dual_TR15	20180304_TR15_trial_007	nrem	7.0759876547104	0.954985266118728	6.71182463010878
wt_dual	wt_dual_TR15	20180304_TR15_trial_007	rem	9.79910376411498	0.865036843835544	11.47860894232
wt_dual	wt_dual_TR15	20180304_TR15_trial_011	is	4.17088931040142	0.76227553862554	3.00309769206807
wt_dual	wt_dual_TR15	20180304_TR15_trial_011	nrem	4.72966074091792	0.714867199287627	3.11286040492251
wt_dual	wt_dual_TR15	20180304_TR15_trial_013	is	3.55208491033863	0.403676445316491	1.43146007507692
wt_dual	wt_dual_TR15	20180304_TR15_trial_013	nrem	4.08806345155789	0.404195192132192	1.63959516567967
wt_dual	wt_dual_TR15	20180304_TR15_trial_013	rem	2.60521781963986	0.37682766564284	1.04822959634226
wt_dual	wt_dual_TR15	20180304_TR15_trial_014	nrem	3.79512485011263	0.410248822622229	1.80636882702308
wt_dual	wt_dual_TR16	20180115_TR16_trial_001	whisking	6.25654222583878	0.56144832198492	3.76189052733461
wt_dual	wt_dual_TR16	20180115_TR16_trial_001	locomotion	14.5180814017211	0.760091959144361	17.1108553668974
wt_dual	wt_dual_TR16	20180115_TR16_trial_002	whisking	8.05712976588637	0.524153754905724	6.20877691692338
wt_dual	wt_dual_TR16	20180115_TR16_trial_002	quiet	6.04263321860907	0.476771999520023	3.72066766225323
wt_dual	wt_dual_TR16	20180115_TR16_trial_002	locomotion	14.3039966791489	0.53802553424353	23.3673267974058
wt_dual	wt_dual_TR16	20180115_TR16_trial_003	whisking	6.67221781568423	0.495128226510736	4.45698047676932
wt_dual	wt_dual_TR16	20180115_TR16_trial_003	quiet	7.02834831460236	0.528893330778898	5.12504315194885
wt_dual	wt_dual_TR16	20180115_TR16_trial_003	locomotion	12.8874032019164	0.600626436523232	13.3840515304438
wt_dual	wt_dual_TR16	20180115_TR16_trial_007	whisking	6.12806919284064	0.606848240899109	4.02805523568584
wt_dual	wt_dual_TR16	20180115_TR16_trial_007	quiet	5.89495346960569	0.581883419678467	3.51640791295573
wt_dual	wt_dual_TR16	20180115_TR16_trial_007	locomotion	11.1834663720295	0.642369875030314	11.5969998550182
wt_dual	wt_dual_TR16	20180115_TR16_trial_008	quiet	5.37579151319518	0.381815594646127	3.00398552141531
wt_dual	wt_dual_TR16	20180115_TR16_trial_008	locomotion	10.6040419606409	0.637641651315115	9.17025145279703
wt_dual	wt_dual_TR16	20180115_TR16_trial_009	whisking	10.4857266548785	1.03226206214124	10.3982055840408
wt_dual	wt_dual_TR16	20180115_TR16_trial_009	quiet	8.16543232327597	0.894595946963305	7.99481431089882
wt_dual	wt_dual_TR16	20180115_TR16_trial_009	locomotion	9.79202746774536	0.916146437538701	10.6947681061093
wt_dual	wt_dual_TR16	20180115_TR16_trial_010	whisking	5.26665422413171	0.48710420006471	2.75831045590087
wt_dual	wt_dual_TR16	20180115_TR16_trial_010	quiet	6.62542097180625	0.637607076975007	4.78071635365248
wt_dual	wt_dual_TR16	20180115_TR16_trial_010	locomotion	10.9671511698856	0.692610064544192	11.1056510485624
wt_dual	wt_dual_TR16	20180115_TR16_trial_011	whisking	16.353189091863	0.609350354554543	29.0367741843821
wt_dual	wt_dual_TR16	20180115_TR16_trial_011	quiet	6.53108889091284	0.599807268124313	4.31873570356676
wt_dual	wt_dual_TR16	20180115_TR16_trial_011	locomotion	12.0571297543577	0.619517191420087	13.7501945782923
wt_dual	wt_dual_TR16	20180115_TR16_trial_012	whisking	7.9273805167755	0.776978734798355	6.42488821848231
wt_dual	wt_dual_TR16	20180115_TR16_trial_012	quiet	7.80253226452132	0.741732919893067	6.75156452467727
wt_dual	wt_dual_TR16	20180115_TR16_trial_012	locomotion	13.3452576030502	0.77573863386799	15.350171730815
wt_dual	wt_dual_TR16	20180115_TR16_trial_013	whisking	7.25978457254952	0.656147598813877	5.83722305865889
wt_dual	wt_dual_TR16	20180115_TR16_trial_013	quiet	8.77412110708452	0.850821288177347	9.08634259930936
wt_dual	wt_dual_TR16	20180115_TR16_trial_013	locomotion	13.8306609936137	0.849623956984112	16.0062885345189
wt_dual	wt_dual_TR16	20180115_TR16_trial_014	whisking	11.2149359195316	0.755088961546553	13.5271495861275
wt_dual	wt_dual_TR16	20180115_TR16_trial_014	quiet	8.06417629065981	0.701565993316581	7.03494517762155
wt_dual	wt_dual_TR16	20180115_TR16_trial_014	locomotion	16.8791692162074	0.702513964828701	34.148179850828
wt_dual	wt_dual_TR16	20180115_TR16_trial_016	whisking	6.26185949741856	0.584648385318514	4.3504843233198
wt_dual	wt_dual_TR16	20180115_TR16_trial_016	locomotion	7.87729154522597	0.638910648933393	5.85707602479822
wt_dual	wt_dual_TR16	20180115_TR16_trial_017	whisking	6.8803966206211	0.496148608357703	4.97080440771827
wt_dual	wt_dual_TR16	20180115_TR16_trial_017	quiet	5.74995909233018	0.442305113696632	3.18505320766091
wt_dual	wt_dual_TR16	20180115_TR16_trial_017	locomotion	11.1847954395005	0.51732639086496	11.0886203694598
wt_dual	wt_dual_TR16	20180117_TR16_trial_002	whisking	16.4989140878018	0.412495288311839	30.882570479757
wt_dual	wt_dual_TR16	20180117_TR16_trial_002	quiet	4.68557353968835	0.376812228925434	2.53709109054975
wt_dual	wt_dual_TR16	20180117_TR16_trial_005	is	5.87598823265851	0.561538546441278	4.43011354349675
wt_dual	wt_dual_TR16	20180117_TR16_trial_005	nrem	5.87259757041848	0.509382196911568	4.12429153309348
wt_dual	wt_dual_TR16	20180117_TR16_trial_005	rem	6.06184455688157	0.497677085393309	4.05542000905148
wt_dual	wt_dual_TR16	20180117_TR16_trial_006	nrem	6.49411808296582	0.515943825632349	4.69644596025033
wt_dual	wt_dual_TR16	20180117_TR16_trial_007	nrem	6.0509785684456	0.504708211914728	4.67141802362753
wt_dual	wt_dual_TR16	20180117_TR16_trial_008	is	5.02355690871946	0.466227334940677	2.47589223036812
wt_dual	wt_dual_TR16	20180117_TR16_trial_008	nrem	6.21763922711916	0.483009743056606	4.60187374138106
wt_dual	wt_dual_TR16	20180117_TR16_trial_010	nrem	7.67415662202398	0.522602162710384	7.54115311817773
wt_dual	wt_dual_TR16	20180117_TR16_trial_010	rem	6.76966226875365	0.491970528670672	4.5362624627625
wt_dual	wt_dual_TR16	20180117_TR16_trial_011	is	6.9000180020529	0.641792436595894	6.04830334356059
wt_dual	wt_dual_TR16	20180117_TR16_trial_011	nrem	6.5841730001042	0.633836494791676	5.66515490831802
wt_dual	wt_dual_TR16	20180117_TR16_trial_013	is	5.95275216607992	0.464474179163568	5.14931552738094
wt_dual	wt_dual_TR16	20180117_TR16_trial_013	nrem	5.15463015810795	0.420427946009684	2.87021970364437
wt_dual	wt_dual_TR16	20180117_TR16_trial_013	rem	6.09968857666795	0.450154511246544	4.29817281607677
wt_dual	wt_dual_TR16	20180117_TR16_trial_014	is	5.43726745586523	0.634128502538174	5.31949158868307
wt_dual	wt_dual_TR16	20180117_TR16_trial_014	nrem	6.14632091871178	0.664152250012618	4.36326603994267
wt_dual	wt_dual_TR16	20180117_TR16_trial_015	is	6.54522784114014	0.69867694476502	6.03579505041262
wt_dual	wt_dual_TR16	20180117_TR16_trial_015	nrem	7.50360795925342	0.73620245004716	6.74295313115871
wt_dual	wt_dual_TR16	20180117_TR16_trial_015	rem	7.33208646396759	0.726218246627261	5.7898261422289
wt_dual	wt_dual_TR16	20180117_TR16_trial_017	is	3.9288165509211	0.226380738255034	2.09631508082645
wt_dual	wt_dual_TR16	20180117_TR16_trial_017	nrem	3.4938978937855	0.253224900579713	0.885178296141824
wt_dual	wt_dual_TR16	20180117_TR16_trial_017	rem	3.93567401080053	0.269845840000004	1.50464215688736
wt_dual	wt_dual_TR16	20180117_TR16_trial_018	is	3.53908424777361	0.257621257221465	1.2411639524785
wt_dual	wt_dual_TR16	20180117_TR16_trial_018	nrem	3.91561332066865	0.275987681121882	1.33526245626518
wt_dual	wt_dual_TR16	20180117_TR16_trial_018	rem	3.0714770601772	0.214190116449977	1.03845974096264
wt_dual	wt_dual_TR16	20180117_TR16_trial_019	is	4.23256035025129	0.346386225457945	2.57905168329347
wt_dual	wt_dual_TR16	20180117_TR16_trial_019	nrem	4.87326347460568	0.376242576230474	2.52682571844548
wt_dual	wt_dual_TR16	20180117_TR16_trial_019	rem	4.17026820435015	0.413602998809527	2.27262555010489
wt_dual	wt_dual_TR16	20180117_TR16_trial_020	is	5.91474610098204	0.460132367498243	3.59045240725591
wt_dual	wt_dual_TR16	20180117_TR16_trial_021	is	7.18541249555195	0.546999988616682	5.7171307736942
wt_dual	wt_dual_TR16	20180117_TR16_trial_021	nrem	7.62682530372456	0.51204527535761	5.88100166728037
wt_dual	wt_dual_TR16	20180117_TR16_trial_021	rem	9.32228530051616	0.542697055967785	6.51684936535204
wt_dual	wt_dual_TR16	20180117_TR16_trial_022	is	4.86509533121269	0.566287779679492	3.67760298331541
wt_dual	wt_dual_TR16	20180117_TR16_trial_022	rem	3.98246269942786	0.527401267421878	1.86661495671455
wt_dual	wt_dual_TR16	20180210_TR16_trial_004	is	8.41228235855615	1.05710897631461	8.74325553986603
wt_dual	wt_dual_TR16	20180210_TR16_trial_004	nrem	9.49492766117862	1.04273679429928	10.3585491019689
wt_dual	wt_dual_TR16	20180210_TR16_trial_004	rem	8.62007980399246	1.03183436608559	8.77695216794772
wt_dual	wt_dual_TR16	20180210_TR16_trial_005	is	6.93350483274554	0.803854737547123	7.14391367569559
wt_dual	wt_dual_TR16	20180210_TR16_trial_005	nrem	7.44522675292399	0.674904042775214	6.0363743577165
wt_dual	wt_dual_TR16	20180210_TR16_trial_006	is	3.84199217104456	0.49130482023828	2.22381468789289
wt_dual	wt_dual_TR16	20180210_TR16_trial_006	rem	3.73452342582028	0.486069363856726	1.62243522998458
wt_dual	wt_dual_TR16	20180210_TR16_trial_007	is	6.30902021676527	0.715124408333706	5.62539206849083
wt_dual	wt_dual_TR16	20180210_TR16_trial_007	nrem	8.97560240678787	0.642860557531858	10.0983045081433
wt_dual	wt_dual_TR16	20180210_TR16_trial_009	is	8.201914889962	0.809888989470302	9.25786318720743
wt_dual	wt_dual_TR16	20180210_TR16_trial_009	nrem	12.8507456652486	0.624976613160858	18.6121728806999
wt_dual	wt_dual_TR16	20180210_TR16_trial_010	is	9.74825937084724	0.879298468884868	10.8708414598585
wt_dual	wt_dual_TR16	20180210_TR16_trial_010	nrem	21.6255998451917	0.731924368164413	48.9362804081849
wt_dual	wt_dual_TR16	20180210_TR16_trial_010	rem	9.18369379646042	0.820392505340303	9.39933334236324
wt_dual	wt_dual_TR16	20180210_TR16_trial_016	is	26.728303091491	0.776267389064939	97.3289553858227
wt_dual	wt_dual_TR16	20180210_TR16_trial_018	is	19.7385858330623	0.792194747258669	46.8206287048523
wt_dual	wt_dual_TR16	20180210_TR16_trial_018	rem	8.40409852299481	0.753826388089073	7.18524640930176
wt_dual	wt_dual_TR16	20180210_TR16_trial_019	is	3.8710547804679	0.289356151897132	2.35765926793632
wt_dual	wt_dual_TR16	20180210_TR16_trial_019	nrem	4.81675271418872	0.318630422638909	2.5931815152875
wt_dual	wt_dual_TR16	20180210_TR16_trial_019	rem	3.01844368949747	0.255902955189528	1.19081778277071
wt_dual	wt_dual_TR16	20180210_TR16_trial_020	is	4.87933635406007	0.553067891439693	2.79859635104122
wt_dual	wt_dual_TR16	20180210_TR16_trial_020	rem	4.69060566835936	0.467429481056919	3.14938874045795
wt_dual	wt_dual_TR16	20180305_TR16_trial_002	rem	6.87628588548074	0.513692855747127	5.82627350928642
wt_dual	wt_dual_TR16	20180305_TR16_trial_006	nrem	6.48451465413511	0.724865265138541	4.14469394459465
wt_dual	wt_dual_TR16	20180305_TR16_trial_006	rem	6.5031578140461	0.843952436736845	7.10351081731019
wt_dual	wt_dual_TR16	20180305_TR16_trial_007	is	5.33529833117598	0.764678431058207	5.04653761067063
wt_dual	wt_dual_TR16	20180305_TR16_trial_007	nrem	6.36012247169328	0.852476927931531	6.11446528084354
wt_dual	wt_dual_TR16	20180305_TR16_trial_007	rem	6.91317294962962	0.854064780743397	5.5334435714368
wt_dual	wt_dual_TR16	20180305_TR16_trial_008	is	6.31965649203554	0.88500439365697	6.52991194819807
wt_dual	wt_dual_TR16	20180305_TR16_trial_008	nrem	7.97452589069828	0.835609951518762	7.07957752244657
wt_dual	wt_dual_TR16	20180305_TR16_trial_008	rem	7.62618190581198	0.877046940691272	6.02430705907136
wt_dual	wt_dual_TR16	20180305_TR16_trial_009	is	13.2999847918171	1.0070202441324	17.3864187132835
wt_dual	wt_dual_TR16	20180305_TR16_trial_009	nrem	6.06786635539933	0.878969768526306	5.69029147350038
wt_dual	wt_dual_TR16	20180305_TR16_trial_009	rem	8.43266090528664	0.869529045512545	6.88016602560399
wt_dual	wt_dual_TR16	20180305_TR16_trial_010	is	5.71477524766487	0.793411488781915	5.48087878631264
wt_dual	wt_dual_TR16	20180305_TR16_trial_010	nrem	4.06553435239103	0.740233030689309	2.63973731407641
wt_dual	wt_dual_TR16	20180305_TR16_trial_010	rem	5.34822677611547	0.736147728414773	4.0594737246886
wt_dual	wt_dual_TR16	20180305_TR16_trial_011	is	5.59959100771867	0.848946496145755	4.93365979618268
wt_dual	wt_dual_TR16	20180305_TR16_trial_011	nrem	6.59590450015499	0.721921520078723	5.44248330349248
wt_dual	wt_dual_TR16	20180305_TR16_trial_012	is	3.98896337442559	0.612473074183787	3.50966919131739
wt_dual	wt_dual_TR16	20180305_TR16_trial_012	nrem	2.57619767177552	0.466606408848095	0.956937002686856
wt_dual	wt_dual_TR16	20180305_TR16_trial_012	rem	3.56527465980902	0.548876309839231	2.27598922985458
wt_dual	wt_dual_TR16	20180305_TR16_trial_014	is	5.03958822435179	0.778002598854239	4.10391283152188
wt_dual	wt_dual_TR16	20180305_TR16_trial_014	nrem	6.08317611829606	0.864965734003541	5.43119325088562
wt_dual	wt_dual_TR16	20180305_TR16_trial_014	rem	6.13249071663471	0.817694069556558	4.86942522979545
wt_dual	wt_dual_TR16	20180305_TR16_trial_015	is	5.15560695811469	0.798294193831779	3.76151680110995
wt_dual	wt_dual_TR16	20180305_TR16_trial_015	nrem	3.74124189526915	0.672049400000005	2.20983221372635
wt_dual	wt_dual_TR16	20180305_TR16_trial_015	rem	6.00285027445485	0.858046170563385	4.47981711284373
wt_dual	wt_dual_TR16	20180305_TR16_trial_016	nrem	9.59567677037179	0.906650103935798	11.9082872435927
wt_dual	wt_dual_TR16	20180305_TR16_trial_016	rem	6.28683123720163	0.788438577060486	5.15368973401513
wt_dual	wt_dual_TR16	20180305_TR16_trial_018	nrem	3.51989462822026	0.38975902310134	1.39224295431046
wt_dual	wt_dual_TR16	20180305_TR16_trial_018	rem	2.2278132922542	0.304822388285713	0.681500681464066
