# Supplementary material for: Astrocytic Ca2+ signaling is reduced during sleep and is involved in the regulation of slow wave sleep
Source: Nat Commun. 2020 Jul 6;11:3240. doi: 10.1038/s41467-020-17062-2 (PMC7338360; doi:10.1038/s41467-020-17062-2)
Supplement: Supplementary file 9 — Source Data [file 41467_2020_17062_MOESM9_ESM.zip › Source Data/data sup fig 10e-h wake sleep.xlsx]

## Sheet: Sheet1
Genotype	Mouse	Trial	State	RoiGroup	mean_amplitude	mean_width
wt_dual	wt_dual_TR16	20180115_TR16_trial_007	wake	Gp	0.9917629	7.50282828282829
wt_dual	wt_dual_TR16	20180115_TR16_trial_007	wake	AS	1.675966	8.675
wt_dual	wt_dual_TR16	20180115_TR16_trial_007	wake	NS	0.3786484	2.51618435155412
wt_dual	wt_dual_TR16	20180115_TR16_trial_008	wake	Gp	0.6703603	5.70982905982906
wt_dual	wt_dual_TR16	20180115_TR16_trial_008	wake	AS	0.4834662	6.23888888888888
wt_dual	wt_dual_TR16	20180115_TR16_trial_009	wake	Gp	0.4314413	5.29824561403509
wt_dual	wt_dual_TR16	20180115_TR16_trial_009	wake	AS	0.8970756	4.16153846153846
wt_dual	wt_dual_TR16	20180115_TR16_trial_010	wake	Gp	0.7132158	7.07658402203857
wt_dual	wt_dual_TR16	20180115_TR16_trial_010	wake	AS	0.5004534	7.14
wt_dual	wt_dual_TR16	20180115_TR16_trial_011	wake	AS	1.069351	8.12777777777779
wt_dual	wt_dual_TR16	20180115_TR16_trial_012	wake	Gp	0.7197654	6.9046204620462
wt_dual	wt_dual_TR16	20180115_TR16_trial_012	wake	AS	1.50462	8.03333333333336
wt_dual	wt_dual_TR16	20180115_TR16_trial_013	wake	Gp	0.6290866	6.48502202643172
wt_dual	wt_dual_TR16	20180115_TR16_trial_013	wake	AS	0.5943977	7.26666666666666
wt_dual	wt_dual_TR16	20180115_TR16_trial_014	wake	Gp	1.069408	6.55177626606198
wt_dual	wt_dual_TR16	20180115_TR16_trial_014	wake	AS	1.396189	7.18296296296297
wt_dual	wt_dual_TR16	20180115_TR16_trial_016	wake	Gp	0.5614721	5.16553672316384
wt_dual	wt_dual_TR16	20180115_TR16_trial_016	wake	AS	0.3144161	7.5
wt_dual	wt_dual_TR16	20180115_TR16_trial_017	wake	Gp	1.073495	7.7807619047619
wt_dual	wt_dual_TR16	20180115_TR16_trial_017	wake	AS	0.7539828	7.98571428571428
wt_dual	wt_dual_TR16	20180117_TR16_trial_002	wake	Gp	1.270502	7.67652582159625
wt_dual	wt_dual_TR16	20180117_TR16_trial_002	wake	AS	1.607467	7.65111111111111
wt_dual	wt_dual_TR16	20180117_TR16_trial_005	sleep	Gp	0.7000617	6.86666666666666
wt_dual	wt_dual_TR16	20180117_TR16_trial_006	sleep	Gp	0.7305901	5.70000000000002
wt_dual	wt_dual_TR16	20180117_TR16_trial_007	sleep	Gp	0.6784351	5.4555555555556
wt_dual	wt_dual_TR16	20180117_TR16_trial_008	sleep	Gp	0.6968586	6.64545454545454
wt_dual	wt_dual_TR16	20180117_TR16_trial_010	sleep	Gp	0.8810362	6.51264367816092
wt_dual	wt_dual_TR16	20180117_TR16_trial_010	sleep	AS	0.3883057	7.48333333333333
wt_dual	wt_dual_TR16	20180117_TR16_trial_011	sleep	Gp	0.7075898	5.30833333333333
wt_dual	wt_dual_TR16	20180117_TR16_trial_013	sleep	Gp	0.6145705	4.41481481481481
wt_dual	wt_dual_TR16	20180117_TR16_trial_014	sleep	Gp	0.6469367	5.2095238095238
wt_dual	wt_dual_TR16	20180117_TR16_trial_015	sleep	Gp	0.7411615	5.8
wt_dual	wt_dual_TR16	20180117_TR16_trial_015	sleep	AS	0.4433266	5.01666666666665
wt_dual	wt_dual_TR16	20180117_TR16_trial_016	sleep	Gp	0.873931	4.76666666666665
wt_dual	wt_dual_TR16	20180117_TR16_trial_016	sleep	NS	0.4470514	1.99465240641711
wt_dual	wt_dual_TR16	20180117_TR16_trial_017	sleep	NS	0.4485826	2.24102564102564
wt_dual	wt_dual_TR16	20180117_TR16_trial_018	sleep	NS	0.415258	2.2015625
wt_dual	wt_dual_TR16	20180117_TR16_trial_019	sleep	Gp	1.144133	7.83333333333334
wt_dual	wt_dual_TR16	20180117_TR16_trial_020	sleep	Gp	0.7938783	3.06666666666669
wt_dual	wt_dual_TR16	20180117_TR16_trial_021	sleep	Gp	0.6926844	4.56666666666667
wt_dual	wt_dual_TR16	20180117_TR16_trial_022	sleep	NS	0.3204435	1.82129629629629
wt_dual	wt_dual_TR16	20180210_TR16_trial_003	sleep	Gp	0.6975704	6.04609053497943
wt_dual	wt_dual_TR16	20180210_TR16_trial_004	sleep	Gp	0.471654	5.81542857142857
wt_dual	wt_dual_TR16	20180210_TR16_trial_004	sleep	AS	0.4292494	7.11250000000002
wt_dual	wt_dual_TR16	20180210_TR16_trial_005	sleep	Gp	0.5051576	6.12935323383084
wt_dual	wt_dual_TR16	20180210_TR16_trial_005	sleep	AS	0.2834811	5.56666666666666
wt_dual	wt_dual_TR16	20180210_TR16_trial_005	sleep	NS	0.233904	1.74588744588744
wt_dual	wt_dual_TR16	20180210_TR16_trial_006	sleep	NS	0.2988321	2.17076023391813
wt_dual	wt_dual_TR16	20180210_TR16_trial_007	sleep	Gp	0.592939	7.42429906542056
wt_dual	wt_dual_TR16	20180210_TR16_trial_007	sleep	AS	0.6501085	8.55
wt_dual	wt_dual_TR16	20180210_TR16_trial_008	sleep	Gp	0.7019699	7.92999999999999
wt_dual	wt_dual_TR16	20180210_TR16_trial_009	sleep	Gp	0.581938	7.2348623853211
wt_dual	wt_dual_TR16	20180210_TR16_trial_009	sleep	AS	0.5730474	9.14999999999999
wt_dual	wt_dual_TR16	20180210_TR16_trial_010	sleep	Gp	0.6399642	6.44321653189577
wt_dual	wt_dual_TR16	20180210_TR16_trial_010	sleep	AS	0.8289604	7.16666666666666
wt_dual	wt_dual_TR16	20180210_TR16_trial_013	sleep	Gp	0.4967954	5.03333333333333
wt_dual	wt_dual_TR16	20180210_TR16_trial_014	sleep	Gp	0.3958181	5.06666666666672
wt_dual	wt_dual_TR16	20180210_TR16_trial_015	sleep	Gp	0.3574112	5.90833333333334
wt_dual	wt_dual_TR16	20180210_TR16_trial_016	sleep	Gp	0.4210431	6.09583333333334
wt_dual	wt_dual_TR16	20180210_TR16_trial_018	sleep	Gp	0.8895322	7.13744588744589
wt_dual	wt_dual_TR16	20180210_TR16_trial_018	sleep	AS	1.157133	6.79166666666667
wt_dual	wt_dual_TR16	20180210_TR16_trial_019	sleep	Gp	0.5385766	7.52777777777779
wt_dual	wt_dual_TR16	20180210_TR16_trial_019	sleep	NS	0.3216163	2.19807956104252
wt_dual	wt_dual_TR16	20180210_TR16_trial_020	sleep	Gp	0.4893346	3.35833333333333
wt_dual	wt_dual_TR16	20180210_TR16_trial_020	sleep	NS	0.1694125	2.18333333333333
wt_dual	wt_dual_TR16	20180305_TR16_trial_002	sleep	NS	0.5639843	2.795
wt_dual	wt_dual_TR16	20180305_TR16_trial_006	sleep	Gp	0.485689	5.31904761904762
wt_dual	wt_dual_TR16	20180305_TR16_trial_007	sleep	Gp	0.4852915	5.956
wt_dual	wt_dual_TR16	20180305_TR16_trial_008	sleep	Gp	0.4883236	5.34791666666667
wt_dual	wt_dual_TR16	20180305_TR16_trial_008	sleep	AS	0.3132782	6.05555555555555
wt_dual	wt_dual_TR16	20180305_TR16_trial_009	sleep	Gp	0.6224464	5.98550724637681
wt_dual	wt_dual_TR16	20180305_TR16_trial_010	sleep	Gp	0.5014025	6.15416666666668
wt_dual	wt_dual_TR16	20180305_TR16_trial_010	sleep	AS	0.4300638	4.02222222222224
wt_dual	wt_dual_TR16	20180305_TR16_trial_011	sleep	Gp	0.4585626	6.24722222222222
wt_dual	wt_dual_TR16	20180305_TR16_trial_012	sleep	Gp	1.243064	5.63333333333333
wt_dual	wt_dual_TR16	20180305_TR16_trial_013	sleep	Gp	0.3117322	4.91333333333334
wt_dual	wt_dual_TR16	20180305_TR16_trial_014	sleep	Gp	0.3994538	7.15
wt_dual	wt_dual_TR16	20180305_TR16_trial_015	sleep	Gp	0.4054778	5.04444444444452
wt_dual	wt_dual_TR16	20180305_TR16_trial_015	sleep	AS	0.4168384	7.70000000000002
wt_dual	wt_dual_TR16	20180305_TR16_trial_016	sleep	Gp	0.3862645	5.27777777777778
wt_dual	wt_dual_TR16	20180305_TR16_trial_016	sleep	AS	2.729342	4.43333333333334
wt_dual	wt_dual_TR16	20180305_TR16_trial_018	sleep	NS	0.3416282	1.80322580645161
wt_dual	wt_dual_TR16	20180305_TR16_trial_019	sleep	NS	0.3817562	2.67666666666667
wt_dual	wt_dual_TR16	20180305_TR16_trial_020	sleep	NS	0.2223417	1.11111111111112
wt_dual	wt_dual_TR15	20180116_TR15_trial_002	wake	Gp	1.239701	7.15079006772009
wt_dual	wt_dual_TR15	20180116_TR15_trial_002	wake	AS	1.778649	8.03100775193798
wt_dual	wt_dual_TR15	20180116_TR15_trial_003	wake	Gp	1.867261	7.54915693904021
wt_dual	wt_dual_TR15	20180116_TR15_trial_003	wake	AS	2.589543	7.5202380952381
wt_dual	wt_dual_TR15	20180116_TR15_trial_003	wake	NS	0.4243116	2.11690009337068
wt_dual	wt_dual_TR15	20180116_TR15_trial_005	wake	Gp	0.7838715	8.03634085213033
wt_dual	wt_dual_TR15	20180116_TR15_trial_005	wake	AS	0.9329831	8.4952380952381
wt_dual	wt_dual_TR15	20180116_TR15_trial_006	wake	Gp	1.573353	8.52386363636364
wt_dual	wt_dual_TR15	20180116_TR15_trial_006	wake	AS	2.767755	7.54275362318841
wt_dual	wt_dual_TR15	20180116_TR15_trial_017	sleep	Gp	0.9843439	6.83739837398374
wt_dual	wt_dual_TR15	20180116_TR15_trial_017	sleep	AS	2.08458	4.74444444444445
wt_dual	wt_dual_TR15	20180116_TR15_trial_018	sleep	Gp	0.7821493	6.28095238095237
wt_dual	wt_dual_TR15	20180116_TR15_trial_019	sleep	Gp	1.233709	6.5
wt_dual	wt_dual_TR15	20180116_TR15_trial_019	sleep	AS	1.008218	4
wt_dual	wt_dual_TR15	20180116_TR15_trial_020	sleep	Gp	0.5152494	4.69333333333334
wt_dual	wt_dual_TR15	20180116_TR15_trial_021	sleep	Gp	0.6463453	5.05555555555553
wt_dual	wt_dual_TR15	20180116_TR15_trial_021	sleep	AS	0.911763	3.80000000000001
wt_dual	wt_dual_TR15	20180130_TR15_trial_003	wake	Gp	0.9362145	7.38079365079365
wt_dual	wt_dual_TR15	20180130_TR15_trial_003	wake	AS	1.375106	8.21527777777778
wt_dual	wt_dual_TR15	20180130_TR15_trial_004	wake	Gp	0.6690487	6.91797283176593
wt_dual	wt_dual_TR15	20180130_TR15_trial_004	wake	AS	1.01801	7.81491228070175
wt_dual	wt_dual_TR15	20180130_TR15_trial_005	wake	Gp	1.349099	7.62723214285714
wt_dual	wt_dual_TR15	20180130_TR15_trial_005	wake	AS	1.779148	7.58444444444445
wt_dual	wt_dual_TR15	20180130_TR15_trial_005	wake	NS	0.2819232	2.19018970189702
wt_dual	wt_dual_TR15	20180130_TR15_trial_006	wake	Gp	0.8617893	8.20282381829343
wt_dual	wt_dual_TR15	20180130_TR15_trial_006	wake	AS	1.098707	8.17966666666666
wt_dual	wt_dual_TR15	20180130_TR15_trial_007	wake	Gp	0.8931222	8.62801932367151
wt_dual	wt_dual_TR15	20180130_TR15_trial_007	wake	AS	1.248105	9.17003058103975
wt_dual	wt_dual_TR15	20180130_TR15_trial_008	wake	Gp	0.5278949	6.5896174863388
wt_dual	wt_dual_TR15	20180130_TR15_trial_008	wake	AS	0.90567	5.85333333333333
wt_dual	wt_dual_TR15	20180130_TR15_trial_010	wake	Gp	0.9854716	9.47255747126437
wt_dual	wt_dual_TR15	20180130_TR15_trial_010	wake	AS	0.9594615	9.57560975609757
wt_dual	wt_dual_TR15	20180130_TR15_trial_010	wake	NS	0.3519017	2.90078247261345
wt_dual	wt_dual_TR15	20180204_TR15_trial_005	sleep	Gp	0.567312	5.41666666666667
wt_dual	wt_dual_TR15	20180204_TR15_trial_005	sleep	AS	0.009329462	4.98333333333331
wt_dual	wt_dual_TR15	20180204_TR15_trial_006	sleep	Gp	0.6424494	6.11183800623053
wt_dual	wt_dual_TR15	20180204_TR15_trial_006	sleep	AS	1.033359	6.95925925925925
wt_dual	wt_dual_TR15	20180204_TR15_trial_007	sleep	Gp	1.11584	9.58333333333334
wt_dual	wt_dual_TR15	20180204_TR15_trial_008	sleep	Gp	0.3459167	4.6138888888889
wt_dual	wt_dual_TR15	20180204_TR15_trial_008	sleep	AS	0.6653773	7.96666666666658
wt_dual	wt_dual_TR15	20180204_TR15_trial_009	sleep	Gp	0.5733764	6.49939393939394
wt_dual	wt_dual_TR15	20180204_TR15_trial_009	sleep	AS	0.5782947	8.38333333333333
wt_dual	wt_dual_TR15	20180204_TR15_trial_010	sleep	Gp	0.5947032	7.42282051282051
wt_dual	wt_dual_TR15	20180204_TR15_trial_010	sleep	AS	0.2130357	9.48611111111111
wt_dual	wt_dual_TR15	20180204_TR15_trial_011	sleep	NS	0.4230098	2.59251700680272
wt_dual	wt_dual_TR15	20180221_TR15_trial_003	sleep	Gp	0.6620435	7.12499999999998
wt_dual	wt_dual_TR15	20180221_TR15_trial_004	sleep	Gp	0.6693769	5.05
wt_dual	wt_dual_TR15	20180221_TR15_trial_007	sleep	NS	0.4612736	2.36709956709957
wt_dual	wt_dual_TR15	20180221_TR15_trial_008	sleep	NS	0.421371	2.05476190476191
wt_dual	wt_dual_TR15	20180221_TR15_trial_009	sleep	NS	0.4130768	1.88125
wt_dual	wt_dual_TR15	20180221_TR15_trial_010	sleep	NS	0.4381017	2.1989247311828
wt_dual	wt_dual_TR15	20180304_TR15_trial_001	sleep	Gp	0.5280913	6.20256410256409
wt_dual	wt_dual_TR15	20180304_TR15_trial_007	sleep	Gp	0.6218516	4.25698924731183
wt_dual	wt_dual_TR15	20180304_TR15_trial_010	sleep	Gp	0.3124497	5.93333333333334
wt_dual	wt_dual_TR15	20180304_TR15_trial_012	sleep	Gp	0.2442188	5.59444444444445
wt_dual	wt_dual_TR15	20180304_TR15_trial_013	sleep	NS	0.3196714	2.00753424657534
wt_dual	wt_dual_TR15	20180304_TR15_trial_014	sleep	NS	0.3067231	2.07142857142857
wt_dual	wt_dual_BL15	20180118_BL15_trial_008	sleep	Gp	1.003295	5.88333333333334
wt_dual	wt_dual_BL15	20180118_BL15_trial_008	sleep	NS	0.3597626	2.12539682539682
wt_dual	wt_dual_BL15	20180118_BL15_trial_010	sleep	Gp	1.053143	4.00833333333331
wt_dual	wt_dual_BL15	20180118_BL15_trial_010	sleep	NS	0.2339999	1.64166666666666
wt_dual	wt_dual_BL15	20180118_BL15_trial_013	sleep	Gp	0.8364244	3.39999999999998
wt_dual	wt_dual_BL15	20180118_BL15_trial_013	sleep	NS	0.4157219	2.76666666666666
wt_dual	wt_dual_BL15	20180118_BL15_trial_014	sleep	Gp	0.9037011	3.83333333333333
wt_dual	wt_dual_BL15	20180118_BL15_trial_014	sleep	NS	0.3460807	2.03529411764706
wt_dual	wt_dual_BL15	20180118_BL15_trial_019	sleep	NS	0.3860688	2.34358208955224
wt_dual	wt_dual_BL15	20180215_BL15_trial_001	sleep	Gp	0.4250571	4.37333333333333
wt_dual	wt_dual_BL15	20180215_BL15_trial_001	sleep	AS	0.7867298	3.16666666666663
wt_dual	wt_dual_BL15	20180215_BL15_trial_013	sleep	Gp	0.5772322	5.9936936936937
wt_dual	wt_dual_BL15	20180226_BL15_trial_007	wake	Gp	0.8798453	7.67827715355805
wt_dual	wt_dual_BL15	20180226_BL15_trial_007	wake	AS	1.404214	8.34623655913979
wt_dual	wt_dual_BL15	20180226_BL15_trial_008	wake	Gp	0.9970582	6.26843778383288
wt_dual	wt_dual_BL15	20180226_BL15_trial_008	wake	AS	1.527133	6.48586387434555
wt_dual	wt_dual_BL15	20180226_BL15_trial_009	wake	Gp	0.9185418	7.97220376522702
wt_dual	wt_dual_BL15	20180226_BL15_trial_009	wake	AS	1.80352	8.1936170212766
wt_dual	wt_dual_BL15	20180226_BL15_trial_010	wake	Gp	0.9017538	8.34592592592592
wt_dual	wt_dual_BL15	20180226_BL15_trial_010	wake	AS	1.795823	8.3342105263158
wt_dual	wt_dual_BL15	20180226_BL15_trial_010	wake	NS	0.2619851	2.11512944983819
wt_dual	wt_dual_BL15	20180226_BL15_trial_011	wake	Gp	0.7691069	7.10469992769342
wt_dual	wt_dual_BL15	20180226_BL15_trial_011	wake	AS	1.462261	7.43300653594771
wt_dual	wt_dual_BL15	20180226_BL15_trial_012	wake	Gp	1.005404	10.0971875
wt_dual	wt_dual_BL15	20180226_BL15_trial_012	wake	AS	1.390723	9.62185792349726
wt_dual	wt_dual_BL15	20180226_BL15_trial_012	wake	NS	0.2598113	2.70338409475465
wt_dual	wt_dual_BL15	20180226_BL15_trial_013	wake	Gp	0.8474	7.75754560530679
wt_dual	wt_dual_BL15	20180226_BL15_trial_013	wake	AS	1.77734	7.66111111111111
wt_dual	wt_dual_BL15	20180226_BL15_trial_013	wake	NS	0.3005112	2.27254901960784
wt_dual	wt_dual_BL15	20180226_BL15_trial_016	wake	Gp	1.572219	8.58529411764706
wt_dual	wt_dual_BL15	20180226_BL15_trial_016	wake	AS	2.634004	7.79824561403509
wt_dual	wt_dual_BL15	20180226_BL15_trial_016	wake	NS	0.2509942	2.3128010139417
wt_dual	wt_dual_BL15	20180226_BL15_trial_017	wake	Gp	1.147434	8.26824146981628
wt_dual	wt_dual_BL15	20180226_BL15_trial_017	wake	AS	1.717157	9.65185185185185
wt_dual	wt_dual_BL15	20180226_BL15_trial_018	wake	Gp	1.612351	7.76217948717949
wt_dual	wt_dual_BL15	20180226_BL15_trial_018	wake	AS	2.787664	8.24047619047619
wt_dual	wt_dual_NM16	20180119_NM16_trial_007	sleep	Gp	0.7773654	9.76666666666665
wt_dual	wt_dual_NM16	20180119_NM16_trial_008	sleep	Gp	0.7951188	2.93333333333334
wt_dual	wt_dual_NM16	20180119_NM16_trial_011	sleep	Gp	1.09585	4.48333333333333
wt_dual	wt_dual_NM16	20180119_NM16_trial_012	sleep	Gp	0.7117065	7.01666666666668
wt_dual	wt_dual_NM16	20180119_NM16_trial_012	sleep	AS	0.7536644	15.3333333333333
wt_dual	wt_dual_NM16	20180119_NM16_trial_013	sleep	Gp	0.9798896	6.23333333333332
wt_dual	wt_dual_NM16	20180119_NM16_trial_013	sleep	NS	0.4770605	2.06431718061674
wt_dual	wt_dual_NM16	20180119_NM16_trial_014	sleep	Gp	0.9209154	5.72222222222222
wt_dual	wt_dual_NM16	20180119_NM16_trial_014	sleep	NS	0.4553574	2.02254901960784
wt_dual	wt_dual_NM16	20180119_NM16_trial_017	sleep	NS	0.5497498	2.17380952380952
wt_dual	wt_dual_NM16	20180208_NM16_trial_002	wake	AS	1.127027	6.94888888888889
wt_dual	wt_dual_NM16	20180208_NM16_trial_006	wake	Gp	0.7205538	6.31951284087901
wt_dual	wt_dual_NM16	20180208_NM16_trial_006	wake	AS	1.015718	6.96628131021194
wt_dual	wt_dual_NM16	20180208_NM16_trial_007	wake	Gp	0.6710714	6.88028100775194
wt_dual	wt_dual_NM16	20180208_NM16_trial_007	wake	AS	1.244633	8.07843137254902
wt_dual	wt_dual_NM16	20180208_NM16_trial_009	wake	Gp	1.179881	7.28009035172635
wt_dual	wt_dual_NM16	20180208_NM16_trial_009	wake	AS	1.591039	6.84604519774011
wt_dual	wt_dual_NM16	20180208_NM16_trial_009	wake	NS	0.4730569	2.25522875816994
wt_dual	wt_dual_NM16	20180208_NM16_trial_010	sleep	Gp	0.6892342	5.49166666666666
wt_dual	wt_dual_NM16	20180208_NM16_trial_011	sleep	Gp	0.6373569	6.47333333333333
wt_dual	wt_dual_NM16	20180208_NM16_trial_011	sleep	AS	1.03239	5.01111111111109
wt_dual	wt_dual_NM16	20180208_NM16_trial_014	sleep	Gp	0.5862731	5.70546448087432
wt_dual	wt_dual_NM16	20180208_NM16_trial_014	sleep	AS	0.83505	8.05000000000002
wt_dual	wt_dual_NM16	20180208_NM16_trial_015	sleep	Gp	0.6020615	6.75522522522522
wt_dual	wt_dual_NM16	20180208_NM16_trial_015	sleep	AS	0.771232	7.22105263157895
wt_dual	wt_dual_NM16	20180208_NM16_trial_017	sleep	Gp	0.6291409	5.55066666666667
wt_dual	wt_dual_NM16	20180208_NM16_trial_017	sleep	AS	2.854181	4.80000000000001
wt_dual	wt_dual_NM16	20180208_NM16_trial_018	sleep	Gp	0.4857973	5.30024154589372
wt_dual	wt_dual_NM16	20180208_NM16_trial_018	sleep	AS	0.4701787	8.54166666666668
wt_dual	wt_dual_NM16	20180208_NM16_trial_021	sleep	Gp	0.4584307	5.79166666666667
wt_dual	wt_dual_NM16	20180208_NM16_trial_021	sleep	AS	0.3328091	5.7
wt_dual	wt_dual_NM16	20180208_NM16_trial_022	sleep	Gp	0.4381946	7.00769230769231
wt_dual	wt_dual_NM16	20180208_NM16_trial_022	sleep	AS	0.2380935	7.09999999999999
wt_dual	wt_dual_NM16	20180208_NM16_trial_023	sleep	Gp	0.4948251	6.32820512820513
wt_dual	wt_dual_NM16	20180208_NM16_trial_024	sleep	Gp	0.6693282	5.73168724279835
wt_dual	wt_dual_NM16	20180208_NM16_trial_024	sleep	AS	1.039997	5.70740740740741
wt_dual	wt_dual_NM16	20180222_NM16_1_trial_002	sleep	Gp	0.6264536	5.71203703703703
wt_dual	wt_dual_NM16	20180222_NM16_1_trial_002	sleep	AS	0.4011678	4.31111111111111
wt_dual	wt_dual_NM16	20180222_NM16_1_trial_002	sleep	NS	0.3152469	2.30656565656565
wt_dual	wt_dual_NM16	20180222_NM16_1_trial_003	sleep	Gp	0.236755	4.23333333333333
wt_dual	wt_dual_NM16	20180222_NM16_1_trial_003	sleep	NS	0.224035	2.14444444444445
wt_dual	wt_dual_NM16	20180222_NM16_1_trial_004	sleep	Gp	0.3994035	6.16296296296297
wt_dual	wt_dual_NM16	20180222_NM16_1_trial_004	sleep	NS	0.1665537	2.50694444444445
wt_dual	wt_dual_NM16	20180222_NM16_1_trial_005	sleep	Gp	0.8130647	4.91666666666666
wt_dual	wt_dual_NM16	20180222_NM16_1_trial_005	sleep	NS	0.3126683	2.33503401360544
wt_dual	wt_dual_NM16	20180222_NM16_1_trial_006	sleep	Gp	0.6291378	3.89999999999999
wt_dual	wt_dual_NM16	20180222_NM16_1_trial_006	sleep	NS	0.3146053	2.23994910941476
wt_dual	wt_dual_NM16	20180222_NM16_2_trial_001	sleep	Gp	0.737543	5.63049645390071
wt_dual	wt_dual_NM16	20180222_NM16_2_trial_001	sleep	AS	1.199888	5.17222222222222
wt_dual	wt_dual_NM16	20180222_NM16_2_trial_002	sleep	Gp	0.5254582	5.72063492063493
wt_dual	wt_dual_NM16	20180222_NM16_2_trial_002	sleep	AS	0.5782267	4.78
wt_dual	wt_dual_NM16	20180222_NM16_2_trial_003	sleep	Gp	0.7048953	5.77048458149779
wt_dual	wt_dual_NM16	20180222_NM16_2_trial_003	sleep	AS	0.7908824	7.74444444444444
wt_dual	wt_dual_NM16	20180222_NM16_2_trial_004	sleep	Gp	0.6447765	5.64656084656085
wt_dual	wt_dual_NM16	20180222_NM16_2_trial_004	sleep	AS	0.8243676	5.31111111111111
wt_dual	wt_dual_NM16	20180225_NM16_trial_001	wake	Gp	0.7388297	6.50865497076023
wt_dual	wt_dual_NM16	20180225_NM16_trial_001	wake	AS	1.834844	6.9516339869281
wt_dual	wt_dual_NM16	20180225_NM16_trial_001	wake	NS	0.1850756	2.07286821705426
wt_dual	wt_dual_NM16	20180225_NM16_trial_003	wake	Gp	0.6947447	6.94068241469817
wt_dual	wt_dual_NM16	20180225_NM16_trial_003	wake	AS	1.99843	6.75555555555556
wt_dual	wt_dual_NM16	20180225_NM16_trial_004	wake	Gp	0.8353863	7.61802935010482
wt_dual	wt_dual_NM16	20180225_NM16_trial_004	wake	AS	1.419502	8.85303030303031
wt_dual	wt_dual_NM16	20180225_NM16_trial_005	wake	Gp	0.7398277	7.99027409372236
wt_dual	wt_dual_NM16	20180225_NM16_trial_005	wake	AS	0.981487	7.85811965811966
wt_dual	wt_dual_NM16	20180225_NM16_trial_005	wake	NS	0.2155814	2.74761904761905
wt_dual	wt_dual_NM16	20180225_NM16_trial_007	wake	Gp	0.5280554	6.50217864923748
wt_dual	wt_dual_NM16	20180225_NM16_trial_007	wake	AS	0.6549897	10.7527777777778
wt_dual	wt_dual_NM16	20180225_NM16_trial_009	wake	Gp	0.5052968	6.96379176379176
wt_dual	wt_dual_NM16	20180225_NM16_trial_009	wake	AS	0.3506628	7.66344086021506
wt_dual	wt_dual_NM16	20180225_NM16_trial_009	wake	NS	0.1787464	2.67822222222222
wt_dual	wt_dual_NM16	20180225_NM16_trial_010	wake	Gp	0.6551768	6.3959168522643
wt_dual	wt_dual_NM16	20180225_NM16_trial_010	wake	AS	1.569695	7.34248366013072
wt_dual	wt_dual_NM16	20180225_NM16_trial_011	wake	Gp	0.946507	9.35957161981258
wt_dual	wt_dual_NM16	20180225_NM16_trial_011	wake	AS	1.499624	8.7275641025641
wt_dual	wt_dual_NM16	20180225_NM16_trial_012	wake	Gp	1.008578	9.66790582403965
wt_dual	wt_dual_NM16	20180225_NM16_trial_012	wake	AS	1.116267	9.45916666666667
wt_dual	wt_dual_NM16	20180225_NM16_trial_012	wake	NS	0.2515223	2.21194029850746
wt_dual	wt_dual_NM16	20180225_NM16_trial_013	wake	Gp	0.853502	8.7588141025641
wt_dual	wt_dual_NM16	20180225_NM16_trial_013	wake	AS	0.9420334	9.17424242424242
wt_dual	wt_dual_NM16	20180225_NM16_trial_013	wake	NS	0.166922	2.682874617737
wt_dual	wt_dual_NM16	20180225_NM16_trial_016	wake	Gp	0.8711823	7.28586419753086
wt_dual	wt_dual_NM16	20180225_NM16_trial_016	wake	AS	1.256953	7.49156862745098
wt_dual	wt_dual_NM16	20180225_NM16_trial_017	wake	Gp	0.6944814	8.28716049382716
wt_dual	wt_dual_NM16	20180225_NM16_trial_017	wake	AS	1.18289	7.92304761904762
wt_dual	wt_dual_NM16	20180225_NM16_trial_017	wake	NS	0.2145138	2.27290930506479
wt_dual	wt_dual_NM16	20180225_NM16_trial_018	wake	Gp	0.7083348	6.36671041119861
wt_dual	wt_dual_NM16	20180225_NM16_trial_018	wake	AS	1.412317	6.14628099173554
wt_dual	wt_dual_NM16	20180225_NM16_trial_019	wake	Gp	0.6634691	6.38390151515151
wt_dual	wt_dual_NM16	20180225_NM16_trial_019	wake	AS	1.357249	7.07353951890034
wt_dual	wt_dual_NM16	20180225_NM16_trial_021	wake	Gp	0.7553204	7.07393808495321
wt_dual	wt_dual_NM16	20180225_NM16_trial_021	wake	AS	1.579431	6.86433333333333
wt_dual	wt_dual_NM16	20180225_NM16_trial_021	wake	NS	0.4245534	2.98028673835126
wt_dual	wt_dual_TL16	20180120_TL16_trial_008	sleep	Gp	0.7172567	4.35238095238095
wt_dual	wt_dual_TL16	20180120_TL16_trial_009	sleep	Gp	0.9064973	6.83333333333333
wt_dual	wt_dual_TL16	20180120_TL16_trial_009	sleep	AS	0.3411729	5.7166666666667
wt_dual	wt_dual_TL16	20180120_TL16_trial_010	sleep	Gp	0.3761781	2.80000000000001
wt_dual	wt_dual_TL16	20180120_TL16_trial_011	sleep	Gp	0.6724257	6.18333333333334
wt_dual	wt_dual_TL16	20180120_TL16_trial_012	sleep	Gp	0.4685978	5.49151515151515
wt_dual	wt_dual_TL16	20180120_TL16_trial_012	sleep	AS	1.441416	8.40000000000001
wt_dual	wt_dual_TL16	20180120_TL16_trial_013	sleep	Gp	0.4910375	5.60364583333334
wt_dual	wt_dual_TL16	20180120_TL16_trial_013	sleep	AS	0.3205977	5.06666666666668
wt_dual	wt_dual_TL16	20180120_TL16_trial_014	sleep	Gp	0.6310294	5.69333333333333
wt_dual	wt_dual_TL16	20180120_TL16_trial_014	sleep	AS	0.552455	4.84444444444445
wt_dual	wt_dual_TL16	20180120_TL16_trial_015	sleep	Gp	0.842514	4.80000000000001
wt_dual	wt_dual_TL16	20180120_TL16_trial_015	sleep	NS	0.3550875	2.01363636363636
wt_dual	wt_dual_TL16	20180120_TL16_trial_016	sleep	Gp	0.4346338	4.58
wt_dual	wt_dual_TL16	20180120_TL16_trial_016	sleep	AS	0.3164513	3.9666666666667
wt_dual	wt_dual_TL16	20180203_TL16_trial_007	sleep	Gp	0.7204399	7.09166666666665
wt_dual	wt_dual_TL16	20180203_TL16_trial_008	sleep	Gp	0.4342673	4.56666666666666
wt_dual	wt_dual_TL16	20180203_TL16_trial_009	sleep	Gp	0.414553	6.51666666666668
wt_dual	wt_dual_TL16	20180203_TL16_trial_010	sleep	Gp	0.4846654	5.59047619047619
wt_dual	wt_dual_TL16	20180203_TL16_trial_011	sleep	AS	0.3060215	5.5333333333333
wt_dual	wt_dual_TL16	20180203_TL16_trial_012	sleep	Gp	0.4763505	4.06666666666669
wt_dual	wt_dual_TL16	20180203_TL16_trial_014	sleep	AS	0.5160713	7.43333333333334
wt_dual	wt_dual_TL16	20180203_TL16_trial_016	sleep	Gp	0.5734644	4.73333333333334
wt_dual	wt_dual_TL16	20180203_TL16_trial_017	sleep	Gp	0.3702365	4.06666666666669
wt_dual	wt_dual_TL16	20180203_TL16_trial_020	sleep	Gp	0.3016841	3.45000000000001
wt_dual	wt_dual_TL16	20180203_TL16_trial_021	sleep	Gp	0.4381032	5.32857142857144
wt_dual	wt_dual_TL16	20180203_TL16_trial_021	sleep	AS	0.28001	9.70000000000002
wt_dual	wt_dual_TL16	20180203_TL16_trial_022	sleep	Gp	0.5169703	7.03083333333334
wt_dual	wt_dual_TL16	20180203_TL16_trial_022	sleep	AS	0.2977207	6.40000000000001
wt_dual	wt_dual_TL16	20180203_TL16_trial_023	sleep	Gp	0.4035835	4.93333333333333
wt_dual	wt_dual_TL16	20180203_TL16_trial_024	sleep	Gp	0.4742573	5.4074074074074
wt_dual	wt_dual_TL16	20180203_TL16_trial_025	sleep	Gp	0.5748264	6.72758620689655
wt_dual	wt_dual_TL16	20180203_TL16_trial_025	sleep	AS	1.297852	14.25
wt_dual	wt_dual_TL16	20180211_TL16_trial_002	sleep	Gp	0.5644159	5.78666666666666
wt_dual	wt_dual_TL16	20180211_TL16_trial_002	sleep	AS	0.6317575	7.76666666666665
wt_dual	wt_dual_TL16	20180211_TL16_trial_003	sleep	Gp	0.6472464	5.8
wt_dual	wt_dual_TL16	20180211_TL16_trial_003	sleep	AS	0.8676872	7.02222222222222
wt_dual	wt_dual_TL16	20180211_TL16_trial_005	sleep	Gp	0.5049008	5.78333333333334
wt_dual	wt_dual_TL16	20180211_TL16_trial_005	sleep	NS	0.2307187	1.89417249417249
wt_dual	wt_dual_TL16	20180211_TL16_trial_006	sleep	Gp	0.7498194	6.56756756756757
wt_dual	wt_dual_TL16	20180211_TL16_trial_006	sleep	AS	0.4659162	5.63333333333333
wt_dual	wt_dual_TL16	20180211_TL16_trial_007	sleep	Gp	0.5041281	5.47101449275362
wt_dual	wt_dual_TL16	20180211_TL16_trial_009	sleep	Gp	0.4426498	5.85310734463277
wt_dual	wt_dual_TL16	20180211_TL16_trial_013	sleep	Gp	0.8676525	8.12108843537415
wt_dual	wt_dual_TL16	20180211_TL16_trial_013	sleep	AS	0.9553511	8.28245614035088
wt_dual	wt_dual_TL16	20180211_TL16_trial_015	sleep	NS	0.3186015	2.19529411764706
wt_dual	wt_dual_TL16	20180225_TL16_trial_001	wake	Gp	0.5351933	6.5467032967033
wt_dual	wt_dual_TL16	20180225_TL16_trial_001	wake	AS	0.9373009	7.36893939393939
wt_dual	wt_dual_TL16	20180225_TL16_trial_002	wake	Gp	0.7578598	6.76612903225807
wt_dual	wt_dual_TL16	20180225_TL16_trial_002	wake	AS	1.799456	8.13188405797102
wt_dual	wt_dual_TL16	20180225_TL16_trial_003	wake	Gp	0.7077824	7.59454545454546
wt_dual	wt_dual_TL16	20180225_TL16_trial_003	wake	AS	1.332228	6.97850241545894
wt_dual	wt_dual_TL16	20180225_TL16_trial_004	wake	NS	0.2027942	2.32313725490196
wt_dual	wt_dual_TL16	20180225_TL16_trial_005	wake	Gp	0.6930396	5.87857142857143
wt_dual	wt_dual_TL16	20180225_TL16_trial_005	wake	AS	1.310825	7.10599999999999
wt_dual	wt_dual_TL16	20180225_TL16_trial_006	wake	Gp	0.5806079	6.62626728110599
wt_dual	wt_dual_TL16	20180225_TL16_trial_006	wake	AS	1.239913	6.90650406504065
wt_dual	wt_dual_TL16	20180225_TL16_trial_007	wake	Gp	0.6787559	5.74072769953051
wt_dual	wt_dual_TL16	20180225_TL16_trial_007	wake	AS	1.38593	5.39076305220883
wt_dual	wt_dual_TL16	20180225_TL16_trial_008	wake	Gp	0.829437	6.46100628930818
wt_dual	wt_dual_TL16	20180225_TL16_trial_008	wake	AS	1.757697	7.65844155844155
wt_dual	wt_dual_TL16	20180225_TL16_trial_009	wake	Gp	0.703149	6.33653406492912
wt_dual	wt_dual_TL16	20180225_TL16_trial_009	wake	AS	1.854537	6.44802867383512
wt_dual	wt_dual_TL16	20180225_TL16_trial_010	wake	Gp	0.743594	5.79007092198582
wt_dual	wt_dual_TL16	20180225_TL16_trial_010	wake	AS	2.429574	5.92416666666666
wt_dual	wt_dual_TL16	20180225_TL16_trial_011	wake	Gp	0.7926293	5.72235609103079
wt_dual	wt_dual_TL16	20180225_TL16_trial_011	wake	AS	1.803497	6.56029411764705
wt_dual	wt_dual_TL16	20180225_TL16_trial_012	wake	Gp	0.9896042	7.17170462387854
wt_dual	wt_dual_TL16	20180225_TL16_trial_012	wake	AS	1.665514	6.93913043478261
wt_dual	wt_dual_TL16	20180225_TL16_trial_012	wake	NS	0.2338011	2.38093781855249
wt_dual	wt_dual_TL16	20180225_TL16_trial_015	wake	Gp	1.122164	7.7098138747885
wt_dual	wt_dual_TL16	20180225_TL16_trial_015	wake	AS	1.753927	7.09166666666666
wt_dual	wt_dual_TL16	20180225_TL16_trial_015	wake	NS	0.1930944	2.04985250737463
wt_dual	wt_dual_TL16	20180306_TL16_trial_005	sleep	Gp	0.6216654	6.51136363636362
wt_dual	wt_dual_TL16	20180306_TL16_trial_005	sleep	AS	1.242861	7.9857142857143
wt_dual	wt_dual_TL16	20180306_TL16_trial_006	sleep	Gp	0.6184704	4.93333333333332
wt_dual	wt_dual_TL16	20180306_TL16_trial_006	sleep	NS	0.3192123	1.91066666666667
wt_dual	wt_dual_TL16	20180306_TL16_trial_007	sleep	NS	0.2875133	2.12142857142857
wt_dual	wt_dual_TL16	20180306_TL16_trial_008	sleep	Gp	0.6435094	12.7333333333333
wt_dual	wt_dual_TL16	20180306_TL16_trial_008	sleep	NS	0.2878541	1.8168458781362
wt_dual	wt_dual_TL16	20180306_TL16_trial_009	sleep	NS	0.2726728	1.92261208576998
wt_dual	wt_dual_TL16	20180306_TL16_trial_010	sleep	NS	0.2510386	1.80886075949367
wt_dual	wt_dual_TL16	20180306_TL16_trial_011	sleep	Gp	0.6262761	5.90833333333335
wt_dual	wt_dual_TL16	20180306_TL16_trial_011	sleep	NS	0.2337125	1.98833333333333
wt_dual	wt_dual_TL16	20180306_TL16_trial_012	sleep	Gp	0.3342511	5.25555555555554
wt_dual	wt_dual_TL16	20180306_TL16_trial_014	sleep	Gp	0.5453556	7.31666666666668
wt_dual	wt_dual_TL16	20180306_TL16_trial_015	sleep	Gp	0.3850086	4.61666666666667
wt_dual	wt_dual_TL16	20180306_TL16_trial_016	sleep	Gp	0.5610902	5.80476190476191
wt_dual	wt_dual_TL16	20180306_TL16_trial_017	sleep	Gp	0.2835148	3.48333333333335
wt_dual	wt_dual_TL16	20180306_TL16_trial_018	sleep	Gp	0.4714241	4.94888888888889
wt_dual	wt_dual_TL16	20180306_TL16_trial_018	sleep	AS	0.7794651	9.76666666666668
wt_dual	wt_dual_TL16	20180306_TL16_trial_019	sleep	Gp	0.7154944	5.35424836601307
wt_dual	wt_dual_TL16	20180306_TL16_trial_019	sleep	AS	0.7754298	9.54666666666669
wt_dual	wt_dual_TL16	20180306_TL16_trial_020	sleep	Gp	0.398542	8.34444444444445
wt_dual	wt_dual_TL16	20180306_TL16_trial_020	sleep	AS	0.8786256	9.93333333333334
wt_dual	wt_dual_TL16	20180306_TL16_trial_021	sleep	Gp	0.4868522	10.5
wt_dual	wt_dual_TL15	20180121_TL15_trial_001	wake	Gp	0.5591908	7.78592592592593
wt_dual	wt_dual_TL15	20180121_TL15_trial_001	wake	AS	0.954514	9.23118279569892
wt_dual	wt_dual_TL15	20180121_TL15_trial_001	wake	NS	0.252172	2.48625336927224
wt_dual	wt_dual_TL15	20180121_TL15_trial_002	wake	Gp	0.864643	6.82210884353742
wt_dual	wt_dual_TL15	20180121_TL15_trial_002	wake	AS	1.397586	6.21944444444445
wt_dual	wt_dual_TL15	20180121_TL15_trial_002	wake	NS	0.4614898	2.17964655697745
wt_dual	wt_dual_TL15	20180121_TL15_trial_003	wake	Gp	0.7280301	7.43165266106443
wt_dual	wt_dual_TL15	20180121_TL15_trial_003	wake	AS	1.259208	8.51444444444444
wt_dual	wt_dual_TL15	20180121_TL15_trial_003	wake	NS	0.3270026	2.2282208588957
wt_dual	wt_dual_TL15	20180121_TL15_trial_004	wake	Gp	0.9545833	8.02792792792793
wt_dual	wt_dual_TL15	20180121_TL15_trial_004	wake	AS	1.450845	8.13333333333333
wt_dual	wt_dual_TL15	20180121_TL15_trial_005	wake	Gp	0.6159548	7.40174174174174
wt_dual	wt_dual_TL15	20180121_TL15_trial_005	wake	AS	0.6724896	8.23472222222222
wt_dual	wt_dual_TL15	20180121_TL15_trial_008	wake	Gp	0.7124344	6.87716049382717
wt_dual	wt_dual_TL15	20180121_TL15_trial_008	wake	AS	1.008121	9.75714285714284
wt_dual	wt_dual_TL15	20180121_TL15_trial_009	wake	Gp	0.4978292	5.25542168674699
wt_dual	wt_dual_TL15	20180121_TL15_trial_009	wake	AS	1.139534	5.13888888888889
wt_dual	wt_dual_TL15	20180121_TL15_trial_011	wake	Gp	1.029543	6.69408284023668
wt_dual	wt_dual_TL15	20180121_TL15_trial_011	wake	AS	1.586856	6.1
wt_dual	wt_dual_TL15	20180121_TL15_trial_012	wake	Gp	0.6204003	6.18611111111111
wt_dual	wt_dual_TL15	20180121_TL15_trial_012	wake	AS	0.6179906	7.59166666666667
wt_dual	wt_dual_TL15	20180121_TL15_trial_014	wake	Gp	0.4452564	5.09166666666666
wt_dual	wt_dual_TL15	20180121_TL15_trial_014	wake	AS	0.4635145	5.47222222222224
wt_dual	wt_dual_TL15	20180121_TL15_trial_016	wake	Gp	1.272306	6.69866666666667
wt_dual	wt_dual_TL15	20180121_TL15_trial_016	wake	AS	2.744017	7.01025641025641
wt_dual	wt_dual_TL15	20180121_TL15_trial_016	wake	NS	0.30057	1.97565463552725
wt_dual	wt_dual_TL15	20180121_TL15_trial_017	wake	Gp	1.354938	6.94766666666667
wt_dual	wt_dual_TL15	20180121_TL15_trial_017	wake	AS	2.460829	6.18518518518518
wt_dual	wt_dual_TL15	20180121_TL15_trial_017	wake	NS	0.2794744	1.94961538461539
wt_dual	wt_dual_TL15	20180121_TL15_trial_018	wake	Gp	1.000703	8.12636534839925
wt_dual	wt_dual_TL15	20180121_TL15_trial_018	wake	AS	1.189548	7.50820512820513
wt_dual	wt_dual_TL15	20180121_TL15_trial_018	wake	NS	0.2543746	2.02686567164179
wt_dual	wt_dual_TL15	20180121_TL15_trial_019	wake	Gp	0.7295171	7.86140350877193
wt_dual	wt_dual_TL15	20180121_TL15_trial_019	wake	AS	1.298655	8.0875
wt_dual	wt_dual_TL15	20180121_TL15_trial_019	wake	NS	0.4925839	2.1308908045977
wt_dual	wt_dual_TL15	20180202_TL15_trial_009	sleep	Gp	0.581534	7.61428571428573
wt_dual	wt_dual_TL15	20180202_TL15_trial_019	sleep	Gp	0.3855863	4.53333333333334
wt_dual	wt_dual_TL15	20180202_TL15_trial_020	sleep	Gp	0.6899374	7.49999999999998
wt_dual	wt_dual_TL15	20180202_TL15_trial_020	sleep	NS	0.3088749	2.14658385093168
wt_dual	wt_dual_TL15	20180202_TL15_trial_021	sleep	Gp	0.4905535	5.60000000000002
wt_dual	wt_dual_TL15	20180202_TL15_trial_021	sleep	NS	0.3288664	2.11151515151515
wt_dual	wt_dual_TL15	20180202_TL15_trial_022	sleep	NS	0.3468035	2.19701492537313
wt_dual	wt_dual_TL15	20180202_TL15_trial_023	sleep	NS	0.2896889	2.06834733893558
wt_dual	wt_dual_TL15	20180202_TL15_trial_024	sleep	Gp	0.7423348	6.03333333333336
wt_dual	wt_dual_TL15	20180202_TL15_trial_024	sleep	NS	0.2918091	2.17525925925926
wt_dual	wt_dual_TL15	20180202_TL15_trial_025	sleep	Gp	0.5421537	5.26666666666665
wt_dual	wt_dual_TL15	20180202_TL15_trial_025	sleep	NS	0.2914351	2.14838709677419
wt_dual	wt_dual_TL15	20180202_TL15_trial_026	sleep	Gp	0.6064817	4.3
wt_dual	wt_dual_TL15	20180202_TL15_trial_026	sleep	NS	0.306942	2.10216049382716
wt_dual	wt_dual_TL15	20180205_TL15_trial_001	sleep	Gp	0.4914121	5.52866666666667
wt_dual	wt_dual_TL15	20180205_TL15_trial_001	sleep	AS	0.4959631	10.05
wt_dual	wt_dual_TL15	20180205_TL15_trial_002	sleep	Gp	0.6131558	6.2263440860215
wt_dual	wt_dual_TL15	20180205_TL15_trial_002	sleep	AS	0.3386302	9.05000000000003
wt_dual	wt_dual_TL15	20180205_TL15_trial_003	sleep	Gp	0.4797174	5.59673202614379
wt_dual	wt_dual_TL15	20180205_TL15_trial_003	sleep	AS	1.506296	7.68333333333333
wt_dual	wt_dual_TL15	20180205_TL15_trial_005	sleep	Gp	0.6545778	6.59466666666667
wt_dual	wt_dual_TL15	20180205_TL15_trial_005	sleep	NS	0.1905171	2.05789473684211
wt_dual	wt_dual_TL15	20180205_TL15_trial_006	sleep	Gp	0.5336563	5.31333333333333
wt_dual	wt_dual_TL15	20180205_TL15_trial_006	sleep	AS	0.8649054	5.76666666666665
wt_dual	wt_dual_TL15	20180205_TL15_trial_006	sleep	NS	0.2326563	2.26111111111111
wt_dual	wt_dual_TL15	20180205_TL15_trial_010	sleep	Gp	0.6975507	5.97351851851852
wt_dual	wt_dual_TL15	20180205_TL15_trial_010	sleep	AS	0.7800602	6.72083333333334
wt_dual	wt_dual_TL15	20180205_TL15_trial_010	sleep	NS	0.1982154	1.79920634920635
wt_dual	wt_dual_TL15	20180205_TL15_trial_011	sleep	Gp	0.6672664	6.14806451612903
wt_dual	wt_dual_TL15	20180205_TL15_trial_011	sleep	AS	0.4929234	6.92727272727272
wt_dual	wt_dual_TL15	20180205_TL15_trial_011	sleep	NS	0.1770829	2.29230769230769
wt_dual	wt_dual_TL15	20180205_TL15_trial_012	sleep	Gp	0.6699504	5.41790633608815
wt_dual	wt_dual_TL15	20180205_TL15_trial_012	sleep	AS	0.6936693	5.74
wt_dual	wt_dual_TL15	20180205_TL15_trial_012	sleep	NS	0.1949282	1.62222222222223
wt_dual	wt_dual_TL15	20180205_TL15_trial_013	sleep	Gp	0.6467455	6.10752688172044
wt_dual	wt_dual_TL15	20180205_TL15_trial_013	sleep	AS	1.420617	8.85833333333333
wt_dual	wt_dual_TL15	20180205_TL15_trial_018	sleep	Gp	0.9135566	6.81754385964912
wt_dual	wt_dual_TL15	20180205_TL15_trial_018	sleep	AS	1.683062	6
wt_dual	wt_dual_TL15	20180205_TL15_trial_018	sleep	NS	0.307377	2.00222222222222
wt_dual	wt_dual_TL15	20180205_TL15_trial_019	sleep	Gp	0.9490185	7.47952380952381
wt_dual	wt_dual_TL15	20180205_TL15_trial_019	sleep	AS	0.8319585	5.98484848484848
wt_dual	wt_dual_TL15	20180205_TL15_trial_019	sleep	NS	0.3760195	2.30048309178744
wt_dual	wt_dual_TL15	20180205_TL15_trial_020	sleep	Gp	0.6887994	5.99215686274509
wt_dual	wt_dual_TL15	20180205_TL15_trial_020	sleep	NS	0.3458669	2.07466666666667
wt_dual	wt_dual_TL15	20180205_TL15_trial_021	sleep	Gp	0.8224797	6.89964157706094
wt_dual	wt_dual_TL15	20180205_TL15_trial_021	sleep	AS	0.800958	7.34583333333333
wt_dual	wt_dual_TL15	20180205_TL15_trial_022	sleep	Gp	0.6924531	5.17777777777778
wt_dual	wt_dual_TL15	20180205_TL15_trial_022	sleep	AS	1.817382	3.23333333333335
wt_dual	wt_dual_TL15	20180205_TL15_trial_023	sleep	Gp	0.7157979	5.4298245614035
wt_dual	wt_dual_TL15	20180205_TL15_trial_023	sleep	AS	0.3435873	8.90000000000003
wt_dual	wt_dual_TL15	20180214_TL15_trial_008	sleep	Gp	0.6648247	6.70691823899372
wt_dual	wt_dual_TL15	20180214_TL15_trial_008	sleep	AS	1.552242	7.41333333333333
wt_dual	wt_dual_TL15	20180214_TL15_trial_008	sleep	NS	0.2943901	2.05853658536586
wt_dual	wt_dual_TL15	20180214_TL15_trial_013	sleep	AS	0.5245664	7.43333333333334
wt_dual	wt_dual_TL15	20180214_TL15_trial_014	sleep	AS	0.1364805	9.68888888888887
wt_dual	wt_dual_TL15	20180214_TL15_trial_016	sleep	Gp	0.4015691	5.58382838283828
wt_dual	wt_dual_TL15	20180214_TL15_trial_016	sleep	AS	0.6525263	6.64166666666665
wt_dual	wt_dual_TL15	20180214_TL15_trial_017	sleep	Gp	0.5455385	5.04313725490196
wt_dual	wt_dual_TL15	20180214_TL15_trial_017	sleep	AS	1.417237	5.87142857142857
wt_dual	wt_dual_TL15	20180214_TL15_trial_018	sleep	Gp	0.6152233	6.26507936507936
wt_dual	wt_dual_TL15	20180214_TL15_trial_018	sleep	AS	0.9839082	7.26666666666665
wt_dual	wt_dual_TL15	20180214_TL15_trial_019	sleep	Gp	0.6022767	6.79795918367348
wt_dual	wt_dual_TL15	20180214_TL15_trial_020	sleep	Gp	0.7392237	7.04875
wt_dual	wt_dual_TL15	20180214_TL15_trial_020	sleep	AS	0.7824324	23.8
wt_dual	wt_dual_TL15	20180214_TL15_trial_021	sleep	Gp	0.5547509	5.42598039215686
wt_dual	wt_dual_TL15	20180214_TL15_trial_021	sleep	AS	0.7149817	5.33333333333334
wt_dual	wt_dual_TL15	20180214_TL15_trial_021	sleep	NS	0.3304249	2.25192878338279
wt_dual	wt_dual_TL15	20180228_TL15_trial_008	sleep	Gp	0.4498967	7.86851851851851
wt_dual	wt_dual_TL15	20180228_TL15_trial_008	sleep	AS	0.6174074	6.70000000000005
wt_dual	wt_dual_TL15	20180228_TL15_trial_008	sleep	NS	0.2158185	2.00327683615819
wt_dual	wt_dual_TL15	20180228_TL15_trial_009	sleep	Gp	0.5922641	6.592
wt_dual	wt_dual_TL15	20180228_TL15_trial_009	sleep	AS	0.8072089	6.68333333333334
wt_dual	wt_dual_TL15	20180228_TL15_trial_009	sleep	NS	0.1739489	2.02777777777778
wt_dual	wt_dual_TL15	20180228_TL15_trial_010	sleep	Gp	0.4737	5.72083333333333
wt_dual	wt_dual_TL15	20180228_TL15_trial_010	sleep	AS	0.9766281	5.30000000000001
wt_dual	wt_dual_TL15	20180228_TL15_trial_010	sleep	NS	0.1622111	2.13484848484848
wt_dual	wt_dual_TL15	20180228_TL15_trial_012	sleep	Gp	0.772903	9.95238095238094
wt_dual	wt_dual_TL15	20180228_TL15_trial_012	sleep	AS	0.8985696	10.0166666666666
wt_dual	wt_dual_TL15	20180228_TL15_trial_012	sleep	NS	0.1565049	2.15689655172414
wt_dual	wt_dual_TL15	20180228_TL15_trial_013	sleep	Gp	0.7946719	7.11666666666666
wt_dual	wt_dual_TL15	20180228_TL15_trial_013	sleep	NS	0.3094718	1.90897435897436
wt_dual	wt_dual_TL15	20180228_TL15_trial_015	sleep	Gp	0.8030537	6.85166666666666
wt_dual	wt_dual_TL15	20180228_TL15_trial_015	sleep	AS	0.5279006	7.38333333333333
wt_dual	wt_dual_TL15	20180228_TL15_trial_015	sleep	NS	0.3291845	1.82643678160919
wt_dual	wt_dual_TL15	20180228_TL15_trial_016	sleep	Gp	0.4316339	6.19047619047618
wt_dual	wt_dual_TL15	20180228_TL15_trial_016	sleep	AS	0.3188546	7.53333333333333
wt_dual	wt_dual_TL15	20180228_TL15_trial_018	sleep	Gp	0.3728721	6.64149659863946
wt_dual	wt_dual_TL15	20180228_TL15_trial_018	sleep	AS	1.036639	9.71666666666667
wt_dual	wt_dual_TL15	20180228_TL15_trial_019	sleep	Gp	0.510231	6.45878787878788
wt_dual	wt_dual_TL15	20180228_TL15_trial_019	sleep	AS	0.5835224	6.99333333333334
wt_dual	wt_dual_TL15	20180228_TL15_trial_020	sleep	Gp	0.5791551	5.67070707070707
wt_dual	wt_dual_TL15	20180228_TL15_trial_021	sleep	Gp	0.5244536	5.11060606060606
wt_dual	wt_dual_TL15	20180228_TL15_trial_021	sleep	AS	0.2858229	5.93333333333334
wt_dual	wt_dual_TL15	20180228_TL15_trial_023	sleep	Gp	0.6088257	5.93939393939393
wt_dual	wt_dual_TL15	20180228_TL15_trial_023	sleep	AS	0.7996921	7.86363636363634
wt_dual	wt_dual_TL15	20180228_TL15_trial_024	sleep	Gp	0.4120345	6.80000000000001
wt_dual	wt_dual_TL15	20180228_TL15_trial_024	sleep	AS	0.5215905	5.5
wt_dual	wt_dual_TL15	20180228_TL15_trial_024	sleep	NS	0.2397328	2.13918128654971
wt_dual	wt_dual_TL15	20180228_TL15_trial_025	sleep	Gp	0.4235998	4.83333333333331
wt_dual	wt_dual_TL15	20180228_TL15_trial_025	sleep	NS	0.2239706	1.76888888888889
ip3_dual	ip3_dual_BL15	20170616_BL15_1_trial_002	wake	NS	0.3158409	2.24722222222222
ip3_dual	ip3_dual_BL15	20170616_BL15_1_trial_003	wake	NS	0.4137078	2.71973333333333
ip3_dual	ip3_dual_BL15	20170616_BL15_2_trial_002	sleep	Gp	0.5476879	4.66666666666667
ip3_dual	ip3_dual_BL15	20170616_BL15_2_trial_002	sleep	NS	0.2742609	2.80507614213198
ip3_dual	ip3_dual_BL15	20170616_BL15_3_trial_001	sleep	NS	0.2994306	2.32820512820513
ip3_dual	ip3_dual_BL15	20170616_BL15_3_trial_002	sleep	NS	0.264962	2.29054054054054
ip3_dual	ip3_dual_BL15	20170616_BL15_3_trial_003	sleep	NS	0.3487926	2.31754385964912
ip3_dual	ip3_dual_BL15	20170616_BL15_3_trial_004	wake	Gp	0.2950641	6.41666666666665
ip3_dual	ip3_dual_BL15	20170616_BL15_3_trial_004	wake	AS	0.2536027	3.9
ip3_dual	ip3_dual_BL16	20170618_BL16_trial_001	wake	Gp	0.267206	5.5
ip3_dual	ip3_dual_BL16	20170618_BL16_trial_003	sleep	NS	0.322784	3.19166666666667
ip3_dual	ip3_dual_BL16	20170618_BL16_trial_004	sleep	AS	0.6431178	14.7666666666667
ip3_dual	ip3_dual_BL16	20170618_BL16_trial_004	sleep	NS	0.256203	2.29555555555556
ip3_dual	ip3_dual_BL16	20170618_BL16_trial_005	sleep	NS	0.1791717	2.49298245614035
ip3_dual	ip3_dual_BL16	20170618_BL16_trial_008	wake	AS	0.363632	7.15555555555556
ip3_dual	ip3_dual_BL16	20170618_BL16_trial_008	wake	NS	0.2486415	2.62911877394636
ip3_dual	ip3_dual_BL16	20170618_BL16_trial_009	sleep	NS	0.2042126	2.61609195402299
ip3_dual	ip3_dual_BL16	20170618_BL16_trial_014	sleep	NS	0.1938976	3.42666666666666
ip3_dual	ip3_dual_BL16	20170618_BL16_trial_016	wake	AS	0.2345333	8.76666666666667
ip3_dual	ip3_dual_BL16	20170618_BL16_trial_016	wake	NS	0.2491125	2.3093023255814
ip3_dual	ip3_dual_TR15	20170619_TR15_trial_003	wake	Gp	0.3396274	6.64166666666667
ip3_dual	ip3_dual_TR15	20170619_TR15_trial_007	sleep	Gp	0.2995715	4.27500000000001
ip3_dual	ip3_dual_TR15	20170619_TR15_trial_008	sleep	Gp	0.8180907	9.31111111111111
ip3_dual	ip3_dual_TR15	20170619_TR15_trial_012	wake	Gp	0.3591723	8.1
ip3_dual	ip3_dual_TR15	20170619_TR15_trial_014	sleep	NS	0.1519164	1.83809523809523
ip3_dual	ip3_dual_TR15	20170619_TR15_trial_015	sleep	Gp	0.380755	7.55
ip3_dual	ip3_dual_TR15	20170619_TR15_trial_016	sleep	Gp	0.378591	9.31904761904762
ip3_dual	ip3_dual_TR15	20170619_TR15_trial_019	sleep	Gp	0.7715373	11.45
ip3_dual	ip3_dual_TR15	20170619_TR15_trial_020	sleep	Gp	0.2369644	4.63333333333333
ip3_dual	ip3_dual_TR15	20170619_TR15_trial_024	wake	Gp	0.4282928	7.65833333333333
ip3_dual	ip3_dual_TR15	20170619_TR15_trial_028	sleep	Gp	0.2931501	6.19999999999999
ip3_dual	ip3_dual_TR15	20170619_TR15_trial_029	sleep	Gp	0.3960758	6.51666666666667
ip3_dual	ip3_dual_TL	20180809_TL_trial_002	wake	Gp	0.4424183	6.87427055702917
ip3_dual	ip3_dual_TL	20180809_TL_trial_002	wake	AS	0.4389592	8.30555555555557
ip3_dual	ip3_dual_TL	20180809_TL_trial_003	wake	Gp	0.553516	7.38814317673378
ip3_dual	ip3_dual_TL	20180809_TL_trial_003	wake	AS	0.6536442	8.18541666666666
ip3_dual	ip3_dual_TL	20180809_TL_trial_004	wake	Gp	0.59104	7.44166666666667
ip3_dual	ip3_dual_TL	20180809_TL_trial_004	wake	NS	0.2668815	2.64358974358974
ip3_dual	ip3_dual_TL	20180809_TL_trial_005	wake	Gp	0.4182908	6.77142857142857
ip3_dual	ip3_dual_TL	20180809_TL_trial_005	wake	AS	0.4103062	7.70000000000002
ip3_dual	ip3_dual_TL	20180809_TL_trial_005	wake	NS	0.1971358	2.31875
ip3_dual	ip3_dual_TL	20180809_TL_trial_006	wake	Gp	0.5587478	6.5909952606635
ip3_dual	ip3_dual_TL	20180809_TL_trial_006	wake	AS	0.3497745	5.58888888888892
ip3_dual	ip3_dual_TL	20180809_TL_trial_007	wake	Gp	0.6194169	6.81054687499999
ip3_dual	ip3_dual_TL	20180809_TL_trial_007	wake	AS	0.3147142	5.29999999999998
ip3_dual	ip3_dual_TL	20180809_TL_trial_008	wake	Gp	0.5001972	7.31693121693122
ip3_dual	ip3_dual_TL	20180809_TL_trial_008	wake	AS	0.5186113	7.39999999999999
ip3_dual	ip3_dual_TL	20180809_TL_trial_009	wake	Gp	0.5115038	7.23052631578947
ip3_dual	ip3_dual_TL	20180809_TL_trial_009	wake	AS	0.366488	6.44444444444443
ip3_dual	ip3_dual_TL	20180809_TL_trial_010	wake	Gp	0.8426657	5.06666666666666
ip3_dual	ip3_dual_TL	20180809_TL_trial_010	wake	NS	0.4040967	2.23739376770538
ip3_dual	ip3_dual_TL	20180809_TL_trial_011	wake	Gp	0.9264026	8.60000000000002
ip3_dual	ip3_dual_TL	20180809_TL_trial_011	wake	NS	0.4089181	1.94478021978022
ip3_dual	ip3_dual_TL	20180809_TL_trial_012	wake	Gp	0.4898082	6.61719576719576
ip3_dual	ip3_dual_TL	20180809_TL_trial_013	wake	Gp	0.4560826	6.93333333333335
ip3_dual	ip3_dual_TL	20180809_TL_trial_013	wake	AS	0.4680786	6.85
ip3_dual	ip3_dual_TL	20180809_TL_trial_013	wake	NS	0.2725104	3.26133333333333
ip3_dual	ip3_dual_TL	20180809_TL_trial_014	wake	Gp	0.3694202	5.92708333333333
ip3_dual	ip3_dual_TL	20180809_TL_trial_015	wake	Gp	0.5488935	7.14912280701755
ip3_dual	ip3_dual_TL	20180809_TL_trial_015	wake	NS	0.1706069	2.49779874213837
ip3_dual	ip3_dual_TL	20180809_TL_trial_016	wake	Gp	0.6743845	6.76852589641434
ip3_dual	ip3_dual_TL	20180809_TL_trial_016	wake	AS	0.487415	9.48333333333335
ip3_dual	ip3_dual_TL	20180809_TL_trial_023	wake	Gp	0.6558341	6.85384615384616
ip3_dual	ip3_dual_TL	20180809_TL_trial_023	wake	AS	0.7758855	8.82424242424241
ip3_dual	ip3_dual_TL	20180809_TL_trial_025	wake	Gp	0.5678363	6.58352490421456
ip3_dual	ip3_dual_TL	20180809_TL_trial_025	wake	AS	0.6430637	4.63333333333333
ip3_dual	ip3_dual_TL	20180809_TL_trial_026	wake	Gp	0.5415513	6.57448559670782
ip3_dual	ip3_dual_TL	20180809_TL_trial_026	wake	NS	0.2260821	2.35686274509804
ip3_dual	ip3_dual_TL	20180809_TL_trial_027	wake	Gp	0.4273215	5.35000000000002
ip3_dual	ip3_dual_TL	20180809_TL_trial_027	wake	NS	0.2881364	2.63024691358025
ip3_dual	ip3_dual_TL	20180809_TL_trial_028	wake	Gp	0.5580358	7.22571428571429
ip3_dual	ip3_dual_TL	20180809_TL_trial_028	wake	NS	0.2318464	1.98916155419223
ip3_dual	ip3_dual_TL	20180809_TL_trial_029	wake	Gp	0.7888054	6.28478632478632
ip3_dual	ip3_dual_TL	20180809_TL_trial_029	wake	AS	0.6210843	7.53333333333342
ip3_dual	ip3_dual_TL	20180809_TL_trial_030	wake	Gp	0.4465253	6.69071428571429
ip3_dual	ip3_dual_TL	20180809_TL_trial_031	wake	Gp	0.4134749	6.28421052631579
ip3_dual	ip3_dual_TL	20180816_TL_trial_001	wake	Gp	0.481604	6.53585434173669
ip3_dual	ip3_dual_TL	20180816_TL_trial_001	wake	AS	0.3975468	3.91666666666667
ip3_dual	ip3_dual_TL	20180816_TL_trial_001	wake	NS	0.2152254	2.3349537037037
ip3_dual	ip3_dual_TL	20180816_TL_trial_002	wake	Gp	0.5164924	6.10055555555556
ip3_dual	ip3_dual_TL	20180816_TL_trial_002	wake	AS	0.3802684	5.95925925925926
ip3_dual	ip3_dual_TL	20180816_TL_trial_002	wake	NS	0.2110227	2.49378531073446
ip3_dual	ip3_dual_TL	20180816_TL_trial_003	wake	Gp	0.5633823	6.62638888888889
ip3_dual	ip3_dual_TL	20180816_TL_trial_003	wake	AS	0.3350695	5.33333333333332
ip3_dual	ip3_dual_TL	20180816_TL_trial_003	wake	NS	0.1721645	2.46666666666667
ip3_dual	ip3_dual_TL	20180816_TL_trial_004	wake	Gp	0.6216109	7.04156028368794
ip3_dual	ip3_dual_TL	20180816_TL_trial_004	wake	AS	0.4559658	6.47500000000001
ip3_dual	ip3_dual_TL	20180816_TL_trial_004	wake	NS	0.157522	1.54999999999999
ip3_dual	ip3_dual_TL	20180816_TL_trial_005	wake	Gp	0.5501691	7.25679012345679
ip3_dual	ip3_dual_TL	20180816_TL_trial_005	wake	NS	0.221923	3.11120218579235
ip3_dual	ip3_dual_TL	20180816_TL_trial_006	wake	Gp	0.5806425	7.12786885245902
ip3_dual	ip3_dual_TL	20180816_TL_trial_006	wake	NS	0.265108	3.39903381642512
ip3_dual	ip3_dual_TL	20180816_TL_trial_007	wake	Gp	0.5977546	6.68008658008658
ip3_dual	ip3_dual_TL	20180816_TL_trial_007	wake	NS	0.2718654	3.27984496124031
ip3_dual	ip3_dual_TL	20180816_TL_trial_011	wake	Gp	2.910141	5.60000000000001
ip3_dual	ip3_dual_TL	20180816_TL_trial_011	wake	AS	2.076628	7.09583333333333
ip3_dual	ip3_dual_TL	20180816_TL_trial_011	wake	NS	0.4378242	1.94623655913979
ip3_dual	ip3_dual_TL	20180816_TL_trial_012	wake	Gp	0.6141116	7.07666666666667
ip3_dual	ip3_dual_TL	20180816_TL_trial_012	wake	AS	0.2502663	3.10000000000002
ip3_dual	ip3_dual_TL	20180816_TL_trial_012	wake	NS	0.2573641	2.07404921700224
ip3_dual	ip3_dual_TL	20180816_TL_trial_013	sleep	Gp	0.5188286	3.35
ip3_dual	ip3_dual_TL	20180816_TL_trial_014	sleep	Gp	0.5931194	6.17666666666667
ip3_dual	ip3_dual_TL	20180816_TL_trial_015	sleep	Gp	0.6407638	7.25
ip3_dual	ip3_dual_TL	20180816_TL_trial_016	sleep	Gp	0.3923091	6.70666666666667
ip3_dual	ip3_dual_TL	20180816_TL_trial_018	sleep	Gp	0.6541993	5.19999999999998
ip3_dual	ip3_dual_TL	20180816_TL_trial_018	sleep	NS	0.3583686	2.03032581453634
ip3_dual	ip3_dual_TL	20180816_TL_trial_019	sleep	Gp	0.5020803	7.11666666666666
ip3_dual	ip3_dual_TL	20180816_TL_trial_020	sleep	Gp	0.4902743	6.33066666666667
ip3_dual	ip3_dual_TL	20180816_TL_trial_020	sleep	AS	0.7449678	11.1333333333333
ip3_dual	ip3_dual_TL	20180820_TL_trial_003	sleep	Gp	0.8488854	8.53333333333333
ip3_dual	ip3_dual_TL	20180820_TL_trial_003	sleep	NS	0.3358229	2.15490196078431
ip3_dual	ip3_dual_TL	20180820_TL_trial_005	sleep	Gp	0.8124325	7.73333333333333
ip3_dual	ip3_dual_TL	20180820_TL_trial_006	sleep	Gp	0.4524431	7.78888888888887
ip3_dual	ip3_dual_TL	20180820_TL_trial_006	sleep	AS	0.2286454	4.63333333333333
ip3_dual	ip3_dual_TL	20180820_TL_trial_006	sleep	NS	0.2839118	2.13818770226537
ip3_dual	ip3_dual_TL	20180820_TL_trial_007	sleep	Gp	0.5849569	10.9
ip3_dual	ip3_dual_TL	20180820_TL_trial_007	sleep	NS	0.2849588	2.31025641025641
ip3_dual	ip3_dual_TL	20180820_TL_trial_008	sleep	Gp	0.5948147	7.84545454545454
ip3_dual	ip3_dual_TL	20180820_TL_trial_008	sleep	AS	0.2759467	5.39999999999998
ip3_dual	ip3_dual_TL	20180820_TL_trial_009	sleep	Gp	0.5566011	6.63777777777779
ip3_dual	ip3_dual_TL	20180820_TL_trial_009	sleep	AS	0.3449124	9.53333333333333
ip3_dual	ip3_dual_TL	20180820_TL_trial_009	sleep	NS	0.2143189	2.52999999999999
ip3_dual	ip3_dual_TL	20180820_TL_trial_010	sleep	Gp	0.4869864	5.12666666666667
ip3_dual	ip3_dual_TL	20180820_TL_trial_010	sleep	NS	0.2824828	1.88055555555556
ip3_dual	ip3_dual_TL	20180820_TL_trial_011	sleep	Gp	0.5697358	6.0037037037037
ip3_dual	ip3_dual_TL	20180820_TL_trial_011	sleep	NS	0.243374	1.86923076923075
ip3_dual	ip3_dual_TL	20180820_TL_trial_014	sleep	Gp	0.5332137	7.44166666666667
ip3_dual	ip3_dual_TL	20180820_TL_trial_014	sleep	NS	0.2352233	1.70196078431373
ip3_dual	ip3_dual_TL	20180820_TL_trial_015	sleep	Gp	0.4698588	7.58888888888889
ip3_dual	ip3_dual_TL	20180820_TL_trial_015	sleep	AS	0.4548347	8.83333333333337
ip3_dual	ip3_dual_TL	20180820_TL_trial_016	sleep	Gp	0.3985845	6.47592592592593
ip3_dual	ip3_dual_TL	20180820_TL_trial_016	sleep	AS	0.2578857	4.60000000000002
ip3_dual	ip3_dual_TL	20180820_TL_trial_017	sleep	Gp	0.6346775	8.60238095238097
ip3_dual	ip3_dual_TL	20180830_TL_trial_008	wake	Gp	0.5157447	7.10978260869565
ip3_dual	ip3_dual_TL	20180830_TL_trial_009	sleep	Gp	0.5087109	7.0268115942029
ip3_dual	ip3_dual_TL	20180830_TL_trial_010	sleep	Gp	0.580192	11.6166666666666
ip3_dual	ip3_dual_TL	20180830_TL_trial_010	sleep	NS	0.1982938	2.83761140819964
ip3_dual	ip3_dual_TL	20180830_TL_trial_011	sleep	Gp	0.3219819	4.06666666666666
ip3_dual	ip3_dual_TL	20180830_TL_trial_011	sleep	AS	0.6761279	10.6666666666667
ip3_dual	ip3_dual_TL	20180830_TL_trial_011	sleep	NS	0.2324443	2.52121212121213
ip3_dual	ip3_dual_TL	20180830_TL_trial_012	sleep	Gp	0.3538409	5.63666666666667
ip3_dual	ip3_dual_TL	20180830_TL_trial_012	sleep	AS	0.420539	11.6666666666667
ip3_dual	ip3_dual_TL	20180830_TL_trial_014	sleep	Gp	0.4502882	7.1
ip3_dual	ip3_dual_TL	20180830_TL_trial_015	sleep	Gp	0.4981902	6.59247311827957
ip3_dual	ip3_dual_TL	20180830_TL_trial_016	sleep	Gp	0.4651172	7.22457420924574
ip3_dual	ip3_dual_TL	20180830_TL_trial_017	sleep	Gp	0.5381606	7.19305555555555
ip3_dual	ip3_dual_TL	20180830_TL_trial_018	sleep	Gp	0.5224209	8.07738095238095
ip3_dual	ip3_dual_TL	20180830_TL_trial_019	sleep	Gp	0.6070231	7.20740740740741
ip3_dual	ip3_dual_TL	20180830_TL_trial_019	sleep	NS	0.2133711	2.36626506024097
ip3_dual	ip3_dual_TL	20180830_TL_trial_020	sleep	Gp	0.7902133	7.61666666666665
ip3_dual	ip3_dual_TL	20180830_TL_trial_020	sleep	NS	0.1927295	2.05555555555556
ip3_dual	ip3_dual_TL	20180830_TL_trial_021	sleep	Gp	0.5247481	5.52222222222222
ip3_dual	ip3_dual_TL	20180830_TL_trial_021	sleep	NS	0.2474346	1.96869918699187
ip3_dual	ip3_dual_TL	20180830_TL_trial_023	sleep	NS	0.235483	1.68787878787878
ip3_dual	ip3_dual_TL	20180830_TL_trial_024	sleep	Gp	0.5338338	6.75925925925926
ip3_dual	ip3_dual_TL	20180830_TL_trial_024	sleep	AS	0.398497	7.56666666666668
ip3_dual	ip3_dual_TL	20180830_TL_trial_025	sleep	Gp	0.6052912	7.72142857142857
ip3_dual	ip3_dual_TL	20180830_TL_trial_025	sleep	AS	0.4704765	7.33333333333331
ip3_dual	ip3_dual_TL	20180830_TL_trial_026	sleep	Gp	0.6680729	6.25
ip3_dual	ip3_dual_TL	20180830_TL_trial_027	sleep	Gp	0.9612194	6.00666666666667
ip3_dual	ip3_dual_TL	20180830_TL_trial_027	sleep	AS	0.3499682	7.9666666666667
ip3_dual	ip3_dual_TL	20180830_TL_trial_028	sleep	Gp	0.4606192	6.93333333333333
ip3_dual	ip3_dual_TL	20180918_TL_trial_001	wake	Gp	0.5213442	7.29166666666668
ip3_dual	ip3_dual_TL	20180918_TL_trial_002	wake	Gp	0.4069799	7.14545454545455
ip3_dual	ip3_dual_TL	20180918_TL_trial_003	wake	NS	0.2711302	2.42250673854448
ip3_dual	ip3_dual_TL	20180918_TL_trial_004	wake	Gp	0.5276179	6.32083333333334
ip3_dual	ip3_dual_TL	20180918_TL_trial_004	wake	NS	0.2463296	2.08140243902439
ip3_dual	ip3_dual_TL	20180918_TL_trial_005	wake	Gp	0.3788497	5.45
ip3_dual	ip3_dual_TL	20180918_TL_trial_005	wake	NS	0.2031206	2.33071705426357
ip3_dual	ip3_dual_TL	20180918_TL_trial_006	wake	NS	0.216342	2.86056224899598
ip3_dual	ip3_dual_TL	20180918_TL_trial_007	wake	Gp	0.6062466	7.5590909090909
ip3_dual	ip3_dual_TL	20180918_TL_trial_007	wake	NS	0.2567418	2.1232183908046
ip3_dual	ip3_dual_TL	20180918_TL_trial_009	sleep	Gp	1.143086	18.0333333333333
ip3_dual	ip3_dual_TL	20180918_TL_trial_014	sleep	Gp	0.4589299	4.37777777777776
ip3_dual	ip3_dual_TL	20180918_TL_trial_015	sleep	Gp	0.6310086	7.8283950617284
ip3_dual	ip3_dual_TL	20180918_TL_trial_017	sleep	Gp	0.4258752	9.76190476190476
ip3_dual	ip3_dual_TL	20180918_TL_trial_018	sleep	Gp	0.4390827	7.17777777777779
ip3_dual	ip3_dual_TL	20180918_TL_trial_019	sleep	Gp	0.3805458	8.7063829787234
ip3_dual	ip3_dual_TL	20180918_TL_trial_019	sleep	AS	-0.08465061	11.9333333333333
ip3_dual	ip3_dual_TL	20180918_TL_trial_022	sleep	Gp	0.4274104	6.96190476190475
ip3_dual	ip3_dual_TL	20180918_TL_trial_024	sleep	Gp	0.5882112	6.88666666666667
ip3_dual	ip3_dual_TL	20180918_TL_trial_024	sleep	AS	0.6276385	10.4166666666667
ip3_dual	ip3_dual_TL	20180918_TL_trial_025	sleep	Gp	0.4588085	5.60000000000002
ip3_dual	ip3_dual_TL	20180918_TL_trial_025	sleep	NS	0.1643301	2.34618055555555
ip3_dual	ip3_dual_TL	20180918_TL_trial_027	sleep	NS	0.3859731	2.28415032679739
ip3_dual	ip3_dual_TL	20180918_TL_trial_028	sleep	Gp	0.7579424	12.0833333333333
ip3_dual	ip3_dual_TL	20180918_TL_trial_028	sleep	NS	0.2360769	2.36444444444445
ip3_dual	ip3_dual_TL	20180918_TL_trial_029	sleep	Gp	0.6310753	7.13809523809524
ip3_dual	ip3_dual_TL	20180918_TL_trial_029	sleep	NS	0.2238097	2.33245614035088
ip3_dual	ip3_dual_NM	20180817_NM_trial_001	wake	Gp	0.6253325	7.87777777777778
ip3_dual	ip3_dual_NM	20180817_NM_trial_002	wake	Gp	0.5150174	5.79999999999998
ip3_dual	ip3_dual_NM	20180817_NM_trial_002	wake	AS	0.2423787	6.63333333333333
ip3_dual	ip3_dual_NM	20180817_NM_trial_003	wake	Gp	0.3894582	5.90000000000001
ip3_dual	ip3_dual_NM	20180817_NM_trial_004	wake	Gp	0.6057898	7.71190476190477
ip3_dual	ip3_dual_NM	20180817_NM_trial_004	wake	AS	0.3152007	3.18518518518519
ip3_dual	ip3_dual_NM	20180817_NM_trial_005	wake	NS	0.3315477	2.08255613126079
ip3_dual	ip3_dual_NM	20180817_NM_trial_006	wake	NS	0.4178892	3.2931240657698
ip3_dual	ip3_dual_NM	20180817_NM_trial_007	wake	Gp	0.4373731	6.125
ip3_dual	ip3_dual_NM	20180817_NM_trial_008	wake	Gp	0.5070665	7.36
ip3_dual	ip3_dual_NM	20180817_NM_trial_009	wake	Gp	0.5445079	5.78333333333332
ip3_dual	ip3_dual_NM	20180817_NM_trial_010	wake	Gp	0.6083003	5.73333333333333
ip3_dual	ip3_dual_NM	20180817_NM_trial_016	sleep	Gp	0.7460133	7.87500000000001
ip3_dual	ip3_dual_NM	20180817_NM_trial_017	sleep	Gp	0.574823	12.5666666666667
ip3_dual	ip3_dual_NM	20180817_NM_trial_018	sleep	Gp	0.5817563	11.1666666666667
ip3_dual	ip3_dual_NM	20180817_NM_trial_019	sleep	Gp	-0.04486386	4.7
ip3_dual	ip3_dual_NM	20180817_NM_trial_019	sleep	AS	0.03799708	7.34444444444443
ip3_dual	ip3_dual_NM	20180817_NM_trial_021	sleep	NS	0.2578948	1.87333333333333
ip3_dual	ip3_dual_NM	20180817_NM_trial_022	sleep	Gp	0.3656484	7.43333333333334
ip3_dual	ip3_dual_NM	20180817_NM_trial_023	sleep	Gp	0.4260601	8.12666666666668
ip3_dual	ip3_dual_NM	20180821_NM_trial_001	wake	Gp	0.4723956	5.53214285714285
ip3_dual	ip3_dual_NM	20180821_NM_trial_001	wake	AS	0.2867964	3.55
ip3_dual	ip3_dual_NM	20180821_NM_trial_002	wake	Gp	0.6365891	7.19444444444444
ip3_dual	ip3_dual_NM	20180821_NM_trial_003	wake	Gp	0.5260941	6.78585858585859
ip3_dual	ip3_dual_NM	20180821_NM_trial_004	wake	Gp	0.4634699	6.31111111111111
ip3_dual	ip3_dual_NM	20180821_NM_trial_005	wake	Gp	0.3980453	7.43125000000001
ip3_dual	ip3_dual_NM	20180821_NM_trial_006	wake	Gp	0.523694	6.13333333333333
ip3_dual	ip3_dual_NM	20180821_NM_trial_006	wake	AS	0.2695731	3.29999999999995
ip3_dual	ip3_dual_NM	20180821_NM_trial_006	wake	NS	0.2256309	1.95940409683426
ip3_dual	ip3_dual_NM	20180821_NM_trial_007	wake	NS	0.233015	2.06269315673289
ip3_dual	ip3_dual_NM	20180821_NM_trial_008	wake	Gp	0.5540546	5.98771929824561
ip3_dual	ip3_dual_NM	20180821_NM_trial_009	wake	Gp	0.4148625	7.66666666666665
ip3_dual	ip3_dual_NM	20180821_NM_trial_010	sleep	Gp	0.4606438	11.4333333333333
ip3_dual	ip3_dual_NM	20180821_NM_trial_011	sleep	Gp	0.5919517	4.08333333333334
ip3_dual	ip3_dual_NM	20180821_NM_trial_011	sleep	NS	0.357304	1.90476190476189
ip3_dual	ip3_dual_NM	20180821_NM_trial_012	sleep	Gp	0.9604481	10.2238095238095
ip3_dual	ip3_dual_NM	20180821_NM_trial_012	sleep	NS	0.2718585	2.18260869565217
ip3_dual	ip3_dual_NM	20180821_NM_trial_014	sleep	Gp	0.4411691	4.88095238095236
ip3_dual	ip3_dual_NM	20180821_NM_trial_015	sleep	Gp	0.4086228	6.69791666666666
ip3_dual	ip3_dual_NM	20180821_NM_trial_015	sleep	AS	0.3521762	5.89999999999998
ip3_dual	ip3_dual_NM	20180821_NM_trial_016	sleep	NS	0.1949567	1.90238095238095
ip3_dual	ip3_dual_NM	20180902_NM_trial_002	wake	Gp	0.5461255	6.1111111111111
ip3_dual	ip3_dual_NM	20180902_NM_trial_002	wake	NS	0.2296145	2.14881244881245
ip3_dual	ip3_dual_NM	20180902_NM_trial_003	wake	Gp	0.4515491	6.66666666666663
ip3_dual	ip3_dual_NM	20180902_NM_trial_003	wake	NS	0.231036	2.11968864468864
ip3_dual	ip3_dual_NM	20180902_NM_trial_004	wake	Gp	0.6172274	8.26388888888888
ip3_dual	ip3_dual_NM	20180902_NM_trial_005	wake	Gp	0.4220016	5.8979797979798
ip3_dual	ip3_dual_NM	20180902_NM_trial_006	wake	Gp	0.6450845	5.84166666666668
ip3_dual	ip3_dual_NM	20180902_NM_trial_010	sleep	Gp	0.4800898	5.15416666666666
ip3_dual	ip3_dual_NM	20180902_NM_trial_011	sleep	Gp	0.5666305	7.74166666666667
ip3_dual	ip3_dual_NM	20180902_NM_trial_012	sleep	Gp	0.322727	10.0166666666667
ip3_dual	ip3_dual_NM	20180902_NM_trial_013	sleep	NS	0.2588851	2.16666666666667
ip3_dual	ip3_dual_NM	20180902_NM_trial_014	sleep	NS	0.2485771	2.11129032258065
ip3_dual	ip3_dual_NM	20180902_NM_trial_015	sleep	NS	0.2443102	2.02352941176471
ip3_dual	ip3_dual_NM	20180902_NM_trial_021	sleep	NS	0.3371052	1.34999999999999
ip3_dual	ip3_dual_NM	20180907_NM_trial_002	wake	Gp	0.7143025	8.1888888888889
ip3_dual	ip3_dual_NM	20180907_NM_trial_003	wake	Gp	0.7752779	4.68749999999999
ip3_dual	ip3_dual_NM	20180907_NM_trial_004	wake	Gp	0.9353268	10.975
ip3_dual	ip3_dual_NM	20180907_NM_trial_004	wake	NS	0.2920634	2.37050264550264
ip3_dual	ip3_dual_NM	20180907_NM_trial_005	wake	AS	2.610007	11.6
ip3_dual	ip3_dual_NM	20180907_NM_trial_005	wake	NS	0.3737958	2.47929292929293
ip3_dual	ip3_dual_NM	20180907_NM_trial_006	wake	NS	0.3988805	2.12853333333333
ip3_dual	ip3_dual_NM	20180907_NM_trial_008	wake	Gp	0.4392605	6.75
ip3_dual	ip3_dual_NM	20180907_NM_trial_009	wake	Gp	0.4047348	5.03333333333333
ip3_dual	ip3_dual_NM	20180907_NM_trial_011	wake	Gp	0.548533	8.07037037037037
ip3_dual	ip3_dual_NM	20180907_NM_trial_011	wake	AS	0.2134732	5.26666666666671
ip3_dual	ip3_dual_NM	20180907_NM_trial_013	wake	Gp	0.4232759	6.80380952380952
ip3_dual	ip3_dual_NM	20180907_NM_trial_015	sleep	Gp	0.5987272	7.73229166666667
ip3_dual	ip3_dual_NM	20180907_NM_trial_018	sleep	Gp	0.6827696	6.99166666666667
ip3_dual	ip3_dual_NM	20180907_NM_trial_019	sleep	Gp	0.6014885	7.50000000000001
ip3_dual	ip3_dual_NM	20180907_NM_trial_019	sleep	AS	0.4809902	6.66666666666663
ip3_dual	ip3_dual_NM	20180907_NM_trial_021	sleep	Gp	1.001562	8.76666666666667
ip3_dual	ip3_dual_NM	20180907_NM_trial_021	sleep	NS	0.1789929	2.34166666666667
ip3_dual	ip3_dual_NM	20180907_NM_trial_022	sleep	NS	0.3504629	2.2475
ip3_dual	ip3_dual_NM	20180907_NM_trial_024	sleep	Gp	0.3566564	8.16666666666671
ip3_dual	ip3_dual_NM	20180907_NM_trial_025	sleep	Gp	0.7329059	10.5333333333333
ip3_dual	ip3_dual_NM	20180907_NM_trial_027	sleep	Gp	0.4754249	7.6
ip3_dual	ip3_dual_NM	20180907_NM_trial_027	sleep	AS	0.2981465	7.43333333333334
ip3_dual	ip3_dual_NM	20180907_NM_trial_028	sleep	Gp	0.5976043	7.60666666666666
ip3_dual	ip3_dual_NM	20180907_NM_trial_028	sleep	NS	0.1904255	2.19238095238095
ip3_dual	ip3_dual_NM	20180907_NM_trial_029	sleep	NS	0.1919942	2.35606060606061
ip3_dual	ip3_dual_NM	20180907_NM_trial_030	sleep	Gp	0.5607783	6.54166666666666
ip3_dual	ip3_dual_NM	20180907_NM_trial_030	sleep	AS	0.4249917	8.11666666666668
ip3_dual	ip3_dual_TR	20180819_TR_trial_001	wake	Gp	0.5494442	6.31126126126126
ip3_dual	ip3_dual_TR	20180819_TR_trial_001	wake	AS	0.341718	5.46666666666664
ip3_dual	ip3_dual_TR	20180819_TR_trial_001	wake	NS	0.2642629	1.66
ip3_dual	ip3_dual_TR	20180819_TR_trial_006	wake	Gp	0.4583988	7.03461538461539
ip3_dual	ip3_dual_TR	20180819_TR_trial_006	wake	AS	0.2623027	3.94999999999999
ip3_dual	ip3_dual_TR	20180819_TR_trial_007	wake	NS	0.4668244	2.34325396825397
ip3_dual	ip3_dual_TR	20180819_TR_trial_008	wake	NS	0.5776977	1.98955223880597
ip3_dual	ip3_dual_TR	20180819_TR_trial_009	wake	Gp	0.6529874	5.98564814814815
ip3_dual	ip3_dual_TR	20180819_TR_trial_009	wake	AS	0.521971	4.73333333333333
ip3_dual	ip3_dual_TR	20180819_TR_trial_009	wake	NS	0.3591739	1.85833333333334
ip3_dual	ip3_dual_TR	20180819_TR_trial_011	wake	Gp	0.5347556	6.62424242424243
ip3_dual	ip3_dual_TR	20180819_TR_trial_011	wake	NS	0.2918968	2.0060606060606
ip3_dual	ip3_dual_TR	20180819_TR_trial_012	wake	Gp	0.4754379	7.38333333333333
ip3_dual	ip3_dual_TR	20180819_TR_trial_013	wake	Gp	0.5234478	7.40192307692307
ip3_dual	ip3_dual_TR	20180819_TR_trial_013	wake	AS	0.4224621	12.5333333333334
ip3_dual	ip3_dual_TR	20180828_TR_trial_001	wake	Gp	0.5446512	6.97462686567164
ip3_dual	ip3_dual_TR	20180828_TR_trial_001	wake	AS	0.2323467	5.13333333333333
ip3_dual	ip3_dual_TR	20180828_TR_trial_001	wake	NS	0.2218945	1.58765432098766
ip3_dual	ip3_dual_TR	20180828_TR_trial_002	wake	Gp	0.5502137	6.81539548022599
ip3_dual	ip3_dual_TR	20180828_TR_trial_003	wake	Gp	0.4792846	6.84619047619048
ip3_dual	ip3_dual_TR	20180828_TR_trial_003	wake	AS	0.7195501	8.73333333333335
ip3_dual	ip3_dual_TR	20180828_TR_trial_003	wake	NS	0.2604319	2.10833333333333
ip3_dual	ip3_dual_TR	20180828_TR_trial_004	wake	Gp	0.4955067	6.79482200647249
ip3_dual	ip3_dual_TR	20180828_TR_trial_004	wake	AS	0.3367077	2.5333333333333
ip3_dual	ip3_dual_TR	20180828_TR_trial_004	wake	NS	0.316382	2.94
ip3_dual	ip3_dual_TR	20180828_TR_trial_005	wake	Gp	0.582433	6.61851851851852
ip3_dual	ip3_dual_TR	20180828_TR_trial_005	wake	NS	0.3167118	2.4
ip3_dual	ip3_dual_TR	20180828_TR_trial_006	wake	Gp	0.6478328	6.83611111111112
ip3_dual	ip3_dual_TR	20180828_TR_trial_006	wake	AS	0.3481598	6.86666666666667
ip3_dual	ip3_dual_TR	20180828_TR_trial_006	wake	NS	0.3994248	1.84126984126984
ip3_dual	ip3_dual_TR	20180828_TR_trial_007	wake	Gp	0.6577263	6.71746031746032
ip3_dual	ip3_dual_TR	20180828_TR_trial_007	wake	AS	0.4398734	6.46
ip3_dual	ip3_dual_TR	20180828_TR_trial_007	wake	NS	0.3656662	2.14372549019608
ip3_dual	ip3_dual_TR	20180828_TR_trial_008	wake	Gp	0.5223432	6.33703703703704
ip3_dual	ip3_dual_TR	20180828_TR_trial_008	wake	NS	0.2947659	2.24604810996564
ip3_dual	ip3_dual_TR	20180828_TR_trial_011	sleep	Gp	0.6403112	6.52
ip3_dual	ip3_dual_TR	20180828_TR_trial_011	sleep	NS	0.297415	1.59999999999998
ip3_dual	ip3_dual_TR	20180828_TR_trial_012	sleep	Gp	0.55545	6.99562841530055
ip3_dual	ip3_dual_TR	20180828_TR_trial_012	sleep	NS	0.2704974	1.4666666666667
ip3_dual	ip3_dual_TR	20180828_TR_trial_013	sleep	Gp	0.6031048	7.62254901960784
ip3_dual	ip3_dual_TR	20180828_TR_trial_014	sleep	Gp	0.5380944	6.27657657657659
ip3_dual	ip3_dual_TR	20180828_TR_trial_015	sleep	Gp	0.5224429	6.78253968253968
ip3_dual	ip3_dual_TR	20180828_TR_trial_016	sleep	Gp	0.578734	7.48771929824562
ip3_dual	ip3_dual_TR	20180828_TR_trial_016	sleep	AS	0.2724697	6.73333333333329
ip3_dual	ip3_dual_TR	20180828_TR_trial_017	sleep	Gp	0.4809932	7.09866666666667
ip3_dual	ip3_dual_TR	20180828_TR_trial_018	sleep	Gp	0.5623927	7.51615120274914
ip3_dual	ip3_dual_TR	20180828_TR_trial_019	sleep	Gp	0.4484801	6.30656565656566
ip3_dual	ip3_dual_TR	20180828_TR_trial_020	sleep	Gp	0.550806	6.39565217391305
ip3_dual	ip3_dual_TR	20180828_TR_trial_020	sleep	AS	0.3469633	5.06666666666667
ip3_dual	ip3_dual_TR	20180906_TR_trial_001	wake	Gp	0.6310906	7.41302083333333
ip3_dual	ip3_dual_TR	20180906_TR_trial_002	wake	NS	0.4929955	1.77222222222223
ip3_dual	ip3_dual_TR	20180906_TR_trial_003	wake	Gp	0.5922028	7.03229166666667
ip3_dual	ip3_dual_TR	20180906_TR_trial_003	wake	AS	0.4209069	5.60000000000002
ip3_dual	ip3_dual_TR	20180906_TR_trial_004	wake	Gp	0.53196	6.6965367965368
ip3_dual	ip3_dual_TR	20180906_TR_trial_004	wake	NS	0.2974566	1.73983739837398
ip3_dual	ip3_dual_TR	20180906_TR_trial_005	wake	Gp	0.6291085	6.83157894736842
ip3_dual	ip3_dual_TR	20180906_TR_trial_005	wake	AS	0.7990606	8.03333333333334
ip3_dual	ip3_dual_TR	20180906_TR_trial_005	wake	NS	0.3113841	1.8
ip3_dual	ip3_dual_TR	20180906_TR_trial_006	wake	Gp	0.9923075	16.3
ip3_dual	ip3_dual_TR	20180906_TR_trial_006	wake	AS	0.2535133	3.14583333333334
ip3_dual	ip3_dual_TR	20180906_TR_trial_012	sleep	Gp	0.7313191	7.51
ip3_dual	ip3_dual_TR	20180906_TR_trial_014	sleep	Gp	0.5589026	6.96133333333332
ip3_dual	ip3_dual_TR	20180906_TR_trial_014	sleep	AS	0.2065833	6.13333333333338
ip3_dual	ip3_dual_TR	20180906_TR_trial_015	sleep	Gp	0.6133454	6.66236559139784
ip3_dual	ip3_dual_TR	20180906_TR_trial_015	sleep	AS	0.3103089	10.8333333333333
ip3_dual	ip3_dual_TR	20180906_TR_trial_016	sleep	Gp	0.5026537	7.32553191489362
ip3_dual	ip3_dual_TR	20180906_TR_trial_016	sleep	AS	0.2726762	8.19999999999999
ip3_dual	ip3_dual_TR	20180906_TR_trial_020	sleep	NS	0.3141986	2.21666666666665
ip3_dual	ip3_dual_TR	20180906_TR_trial_021	sleep	NS	0.3313811	2.01226415094339
ip3_dual	ip3_dual_TR	20180909_TR_trial_002	wake	Gp	0.6660966	7.4438596491228
ip3_dual	ip3_dual_TR	20180909_TR_trial_002	wake	AS	0.262451	5.64102564102564
ip3_dual	ip3_dual_TR	20180909_TR_trial_003	wake	Gp	0.6543604	6.24166666666667
ip3_dual	ip3_dual_TR	20180909_TR_trial_003	wake	AS	0.235643	2.86666666666667
ip3_dual	ip3_dual_TR	20180909_TR_trial_003	wake	NS	0.3263201	1.92096530920061
ip3_dual	ip3_dual_TR	20180909_TR_trial_004	wake	Gp	0.4616586	6.92499999999999
ip3_dual	ip3_dual_TR	20180909_TR_trial_004	wake	AS	0.2649282	3.95666666666667
ip3_dual	ip3_dual_TR	20180909_TR_trial_007	sleep	Gp	0.5480997	7.89166666666666
ip3_dual	ip3_dual_TR	20180909_TR_trial_008	sleep	Gp	0.5558637	5.20666666666667
ip3_dual	ip3_dual_TR	20180909_TR_trial_009	sleep	Gp	0.4987704	6.48133333333333
ip3_dual	ip3_dual_TR	20180909_TR_trial_009	sleep	AS	0.4944043	3.9666666666667
ip3_dual	ip3_dual_TR	20180909_TR_trial_011	sleep	Gp	0.426675	5.59166666666666
ip3_dual	ip3_dual_TR	20180909_TR_trial_012	sleep	Gp	0.4913981	8.42222222222222
ip3_dual	ip3_dual_TR	20180909_TR_trial_013	sleep	Gp	0.5628033	6.98333333333333
ip3_dual	ip3_dual_TR	20180909_TR_trial_013	sleep	AS	0.314181	4.29999999999995
ip3_dual	ip3_dual_TR	20180909_TR_trial_014	sleep	Gp	1.423233	8.23333333333333
ip3_dual	ip3_dual_TR	20180909_TR_trial_015	sleep	Gp	0.5981607	7.60588235294118
ip3_dual	ip3_dual_TR	20180909_TR_trial_016	sleep	Gp	0.6519303	8.9
ip3_dual	ip3_dual_TR	20180909_TR_trial_016	sleep	AS	0.3535172	7.10000000000002
ip3_dual	ip3_dual_TR	20180909_TR_trial_016	sleep	NS	0.3332845	1.63333333333334
ip3_dual	ip3_dual_TR	20180909_TR_trial_017	sleep	Gp	0.5947421	8.84222222222222
ip3_dual	ip3_dual_TR	20180909_TR_trial_017	sleep	NS	0.3167978	1.68846153846154
ip3_dual	ip3_dual_TR	20180911_TR_trial_001	wake	Gp	0.4577579	5.82533333333333
ip3_dual	ip3_dual_TR	20180911_TR_trial_002	wake	Gp	0.3916811	5.3470588235294
ip3_dual	ip3_dual_TR	20180911_TR_trial_002	wake	AS	0.256644	8.71111111111111
ip3_dual	ip3_dual_TR	20180911_TR_trial_006	wake	Gp	0.5089997	4.86666666666667
ip3_dual	ip3_dual_TR	20180911_TR_trial_006	wake	NS	0.3638218	2.31294498381877
ip3_dual	ip3_dual_TR	20180911_TR_trial_007	wake	Gp	0.5041074	7.49393939393938
ip3_dual	ip3_dual_TR	20180911_TR_trial_007	wake	AS	0.2294366	3.68571428571429
ip3_dual	ip3_dual_TR	20180911_TR_trial_008	wake	Gp	0.5559327	8.53333333333336
ip3_dual	ip3_dual_TR	20180911_TR_trial_008	wake	AS	0.3129734	4.11904761904762
ip3_dual	ip3_dual_TR	20180911_TR_trial_009	wake	Gp	0.4981515	7.84285714285714
ip3_dual	ip3_dual_TR	20180911_TR_trial_009	wake	AS	0.2625448	2.77999999999999
ip3_dual	ip3_dual_TR	20180911_TR_trial_010	wake	Gp	0.4813995	6.51025641025641
ip3_dual	ip3_dual_TR	20180911_TR_trial_010	wake	AS	0.2548653	8.36111111111111
ip3_dual	ip3_dual_TR	20180911_TR_trial_011	wake	Gp	0.5021559	7.34803921568628
ip3_dual	ip3_dual_TR	20180911_TR_trial_012	wake	Gp	0.559891	6.97530864197532
ip3_dual	ip3_dual_TR	20180911_TR_trial_012	wake	AS	0.3414086	4.12222222222222
ip3_dual	ip3_dual_TR	20180911_TR_trial_016	sleep	Gp	0.8225392	5.34999999999999
ip3_dual	ip3_dual_TR	20180911_TR_trial_020	sleep	Gp	0.5377091	6.93333333333332
ip3_dual	ip3_dual_TR	20180911_TR_trial_020	sleep	AS	2.291587	36.7
ip3_dual	ip3_dual_TR	20180911_TR_trial_021	sleep	Gp	0.402148	4.9888888888889
ip3_dual	ip3_dual_TR	20180911_TR_trial_023	sleep	NS	0.3342292	1.98125
ip3_dual	ip3_dual_TR	20180927_TR_trial_001	wake	Gp	0.6559103	7.66354166666666
ip3_dual	ip3_dual_TR	20180927_TR_trial_001	wake	AS	0.3498489	6.30000000000001
ip3_dual	ip3_dual_TR	20180927_TR_trial_002	wake	Gp	0.6458005	7.86666666666667
ip3_dual	ip3_dual_TR	20180927_TR_trial_002	wake	NS	0.3273194	2.05333333333333
ip3_dual	ip3_dual_TR	20180927_TR_trial_003	wake	Gp	0.828968	7.20476190476191
ip3_dual	ip3_dual_TR	20180927_TR_trial_003	wake	AS	0.436603	7.81111111111113
ip3_dual	ip3_dual_TR	20180927_TR_trial_003	wake	NS	0.4313824	1.71666666666666
