# Supplementary material for: Astrocytic Ca2+ signaling is reduced during sleep and is involved in the regulation of slow wave sleep
Source: Nat Commun. 2020 Jul 6;11:3240. doi: 10.1038/s41467-020-17062-2 (PMC7338360; doi:10.1038/s41467-020-17062-2)
Supplement: Supplementary file 9 — Source Data [file 41467_2020_17062_MOESM9_ESM.zip › Source Data/data sup fig 2c.xlsx]

## Sheet: Sheet1
movement	mouse	trial	state	ratio
freely_sleeping	WT NM	WT NM 11140 Fr	IS	21.3727598566308
freely_sleeping	WT NM	WT NM 11140 Fr	NREM	34.8129032258064
freely_sleeping	WT NM	WT NM 11140 Fr	REM	9.48978494623656
headfixed	WT TL	WT TL 11150 Fi	IS	26.6699029126214
headfixed	WT TL	WT TL 11150 Fi	NREM	28.5026968716289
headfixed	WT TL	WT TL 11150 Fi	REM	5
headfixed	WT NM	WT NM 11160 Fi	IS	21.6638608305275
headfixed	WT NM	WT NM 11160 Fi	NREM	34.8291245791246
headfixed	WT NM	WT NM 11160 Fi	REM	9.17508417508417
freely_sleeping	WT BR	WT BR 11160 Fr	IS	26.2691919191919
freely_sleeping	WT BR	WT BR 11160 Fr	NREM	27.6998316498316
freely_sleeping	WT BR	WT BR 11160 Fr	REM	9.49360269360269
headfixed	WT BR	WT BR 11170 Fi	IS	25.4611872146119
headfixed	WT BR	WT BR 11170 Fi	NREM	21.3131659056317
headfixed	WT BR	WT BR 11170 Fi	REM	9.07458143074581
freely_sleeping	WT TL	WT TL 11170 Fr	IS	20.9271825396825
freely_sleeping	WT TL	WT TL 11170 Fr	NREM	44.7198412698413
freely_sleeping	WT TL	WT TL 11170 Fr	REM	8.58511904761905
freely_sleeping	WT NM	WT NM 11180 Fr	IS	19.803003003003
freely_sleeping	WT NM	WT NM 11180 Fr	NREM	41.9615615615616
freely_sleeping	WT NM	WT NM 11180 Fr	REM	9.69414414414414
freely_sleeping	WT BR	WT BR 11190 Fr	IS	15.7605363984674
freely_sleeping	WT BR	WT BR 11190 Fr	NREM	49.4793103448276
freely_sleeping	WT BR	WT BR 11190 Fr	REM	6.72413793103448
headfixed	WT TL	WT TL 11201 Fi	IS	16.0183305132544
headfixed	WT TL	WT TL 11201 Fi	NREM	35.9309080654258
headfixed	WT TL	WT TL 11201 Fi	REM	6.24450084602369
headfixed	WT BR	WT BR 11290 Fi	IS	7.31981981981982
headfixed	WT BR	WT BR 11290 Fi	NREM	33.8702702702703
headfixed	WT BR	WT BR 11290 Fi	REM	1.51171171171171
