# Supplementary material for: Astrocytic Ca2+ signaling is reduced during sleep and is involved in the regulation of slow wave sleep
Source: Nat Commun. 2020 Jul 6;11:3240. doi: 10.1038/s41467-020-17062-2 (PMC7338360; doi:10.1038/s41467-020-17062-2)
Supplement: Supplementary file 9 — Source Data [file 41467_2020_17062_MOESM9_ESM.zip › Source Data/data 6b.xlsx]

## Sheet: Sheet1
Genotype	Mouse	Trial	State	RoiGroup	frequency
wt_dual	wt_dual_TR16	20180115_TR16_trial_007	locomotion	Gp	0.00555792345068622
wt_dual	wt_dual_TR16	20180115_TR16_trial_007	locomotion	AS	0.00204586139289063
wt_dual	wt_dual_TR16	20180115_TR16_trial_007	locomotion	NS	0.0150944651548638
wt_dual	wt_dual_TR16	20180115_TR16_trial_007	whisking	Gp	0.000536193029490617
wt_dual	wt_dual_TR16	20180115_TR16_trial_007	whisking	AS	0
wt_dual	wt_dual_TR16	20180115_TR16_trial_007	whisking	NS	0.0107892499836527
wt_dual	wt_dual_TR16	20180115_TR16_trial_007	quiet	Gp	0
wt_dual	wt_dual_TR16	20180115_TR16_trial_007	quiet	AS	0
wt_dual	wt_dual_TR16	20180115_TR16_trial_007	quiet	NS	0.0113912699246237
wt_dual	wt_dual_TR16	20180115_TR16_trial_008	locomotion	Gp	0.00372817215336017
wt_dual	wt_dual_TR16	20180115_TR16_trial_008	locomotion	AS	0.000807102502017756
wt_dual	wt_dual_TR16	20180115_TR16_trial_008	quiet	Gp	0.000712098554439934
wt_dual	wt_dual_TR16	20180115_TR16_trial_008	quiet	AS	0
wt_dual	wt_dual_TR16	20180115_TR16_trial_009	locomotion	Gp	0.00918285357174742
wt_dual	wt_dual_TR16	20180115_TR16_trial_009	locomotion	AS	0.00628588190923187
wt_dual	wt_dual_TR16	20180115_TR16_trial_009	whisking	Gp	0.0132825644204374
wt_dual	wt_dual_TR16	20180115_TR16_trial_009	whisking	AS	0.0174570846668606
wt_dual	wt_dual_TR16	20180115_TR16_trial_009	quiet	Gp	0.00496421627435569
wt_dual	wt_dual_TR16	20180115_TR16_trial_009	quiet	AS	0.00407774908250646
wt_dual	wt_dual_TR16	20180115_TR16_trial_010	locomotion	Gp	0.00677494480234703
wt_dual	wt_dual_TR16	20180115_TR16_trial_010	locomotion	AS	0.00194704049844237
wt_dual	wt_dual_TR16	20180115_TR16_trial_010	whisking	Gp	0.000671884973292572
wt_dual	wt_dual_TR16	20180115_TR16_trial_010	whisking	AS	0
wt_dual	wt_dual_TR16	20180115_TR16_trial_010	quiet	Gp	0.000852712233984237
wt_dual	wt_dual_TR16	20180115_TR16_trial_010	quiet	AS	0
wt_dual	wt_dual_TR16	20180115_TR16_trial_011	locomotion	AS	0.00534711701274396
wt_dual	wt_dual_TR16	20180115_TR16_trial_011	whisking	AS	0
wt_dual	wt_dual_TR16	20180115_TR16_trial_011	quiet	AS	0
wt_dual	wt_dual_TR16	20180115_TR16_trial_012	locomotion	Gp	0.016550419671356
wt_dual	wt_dual_TR16	20180115_TR16_trial_012	locomotion	AS	0.00130039011703511
wt_dual	wt_dual_TR16	20180115_TR16_trial_012	whisking	Gp	0.00080450522928399
wt_dual	wt_dual_TR16	20180115_TR16_trial_012	whisking	AS	0
wt_dual	wt_dual_TR16	20180115_TR16_trial_012	quiet	Gp	0.00138107240272071
wt_dual	wt_dual_TR16	20180115_TR16_trial_012	quiet	AS	0
wt_dual	wt_dual_TR16	20180115_TR16_trial_013	locomotion	Gp	0.0151731274822397
wt_dual	wt_dual_TR16	20180115_TR16_trial_013	locomotion	AS	0.00359600124661377
wt_dual	wt_dual_TR16	20180115_TR16_trial_013	whisking	Gp	0.00137513751375138
wt_dual	wt_dual_TR16	20180115_TR16_trial_013	whisking	AS	0
wt_dual	wt_dual_TR16	20180115_TR16_trial_013	quiet	Gp	0.00177967609894999
wt_dual	wt_dual_TR16	20180115_TR16_trial_013	quiet	AS	0
wt_dual	wt_dual_TR16	20180115_TR16_trial_014	locomotion	Gp	0.0155732771591935
wt_dual	wt_dual_TR16	20180115_TR16_trial_014	locomotion	AS	0.00761183197323467
wt_dual	wt_dual_TR16	20180115_TR16_trial_014	whisking	Gp	0.00149900066622252
wt_dual	wt_dual_TR16	20180115_TR16_trial_014	whisking	AS	0.000783791198024846
wt_dual	wt_dual_TR16	20180115_TR16_trial_014	quiet	Gp	0.00205042527339004
wt_dual	wt_dual_TR16	20180115_TR16_trial_014	quiet	AS	0
wt_dual	wt_dual_TR16	20180115_TR16_trial_016	locomotion	Gp	0.00167956707023722
wt_dual	wt_dual_TR16	20180115_TR16_trial_016	locomotion	AS	0.000190730497806599
wt_dual	wt_dual_TR16	20180115_TR16_trial_016	whisking	Gp	0
wt_dual	wt_dual_TR16	20180115_TR16_trial_016	whisking	AS	0
wt_dual	wt_dual_TR16	20180115_TR16_trial_017	locomotion	Gp	0.00618654995517784
wt_dual	wt_dual_TR16	20180115_TR16_trial_017	locomotion	AS	0.0017831820459042
wt_dual	wt_dual_TR16	20180115_TR16_trial_017	whisking	Gp	0.000364075460707156
wt_dual	wt_dual_TR16	20180115_TR16_trial_017	whisking	AS	0
wt_dual	wt_dual_TR16	20180115_TR16_trial_017	quiet	Gp	8.54289530112282e-05
wt_dual	wt_dual_TR16	20180115_TR16_trial_017	quiet	AS	0
wt_dual	wt_dual_TR16	20180117_TR16_trial_002	whisking	Gp	0.010761762451514
wt_dual	wt_dual_TR16	20180117_TR16_trial_002	whisking	AS	0.00802029320699817
wt_dual	wt_dual_TR16	20180117_TR16_trial_002	quiet	Gp	0.00019902873975002
wt_dual	wt_dual_TR16	20180117_TR16_trial_002	quiet	AS	0.000319652218386396
wt_dual	wt_dual_TR16	20180117_TR16_trial_005	nrem	Gp	0.000281011641910879
wt_dual	wt_dual_TR16	20180117_TR16_trial_005	nrem	AS	0
wt_dual	wt_dual_TR16	20180117_TR16_trial_005	is	Gp	0.000471698113207547
wt_dual	wt_dual_TR16	20180117_TR16_trial_005	is	AS	0
wt_dual	wt_dual_TR16	20180117_TR16_trial_005	rem	Gp	0
wt_dual	wt_dual_TR16	20180117_TR16_trial_005	rem	AS	0
wt_dual	wt_dual_TR16	20180117_TR16_trial_006	nrem	Gp	0.00062953995157385
wt_dual	wt_dual_TR16	20180117_TR16_trial_006	nrem	AS	0
wt_dual	wt_dual_TR16	20180117_TR16_trial_007	nrem	Gp	0.000242130750605327
wt_dual	wt_dual_TR16	20180117_TR16_trial_007	nrem	AS	0
wt_dual	wt_dual_TR16	20180117_TR16_trial_008	nrem	Gp	0.00069052102950408
wt_dual	wt_dual_TR16	20180117_TR16_trial_008	nrem	AS	0
wt_dual	wt_dual_TR16	20180117_TR16_trial_008	is	Gp	0
wt_dual	wt_dual_TR16	20180117_TR16_trial_008	is	AS	0
wt_dual	wt_dual_TR16	20180117_TR16_trial_010	nrem	Gp	0.000970176068990298
wt_dual	wt_dual_TR16	20180117_TR16_trial_010	nrem	AS	0.000483091787439614
wt_dual	wt_dual_TR16	20180117_TR16_trial_010	rem	Gp	0.000165289256198347
wt_dual	wt_dual_TR16	20180117_TR16_trial_010	rem	AS	0.00037037037037037
wt_dual	wt_dual_TR16	20180117_TR16_trial_011	nrem	Gp	0.000844277673545966
wt_dual	wt_dual_TR16	20180117_TR16_trial_011	nrem	AS	0
wt_dual	wt_dual_TR16	20180117_TR16_trial_011	is	Gp	0.000457317073170732
wt_dual	wt_dual_TR16	20180117_TR16_trial_011	is	AS	0
wt_dual	wt_dual_TR16	20180117_TR16_trial_013	nrem	Gp	0.00028169014084507
wt_dual	wt_dual_TR16	20180117_TR16_trial_013	nrem	AS	0
wt_dual	wt_dual_TR16	20180117_TR16_trial_013	is	Gp	0
wt_dual	wt_dual_TR16	20180117_TR16_trial_013	is	AS	0
wt_dual	wt_dual_TR16	20180117_TR16_trial_013	rem	Gp	0.00109546165884194
wt_dual	wt_dual_TR16	20180117_TR16_trial_013	rem	AS	0
wt_dual	wt_dual_TR16	20180117_TR16_trial_014	nrem	Gp	0.000503663003663004
wt_dual	wt_dual_TR16	20180117_TR16_trial_014	nrem	AS	0
wt_dual	wt_dual_TR16	20180117_TR16_trial_014	is	Gp	0.000297619047619048
wt_dual	wt_dual_TR16	20180117_TR16_trial_014	is	AS	0
wt_dual	wt_dual_TR16	20180117_TR16_trial_015	nrem	Gp	0.00132275132275132
wt_dual	wt_dual_TR16	20180117_TR16_trial_015	nrem	AS	0
wt_dual	wt_dual_TR16	20180117_TR16_trial_015	is	Gp	0.000297619047619048
wt_dual	wt_dual_TR16	20180117_TR16_trial_015	is	AS	0.00144927536231884
wt_dual	wt_dual_TR16	20180117_TR16_trial_015	rem	Gp	0.000992063492063492
wt_dual	wt_dual_TR16	20180117_TR16_trial_015	rem	AS	0
wt_dual	wt_dual_TR16	20180117_TR16_trial_016	nrem	Gp	2.66453503863576e-05
wt_dual	wt_dual_TR16	20180117_TR16_trial_016	nrem	AS	0
wt_dual	wt_dual_TR16	20180117_TR16_trial_016	nrem	NS	0.0096045197740113
wt_dual	wt_dual_TR16	20180117_TR16_trial_016	is	Gp	0
wt_dual	wt_dual_TR16	20180117_TR16_trial_016	is	AS	0
wt_dual	wt_dual_TR16	20180117_TR16_trial_016	is	NS	0.00720338983050847
wt_dual	wt_dual_TR16	20180117_TR16_trial_017	nrem	Gp	0
wt_dual	wt_dual_TR16	20180117_TR16_trial_017	nrem	AS	0
wt_dual	wt_dual_TR16	20180117_TR16_trial_017	nrem	NS	0.00583333333333333
wt_dual	wt_dual_TR16	20180117_TR16_trial_017	is	Gp	0
wt_dual	wt_dual_TR16	20180117_TR16_trial_017	is	AS	0
wt_dual	wt_dual_TR16	20180117_TR16_trial_017	is	NS	0.00571428571428571
wt_dual	wt_dual_TR16	20180117_TR16_trial_017	rem	Gp	0
wt_dual	wt_dual_TR16	20180117_TR16_trial_017	rem	AS	0
wt_dual	wt_dual_TR16	20180117_TR16_trial_017	rem	NS	0.0025
wt_dual	wt_dual_TR16	20180117_TR16_trial_018	nrem	Gp	0
wt_dual	wt_dual_TR16	20180117_TR16_trial_018	nrem	AS	0
wt_dual	wt_dual_TR16	20180117_TR16_trial_018	nrem	NS	0.00470588235294118
wt_dual	wt_dual_TR16	20180117_TR16_trial_018	is	Gp	0
wt_dual	wt_dual_TR16	20180117_TR16_trial_018	is	AS	0
wt_dual	wt_dual_TR16	20180117_TR16_trial_018	is	NS	0.0065625
wt_dual	wt_dual_TR16	20180117_TR16_trial_018	rem	Gp	0
wt_dual	wt_dual_TR16	20180117_TR16_trial_018	rem	AS	0
wt_dual	wt_dual_TR16	20180117_TR16_trial_018	rem	NS	0.00211538461538462
wt_dual	wt_dual_TR16	20180117_TR16_trial_019	nrem	Gp	6.10575161802418e-05
wt_dual	wt_dual_TR16	20180117_TR16_trial_019	nrem	AS	0
wt_dual	wt_dual_TR16	20180117_TR16_trial_019	is	Gp	6.49772579597141e-05
wt_dual	wt_dual_TR16	20180117_TR16_trial_019	is	AS	0
wt_dual	wt_dual_TR16	20180117_TR16_trial_019	rem	Gp	0.000146198830409357
wt_dual	wt_dual_TR16	20180117_TR16_trial_019	rem	AS	0
wt_dual	wt_dual_TR16	20180117_TR16_trial_020	is	Gp	0.000224719101123595
wt_dual	wt_dual_TR16	20180117_TR16_trial_020	is	AS	0
wt_dual	wt_dual_TR16	20180117_TR16_trial_021	nrem	Gp	0.000224719101123595
wt_dual	wt_dual_TR16	20180117_TR16_trial_021	nrem	AS	0
wt_dual	wt_dual_TR16	20180117_TR16_trial_021	is	Gp	0.000112359550561798
wt_dual	wt_dual_TR16	20180117_TR16_trial_021	is	AS	0
wt_dual	wt_dual_TR16	20180117_TR16_trial_021	rem	Gp	0.000374531835205993
wt_dual	wt_dual_TR16	20180117_TR16_trial_021	rem	AS	0
wt_dual	wt_dual_TR16	20180117_TR16_trial_022	is	Gp	0
wt_dual	wt_dual_TR16	20180117_TR16_trial_022	is	AS	0
wt_dual	wt_dual_TR16	20180117_TR16_trial_022	is	NS	0.0134680134680135
wt_dual	wt_dual_TR16	20180117_TR16_trial_022	rem	Gp	0
wt_dual	wt_dual_TR16	20180117_TR16_trial_022	rem	AS	0
wt_dual	wt_dual_TR16	20180117_TR16_trial_022	rem	NS	0.0148148148148148
wt_dual	wt_dual_TR16	20180210_TR16_trial_003	nrem	Gp	0.0040950040950041
wt_dual	wt_dual_TR16	20180210_TR16_trial_003	nrem	AS	0
wt_dual	wt_dual_TR16	20180210_TR16_trial_003	is	Gp	0.0031031031031031
wt_dual	wt_dual_TR16	20180210_TR16_trial_003	is	AS	0
wt_dual	wt_dual_TR16	20180210_TR16_trial_004	nrem	Gp	0.0100156494522692
wt_dual	wt_dual_TR16	20180210_TR16_trial_004	nrem	AS	0.00388888888888889
wt_dual	wt_dual_TR16	20180210_TR16_trial_004	is	Gp	0.00387323943661972
wt_dual	wt_dual_TR16	20180210_TR16_trial_004	is	AS	0
wt_dual	wt_dual_TR16	20180210_TR16_trial_004	rem	Gp	0.00460947503201024
wt_dual	wt_dual_TR16	20180210_TR16_trial_004	rem	AS	0.000909090909090909
wt_dual	wt_dual_TR16	20180210_TR16_trial_005	nrem	Gp	0.0025
wt_dual	wt_dual_TR16	20180210_TR16_trial_005	nrem	AS	0
wt_dual	wt_dual_TR16	20180210_TR16_trial_005	nrem	NS	0.0084
wt_dual	wt_dual_TR16	20180210_TR16_trial_005	is	Gp	0.00075
wt_dual	wt_dual_TR16	20180210_TR16_trial_005	is	AS	0.000317460317460317
wt_dual	wt_dual_TR16	20180210_TR16_trial_005	is	NS	0.00995555555555556
wt_dual	wt_dual_TR16	20180210_TR16_trial_006	is	Gp	0
wt_dual	wt_dual_TR16	20180210_TR16_trial_006	is	AS	0
wt_dual	wt_dual_TR16	20180210_TR16_trial_006	is	NS	0.0171296296296296
wt_dual	wt_dual_TR16	20180210_TR16_trial_006	rem	Gp	0
wt_dual	wt_dual_TR16	20180210_TR16_trial_006	rem	AS	0
wt_dual	wt_dual_TR16	20180210_TR16_trial_006	rem	NS	0.0164529914529915
wt_dual	wt_dual_TR16	20180210_TR16_trial_007	nrem	Gp	0.00205732778548313
wt_dual	wt_dual_TR16	20180210_TR16_trial_007	nrem	AS	0.000865800865800866
wt_dual	wt_dual_TR16	20180210_TR16_trial_007	is	Gp	0.000499306518723994
wt_dual	wt_dual_TR16	20180210_TR16_trial_007	is	AS	0
wt_dual	wt_dual_TR16	20180210_TR16_trial_008	nrem	Gp	0.000683001360943453
wt_dual	wt_dual_TR16	20180210_TR16_trial_008	nrem	AS	0
wt_dual	wt_dual_TR16	20180210_TR16_trial_008	is	Gp	8.09061488673139e-05
wt_dual	wt_dual_TR16	20180210_TR16_trial_008	is	AS	0
wt_dual	wt_dual_TR16	20180210_TR16_trial_009	nrem	Gp	0.0122977346278317
wt_dual	wt_dual_TR16	20180210_TR16_trial_009	nrem	AS	0.00303030303030303
wt_dual	wt_dual_TR16	20180210_TR16_trial_009	is	Gp	0.00110478741211918
wt_dual	wt_dual_TR16	20180210_TR16_trial_009	is	AS	0
wt_dual	wt_dual_TR16	20180210_TR16_trial_010	nrem	Gp	0.00839336047604134
wt_dual	wt_dual_TR16	20180210_TR16_trial_010	nrem	AS	0.00234604105571848
wt_dual	wt_dual_TR16	20180210_TR16_trial_010	is	Gp	0.00235783633841886
wt_dual	wt_dual_TR16	20180210_TR16_trial_010	is	AS	0.000432900432900433
wt_dual	wt_dual_TR16	20180210_TR16_trial_010	rem	Gp	0.00280474649406688
wt_dual	wt_dual_TR16	20180210_TR16_trial_010	rem	AS	0.000505050505050505
wt_dual	wt_dual_TR16	20180210_TR16_trial_013	nrem	Gp	0.000371057513914657
wt_dual	wt_dual_TR16	20180210_TR16_trial_013	nrem	AS	0
wt_dual	wt_dual_TR16	20180210_TR16_trial_013	is	Gp	0.000104493207941484
wt_dual	wt_dual_TR16	20180210_TR16_trial_013	is	AS	0
wt_dual	wt_dual_TR16	20180210_TR16_trial_013	rem	Gp	0
wt_dual	wt_dual_TR16	20180210_TR16_trial_013	rem	AS	0
wt_dual	wt_dual_TR16	20180210_TR16_trial_014	nrem	Gp	0
wt_dual	wt_dual_TR16	20180210_TR16_trial_014	nrem	AS	0
wt_dual	wt_dual_TR16	20180210_TR16_trial_014	is	Gp	0.000140944326990839
wt_dual	wt_dual_TR16	20180210_TR16_trial_014	is	AS	0
wt_dual	wt_dual_TR16	20180210_TR16_trial_015	is	Gp	0.000206611570247934
wt_dual	wt_dual_TR16	20180210_TR16_trial_015	is	AS	0
wt_dual	wt_dual_TR16	20180210_TR16_trial_015	rem	Gp	0.000108225108225108
wt_dual	wt_dual_TR16	20180210_TR16_trial_015	rem	AS	0
wt_dual	wt_dual_TR16	20180210_TR16_trial_016	is	Gp	0.000609988562714449
wt_dual	wt_dual_TR16	20180210_TR16_trial_016	is	AS	0
wt_dual	wt_dual_TR16	20180210_TR16_trial_018	is	Gp	0.0059092985536887
wt_dual	wt_dual_TR16	20180210_TR16_trial_018	is	AS	0.00270318976392143
wt_dual	wt_dual_TR16	20180210_TR16_trial_018	rem	Gp	0.00125968992248062
wt_dual	wt_dual_TR16	20180210_TR16_trial_018	rem	AS	0
wt_dual	wt_dual_TR16	20180210_TR16_trial_019	nrem	Gp	0.00018700327255727
wt_dual	wt_dual_TR16	20180210_TR16_trial_019	nrem	AS	0
wt_dual	wt_dual_TR16	20180210_TR16_trial_019	nrem	NS	0.0169779286926995
wt_dual	wt_dual_TR16	20180210_TR16_trial_019	is	Gp	8.78348704435661e-05
wt_dual	wt_dual_TR16	20180210_TR16_trial_019	is	AS	0
wt_dual	wt_dual_TR16	20180210_TR16_trial_019	is	NS	0.0149920255183413
wt_dual	wt_dual_TR16	20180210_TR16_trial_019	rem	Gp	0
wt_dual	wt_dual_TR16	20180210_TR16_trial_019	rem	AS	0
wt_dual	wt_dual_TR16	20180210_TR16_trial_019	rem	NS	0.0128947368421053
wt_dual	wt_dual_TR16	20180210_TR16_trial_020	is	Gp	0.000219298245614035
wt_dual	wt_dual_TR16	20180210_TR16_trial_020	is	AS	0
wt_dual	wt_dual_TR16	20180210_TR16_trial_020	is	NS	0.00969529085872576
wt_dual	wt_dual_TR16	20180210_TR16_trial_020	rem	Gp	0
wt_dual	wt_dual_TR16	20180210_TR16_trial_020	rem	AS	0
wt_dual	wt_dual_TR16	20180210_TR16_trial_020	rem	NS	0.0115789473684211
wt_dual	wt_dual_TR16	20180305_TR16_trial_002	rem	Gp	0
wt_dual	wt_dual_TR16	20180305_TR16_trial_002	rem	AS	0
wt_dual	wt_dual_TR16	20180305_TR16_trial_002	rem	NS	0.013986013986014
wt_dual	wt_dual_TR16	20180305_TR16_trial_006	nrem	Gp	0.00168067226890756
wt_dual	wt_dual_TR16	20180305_TR16_trial_006	nrem	AS	0
wt_dual	wt_dual_TR16	20180305_TR16_trial_006	rem	Gp	0.000784313725490196
wt_dual	wt_dual_TR16	20180305_TR16_trial_006	rem	AS	0
wt_dual	wt_dual_TR16	20180305_TR16_trial_007	nrem	Gp	0.0019047619047619
wt_dual	wt_dual_TR16	20180305_TR16_trial_007	nrem	AS	0
wt_dual	wt_dual_TR16	20180305_TR16_trial_007	is	Gp	0.00166666666666667
wt_dual	wt_dual_TR16	20180305_TR16_trial_007	is	AS	0
wt_dual	wt_dual_TR16	20180305_TR16_trial_007	rem	Gp	0.00233333333333333
wt_dual	wt_dual_TR16	20180305_TR16_trial_007	rem	AS	0
wt_dual	wt_dual_TR16	20180305_TR16_trial_008	nrem	Gp	0.00340136054421769
wt_dual	wt_dual_TR16	20180305_TR16_trial_008	nrem	AS	0.00158730158730159
wt_dual	wt_dual_TR16	20180305_TR16_trial_008	is	Gp	0.000487012987012987
wt_dual	wt_dual_TR16	20180305_TR16_trial_008	is	AS	0
wt_dual	wt_dual_TR16	20180305_TR16_trial_008	rem	Gp	0.00318877551020408
wt_dual	wt_dual_TR16	20180305_TR16_trial_008	rem	AS	0.000595238095238095
wt_dual	wt_dual_TR16	20180305_TR16_trial_009	nrem	Gp	0.00185185185185185
wt_dual	wt_dual_TR16	20180305_TR16_trial_009	nrem	AS	0
wt_dual	wt_dual_TR16	20180305_TR16_trial_009	is	Gp	0.00246913580246914
wt_dual	wt_dual_TR16	20180305_TR16_trial_009	is	AS	0
wt_dual	wt_dual_TR16	20180305_TR16_trial_009	rem	Gp	0.00451388888888889
wt_dual	wt_dual_TR16	20180305_TR16_trial_009	rem	AS	0
wt_dual	wt_dual_TR16	20180305_TR16_trial_010	nrem	Gp	0
wt_dual	wt_dual_TR16	20180305_TR16_trial_010	nrem	AS	0
wt_dual	wt_dual_TR16	20180305_TR16_trial_010	is	Gp	0.000170068027210884
wt_dual	wt_dual_TR16	20180305_TR16_trial_010	is	AS	0.00075187969924812
wt_dual	wt_dual_TR16	20180305_TR16_trial_010	rem	Gp	0.000617283950617284
wt_dual	wt_dual_TR16	20180305_TR16_trial_010	rem	AS	0.000779727095516569
wt_dual	wt_dual_TR16	20180305_TR16_trial_011	nrem	Gp	0.00118983234180638
wt_dual	wt_dual_TR16	20180305_TR16_trial_011	nrem	AS	0
wt_dual	wt_dual_TR16	20180305_TR16_trial_011	is	Gp	0.000232558139534884
wt_dual	wt_dual_TR16	20180305_TR16_trial_011	is	AS	0
wt_dual	wt_dual_TR16	20180305_TR16_trial_012	nrem	Gp	0
wt_dual	wt_dual_TR16	20180305_TR16_trial_012	nrem	AS	0
wt_dual	wt_dual_TR16	20180305_TR16_trial_012	is	Gp	0.000328947368421053
wt_dual	wt_dual_TR16	20180305_TR16_trial_012	is	AS	0
wt_dual	wt_dual_TR16	20180305_TR16_trial_012	rem	Gp	0
wt_dual	wt_dual_TR16	20180305_TR16_trial_012	rem	AS	0
wt_dual	wt_dual_TR16	20180305_TR16_trial_013	nrem	Gp	0.000290697674418605
wt_dual	wt_dual_TR16	20180305_TR16_trial_013	nrem	AS	0
wt_dual	wt_dual_TR16	20180305_TR16_trial_013	is	Gp	0.000892857142857143
wt_dual	wt_dual_TR16	20180305_TR16_trial_013	is	AS	0
wt_dual	wt_dual_TR16	20180305_TR16_trial_013	rem	Gp	0.00104166666666667
wt_dual	wt_dual_TR16	20180305_TR16_trial_013	rem	AS	0
wt_dual	wt_dual_TR16	20180305_TR16_trial_014	nrem	Gp	0.00144230769230769
wt_dual	wt_dual_TR16	20180305_TR16_trial_014	nrem	AS	0
wt_dual	wt_dual_TR16	20180305_TR16_trial_014	is	Gp	0.000271739130434783
wt_dual	wt_dual_TR16	20180305_TR16_trial_014	is	AS	0
wt_dual	wt_dual_TR16	20180305_TR16_trial_014	rem	Gp	0.000446428571428571
wt_dual	wt_dual_TR16	20180305_TR16_trial_014	rem	AS	0
wt_dual	wt_dual_TR16	20180305_TR16_trial_015	nrem	Gp	0
wt_dual	wt_dual_TR16	20180305_TR16_trial_015	nrem	AS	0.0012987012987013
wt_dual	wt_dual_TR16	20180305_TR16_trial_015	is	Gp	0
wt_dual	wt_dual_TR16	20180305_TR16_trial_015	is	AS	0.0013986013986014
wt_dual	wt_dual_TR16	20180305_TR16_trial_015	rem	Gp	0.00130718954248366
wt_dual	wt_dual_TR16	20180305_TR16_trial_015	rem	AS	0
wt_dual	wt_dual_TR16	20180305_TR16_trial_016	nrem	Gp	0.000280112044817927
wt_dual	wt_dual_TR16	20180305_TR16_trial_016	nrem	AS	0.0012987012987013
wt_dual	wt_dual_TR16	20180305_TR16_trial_016	rem	Gp	0.00280112044817927
wt_dual	wt_dual_TR16	20180305_TR16_trial_016	rem	AS	0
wt_dual	wt_dual_TR16	20180305_TR16_trial_018	nrem	Gp	0
wt_dual	wt_dual_TR16	20180305_TR16_trial_018	nrem	AS	0
wt_dual	wt_dual_TR16	20180305_TR16_trial_018	nrem	NS	0.00787037037037037
wt_dual	wt_dual_TR16	20180305_TR16_trial_018	rem	Gp	0
wt_dual	wt_dual_TR16	20180305_TR16_trial_018	rem	AS	0
wt_dual	wt_dual_TR16	20180305_TR16_trial_018	rem	NS	0.0141414141414141
wt_dual	wt_dual_TR16	20180305_TR16_trial_019	nrem	Gp	0
wt_dual	wt_dual_TR16	20180305_TR16_trial_019	nrem	AS	0
wt_dual	wt_dual_TR16	20180305_TR16_trial_019	nrem	NS	0.00735294117647059
wt_dual	wt_dual_TR16	20180305_TR16_trial_020	is	Gp	0
wt_dual	wt_dual_TR16	20180305_TR16_trial_020	is	AS	0
wt_dual	wt_dual_TR16	20180305_TR16_trial_020	is	NS	0.00147058823529412
wt_dual	wt_dual_TR15	20180116_TR15_trial_002	locomotion	Gp	0.00894661850955963
wt_dual	wt_dual_TR15	20180116_TR15_trial_002	locomotion	AS	0.00509575274933637
wt_dual	wt_dual_TR15	20180116_TR15_trial_002	whisking	Gp	0.00132391879964696
wt_dual	wt_dual_TR15	20180116_TR15_trial_002	whisking	AS	0
wt_dual	wt_dual_TR15	20180116_TR15_trial_002	quiet	Gp	0.000992375250161261
wt_dual	wt_dual_TR15	20180116_TR15_trial_002	quiet	AS	0
wt_dual	wt_dual_TR15	20180116_TR15_trial_003	locomotion	Gp	0.00302740094660694
wt_dual	wt_dual_TR15	20180116_TR15_trial_003	locomotion	AS	0.00270861144968754
wt_dual	wt_dual_TR15	20180116_TR15_trial_003	locomotion	NS	0.0123262186460405
wt_dual	wt_dual_TR15	20180116_TR15_trial_003	whisking	Gp	8.22210650368624e-05
wt_dual	wt_dual_TR15	20180116_TR15_trial_003	whisking	AS	0
wt_dual	wt_dual_TR15	20180116_TR15_trial_003	whisking	NS	0.0122177617695127
wt_dual	wt_dual_TR15	20180116_TR15_trial_003	quiet	Gp	0
wt_dual	wt_dual_TR15	20180116_TR15_trial_003	quiet	AS	0
wt_dual	wt_dual_TR15	20180116_TR15_trial_003	quiet	NS	0.0103015545982394
wt_dual	wt_dual_TR15	20180116_TR15_trial_005	locomotion	Gp	0.00451271080209256
wt_dual	wt_dual_TR15	20180116_TR15_trial_005	locomotion	AS	0.00359942409214526
wt_dual	wt_dual_TR15	20180116_TR15_trial_005	whisking	Gp	0.00112220850634048
wt_dual	wt_dual_TR15	20180116_TR15_trial_005	whisking	AS	0
wt_dual	wt_dual_TR15	20180116_TR15_trial_005	quiet	Gp	0.000647990150549712
wt_dual	wt_dual_TR15	20180116_TR15_trial_005	quiet	AS	0
wt_dual	wt_dual_TR15	20180116_TR15_trial_006	locomotion	Gp	0.00530174503150751
wt_dual	wt_dual_TR15	20180116_TR15_trial_006	locomotion	AS	0.00586779600479629
wt_dual	wt_dual_TR15	20180116_TR15_trial_006	whisking	Gp	0.000141509433962264
wt_dual	wt_dual_TR15	20180116_TR15_trial_006	whisking	AS	0
wt_dual	wt_dual_TR15	20180116_TR15_trial_006	quiet	Gp	0
wt_dual	wt_dual_TR15	20180116_TR15_trial_006	quiet	AS	0
wt_dual	wt_dual_TR15	20180116_TR15_trial_017	nrem	Gp	0.00197475207228556
wt_dual	wt_dual_TR15	20180116_TR15_trial_017	nrem	AS	0.000710429099175902
wt_dual	wt_dual_TR15	20180116_TR15_trial_017	is	Gp	0
wt_dual	wt_dual_TR15	20180116_TR15_trial_017	is	AS	0
wt_dual	wt_dual_TR15	20180116_TR15_trial_018	nrem	Gp	0.000674241718866889
wt_dual	wt_dual_TR15	20180116_TR15_trial_018	nrem	AS	0
wt_dual	wt_dual_TR15	20180116_TR15_trial_018	rem	Gp	0
wt_dual	wt_dual_TR15	20180116_TR15_trial_018	rem	AS	0
wt_dual	wt_dual_TR15	20180116_TR15_trial_019	nrem	Gp	0.000182648401826484
wt_dual	wt_dual_TR15	20180116_TR15_trial_019	nrem	AS	0.000555555555555556
wt_dual	wt_dual_TR15	20180116_TR15_trial_019	is	Gp	0
wt_dual	wt_dual_TR15	20180116_TR15_trial_019	is	AS	0
wt_dual	wt_dual_TR15	20180116_TR15_trial_019	rem	Gp	0
wt_dual	wt_dual_TR15	20180116_TR15_trial_019	rem	AS	0
wt_dual	wt_dual_TR15	20180116_TR15_trial_020	nrem	Gp	0.000217864923747277
wt_dual	wt_dual_TR15	20180116_TR15_trial_020	nrem	AS	0
wt_dual	wt_dual_TR15	20180116_TR15_trial_020	is	Gp	0
wt_dual	wt_dual_TR15	20180116_TR15_trial_020	is	AS	0
wt_dual	wt_dual_TR15	20180116_TR15_trial_021	nrem	Gp	0.000285204991087344
wt_dual	wt_dual_TR15	20180116_TR15_trial_021	nrem	AS	0
wt_dual	wt_dual_TR15	20180116_TR15_trial_021	is	Gp	0
wt_dual	wt_dual_TR15	20180116_TR15_trial_021	is	AS	0.000584795321637427
wt_dual	wt_dual_TR15	20180116_TR15_trial_021	rem	Gp	0.000261437908496732
wt_dual	wt_dual_TR15	20180116_TR15_trial_021	rem	AS	0
wt_dual	wt_dual_TR15	20180130_TR15_trial_003	locomotion	Gp	0.0233595409615038
wt_dual	wt_dual_TR15	20180130_TR15_trial_003	locomotion	AS	0.0162654521795706
wt_dual	wt_dual_TR15	20180130_TR15_trial_003	whisking	Gp	0.00390792054386456
wt_dual	wt_dual_TR15	20180130_TR15_trial_003	whisking	AS	0.00050999592003264
wt_dual	wt_dual_TR15	20180130_TR15_trial_003	quiet	Gp	0.00393142932027225
wt_dual	wt_dual_TR15	20180130_TR15_trial_003	quiet	AS	0
wt_dual	wt_dual_TR15	20180130_TR15_trial_004	locomotion	Gp	0.0545124167171411
wt_dual	wt_dual_TR15	20180130_TR15_trial_004	locomotion	AS	0.0507364975450082
wt_dual	wt_dual_TR15	20180130_TR15_trial_004	whisking	Gp	0.00325905627235933
wt_dual	wt_dual_TR15	20180130_TR15_trial_004	whisking	AS	0.000603604380443218
wt_dual	wt_dual_TR15	20180130_TR15_trial_004	quiet	Gp	0.00131680659768876
wt_dual	wt_dual_TR15	20180130_TR15_trial_004	quiet	AS	0
wt_dual	wt_dual_TR15	20180130_TR15_trial_005	locomotion	Gp	0.0352109806095086
wt_dual	wt_dual_TR15	20180130_TR15_trial_005	locomotion	AS	0.02909796314258
wt_dual	wt_dual_TR15	20180130_TR15_trial_005	locomotion	NS	0.0346699135315847
wt_dual	wt_dual_TR15	20180130_TR15_trial_005	whisking	Gp	0.00242934125982399
wt_dual	wt_dual_TR15	20180130_TR15_trial_005	whisking	AS	0.000593008430603188
wt_dual	wt_dual_TR15	20180130_TR15_trial_005	whisking	NS	0.0271459072009098
wt_dual	wt_dual_TR15	20180130_TR15_trial_005	quiet	Gp	0.000262113579056077
wt_dual	wt_dual_TR15	20180130_TR15_trial_005	quiet	AS	0
wt_dual	wt_dual_TR15	20180130_TR15_trial_005	quiet	NS	0.0302624069231892
wt_dual	wt_dual_TR15	20180130_TR15_trial_006	locomotion	Gp	0.0391117980307891
wt_dual	wt_dual_TR15	20180130_TR15_trial_006	locomotion	AS	0.0327814333562962
wt_dual	wt_dual_TR15	20180130_TR15_trial_006	whisking	Gp	0.00328097037184331
wt_dual	wt_dual_TR15	20180130_TR15_trial_006	whisking	AS	0.00169923534409516
wt_dual	wt_dual_TR15	20180130_TR15_trial_006	quiet	Gp	0.000463879267689263
wt_dual	wt_dual_TR15	20180130_TR15_trial_006	quiet	AS	0
wt_dual	wt_dual_TR15	20180130_TR15_trial_007	locomotion	Gp	0.0305095748133723
wt_dual	wt_dual_TR15	20180130_TR15_trial_007	locomotion	AS	0.021502758844531
wt_dual	wt_dual_TR15	20180130_TR15_trial_007	whisking	Gp	0.00443181818181818
wt_dual	wt_dual_TR15	20180130_TR15_trial_007	whisking	AS	0.00113636363636364
wt_dual	wt_dual_TR15	20180130_TR15_trial_007	quiet	Gp	0.00120505471599792
wt_dual	wt_dual_TR15	20180130_TR15_trial_007	quiet	AS	0.00016284523189161
wt_dual	wt_dual_TR15	20180130_TR15_trial_008	locomotion	Gp	0.0116325786950956
wt_dual	wt_dual_TR15	20180130_TR15_trial_008	locomotion	AS	0.002937576499388
wt_dual	wt_dual_TR15	20180130_TR15_trial_008	whisking	Gp	0.00147372307106025
wt_dual	wt_dual_TR15	20180130_TR15_trial_008	whisking	AS	0.000234009360374415
wt_dual	wt_dual_TR15	20180130_TR15_trial_008	quiet	Gp	0.000162512809169334
wt_dual	wt_dual_TR15	20180130_TR15_trial_008	quiet	AS	0
wt_dual	wt_dual_TR15	20180130_TR15_trial_010	locomotion	Gp	0.00935611563240861
wt_dual	wt_dual_TR15	20180130_TR15_trial_010	locomotion	AS	0.0101850701776177
wt_dual	wt_dual_TR15	20180130_TR15_trial_010	locomotion	NS	0.0155982356662324
wt_dual	wt_dual_TR15	20180130_TR15_trial_010	whisking	Gp	0
wt_dual	wt_dual_TR15	20180130_TR15_trial_010	whisking	AS	0
wt_dual	wt_dual_TR15	20180130_TR15_trial_010	whisking	NS	0.00330390411336062
wt_dual	wt_dual_TR15	20180130_TR15_trial_010	quiet	Gp	7.36919675755343e-05
wt_dual	wt_dual_TR15	20180130_TR15_trial_010	quiet	AS	0
wt_dual	wt_dual_TR15	20180130_TR15_trial_010	quiet	NS	0.00331099724083563
wt_dual	wt_dual_TR15	20180204_TR15_trial_002	nrem	AS	0
wt_dual	wt_dual_TR15	20180204_TR15_trial_002	is	AS	0
wt_dual	wt_dual_TR15	20180204_TR15_trial_002	rem	AS	0
wt_dual	wt_dual_TR15	20180204_TR15_trial_005	nrem	Gp	0.000520833333333333
wt_dual	wt_dual_TR15	20180204_TR15_trial_005	nrem	AS	0
wt_dual	wt_dual_TR15	20180204_TR15_trial_005	is	Gp	0.000694444444444444
wt_dual	wt_dual_TR15	20180204_TR15_trial_005	is	AS	0.00177777777777778
wt_dual	wt_dual_TR15	20180204_TR15_trial_005	rem	Gp	0.00078125
wt_dual	wt_dual_TR15	20180204_TR15_trial_005	rem	AS	0
wt_dual	wt_dual_TR15	20180204_TR15_trial_006	nrem	Gp	0.00547163995067818
wt_dual	wt_dual_TR15	20180204_TR15_trial_006	nrem	AS	0.0029593094944513
wt_dual	wt_dual_TR15	20180204_TR15_trial_006	is	Gp	0.000946969696969697
wt_dual	wt_dual_TR15	20180204_TR15_trial_006	is	AS	0.00242424242424242
wt_dual	wt_dual_TR15	20180204_TR15_trial_006	rem	Gp	0.00293560606060606
wt_dual	wt_dual_TR15	20180204_TR15_trial_006	rem	AS	0.000606060606060606
wt_dual	wt_dual_TR15	20180204_TR15_trial_007	nrem	Gp	0
wt_dual	wt_dual_TR15	20180204_TR15_trial_007	nrem	AS	0
wt_dual	wt_dual_TR15	20180204_TR15_trial_007	is	Gp	0.000165144584083365
wt_dual	wt_dual_TR15	20180204_TR15_trial_007	is	AS	0
wt_dual	wt_dual_TR15	20180204_TR15_trial_008	nrem	Gp	0.000366090277862521
wt_dual	wt_dual_TR15	20180204_TR15_trial_008	nrem	AS	0
wt_dual	wt_dual_TR15	20180204_TR15_trial_008	is	Gp	0.00043859649122807
wt_dual	wt_dual_TR15	20180204_TR15_trial_008	is	AS	0
wt_dual	wt_dual_TR15	20180204_TR15_trial_008	rem	Gp	0.0010233918128655
wt_dual	wt_dual_TR15	20180204_TR15_trial_008	rem	AS	0.000694444444444444
wt_dual	wt_dual_TR15	20180204_TR15_trial_009	nrem	Gp	0.00845588235294118
wt_dual	wt_dual_TR15	20180204_TR15_trial_009	nrem	AS	0.00288461538461538
wt_dual	wt_dual_TR15	20180204_TR15_trial_009	is	Gp	0.000564404866424182
wt_dual	wt_dual_TR15	20180204_TR15_trial_009	is	AS	0.000328030178776447
wt_dual	wt_dual_TR15	20180204_TR15_trial_010	nrem	Gp	0.0112041296277123
wt_dual	wt_dual_TR15	20180204_TR15_trial_010	nrem	AS	0.0052223361250266
wt_dual	wt_dual_TR15	20180204_TR15_trial_010	is	Gp	0.0016979209900766
wt_dual	wt_dual_TR15	20180204_TR15_trial_010	is	AS	0
wt_dual	wt_dual_TR15	20180204_TR15_trial_010	rem	Gp	0.00211397058823529
wt_dual	wt_dual_TR15	20180204_TR15_trial_010	rem	AS	0.00144230769230769
wt_dual	wt_dual_TR15	20180204_TR15_trial_011	nrem	Gp	0
wt_dual	wt_dual_TR15	20180204_TR15_trial_011	nrem	AS	0
wt_dual	wt_dual_TR15	20180204_TR15_trial_011	nrem	NS	0.00459770114942529
wt_dual	wt_dual_TR15	20180204_TR15_trial_011	is	Gp	0
wt_dual	wt_dual_TR15	20180204_TR15_trial_011	is	AS	0
wt_dual	wt_dual_TR15	20180204_TR15_trial_011	is	NS	0.00333333333333333
wt_dual	wt_dual_TR15	20180221_TR15_trial_003	nrem	Gp	0.000542005420054201
wt_dual	wt_dual_TR15	20180221_TR15_trial_003	nrem	AS	0
wt_dual	wt_dual_TR15	20180221_TR15_trial_003	is	Gp	0
wt_dual	wt_dual_TR15	20180221_TR15_trial_003	is	AS	0
wt_dual	wt_dual_TR15	20180221_TR15_trial_003	rem	Gp	0
wt_dual	wt_dual_TR15	20180221_TR15_trial_003	rem	AS	0
wt_dual	wt_dual_TR15	20180221_TR15_trial_004	is	Gp	0.000221729490022173
wt_dual	wt_dual_TR15	20180221_TR15_trial_004	is	AS	0
wt_dual	wt_dual_TR15	20180221_TR15_trial_004	rem	Gp	0.00078909612625538
wt_dual	wt_dual_TR15	20180221_TR15_trial_004	rem	AS	0
wt_dual	wt_dual_TR15	20180221_TR15_trial_007	nrem	Gp	0
wt_dual	wt_dual_TR15	20180221_TR15_trial_007	nrem	AS	0
wt_dual	wt_dual_TR15	20180221_TR15_trial_007	nrem	NS	0.00614922109866084
wt_dual	wt_dual_TR15	20180221_TR15_trial_007	is	Gp	0
wt_dual	wt_dual_TR15	20180221_TR15_trial_007	is	AS	0
wt_dual	wt_dual_TR15	20180221_TR15_trial_007	is	NS	0.00478260869565217
wt_dual	wt_dual_TR15	20180221_TR15_trial_007	rem	Gp	0
wt_dual	wt_dual_TR15	20180221_TR15_trial_007	rem	AS	0
wt_dual	wt_dual_TR15	20180221_TR15_trial_007	rem	NS	0.0078125
wt_dual	wt_dual_TR15	20180221_TR15_trial_008	is	Gp	0
wt_dual	wt_dual_TR15	20180221_TR15_trial_008	is	AS	0
wt_dual	wt_dual_TR15	20180221_TR15_trial_008	is	NS	0.00260950605778192
wt_dual	wt_dual_TR15	20180221_TR15_trial_009	nrem	Gp	0
wt_dual	wt_dual_TR15	20180221_TR15_trial_009	nrem	AS	0
wt_dual	wt_dual_TR15	20180221_TR15_trial_009	nrem	NS	0.00313479623824451
wt_dual	wt_dual_TR15	20180221_TR15_trial_009	is	Gp	0
wt_dual	wt_dual_TR15	20180221_TR15_trial_009	is	AS	0
wt_dual	wt_dual_TR15	20180221_TR15_trial_009	is	NS	0.00505747126436782
wt_dual	wt_dual_TR15	20180221_TR15_trial_010	is	Gp	0
wt_dual	wt_dual_TR15	20180221_TR15_trial_010	is	AS	0
wt_dual	wt_dual_TR15	20180221_TR15_trial_010	is	NS	0.00239880059970015
wt_dual	wt_dual_TR15	20180221_TR15_trial_010	rem	Gp	0
wt_dual	wt_dual_TR15	20180221_TR15_trial_010	rem	AS	0
wt_dual	wt_dual_TR15	20180221_TR15_trial_010	rem	NS	0.00495689655172414
wt_dual	wt_dual_TR15	20180304_TR15_trial_001	nrem	Gp	0.00261437908496732
wt_dual	wt_dual_TR15	20180304_TR15_trial_001	nrem	AS	0
wt_dual	wt_dual_TR15	20180304_TR15_trial_001	rem	Gp	0.00051150895140665
wt_dual	wt_dual_TR15	20180304_TR15_trial_001	rem	AS	0
wt_dual	wt_dual_TR15	20180304_TR15_trial_007	nrem	Gp	0
wt_dual	wt_dual_TR15	20180304_TR15_trial_007	is	Gp	0.00933333333333333
wt_dual	wt_dual_TR15	20180304_TR15_trial_007	rem	Gp	0.0171428571428571
wt_dual	wt_dual_TR15	20180304_TR15_trial_009	nrem	Gp	0
wt_dual	wt_dual_TR15	20180304_TR15_trial_009	nrem	AS	0
wt_dual	wt_dual_TR15	20180304_TR15_trial_009	is	Gp	0
wt_dual	wt_dual_TR15	20180304_TR15_trial_009	is	AS	0
wt_dual	wt_dual_TR15	20180304_TR15_trial_010	nrem	Gp	0.00178571428571429
wt_dual	wt_dual_TR15	20180304_TR15_trial_010	nrem	AS	0
wt_dual	wt_dual_TR15	20180304_TR15_trial_010	is	Gp	0
wt_dual	wt_dual_TR15	20180304_TR15_trial_010	is	AS	0
wt_dual	wt_dual_TR15	20180304_TR15_trial_010	rem	Gp	0
wt_dual	wt_dual_TR15	20180304_TR15_trial_010	rem	AS	0
wt_dual	wt_dual_TR15	20180304_TR15_trial_011	nrem	Gp	0
wt_dual	wt_dual_TR15	20180304_TR15_trial_011	nrem	AS	0
wt_dual	wt_dual_TR15	20180304_TR15_trial_011	is	Gp	0
wt_dual	wt_dual_TR15	20180304_TR15_trial_011	is	AS	0
wt_dual	wt_dual_TR15	20180304_TR15_trial_012	is	Gp	0.000478468899521531
wt_dual	wt_dual_TR15	20180304_TR15_trial_012	is	AS	0
wt_dual	wt_dual_TR15	20180304_TR15_trial_012	rem	Gp	0.00181818181818182
wt_dual	wt_dual_TR15	20180304_TR15_trial_012	rem	AS	0
wt_dual	wt_dual_TR15	20180304_TR15_trial_013	nrem	Gp	0
wt_dual	wt_dual_TR15	20180304_TR15_trial_013	nrem	AS	0
wt_dual	wt_dual_TR15	20180304_TR15_trial_013	nrem	NS	0.01484375
wt_dual	wt_dual_TR15	20180304_TR15_trial_013	is	Gp	0
wt_dual	wt_dual_TR15	20180304_TR15_trial_013	is	AS	0
wt_dual	wt_dual_TR15	20180304_TR15_trial_013	is	NS	0.0126488095238095
wt_dual	wt_dual_TR15	20180304_TR15_trial_013	rem	Gp	0
wt_dual	wt_dual_TR15	20180304_TR15_trial_013	rem	AS	0
wt_dual	wt_dual_TR15	20180304_TR15_trial_013	rem	NS	0.01640625
wt_dual	wt_dual_TR15	20180304_TR15_trial_014	nrem	Gp	0
wt_dual	wt_dual_TR15	20180304_TR15_trial_014	nrem	AS	0
wt_dual	wt_dual_TR15	20180304_TR15_trial_014	nrem	NS	0.00694789081885856
wt_dual	wt_dual_BL15	20180118_BL15_trial_008	nrem	Gp	0.000120992135511192
wt_dual	wt_dual_BL15	20180118_BL15_trial_008	nrem	AS	0
wt_dual	wt_dual_BL15	20180118_BL15_trial_008	nrem	NS	0.00595611285266458
wt_dual	wt_dual_BL15	20180118_BL15_trial_008	is	Gp	0
wt_dual	wt_dual_BL15	20180118_BL15_trial_008	is	AS	0
wt_dual	wt_dual_BL15	20180118_BL15_trial_008	is	NS	0.00303030303030303
wt_dual	wt_dual_BL15	20180118_BL15_trial_010	nrem	Gp	0.00025062656641604
wt_dual	wt_dual_BL15	20180118_BL15_trial_010	nrem	AS	0
wt_dual	wt_dual_BL15	20180118_BL15_trial_010	nrem	NS	0.000974025974025974
wt_dual	wt_dual_BL15	20180118_BL15_trial_010	is	Gp	0
wt_dual	wt_dual_BL15	20180118_BL15_trial_010	is	AS	0
wt_dual	wt_dual_BL15	20180118_BL15_trial_010	is	NS	0
wt_dual	wt_dual_BL15	20180118_BL15_trial_010	rem	Gp	0
wt_dual	wt_dual_BL15	20180118_BL15_trial_010	rem	AS	0
wt_dual	wt_dual_BL15	20180118_BL15_trial_010	rem	NS	0.000909090909090909
wt_dual	wt_dual_BL15	20180118_BL15_trial_013	nrem	Gp	0
wt_dual	wt_dual_BL15	20180118_BL15_trial_013	nrem	AS	0
wt_dual	wt_dual_BL15	20180118_BL15_trial_013	nrem	NS	0.00272727272727273
wt_dual	wt_dual_BL15	20180118_BL15_trial_013	is	Gp	0
wt_dual	wt_dual_BL15	20180118_BL15_trial_013	is	AS	0
wt_dual	wt_dual_BL15	20180118_BL15_trial_013	is	NS	0.00113636363636364
wt_dual	wt_dual_BL15	20180118_BL15_trial_013	rem	Gp	0.000146198830409357
wt_dual	wt_dual_BL15	20180118_BL15_trial_013	rem	AS	0
wt_dual	wt_dual_BL15	20180118_BL15_trial_013	rem	NS	0.000757575757575758
wt_dual	wt_dual_BL15	20180118_BL15_trial_014	nrem	Gp	0.000309597523219814
wt_dual	wt_dual_BL15	20180118_BL15_trial_014	nrem	AS	0
wt_dual	wt_dual_BL15	20180118_BL15_trial_014	nrem	NS	0.00374331550802139
wt_dual	wt_dual_BL15	20180118_BL15_trial_014	is	Gp	0.000146198830409357
wt_dual	wt_dual_BL15	20180118_BL15_trial_014	is	AS	0
wt_dual	wt_dual_BL15	20180118_BL15_trial_014	is	NS	0.00151515151515152
wt_dual	wt_dual_BL15	20180118_BL15_trial_014	rem	Gp	9.74658869395711e-05
wt_dual	wt_dual_BL15	20180118_BL15_trial_014	rem	AS	0
wt_dual	wt_dual_BL15	20180118_BL15_trial_014	rem	NS	0.000505050505050505
wt_dual	wt_dual_BL15	20180118_BL15_trial_019	nrem	Gp	0
wt_dual	wt_dual_BL15	20180118_BL15_trial_019	nrem	AS	0
wt_dual	wt_dual_BL15	20180118_BL15_trial_019	nrem	NS	0.0101633393829401
wt_dual	wt_dual_BL15	20180118_BL15_trial_019	is	Gp	0
wt_dual	wt_dual_BL15	20180118_BL15_trial_019	is	AS	0
wt_dual	wt_dual_BL15	20180118_BL15_trial_019	is	NS	0.0114942528735632
wt_dual	wt_dual_BL15	20180118_BL15_trial_019	rem	Gp	0
wt_dual	wt_dual_BL15	20180118_BL15_trial_019	rem	AS	0
wt_dual	wt_dual_BL15	20180118_BL15_trial_019	rem	NS	0.0103448275862069
wt_dual	wt_dual_BL15	20180215_BL15_trial_001	nrem	Gp	0.00313971742543171
wt_dual	wt_dual_BL15	20180215_BL15_trial_001	nrem	AS	0.00153846153846154
wt_dual	wt_dual_BL15	20180215_BL15_trial_013	nrem	Gp	0.00270531400966184
wt_dual	wt_dual_BL15	20180215_BL15_trial_013	nrem	AS	0
wt_dual	wt_dual_BL15	20180215_BL15_trial_013	is	Gp	0.00113421550094518
wt_dual	wt_dual_BL15	20180215_BL15_trial_013	is	AS	0
wt_dual	wt_dual_BL15	20180215_BL15_trial_013	rem	Gp	0.00144927536231884
wt_dual	wt_dual_BL15	20180215_BL15_trial_013	rem	AS	0
wt_dual	wt_dual_BL15	20180226_BL15_trial_007	locomotion	Gp	0.0382659359107293
wt_dual	wt_dual_BL15	20180226_BL15_trial_007	locomotion	AS	0.0247582368749603
wt_dual	wt_dual_BL15	20180226_BL15_trial_007	whisking	Gp	0.0284992203043502
wt_dual	wt_dual_BL15	20180226_BL15_trial_007	whisking	AS	0.0159011822183301
wt_dual	wt_dual_BL15	20180226_BL15_trial_007	quiet	Gp	0.00367376928728876
wt_dual	wt_dual_BL15	20180226_BL15_trial_007	quiet	AS	0
wt_dual	wt_dual_BL15	20180226_BL15_trial_008	locomotion	Gp	0.0471235563303552
wt_dual	wt_dual_BL15	20180226_BL15_trial_008	locomotion	AS	0.0457389046270066
wt_dual	wt_dual_BL15	20180226_BL15_trial_008	whisking	Gp	0.0394077702326617
wt_dual	wt_dual_BL15	20180226_BL15_trial_008	whisking	AS	0.0217076700434153
wt_dual	wt_dual_BL15	20180226_BL15_trial_008	quiet	Gp	0.00791947147948232
wt_dual	wt_dual_BL15	20180226_BL15_trial_008	quiet	AS	0.00406393931183961
wt_dual	wt_dual_BL15	20180226_BL15_trial_009	locomotion	Gp	0.0368535704693981
wt_dual	wt_dual_BL15	20180226_BL15_trial_009	locomotion	AS	0.0210804980880478
wt_dual	wt_dual_BL15	20180226_BL15_trial_009	whisking	Gp	0.0111518688147457
wt_dual	wt_dual_BL15	20180226_BL15_trial_009	whisking	AS	0.0027654229944922
wt_dual	wt_dual_BL15	20180226_BL15_trial_009	quiet	Gp	0.000916618289590272
wt_dual	wt_dual_BL15	20180226_BL15_trial_009	quiet	AS	0
wt_dual	wt_dual_BL15	20180226_BL15_trial_010	locomotion	Gp	0.0369352561516741
wt_dual	wt_dual_BL15	20180226_BL15_trial_010	locomotion	AS	0.0346481876332623
wt_dual	wt_dual_BL15	20180226_BL15_trial_010	locomotion	NS	0.0110244233378562
wt_dual	wt_dual_BL15	20180226_BL15_trial_010	whisking	Gp	0.00760135135135135
wt_dual	wt_dual_BL15	20180226_BL15_trial_010	whisking	AS	0.00453296703296703
wt_dual	wt_dual_BL15	20180226_BL15_trial_010	whisking	NS	0.0158391608391608
wt_dual	wt_dual_BL15	20180226_BL15_trial_010	quiet	Gp	0.0018029465297572
wt_dual	wt_dual_BL15	20180226_BL15_trial_010	quiet	AS	0.00272281720820476
wt_dual	wt_dual_BL15	20180226_BL15_trial_010	quiet	NS	0.0155943167379
wt_dual	wt_dual_BL15	20180226_BL15_trial_011	locomotion	Gp	0.0552866716306776
wt_dual	wt_dual_BL15	20180226_BL15_trial_011	locomotion	AS	0.0558451228592703
wt_dual	wt_dual_BL15	20180226_BL15_trial_011	whisking	Gp	0.0176500394099764
wt_dual	wt_dual_BL15	20180226_BL15_trial_011	whisking	AS	0.00651471037688806
wt_dual	wt_dual_BL15	20180226_BL15_trial_011	quiet	Gp	0.0128326996197719
wt_dual	wt_dual_BL15	20180226_BL15_trial_011	quiet	AS	0.00339489407930473
wt_dual	wt_dual_BL15	20180226_BL15_trial_012	locomotion	Gp	0.0235927597637138
wt_dual	wt_dual_BL15	20180226_BL15_trial_012	locomotion	AS	0.0219020733962815
wt_dual	wt_dual_BL15	20180226_BL15_trial_012	locomotion	NS	0.0205168140532688
wt_dual	wt_dual_BL15	20180226_BL15_trial_012	whisking	Gp	0.00279955207166853
wt_dual	wt_dual_BL15	20180226_BL15_trial_012	whisking	AS	0
wt_dual	wt_dual_BL15	20180226_BL15_trial_012	whisking	NS	0.0159769308705479
wt_dual	wt_dual_BL15	20180226_BL15_trial_012	quiet	Gp	0.00127505844017851
wt_dual	wt_dual_BL15	20180226_BL15_trial_012	quiet	AS	0.00100942126514132
wt_dual	wt_dual_BL15	20180226_BL15_trial_012	quiet	NS	0.0163578010145978
wt_dual	wt_dual_BL15	20180226_BL15_trial_013	locomotion	Gp	0.0231842737094838
wt_dual	wt_dual_BL15	20180226_BL15_trial_013	locomotion	AS	0.0146308523409364
wt_dual	wt_dual_BL15	20180226_BL15_trial_013	locomotion	NS	0.00860344137655062
wt_dual	wt_dual_BL15	20180226_BL15_trial_013	whisking	Gp	0.0131012203876525
wt_dual	wt_dual_BL15	20180226_BL15_trial_013	whisking	AS	0.00358937544867193
wt_dual	wt_dual_BL15	20180226_BL15_trial_013	whisking	NS	0.0207386137034378
wt_dual	wt_dual_BL15	20180226_BL15_trial_013	quiet	Gp	0.00243348475016223
wt_dual	wt_dual_BL15	20180226_BL15_trial_013	quiet	AS	0.000486696950032446
wt_dual	wt_dual_BL15	20180226_BL15_trial_013	quiet	NS	0.0188622106857019
wt_dual	wt_dual_BL15	20180226_BL15_trial_016	locomotion	Gp	0.0302648171500631
wt_dual	wt_dual_BL15	20180226_BL15_trial_016	locomotion	AS	0.0302648171500631
wt_dual	wt_dual_BL15	20180226_BL15_trial_016	locomotion	NS	0.0233864496159578
wt_dual	wt_dual_BL15	20180226_BL15_trial_016	whisking	Gp	0.00737992659964895
wt_dual	wt_dual_BL15	20180226_BL15_trial_016	whisking	AS	0.00359023456199138
wt_dual	wt_dual_BL15	20180226_BL15_trial_016	whisking	NS	0.0263283867879368
wt_dual	wt_dual_BL15	20180226_BL15_trial_016	quiet	Gp	0.000814509122502172
wt_dual	wt_dual_BL15	20180226_BL15_trial_016	quiet	AS	0
wt_dual	wt_dual_BL15	20180226_BL15_trial_016	quiet	NS	0.0219177000236948
wt_dual	wt_dual_BL15	20180226_BL15_trial_017	locomotion	Gp	0.0451052455730037
wt_dual	wt_dual_BL15	20180226_BL15_trial_017	locomotion	AS	0.0257744260417164
wt_dual	wt_dual_BL15	20180226_BL15_trial_017	whisking	Gp	0.00903036460097076
wt_dual	wt_dual_BL15	20180226_BL15_trial_017	whisking	AS	0
wt_dual	wt_dual_BL15	20180226_BL15_trial_017	quiet	Gp	0.00501957634775625
wt_dual	wt_dual_BL15	20180226_BL15_trial_017	quiet	AS	0
wt_dual	wt_dual_BL15	20180226_BL15_trial_018	locomotion	Gp	0.0528873642081189
wt_dual	wt_dual_BL15	20180226_BL15_trial_018	locomotion	AS	0.0600343053173242
wt_dual	wt_dual_BL15	20180226_BL15_trial_018	whisking	Gp	0.00456300456300456
wt_dual	wt_dual_BL15	20180226_BL15_trial_018	whisking	AS	0
wt_dual	wt_dual_BL15	20180226_BL15_trial_018	quiet	Gp	0.00238275446416057
wt_dual	wt_dual_BL15	20180226_BL15_trial_018	quiet	AS	0
wt_dual	wt_dual_NM16	20180119_NM16_trial_007	nrem	Gp	2.41779497098646e-05
wt_dual	wt_dual_NM16	20180119_NM16_trial_007	nrem	AS	0
wt_dual	wt_dual_NM16	20180119_NM16_trial_007	is	Gp	0
wt_dual	wt_dual_NM16	20180119_NM16_trial_007	is	AS	0
wt_dual	wt_dual_NM16	20180119_NM16_trial_008	nrem	Gp	0.000111982082866741
wt_dual	wt_dual_NM16	20180119_NM16_trial_008	nrem	AS	0
wt_dual	wt_dual_NM16	20180119_NM16_trial_008	is	Gp	0
wt_dual	wt_dual_NM16	20180119_NM16_trial_008	is	AS	0
wt_dual	wt_dual_NM16	20180119_NM16_trial_009	nrem	Gp	0
wt_dual	wt_dual_NM16	20180119_NM16_trial_009	nrem	AS	0
wt_dual	wt_dual_NM16	20180119_NM16_trial_009	is	Gp	0
wt_dual	wt_dual_NM16	20180119_NM16_trial_009	is	AS	0
wt_dual	wt_dual_NM16	20180119_NM16_trial_009	rem	Gp	0
wt_dual	wt_dual_NM16	20180119_NM16_trial_009	rem	AS	0
wt_dual	wt_dual_NM16	20180119_NM16_trial_010	nrem	Gp	0
wt_dual	wt_dual_NM16	20180119_NM16_trial_010	nrem	AS	0
wt_dual	wt_dual_NM16	20180119_NM16_trial_011	nrem	Gp	0.00010498687664042
wt_dual	wt_dual_NM16	20180119_NM16_trial_011	nrem	AS	0
wt_dual	wt_dual_NM16	20180119_NM16_trial_011	is	Gp	0
wt_dual	wt_dual_NM16	20180119_NM16_trial_011	is	AS	0
wt_dual	wt_dual_NM16	20180119_NM16_trial_011	rem	Gp	0
wt_dual	wt_dual_NM16	20180119_NM16_trial_011	rem	AS	0
wt_dual	wt_dual_NM16	20180119_NM16_trial_012	nrem	Gp	0
wt_dual	wt_dual_NM16	20180119_NM16_trial_012	nrem	AS	0
wt_dual	wt_dual_NM16	20180119_NM16_trial_012	is	Gp	0
wt_dual	wt_dual_NM16	20180119_NM16_trial_012	is	AS	0
wt_dual	wt_dual_NM16	20180119_NM16_trial_012	rem	Gp	0.000286327845382964
wt_dual	wt_dual_NM16	20180119_NM16_trial_012	rem	AS	0.000673400673400673
wt_dual	wt_dual_NM16	20180119_NM16_trial_013	nrem	Gp	3.96118043176867e-05
wt_dual	wt_dual_NM16	20180119_NM16_trial_013	nrem	AS	0
wt_dual	wt_dual_NM16	20180119_NM16_trial_013	nrem	NS	0.0112006137322593
wt_dual	wt_dual_NM16	20180119_NM16_trial_013	is	Gp	0
wt_dual	wt_dual_NM16	20180119_NM16_trial_013	is	AS	0
wt_dual	wt_dual_NM16	20180119_NM16_trial_013	is	NS	0.00658227848101266
wt_dual	wt_dual_NM16	20180119_NM16_trial_013	rem	Gp	0
wt_dual	wt_dual_NM16	20180119_NM16_trial_013	rem	AS	0
wt_dual	wt_dual_NM16	20180119_NM16_trial_013	rem	NS	0.0116033755274262
wt_dual	wt_dual_NM16	20180119_NM16_trial_014	nrem	Gp	0
wt_dual	wt_dual_NM16	20180119_NM16_trial_014	nrem	AS	0
wt_dual	wt_dual_NM16	20180119_NM16_trial_014	nrem	NS	0.00886075949367089
wt_dual	wt_dual_NM16	20180119_NM16_trial_014	is	Gp	0.000261437908496732
wt_dual	wt_dual_NM16	20180119_NM16_trial_014	is	AS	0
wt_dual	wt_dual_NM16	20180119_NM16_trial_014	is	NS	0.00810126582278481
wt_dual	wt_dual_NM16	20180119_NM16_trial_014	rem	Gp	4.66853408029879e-05
wt_dual	wt_dual_NM16	20180119_NM16_trial_014	rem	AS	0
wt_dual	wt_dual_NM16	20180119_NM16_trial_014	rem	NS	0.00687160940325497
wt_dual	wt_dual_NM16	20180119_NM16_trial_017	nrem	Gp	0
wt_dual	wt_dual_NM16	20180119_NM16_trial_017	nrem	AS	0
wt_dual	wt_dual_NM16	20180119_NM16_trial_017	nrem	NS	0.00717948717948718
wt_dual	wt_dual_NM16	20180208_NM16_trial_002	locomotion	AS	0.0299850074962519
wt_dual	wt_dual_NM16	20180208_NM16_trial_002	whisking	AS	0.00135464643727987
wt_dual	wt_dual_NM16	20180208_NM16_trial_002	quiet	AS	0
wt_dual	wt_dual_NM16	20180208_NM16_trial_006	locomotion	Gp	0.0651345420949301
wt_dual	wt_dual_NM16	20180208_NM16_trial_006	locomotion	AS	0.0620297245196194
wt_dual	wt_dual_NM16	20180208_NM16_trial_006	whisking	Gp	0.0103568997374307
wt_dual	wt_dual_NM16	20180208_NM16_trial_006	whisking	AS	0.00608734356181599
wt_dual	wt_dual_NM16	20180208_NM16_trial_006	quiet	Gp	0.00770861659714701
wt_dual	wt_dual_NM16	20180208_NM16_trial_006	quiet	AS	0.00167520816012508
wt_dual	wt_dual_NM16	20180208_NM16_trial_007	locomotion	Gp	0.069510081915564
wt_dual	wt_dual_NM16	20180208_NM16_trial_007	locomotion	AS	0.0593690926275992
wt_dual	wt_dual_NM16	20180208_NM16_trial_007	whisking	Gp	0.0040956749672346
wt_dual	wt_dual_NM16	20180208_NM16_trial_007	whisking	AS	0.000921526867627785
wt_dual	wt_dual_NM16	20180208_NM16_trial_007	quiet	Gp	0.00482984881695049
wt_dual	wt_dual_NM16	20180208_NM16_trial_007	quiet	AS	0.00118550834597876
wt_dual	wt_dual_NM16	20180208_NM16_trial_009	locomotion	Gp	0.0498955137022537
wt_dual	wt_dual_NM16	20180208_NM16_trial_009	locomotion	AS	0.0450863518263793
wt_dual	wt_dual_NM16	20180208_NM16_trial_009	locomotion	NS	0.0181109582760202
wt_dual	wt_dual_NM16	20180208_NM16_trial_009	whisking	Gp	0.000521041388054258
wt_dual	wt_dual_NM16	20180208_NM16_trial_009	whisking	AS	0
wt_dual	wt_dual_NM16	20180208_NM16_trial_009	whisking	NS	0.00459095356363363
wt_dual	wt_dual_NM16	20180208_NM16_trial_009	quiet	Gp	0.000202700710558127
wt_dual	wt_dual_NM16	20180208_NM16_trial_009	quiet	AS	0
wt_dual	wt_dual_NM16	20180208_NM16_trial_009	quiet	NS	0.00370512329117159
wt_dual	wt_dual_NM16	20180208_NM16_trial_010	nrem	Gp	0.000375322542810228
wt_dual	wt_dual_NM16	20180208_NM16_trial_010	nrem	AS	0
wt_dual	wt_dual_NM16	20180208_NM16_trial_010	is	Gp	0.000328407224958949
wt_dual	wt_dual_NM16	20180208_NM16_trial_010	is	AS	0
wt_dual	wt_dual_NM16	20180208_NM16_trial_010	rem	Gp	0.000547345374931582
wt_dual	wt_dual_NM16	20180208_NM16_trial_010	rem	AS	0
wt_dual	wt_dual_NM16	20180208_NM16_trial_011	nrem	Gp	0.00204498977505112
wt_dual	wt_dual_NM16	20180208_NM16_trial_011	nrem	AS	0.000865800865800866
wt_dual	wt_dual_NM16	20180208_NM16_trial_014	nrem	Gp	0.00600760963887591
wt_dual	wt_dual_NM16	20180208_NM16_trial_014	nrem	AS	0.00253893026404875
wt_dual	wt_dual_NM16	20180208_NM16_trial_014	rem	Gp	0.00774647887323944
wt_dual	wt_dual_NM16	20180208_NM16_trial_014	rem	AS	0.00416666666666667
wt_dual	wt_dual_NM16	20180208_NM16_trial_015	nrem	Gp	0.00873239436619718
wt_dual	wt_dual_NM16	20180208_NM16_trial_015	nrem	AS	0.00772727272727273
wt_dual	wt_dual_NM16	20180208_NM16_trial_015	rem	Gp	0.00408450704225352
wt_dual	wt_dual_NM16	20180208_NM16_trial_015	rem	AS	0.005
wt_dual	wt_dual_NM16	20180208_NM16_trial_017	nrem	Gp	0.00558510638297872
wt_dual	wt_dual_NM16	20180208_NM16_trial_017	nrem	AS	0.000595238095238095
wt_dual	wt_dual_NM16	20180208_NM16_trial_017	is	Gp	0.00283687943262411
wt_dual	wt_dual_NM16	20180208_NM16_trial_017	is	AS	0
wt_dual	wt_dual_NM16	20180208_NM16_trial_018	nrem	Gp	0.00611952786286726
wt_dual	wt_dual_NM16	20180208_NM16_trial_018	nrem	AS	0.00139282232229909
wt_dual	wt_dual_NM16	20180208_NM16_trial_018	is	Gp	0.0057919621749409
wt_dual	wt_dual_NM16	20180208_NM16_trial_018	is	AS	0.00158730158730159
wt_dual	wt_dual_NM16	20180208_NM16_trial_018	rem	Gp	0.00335946248600224
wt_dual	wt_dual_NM16	20180208_NM16_trial_018	rem	AS	0
wt_dual	wt_dual_NM16	20180208_NM16_trial_021	nrem	Gp	0.000888888888888889
wt_dual	wt_dual_NM16	20180208_NM16_trial_021	nrem	AS	0.000421052631578947
wt_dual	wt_dual_NM16	20180208_NM16_trial_021	is	Gp	0.000793650793650794
wt_dual	wt_dual_NM16	20180208_NM16_trial_021	is	AS	0
wt_dual	wt_dual_NM16	20180208_NM16_trial_021	rem	Gp	0.00134310134310134
wt_dual	wt_dual_NM16	20180208_NM16_trial_021	rem	AS	0.00121457489878542
wt_dual	wt_dual_NM16	20180208_NM16_trial_022	nrem	Gp	0.00144444444444444
wt_dual	wt_dual_NM16	20180208_NM16_trial_022	nrem	AS	0.000427350427350427
wt_dual	wt_dual_NM16	20180208_NM16_trial_022	is	Gp	0
wt_dual	wt_dual_NM16	20180208_NM16_trial_022	is	AS	0
wt_dual	wt_dual_NM16	20180208_NM16_trial_023	nrem	Gp	0.0013719512195122
wt_dual	wt_dual_NM16	20180208_NM16_trial_023	nrem	AS	0
wt_dual	wt_dual_NM16	20180208_NM16_trial_023	is	Gp	0.0005
wt_dual	wt_dual_NM16	20180208_NM16_trial_023	is	AS	0
wt_dual	wt_dual_NM16	20180208_NM16_trial_023	rem	Gp	0.00166666666666667
wt_dual	wt_dual_NM16	20180208_NM16_trial_023	rem	AS	0
wt_dual	wt_dual_NM16	20180208_NM16_trial_024	nrem	Gp	0.00341058154787932
wt_dual	wt_dual_NM16	20180208_NM16_trial_024	nrem	AS	0.00100904779523057
wt_dual	wt_dual_NM16	20180208_NM16_trial_024	is	Gp	0.00205596801827527
wt_dual	wt_dual_NM16	20180208_NM16_trial_024	is	AS	0
wt_dual	wt_dual_NM16	20180208_NM16_trial_024	rem	Gp	0.00576470588235294
wt_dual	wt_dual_NM16	20180208_NM16_trial_024	rem	AS	0.00316742081447964
wt_dual	wt_dual_NM16	20180222_NM16_1_trial_002	nrem	Gp	0.00191713048855906
wt_dual	wt_dual_NM16	20180222_NM16_1_trial_002	nrem	AS	0.000956937799043062
wt_dual	wt_dual_NM16	20180222_NM16_1_trial_002	nrem	NS	0.0053475935828877
wt_dual	wt_dual_NM16	20180222_NM16_1_trial_002	rem	Gp	0.000340136054421769
wt_dual	wt_dual_NM16	20180222_NM16_1_trial_002	rem	AS	0.000526315789473684
wt_dual	wt_dual_NM16	20180222_NM16_1_trial_002	rem	NS	0.0135294117647059
wt_dual	wt_dual_NM16	20180222_NM16_1_trial_003	nrem	Gp	0.000586510263929619
wt_dual	wt_dual_NM16	20180222_NM16_1_trial_003	nrem	AS	0
wt_dual	wt_dual_NM16	20180222_NM16_1_trial_003	nrem	NS	0.0477272727272727
wt_dual	wt_dual_NM16	20180222_NM16_1_trial_004	nrem	Gp	0.003584229390681
wt_dual	wt_dual_NM16	20180222_NM16_1_trial_004	nrem	AS	0
wt_dual	wt_dual_NM16	20180222_NM16_1_trial_004	nrem	NS	0.0180555555555556
wt_dual	wt_dual_NM16	20180222_NM16_1_trial_004	is	Gp	0.000921658986175115
wt_dual	wt_dual_NM16	20180222_NM16_1_trial_004	is	AS	0
wt_dual	wt_dual_NM16	20180222_NM16_1_trial_004	is	NS	0.00714285714285714
wt_dual	wt_dual_NM16	20180222_NM16_1_trial_004	rem	Gp	0.00138248847926267
wt_dual	wt_dual_NM16	20180222_NM16_1_trial_004	rem	AS	0
wt_dual	wt_dual_NM16	20180222_NM16_1_trial_004	rem	NS	0.00625
wt_dual	wt_dual_NM16	20180222_NM16_1_trial_005	nrem	Gp	0.0003003003003003
wt_dual	wt_dual_NM16	20180222_NM16_1_trial_005	nrem	AS	0
wt_dual	wt_dual_NM16	20180222_NM16_1_trial_005	nrem	NS	0.0151300236406619
wt_dual	wt_dual_NM16	20180222_NM16_1_trial_005	is	Gp	0
wt_dual	wt_dual_NM16	20180222_NM16_1_trial_005	is	AS	0
wt_dual	wt_dual_NM16	20180222_NM16_1_trial_005	is	NS	0.0111292962356792
wt_dual	wt_dual_NM16	20180222_NM16_1_trial_006	nrem	Gp	0.000117508813160987
wt_dual	wt_dual_NM16	20180222_NM16_1_trial_006	nrem	AS	0
wt_dual	wt_dual_NM16	20180222_NM16_1_trial_006	nrem	NS	0.0122109158186864
wt_dual	wt_dual_NM16	20180222_NM16_1_trial_006	is	Gp	0
wt_dual	wt_dual_NM16	20180222_NM16_1_trial_006	is	AS	0
wt_dual	wt_dual_NM16	20180222_NM16_1_trial_006	is	NS	0.00531914893617021
wt_dual	wt_dual_NM16	20180222_NM16_1_trial_006	rem	Gp	0.000135135135135135
wt_dual	wt_dual_NM16	20180222_NM16_1_trial_006	rem	AS	0
wt_dual	wt_dual_NM16	20180222_NM16_1_trial_006	rem	NS	0.0127659574468085
wt_dual	wt_dual_NM16	20180222_NM16_2_trial_001	nrem	Gp	0.00372474747474747
wt_dual	wt_dual_NM16	20180222_NM16_2_trial_001	nrem	AS	0.00287081339712919
wt_dual	wt_dual_NM16	20180222_NM16_2_trial_001	is	Gp	0.00226449275362319
wt_dual	wt_dual_NM16	20180222_NM16_2_trial_001	is	AS	0.00137299771167048
wt_dual	wt_dual_NM16	20180222_NM16_2_trial_001	rem	Gp	0.00148809523809524
wt_dual	wt_dual_NM16	20180222_NM16_2_trial_001	rem	AS	0
wt_dual	wt_dual_NM16	20180222_NM16_2_trial_002	nrem	Gp	0.00394021739130435
wt_dual	wt_dual_NM16	20180222_NM16_2_trial_002	nrem	AS	0.00091533180778032
wt_dual	wt_dual_NM16	20180222_NM16_2_trial_002	is	Gp	0.00220588235294118
wt_dual	wt_dual_NM16	20180222_NM16_2_trial_002	is	AS	0.000619195046439628
wt_dual	wt_dual_NM16	20180222_NM16_2_trial_003	nrem	Gp	0.0102864583333333
wt_dual	wt_dual_NM16	20180222_NM16_2_trial_003	nrem	AS	0.00394736842105263
wt_dual	wt_dual_NM16	20180222_NM16_2_trial_003	is	Gp	0.00435606060606061
wt_dual	wt_dual_NM16	20180222_NM16_2_trial_003	is	AS	0.000956937799043062
wt_dual	wt_dual_NM16	20180222_NM16_2_trial_004	nrem	Gp	0.00692708333333333
wt_dual	wt_dual_NM16	20180222_NM16_2_trial_004	nrem	AS	0.00210526315789474
wt_dual	wt_dual_NM16	20180222_NM16_2_trial_004	is	Gp	0.00486111111111111
wt_dual	wt_dual_NM16	20180222_NM16_2_trial_004	is	AS	0.00233918128654971
wt_dual	wt_dual_NM16	20180222_NM16_2_trial_004	rem	Gp	0.00405092592592593
wt_dual	wt_dual_NM16	20180222_NM16_2_trial_004	rem	AS	0.00292397660818713
wt_dual	wt_dual_NM16	20180225_NM16_trial_001	locomotion	Gp	0.0836274359367807
wt_dual	wt_dual_NM16	20180225_NM16_trial_001	locomotion	AS	0.0728862973760933
wt_dual	wt_dual_NM16	20180225_NM16_trial_001	locomotion	NS	0.00323939099449304
wt_dual	wt_dual_NM16	20180225_NM16_trial_001	whisking	Gp	0.00970873786407767
wt_dual	wt_dual_NM16	20180225_NM16_trial_001	whisking	AS	0.00246571120357528
wt_dual	wt_dual_NM16	20180225_NM16_trial_001	whisking	NS	0.0195373366894403
wt_dual	wt_dual_NM16	20180225_NM16_trial_001	quiet	Gp	0.00425821836143757
wt_dual	wt_dual_NM16	20180225_NM16_trial_001	quiet	AS	0
wt_dual	wt_dual_NM16	20180225_NM16_trial_001	quiet	NS	0.0125854009349155
wt_dual	wt_dual_NM16	20180225_NM16_trial_003	locomotion	Gp	0.17018594390167
wt_dual	wt_dual_NM16	20180225_NM16_trial_003	locomotion	AS	0.179640718562874
wt_dual	wt_dual_NM16	20180225_NM16_trial_003	whisking	Gp	0.0125860754438407
wt_dual	wt_dual_NM16	20180225_NM16_trial_003	whisking	AS	0.00229937916762474
wt_dual	wt_dual_NM16	20180225_NM16_trial_003	quiet	Gp	0.00365158965869809
wt_dual	wt_dual_NM16	20180225_NM16_trial_003	quiet	AS	0
wt_dual	wt_dual_NM16	20180225_NM16_trial_004	locomotion	Gp	0.088263358778626
wt_dual	wt_dual_NM16	20180225_NM16_trial_004	locomotion	AS	0.0654307524536532
wt_dual	wt_dual_NM16	20180225_NM16_trial_004	whisking	Gp	0.017087605234642
wt_dual	wt_dual_NM16	20180225_NM16_trial_004	whisking	AS	0.00857357196441967
wt_dual	wt_dual_NM16	20180225_NM16_trial_004	quiet	Gp	0.00565819253644929
wt_dual	wt_dual_NM16	20180225_NM16_trial_004	quiet	AS	0.000676727346552074
wt_dual	wt_dual_NM16	20180225_NM16_trial_005	locomotion	Gp	0.0680258695480716
wt_dual	wt_dual_NM16	20180225_NM16_trial_005	locomotion	AS	0.0400088908646366
wt_dual	wt_dual_NM16	20180225_NM16_trial_005	locomotion	NS	0.00407497962510187
wt_dual	wt_dual_NM16	20180225_NM16_trial_005	whisking	Gp	0.0231538931833728
wt_dual	wt_dual_NM16	20180225_NM16_trial_005	whisking	AS	0.0127944864293147
wt_dual	wt_dual_NM16	20180225_NM16_trial_005	whisking	NS	0.00667208773795375
wt_dual	wt_dual_NM16	20180225_NM16_trial_005	quiet	Gp	0.00036617262423714
wt_dual	wt_dual_NM16	20180225_NM16_trial_005	quiet	AS	0.00058968058968059
wt_dual	wt_dual_NM16	20180225_NM16_trial_005	quiet	NS	0.0100900900900901
wt_dual	wt_dual_NM16	20180225_NM16_trial_007	locomotion	Gp	0.0598659003831418
wt_dual	wt_dual_NM16	20180225_NM16_trial_007	locomotion	AS	0.0107758620689655
wt_dual	wt_dual_NM16	20180225_NM16_trial_007	whisking	Gp	0.0201706472457249
wt_dual	wt_dual_NM16	20180225_NM16_trial_007	whisking	AS	0.00843418656956196
wt_dual	wt_dual_NM16	20180225_NM16_trial_007	quiet	Gp	0.00759836427939876
wt_dual	wt_dual_NM16	20180225_NM16_trial_007	quiet	AS	0.00124336870026525
wt_dual	wt_dual_NM16	20180225_NM16_trial_009	locomotion	Gp	0.0825389036870882
wt_dual	wt_dual_NM16	20180225_NM16_trial_009	locomotion	AS	0.0588812561334642
wt_dual	wt_dual_NM16	20180225_NM16_trial_009	locomotion	NS	0.0138544132078739
wt_dual	wt_dual_NM16	20180225_NM16_trial_009	whisking	Gp	0.0141521434931943
wt_dual	wt_dual_NM16	20180225_NM16_trial_009	whisking	AS	0.00364283979600097
wt_dual	wt_dual_NM16	20180225_NM16_trial_009	whisking	NS	0.00680949138337436
wt_dual	wt_dual_NM16	20180225_NM16_trial_009	quiet	Gp	0.00618334268874544
wt_dual	wt_dual_NM16	20180225_NM16_trial_009	quiet	AS	0
wt_dual	wt_dual_NM16	20180225_NM16_trial_009	quiet	NS	0.00888420201086328
wt_dual	wt_dual_NM16	20180225_NM16_trial_010	locomotion	Gp	0.0621813207312523
wt_dual	wt_dual_NM16	20180225_NM16_trial_010	locomotion	AS	0.0340301409820126
wt_dual	wt_dual_NM16	20180225_NM16_trial_010	whisking	Gp	0.0267385392088933
wt_dual	wt_dual_NM16	20180225_NM16_trial_010	whisking	AS	0.0132444009593242
wt_dual	wt_dual_NM16	20180225_NM16_trial_010	quiet	Gp	0.00549729635892523
wt_dual	wt_dual_NM16	20180225_NM16_trial_010	quiet	AS	0
wt_dual	wt_dual_NM16	20180225_NM16_trial_011	locomotion	Gp	0.0479809611546139
wt_dual	wt_dual_NM16	20180225_NM16_trial_011	locomotion	AS	0.0522032857362199
wt_dual	wt_dual_NM16	20180225_NM16_trial_011	whisking	Gp	0.0223076243484407
wt_dual	wt_dual_NM16	20180225_NM16_trial_011	whisking	AS	0.0150189946108313
wt_dual	wt_dual_NM16	20180225_NM16_trial_011	quiet	Gp	0.00182123400481439
wt_dual	wt_dual_NM16	20180225_NM16_trial_011	quiet	AS	0.000316736348663373
wt_dual	wt_dual_NM16	20180225_NM16_trial_012	locomotion	Gp	0.0653506211956975
wt_dual	wt_dual_NM16	20180225_NM16_trial_012	locomotion	AS	0.0685627221940071
wt_dual	wt_dual_NM16	20180225_NM16_trial_012	locomotion	NS	0.015436636283446
wt_dual	wt_dual_NM16	20180225_NM16_trial_012	whisking	Gp	0.00578153190093489
wt_dual	wt_dual_NM16	20180225_NM16_trial_012	whisking	AS	0.002997002997003
wt_dual	wt_dual_NM16	20180225_NM16_trial_012	whisking	NS	0.00715731636784268
wt_dual	wt_dual_NM16	20180225_NM16_trial_012	quiet	Gp	0.000499862217465699
wt_dual	wt_dual_NM16	20180225_NM16_trial_012	quiet	AS	0
wt_dual	wt_dual_NM16	20180225_NM16_trial_012	quiet	NS	0.00494904069964521
wt_dual	wt_dual_NM16	20180225_NM16_trial_013	locomotion	Gp	0.0763540921021236
wt_dual	wt_dual_NM16	20180225_NM16_trial_013	locomotion	AS	0.0628898660394723
wt_dual	wt_dual_NM16	20180225_NM16_trial_013	locomotion	NS	0.016777022190408
wt_dual	wt_dual_NM16	20180225_NM16_trial_013	whisking	Gp	0.00308813538385523
wt_dual	wt_dual_NM16	20180225_NM16_trial_013	whisking	AS	0.00238227586754546
wt_dual	wt_dual_NM16	20180225_NM16_trial_013	whisking	NS	0.0052112284602557
wt_dual	wt_dual_NM16	20180225_NM16_trial_013	quiet	Gp	0.000645057248830834
wt_dual	wt_dual_NM16	20180225_NM16_trial_013	quiet	AS	0.000414679659962679
wt_dual	wt_dual_NM16	20180225_NM16_trial_013	quiet	NS	0.0134252539912917
wt_dual	wt_dual_NM16	20180225_NM16_trial_016	locomotion	Gp	0.050976003978615
wt_dual	wt_dual_NM16	20180225_NM16_trial_016	locomotion	AS	0.0477317232375979
wt_dual	wt_dual_NM16	20180225_NM16_trial_016	whisking	Gp	0.0275908612715616
wt_dual	wt_dual_NM16	20180225_NM16_trial_016	whisking	AS	0.0184104487981103
wt_dual	wt_dual_NM16	20180225_NM16_trial_016	quiet	Gp	0.00147362216327734
wt_dual	wt_dual_NM16	20180225_NM16_trial_016	quiet	AS	0
wt_dual	wt_dual_NM16	20180225_NM16_trial_017	locomotion	Gp	0.0241686698061922
wt_dual	wt_dual_NM16	20180225_NM16_trial_017	locomotion	AS	0.0243105815981888
wt_dual	wt_dual_NM16	20180225_NM16_trial_017	locomotion	NS	0.0125960360761608
wt_dual	wt_dual_NM16	20180225_NM16_trial_017	whisking	Gp	0.016345179605804
wt_dual	wt_dual_NM16	20180225_NM16_trial_017	whisking	AS	0.0116455421947785
wt_dual	wt_dual_NM16	20180225_NM16_trial_017	whisking	NS	0.00832791680207995
wt_dual	wt_dual_NM16	20180225_NM16_trial_017	quiet	Gp	0
wt_dual	wt_dual_NM16	20180225_NM16_trial_017	quiet	AS	0.0010231225700839
wt_dual	wt_dual_NM16	20180225_NM16_trial_017	quiet	NS	0.00767341927562922
wt_dual	wt_dual_NM16	20180225_NM16_trial_018	locomotion	Gp	0.0271910466582598
wt_dual	wt_dual_NM16	20180225_NM16_trial_018	locomotion	AS	0.0264817150063052
wt_dual	wt_dual_NM16	20180225_NM16_trial_018	whisking	Gp	0.0306337778408285
wt_dual	wt_dual_NM16	20180225_NM16_trial_018	whisking	AS	0.022343594836147
wt_dual	wt_dual_NM16	20180225_NM16_trial_018	quiet	Gp	0.00135281385281385
wt_dual	wt_dual_NM16	20180225_NM16_trial_018	quiet	AS	0.00649350649350649
wt_dual	wt_dual_NM16	20180225_NM16_trial_019	locomotion	Gp	0.0353862212943633
wt_dual	wt_dual_NM16	20180225_NM16_trial_019	locomotion	AS	0.0198329853862213
wt_dual	wt_dual_NM16	20180225_NM16_trial_019	whisking	Gp	0.0248841180775799
wt_dual	wt_dual_NM16	20180225_NM16_trial_019	whisking	AS	0.0156542246076279
wt_dual	wt_dual_NM16	20180225_NM16_trial_019	quiet	Gp	0.00556733828207847
wt_dual	wt_dual_NM16	20180225_NM16_trial_019	quiet	AS	0.00265111346765642
wt_dual	wt_dual_NM16	20180225_NM16_trial_021	locomotion	Gp	0.0143291872248648
wt_dual	wt_dual_NM16	20180225_NM16_trial_021	locomotion	AS	0.0249160437655725
wt_dual	wt_dual_NM16	20180225_NM16_trial_021	locomotion	NS	0.0097497562560936
wt_dual	wt_dual_NM16	20180225_NM16_trial_021	whisking	Gp	0.0129730784237222
wt_dual	wt_dual_NM16	20180225_NM16_trial_021	whisking	AS	0.0189556509298999
wt_dual	wt_dual_NM16	20180225_NM16_trial_021	whisking	NS	0.0107296137339056
wt_dual	wt_dual_NM16	20180225_NM16_trial_021	quiet	Gp	0.0012385434728759
wt_dual	wt_dual_NM16	20180225_NM16_trial_021	quiet	AS	0.00302755071147442
wt_dual	wt_dual_NM16	20180225_NM16_trial_021	quiet	NS	0.00825695648583932
wt_dual	wt_dual_TL16	20180120_TL16_trial_008	nrem	Gp	0.00104166666666667
wt_dual	wt_dual_TL16	20180120_TL16_trial_008	nrem	AS	0
wt_dual	wt_dual_TL16	20180120_TL16_trial_008	is	Gp	0.000148809523809524
wt_dual	wt_dual_TL16	20180120_TL16_trial_008	is	AS	0
wt_dual	wt_dual_TL16	20180120_TL16_trial_009	nrem	Gp	9.16422287390029e-05
wt_dual	wt_dual_TL16	20180120_TL16_trial_009	nrem	AS	0
wt_dual	wt_dual_TL16	20180120_TL16_trial_009	is	Gp	0
wt_dual	wt_dual_TL16	20180120_TL16_trial_009	is	AS	0.00181818181818182
wt_dual	wt_dual_TL16	20180120_TL16_trial_009	rem	Gp	0.000568181818181818
wt_dual	wt_dual_TL16	20180120_TL16_trial_009	rem	AS	0.000413223140495868
wt_dual	wt_dual_TL16	20180120_TL16_trial_010	nrem	Gp	0.000432900432900433
wt_dual	wt_dual_TL16	20180120_TL16_trial_010	nrem	AS	0
wt_dual	wt_dual_TL16	20180120_TL16_trial_010	is	Gp	0
wt_dual	wt_dual_TL16	20180120_TL16_trial_010	is	AS	0
wt_dual	wt_dual_TL16	20180120_TL16_trial_010	rem	Gp	0
wt_dual	wt_dual_TL16	20180120_TL16_trial_010	rem	AS	0
wt_dual	wt_dual_TL16	20180120_TL16_trial_011	is	Gp	0
wt_dual	wt_dual_TL16	20180120_TL16_trial_011	is	AS	0
wt_dual	wt_dual_TL16	20180120_TL16_trial_011	rem	Gp	0.000432900432900433
wt_dual	wt_dual_TL16	20180120_TL16_trial_011	rem	AS	0
wt_dual	wt_dual_TL16	20180120_TL16_trial_012	is	Gp	0.000429530201342282
wt_dual	wt_dual_TL16	20180120_TL16_trial_012	is	AS	0.000296296296296296
wt_dual	wt_dual_TL16	20180120_TL16_trial_012	rem	Gp	0.00210290827740492
wt_dual	wt_dual_TL16	20180120_TL16_trial_012	rem	AS	0
wt_dual	wt_dual_TL16	20180120_TL16_trial_013	nrem	Gp	0.0020671834625323
wt_dual	wt_dual_TL16	20180120_TL16_trial_013	nrem	AS	0.000547195622435021
wt_dual	wt_dual_TL16	20180120_TL16_trial_013	is	Gp	0.00161616161616162
wt_dual	wt_dual_TL16	20180120_TL16_trial_013	is	AS	0
wt_dual	wt_dual_TL16	20180120_TL16_trial_014	nrem	Gp	0.00606060606060606
wt_dual	wt_dual_TL16	20180120_TL16_trial_014	nrem	AS	0.00352941176470588
wt_dual	wt_dual_TL16	20180120_TL16_trial_015	nrem	Gp	0.000139944954984373
wt_dual	wt_dual_TL16	20180120_TL16_trial_015	nrem	AS	0
wt_dual	wt_dual_TL16	20180120_TL16_trial_015	nrem	NS	0.00311085972850679
wt_dual	wt_dual_TL16	20180120_TL16_trial_015	is	Gp	0
wt_dual	wt_dual_TL16	20180120_TL16_trial_015	is	AS	0
wt_dual	wt_dual_TL16	20180120_TL16_trial_015	is	NS	0.00755208333333333
wt_dual	wt_dual_TL16	20180120_TL16_trial_015	rem	Gp	0
wt_dual	wt_dual_TL16	20180120_TL16_trial_015	rem	AS	0
wt_dual	wt_dual_TL16	20180120_TL16_trial_015	rem	NS	0.00637254901960784
wt_dual	wt_dual_TL16	20180120_TL16_trial_016	is	Gp	0.000371517027863777
wt_dual	wt_dual_TL16	20180120_TL16_trial_016	is	AS	0
wt_dual	wt_dual_TL16	20180120_TL16_trial_016	rem	Gp	0.000902255639097744
wt_dual	wt_dual_TL16	20180120_TL16_trial_016	rem	AS	0.000357142857142857
wt_dual	wt_dual_TL16	20180203_TL16_trial_007	nrem	Gp	0.000166112956810631
wt_dual	wt_dual_TL16	20180203_TL16_trial_007	nrem	AS	0
wt_dual	wt_dual_TL16	20180203_TL16_trial_007	is	Gp	0.00012531328320802
wt_dual	wt_dual_TL16	20180203_TL16_trial_007	is	AS	0
wt_dual	wt_dual_TL16	20180203_TL16_trial_008	nrem	Gp	0.00018723085564501
wt_dual	wt_dual_TL16	20180203_TL16_trial_008	nrem	AS	0
wt_dual	wt_dual_TL16	20180203_TL16_trial_008	is	Gp	0
wt_dual	wt_dual_TL16	20180203_TL16_trial_008	is	AS	0
wt_dual	wt_dual_TL16	20180203_TL16_trial_009	nrem	Gp	0.00029585798816568
wt_dual	wt_dual_TL16	20180203_TL16_trial_009	nrem	AS	0
wt_dual	wt_dual_TL16	20180203_TL16_trial_009	is	Gp	0.000427350427350427
wt_dual	wt_dual_TL16	20180203_TL16_trial_009	is	AS	0
wt_dual	wt_dual_TL16	20180203_TL16_trial_009	rem	Gp	0
wt_dual	wt_dual_TL16	20180203_TL16_trial_009	rem	AS	0
wt_dual	wt_dual_TL16	20180203_TL16_trial_010	nrem	Gp	0.000777777777777778
wt_dual	wt_dual_TL16	20180203_TL16_trial_010	nrem	AS	0
wt_dual	wt_dual_TL16	20180203_TL16_trial_010	is	Gp	0
wt_dual	wt_dual_TL16	20180203_TL16_trial_010	is	AS	0
wt_dual	wt_dual_TL16	20180203_TL16_trial_011	nrem	Gp	0
wt_dual	wt_dual_TL16	20180203_TL16_trial_011	nrem	AS	0.000980392156862745
wt_dual	wt_dual_TL16	20180203_TL16_trial_012	nrem	Gp	0.000241545893719807
wt_dual	wt_dual_TL16	20180203_TL16_trial_012	nrem	AS	0
wt_dual	wt_dual_TL16	20180203_TL16_trial_014	nrem	Gp	0
wt_dual	wt_dual_TL16	20180203_TL16_trial_014	nrem	AS	0
wt_dual	wt_dual_TL16	20180203_TL16_trial_014	is	Gp	0
wt_dual	wt_dual_TL16	20180203_TL16_trial_014	is	AS	0.00147058823529412
wt_dual	wt_dual_TL16	20180203_TL16_trial_015	is	Gp	0
wt_dual	wt_dual_TL16	20180203_TL16_trial_015	is	AS	0
wt_dual	wt_dual_TL16	20180203_TL16_trial_016	is	Gp	0.000555555555555556
wt_dual	wt_dual_TL16	20180203_TL16_trial_016	is	AS	0
wt_dual	wt_dual_TL16	20180203_TL16_trial_016	rem	Gp	0.000198412698412698
wt_dual	wt_dual_TL16	20180203_TL16_trial_016	rem	AS	0
wt_dual	wt_dual_TL16	20180203_TL16_trial_017	nrem	Gp	0
wt_dual	wt_dual_TL16	20180203_TL16_trial_017	nrem	AS	0
wt_dual	wt_dual_TL16	20180203_TL16_trial_017	is	Gp	0.000119047619047619
wt_dual	wt_dual_TL16	20180203_TL16_trial_017	is	AS	0
wt_dual	wt_dual_TL16	20180203_TL16_trial_020	nrem	Gp	0.000242553604346561
wt_dual	wt_dual_TL16	20180203_TL16_trial_020	nrem	AS	0
wt_dual	wt_dual_TL16	20180203_TL16_trial_020	is	Gp	0
wt_dual	wt_dual_TL16	20180203_TL16_trial_020	is	AS	0
wt_dual	wt_dual_TL16	20180203_TL16_trial_021	nrem	Gp	0.000757575757575758
wt_dual	wt_dual_TL16	20180203_TL16_trial_021	nrem	AS	0.000526315789473684
wt_dual	wt_dual_TL16	20180203_TL16_trial_021	is	Gp	0.000404040404040404
wt_dual	wt_dual_TL16	20180203_TL16_trial_021	is	AS	0
wt_dual	wt_dual_TL16	20180203_TL16_trial_022	nrem	Gp	0.00216450216450216
wt_dual	wt_dual_TL16	20180203_TL16_trial_022	nrem	AS	0.00050125313283208
wt_dual	wt_dual_TL16	20180203_TL16_trial_022	is	Gp	0
wt_dual	wt_dual_TL16	20180203_TL16_trial_022	is	AS	0
wt_dual	wt_dual_TL16	20180203_TL16_trial_022	rem	Gp	0.00473484848484848
wt_dual	wt_dual_TL16	20180203_TL16_trial_022	rem	AS	0
wt_dual	wt_dual_TL16	20180203_TL16_trial_023	nrem	Gp	0.00034324942791762
wt_dual	wt_dual_TL16	20180203_TL16_trial_023	nrem	AS	0
wt_dual	wt_dual_TL16	20180203_TL16_trial_023	is	Gp	9.07441016333938e-05
wt_dual	wt_dual_TL16	20180203_TL16_trial_023	is	AS	0
wt_dual	wt_dual_TL16	20180203_TL16_trial_024	nrem	Gp	0.000736842105263158
wt_dual	wt_dual_TL16	20180203_TL16_trial_024	nrem	AS	0
wt_dual	wt_dual_TL16	20180203_TL16_trial_024	is	Gp	0.000717703349282297
wt_dual	wt_dual_TL16	20180203_TL16_trial_024	is	AS	0
wt_dual	wt_dual_TL16	20180203_TL16_trial_024	rem	Gp	0.000526315789473684
wt_dual	wt_dual_TL16	20180203_TL16_trial_024	rem	AS	0
wt_dual	wt_dual_TL16	20180203_TL16_trial_025	nrem	Gp	0.00325520833333333
wt_dual	wt_dual_TL16	20180203_TL16_trial_025	nrem	AS	0.000721153846153846
wt_dual	wt_dual_TL16	20180203_TL16_trial_025	is	Gp	0.00138888888888889
wt_dual	wt_dual_TL16	20180203_TL16_trial_025	is	AS	0.000641025641025641
wt_dual	wt_dual_TL16	20180211_TL16_trial_002	nrem	Gp	0.0022360248447205
wt_dual	wt_dual_TL16	20180211_TL16_trial_002	nrem	AS	0.00228571428571429
wt_dual	wt_dual_TL16	20180211_TL16_trial_002	is	Gp	0.000434782608695652
wt_dual	wt_dual_TL16	20180211_TL16_trial_002	is	AS	0
wt_dual	wt_dual_TL16	20180211_TL16_trial_003	nrem	Gp	0.000372670807453416
wt_dual	wt_dual_TL16	20180211_TL16_trial_003	nrem	AS	0
wt_dual	wt_dual_TL16	20180211_TL16_trial_003	rem	Gp	0.000695652173913044
wt_dual	wt_dual_TL16	20180211_TL16_trial_003	rem	AS	0.0024
wt_dual	wt_dual_TL16	20180211_TL16_trial_005	nrem	Gp	0.00196797510980052
wt_dual	wt_dual_TL16	20180211_TL16_trial_005	nrem	AS	0
wt_dual	wt_dual_TL16	20180211_TL16_trial_005	nrem	NS	0.0131731219067786
wt_dual	wt_dual_TL16	20180211_TL16_trial_005	is	Gp	0.000895522388059701
wt_dual	wt_dual_TL16	20180211_TL16_trial_005	is	AS	0
wt_dual	wt_dual_TL16	20180211_TL16_trial_005	is	NS	0.0109803921568627
wt_dual	wt_dual_TL16	20180211_TL16_trial_005	rem	Gp	0
wt_dual	wt_dual_TL16	20180211_TL16_trial_005	rem	AS	0
wt_dual	wt_dual_TL16	20180211_TL16_trial_005	rem	NS	0.00522875816993464
wt_dual	wt_dual_TL16	20180211_TL16_trial_006	nrem	Gp	0.00145833333333333
wt_dual	wt_dual_TL16	20180211_TL16_trial_006	nrem	AS	0.00158730158730159
wt_dual	wt_dual_TL16	20180211_TL16_trial_006	is	Gp	0.000679012345679012
wt_dual	wt_dual_TL16	20180211_TL16_trial_006	is	AS	0
wt_dual	wt_dual_TL16	20180211_TL16_trial_006	rem	Gp	0.000694444444444444
wt_dual	wt_dual_TL16	20180211_TL16_trial_006	rem	AS	0
wt_dual	wt_dual_TL16	20180211_TL16_trial_007	nrem	Gp	0.00666666666666667
wt_dual	wt_dual_TL16	20180211_TL16_trial_007	nrem	AS	0
wt_dual	wt_dual_TL16	20180211_TL16_trial_007	is	Gp	0.001
wt_dual	wt_dual_TL16	20180211_TL16_trial_007	is	AS	0
wt_dual	wt_dual_TL16	20180211_TL16_trial_007	rem	Gp	0
wt_dual	wt_dual_TL16	20180211_TL16_trial_007	rem	AS	0
wt_dual	wt_dual_TL16	20180211_TL16_trial_009	nrem	Gp	0.00714285714285714
wt_dual	wt_dual_TL16	20180211_TL16_trial_009	nrem	AS	0
wt_dual	wt_dual_TL16	20180211_TL16_trial_009	is	Gp	0.0037037037037037
wt_dual	wt_dual_TL16	20180211_TL16_trial_009	is	AS	0
wt_dual	wt_dual_TL16	20180211_TL16_trial_009	rem	Gp	0.00631313131313131
wt_dual	wt_dual_TL16	20180211_TL16_trial_009	rem	AS	0
wt_dual	wt_dual_TL16	20180211_TL16_trial_013	nrem	Gp	0.0084648493543759
wt_dual	wt_dual_TL16	20180211_TL16_trial_013	nrem	AS	0.00309597523219814
wt_dual	wt_dual_TL16	20180211_TL16_trial_013	is	Gp	0.00934959349593496
wt_dual	wt_dual_TL16	20180211_TL16_trial_013	is	AS	0.00263157894736842
wt_dual	wt_dual_TL16	20180211_TL16_trial_013	rem	Gp	0.0170731707317073
wt_dual	wt_dual_TL16	20180211_TL16_trial_013	rem	AS	0.0192982456140351
wt_dual	wt_dual_TL16	20180211_TL16_trial_015	nrem	Gp	0
wt_dual	wt_dual_TL16	20180211_TL16_trial_015	nrem	AS	0
wt_dual	wt_dual_TL16	20180211_TL16_trial_015	nrem	NS	0.0144927536231884
wt_dual	wt_dual_TL16	20180211_TL16_trial_015	is	Gp	0
wt_dual	wt_dual_TL16	20180211_TL16_trial_015	is	AS	0
wt_dual	wt_dual_TL16	20180211_TL16_trial_015	is	NS	0.012987012987013
wt_dual	wt_dual_TL16	20180225_TL16_trial_001	whisking	Gp	0.0153056047264158
wt_dual	wt_dual_TL16	20180225_TL16_trial_001	whisking	AS	0.00629656837023822
wt_dual	wt_dual_TL16	20180225_TL16_trial_001	quiet	Gp	0.00332594235033259
wt_dual	wt_dual_TL16	20180225_TL16_trial_001	quiet	AS	0
wt_dual	wt_dual_TL16	20180225_TL16_trial_002	locomotion	Gp	0.0480085348506401
wt_dual	wt_dual_TL16	20180225_TL16_trial_002	locomotion	AS	0.0533428165007112
wt_dual	wt_dual_TL16	20180225_TL16_trial_002	whisking	Gp	0.0176271505123625
wt_dual	wt_dual_TL16	20180225_TL16_trial_002	whisking	AS	0.012691548368901
wt_dual	wt_dual_TL16	20180225_TL16_trial_002	quiet	Gp	0.00324675324675325
wt_dual	wt_dual_TL16	20180225_TL16_trial_002	quiet	AS	0
wt_dual	wt_dual_TL16	20180225_TL16_trial_003	locomotion	Gp	0.0183460344340954
wt_dual	wt_dual_TL16	20180225_TL16_trial_003	locomotion	AS	0.018474328381187
wt_dual	wt_dual_TL16	20180225_TL16_trial_003	whisking	Gp	0.0457924472197443
wt_dual	wt_dual_TL16	20180225_TL16_trial_003	whisking	AS	0.0486578541886303
wt_dual	wt_dual_TL16	20180225_TL16_trial_003	quiet	Gp	0.00378603493969387
wt_dual	wt_dual_TL16	20180225_TL16_trial_003	quiet	AS	0.00265514138627882
wt_dual	wt_dual_TL16	20180225_TL16_trial_004	locomotion	NS	0.0194195706117165
wt_dual	wt_dual_TL16	20180225_TL16_trial_004	whisking	NS	0.0111187792347213
wt_dual	wt_dual_TL16	20180225_TL16_trial_004	quiet	NS	0.0181858047541047
wt_dual	wt_dual_TL16	20180225_TL16_trial_005	locomotion	Gp	0.12186865267434
wt_dual	wt_dual_TL16	20180225_TL16_trial_005	locomotion	AS	0.106635071090047
wt_dual	wt_dual_TL16	20180225_TL16_trial_005	whisking	Gp	0.0397855530474041
wt_dual	wt_dual_TL16	20180225_TL16_trial_005	whisking	AS	0.0156602708803612
wt_dual	wt_dual_TL16	20180225_TL16_trial_005	quiet	Gp	0.0164304646508357
wt_dual	wt_dual_TL16	20180225_TL16_trial_005	quiet	AS	0.0049697084437713
wt_dual	wt_dual_TL16	20180225_TL16_trial_006	whisking	Gp	0.0287066078358407
wt_dual	wt_dual_TL16	20180225_TL16_trial_006	whisking	AS	0.0196959225984796
wt_dual	wt_dual_TL16	20180225_TL16_trial_006	quiet	Gp	0.00549662774459994
wt_dual	wt_dual_TL16	20180225_TL16_trial_006	quiet	AS	0.00144843568945539
wt_dual	wt_dual_TL16	20180225_TL16_trial_007	whisking	Gp	0.0312143331121433
wt_dual	wt_dual_TL16	20180225_TL16_trial_007	whisking	AS	0.026542800265428
wt_dual	wt_dual_TL16	20180225_TL16_trial_007	quiet	Gp	0.0130193564295401
wt_dual	wt_dual_TL16	20180225_TL16_trial_007	quiet	AS	0.00945218427649694
wt_dual	wt_dual_TL16	20180225_TL16_trial_008	whisking	Gp	0.0400100971854096
wt_dual	wt_dual_TL16	20180225_TL16_trial_008	whisking	AS	0.0254196642685851
wt_dual	wt_dual_TL16	20180225_TL16_trial_008	quiet	Gp	0.0132212465431949
wt_dual	wt_dual_TL16	20180225_TL16_trial_008	quiet	AS	0.0075361105296211
wt_dual	wt_dual_TL16	20180225_TL16_trial_009	whisking	Gp	0.0556075929856179
wt_dual	wt_dual_TL16	20180225_TL16_trial_009	whisking	AS	0.0479837801306601
wt_dual	wt_dual_TL16	20180225_TL16_trial_009	quiet	Gp	0.0118018202038084
wt_dual	wt_dual_TL16	20180225_TL16_trial_009	quiet	AS	0.00569210866752911
wt_dual	wt_dual_TL16	20180225_TL16_trial_010	whisking	Gp	0.0500100180324584
wt_dual	wt_dual_TL16	20180225_TL16_trial_010	whisking	AS	0.0330079858030169
wt_dual	wt_dual_TL16	20180225_TL16_trial_010	quiet	Gp	0.013328467384923
wt_dual	wt_dual_TL16	20180225_TL16_trial_010	quiet	AS	0.00316211088468836
wt_dual	wt_dual_TL16	20180225_TL16_trial_011	locomotion	Gp	0.139354838709677
wt_dual	wt_dual_TL16	20180225_TL16_trial_011	locomotion	AS	0.0774193548387097
wt_dual	wt_dual_TL16	20180225_TL16_trial_011	whisking	Gp	0.0359009628610729
wt_dual	wt_dual_TL16	20180225_TL16_trial_011	whisking	AS	0.0268225584594223
wt_dual	wt_dual_TL16	20180225_TL16_trial_011	quiet	Gp	0.0128170894526035
wt_dual	wt_dual_TL16	20180225_TL16_trial_011	quiet	AS	0.00845571873609257
wt_dual	wt_dual_TL16	20180225_TL16_trial_012	locomotion	Gp	0.141826923076923
wt_dual	wt_dual_TL16	20180225_TL16_trial_012	locomotion	AS	0.15625
wt_dual	wt_dual_TL16	20180225_TL16_trial_012	locomotion	NS	0.05078125
wt_dual	wt_dual_TL16	20180225_TL16_trial_012	whisking	Gp	0.0238055357815837
wt_dual	wt_dual_TL16	20180225_TL16_trial_012	whisking	AS	0.0209969671047515
wt_dual	wt_dual_TL16	20180225_TL16_trial_012	whisking	NS	0.0186785519869352
wt_dual	wt_dual_TL16	20180225_TL16_trial_012	quiet	Gp	0.00247990815154994
wt_dual	wt_dual_TL16	20180225_TL16_trial_012	quiet	AS	0.00153518123667377
wt_dual	wt_dual_TL16	20180225_TL16_trial_012	quiet	NS	0.0117313432835821
wt_dual	wt_dual_TL16	20180225_TL16_trial_015	whisking	Gp	0.00968239769588424
wt_dual	wt_dual_TL16	20180225_TL16_trial_015	whisking	AS	0.00825707011628707
wt_dual	wt_dual_TL16	20180225_TL16_trial_015	whisking	NS	0.0079621747549911
wt_dual	wt_dual_TL16	20180225_TL16_trial_015	quiet	Gp	0
wt_dual	wt_dual_TL16	20180225_TL16_trial_015	quiet	AS	0
wt_dual	wt_dual_TL16	20180225_TL16_trial_015	quiet	NS	0.00395945517896737
wt_dual	wt_dual_TL16	20180306_TL16_trial_005	nrem	Gp	0.00653846153846154
wt_dual	wt_dual_TL16	20180306_TL16_trial_005	nrem	AS	0.00375
wt_dual	wt_dual_TL16	20180306_TL16_trial_005	is	Gp	0.00641025641025641
wt_dual	wt_dual_TL16	20180306_TL16_trial_005	is	AS	0.00208333333333333
wt_dual	wt_dual_TL16	20180306_TL16_trial_006	nrem	Gp	0
wt_dual	wt_dual_TL16	20180306_TL16_trial_006	nrem	AS	0
wt_dual	wt_dual_TL16	20180306_TL16_trial_006	nrem	NS	0.0175824175824176
wt_dual	wt_dual_TL16	20180306_TL16_trial_006	is	Gp	0
wt_dual	wt_dual_TL16	20180306_TL16_trial_006	is	AS	0
wt_dual	wt_dual_TL16	20180306_TL16_trial_006	is	NS	0.0153846153846154
wt_dual	wt_dual_TL16	20180306_TL16_trial_006	rem	Gp	0.00123456790123457
wt_dual	wt_dual_TL16	20180306_TL16_trial_006	rem	AS	0
wt_dual	wt_dual_TL16	20180306_TL16_trial_006	rem	NS	0.0158119658119658
wt_dual	wt_dual_TL16	20180306_TL16_trial_007	nrem	Gp	0
wt_dual	wt_dual_TL16	20180306_TL16_trial_007	nrem	AS	0
wt_dual	wt_dual_TL16	20180306_TL16_trial_007	nrem	NS	0.01
wt_dual	wt_dual_TL16	20180306_TL16_trial_007	is	Gp	0
wt_dual	wt_dual_TL16	20180306_TL16_trial_007	is	AS	0
wt_dual	wt_dual_TL16	20180306_TL16_trial_007	is	NS	0.00952380952380952
wt_dual	wt_dual_TL16	20180306_TL16_trial_008	nrem	Gp	0.000120048019207683
wt_dual	wt_dual_TL16	20180306_TL16_trial_008	nrem	AS	0
wt_dual	wt_dual_TL16	20180306_TL16_trial_008	nrem	NS	0.00702614379084967
wt_dual	wt_dual_TL16	20180306_TL16_trial_008	is	Gp	0
wt_dual	wt_dual_TL16	20180306_TL16_trial_008	is	AS	0
wt_dual	wt_dual_TL16	20180306_TL16_trial_008	is	NS	0.00718954248366013
wt_dual	wt_dual_TL16	20180306_TL16_trial_008	rem	Gp	0
wt_dual	wt_dual_TL16	20180306_TL16_trial_008	rem	AS	0
wt_dual	wt_dual_TL16	20180306_TL16_trial_008	rem	NS	0.00864197530864198
wt_dual	wt_dual_TL16	20180306_TL16_trial_009	nrem	Gp	0
wt_dual	wt_dual_TL16	20180306_TL16_trial_009	nrem	AS	0
wt_dual	wt_dual_TL16	20180306_TL16_trial_009	nrem	NS	0.0198918434830532
wt_dual	wt_dual_TL16	20180306_TL16_trial_009	is	Gp	0
wt_dual	wt_dual_TL16	20180306_TL16_trial_009	is	AS	0
wt_dual	wt_dual_TL16	20180306_TL16_trial_009	is	NS	0.0182692307692308
wt_dual	wt_dual_TL16	20180306_TL16_trial_009	rem	Gp	0
wt_dual	wt_dual_TL16	20180306_TL16_trial_009	rem	AS	0
wt_dual	wt_dual_TL16	20180306_TL16_trial_009	rem	NS	0.0145833333333333
wt_dual	wt_dual_TL16	20180306_TL16_trial_010	nrem	Gp	0
wt_dual	wt_dual_TL16	20180306_TL16_trial_010	nrem	AS	0
wt_dual	wt_dual_TL16	20180306_TL16_trial_010	nrem	NS	0.0121212121212121
wt_dual	wt_dual_TL16	20180306_TL16_trial_010	is	Gp	0
wt_dual	wt_dual_TL16	20180306_TL16_trial_010	is	AS	0
wt_dual	wt_dual_TL16	20180306_TL16_trial_010	is	NS	0.0115151515151515
wt_dual	wt_dual_TL16	20180306_TL16_trial_011	nrem	Gp	0.00177383592017738
wt_dual	wt_dual_TL16	20180306_TL16_trial_011	nrem	AS	0
wt_dual	wt_dual_TL16	20180306_TL16_trial_011	nrem	NS	0.0136363636363636
wt_dual	wt_dual_TL16	20180306_TL16_trial_011	is	Gp	0
wt_dual	wt_dual_TL16	20180306_TL16_trial_011	is	AS	0
wt_dual	wt_dual_TL16	20180306_TL16_trial_011	is	NS	0.0114035087719298
wt_dual	wt_dual_TL16	20180306_TL16_trial_011	rem	Gp	0
wt_dual	wt_dual_TL16	20180306_TL16_trial_011	rem	AS	0
wt_dual	wt_dual_TL16	20180306_TL16_trial_011	rem	NS	0.0134920634920635
wt_dual	wt_dual_TL16	20180306_TL16_trial_012	nrem	Gp	0.000222469410456062
wt_dual	wt_dual_TL16	20180306_TL16_trial_012	nrem	AS	0
wt_dual	wt_dual_TL16	20180306_TL16_trial_012	is	Gp	0.00010752688172043
wt_dual	wt_dual_TL16	20180306_TL16_trial_012	is	AS	0
wt_dual	wt_dual_TL16	20180306_TL16_trial_012	rem	Gp	0
wt_dual	wt_dual_TL16	20180306_TL16_trial_012	rem	AS	0
wt_dual	wt_dual_TL16	20180306_TL16_trial_014	nrem	Gp	0.000354609929078014
wt_dual	wt_dual_TL16	20180306_TL16_trial_014	nrem	AS	0
wt_dual	wt_dual_TL16	20180306_TL16_trial_014	is	Gp	0.000425531914893617
wt_dual	wt_dual_TL16	20180306_TL16_trial_014	is	AS	0
wt_dual	wt_dual_TL16	20180306_TL16_trial_015	nrem	Gp	0.000340425531914894
wt_dual	wt_dual_TL16	20180306_TL16_trial_015	nrem	AS	0
wt_dual	wt_dual_TL16	20180306_TL16_trial_015	is	Gp	0
wt_dual	wt_dual_TL16	20180306_TL16_trial_015	is	AS	0
wt_dual	wt_dual_TL16	20180306_TL16_trial_016	is	Gp	0.000788022064617809
wt_dual	wt_dual_TL16	20180306_TL16_trial_016	is	AS	0
wt_dual	wt_dual_TL16	20180306_TL16_trial_016	rem	Gp	0.0013677811550152
wt_dual	wt_dual_TL16	20180306_TL16_trial_016	rem	AS	0
wt_dual	wt_dual_TL16	20180306_TL16_trial_017	nrem	Gp	0.00210526315789474
wt_dual	wt_dual_TL16	20180306_TL16_trial_017	nrem	AS	0
wt_dual	wt_dual_TL16	20180306_TL16_trial_017	is	Gp	0
wt_dual	wt_dual_TL16	20180306_TL16_trial_017	is	AS	0
wt_dual	wt_dual_TL16	20180306_TL16_trial_018	nrem	Gp	0.00194931773879142
wt_dual	wt_dual_TL16	20180306_TL16_trial_018	nrem	AS	0
wt_dual	wt_dual_TL16	20180306_TL16_trial_018	is	Gp	0.00364372469635628
wt_dual	wt_dual_TL16	20180306_TL16_trial_018	is	AS	0.0027972027972028
wt_dual	wt_dual_TL16	20180306_TL16_trial_018	rem	Gp	0.00321637426900585
wt_dual	wt_dual_TL16	20180306_TL16_trial_018	rem	AS	0
wt_dual	wt_dual_TL16	20180306_TL16_trial_019	is	Gp	0.0005
wt_dual	wt_dual_TL16	20180306_TL16_trial_019	is	AS	0
wt_dual	wt_dual_TL16	20180306_TL16_trial_019	rem	Gp	0.0141176470588235
wt_dual	wt_dual_TL16	20180306_TL16_trial_019	rem	AS	0.0053475935828877
wt_dual	wt_dual_TL16	20180306_TL16_trial_020	nrem	Gp	0
wt_dual	wt_dual_TL16	20180306_TL16_trial_020	nrem	AS	0
wt_dual	wt_dual_TL16	20180306_TL16_trial_020	is	Gp	0.000450721153846154
wt_dual	wt_dual_TL16	20180306_TL16_trial_020	is	AS	0
wt_dual	wt_dual_TL16	20180306_TL16_trial_020	rem	Gp	0.00512820512820513
wt_dual	wt_dual_TL16	20180306_TL16_trial_020	rem	AS	0.00555555555555555
wt_dual	wt_dual_TL16	20180306_TL16_trial_021	nrem	Gp	0.000701754385964912
wt_dual	wt_dual_TL16	20180306_TL16_trial_021	is	Gp	0
wt_dual	wt_dual_TL16	20180306_TL16_trial_021	rem	Gp	0.000263157894736842
wt_dual	wt_dual_TL15	20180121_TL15_trial_001	locomotion	Gp	0.0128825815031064
wt_dual	wt_dual_TL15	20180121_TL15_trial_001	locomotion	AS	0.00821264570823031
wt_dual	wt_dual_TL15	20180121_TL15_trial_001	locomotion	NS	0.0367714588484634
wt_dual	wt_dual_TL15	20180121_TL15_trial_001	whisking	Gp	0.00218269125832151
wt_dual	wt_dual_TL15	20180121_TL15_trial_001	whisking	AS	0
wt_dual	wt_dual_TL15	20180121_TL15_trial_001	whisking	NS	0.0264378478664193
wt_dual	wt_dual_TL15	20180121_TL15_trial_001	quiet	Gp	0.000460278007916782
wt_dual	wt_dual_TL15	20180121_TL15_trial_001	quiet	AS	0
wt_dual	wt_dual_TL15	20180121_TL15_trial_001	quiet	NS	0.00586854460093897
wt_dual	wt_dual_TL15	20180121_TL15_trial_002	locomotion	Gp	0.00281113745888472
wt_dual	wt_dual_TL15	20180121_TL15_trial_002	locomotion	AS	0.00334386030094743
wt_dual	wt_dual_TL15	20180121_TL15_trial_002	locomotion	NS	0.0180517791701147
wt_dual	wt_dual_TL15	20180121_TL15_trial_002	whisking	Gp	0
wt_dual	wt_dual_TL15	20180121_TL15_trial_002	whisking	AS	0
wt_dual	wt_dual_TL15	20180121_TL15_trial_002	whisking	NS	0.0239467849223947
wt_dual	wt_dual_TL15	20180121_TL15_trial_002	quiet	Gp	0
wt_dual	wt_dual_TL15	20180121_TL15_trial_002	quiet	AS	0
wt_dual	wt_dual_TL15	20180121_TL15_trial_002	quiet	NS	0.0124249326982812
wt_dual	wt_dual_TL15	20180121_TL15_trial_003	locomotion	Gp	0.0126765235522699
wt_dual	wt_dual_TL15	20180121_TL15_trial_003	locomotion	AS	0.00995166334944555
wt_dual	wt_dual_TL15	20180121_TL15_trial_003	locomotion	NS	0.0174661846541289
wt_dual	wt_dual_TL15	20180121_TL15_trial_003	whisking	Gp	0.0041427660930529
wt_dual	wt_dual_TL15	20180121_TL15_trial_003	whisking	AS	0.001434034416826
wt_dual	wt_dual_TL15	20180121_TL15_trial_003	whisking	NS	0.0245834471455886
wt_dual	wt_dual_TL15	20180121_TL15_trial_003	quiet	Gp	0.0023199703043801
wt_dual	wt_dual_TL15	20180121_TL15_trial_003	quiet	AS	0.00208797327394209
wt_dual	wt_dual_TL15	20180121_TL15_trial_003	quiet	NS	0.0171810372255807
wt_dual	wt_dual_TL15	20180121_TL15_trial_004	locomotion	Gp	0.0143427927466448
wt_dual	wt_dual_TL15	20180121_TL15_trial_004	locomotion	AS	0.0108967970867366
wt_dual	wt_dual_TL15	20180121_TL15_trial_004	whisking	Gp	0.00830761927367672
wt_dual	wt_dual_TL15	20180121_TL15_trial_004	whisking	AS	0.0106812247804415
wt_dual	wt_dual_TL15	20180121_TL15_trial_004	quiet	Gp	0.000856751199451679
wt_dual	wt_dual_TL15	20180121_TL15_trial_004	quiet	AS	0.000467318836064552
wt_dual	wt_dual_TL15	20180121_TL15_trial_005	locomotion	Gp	0.014950781254318
wt_dual	wt_dual_TL15	20180121_TL15_trial_005	locomotion	AS	0.00751486984884985
wt_dual	wt_dual_TL15	20180121_TL15_trial_005	whisking	Gp	0.00455000455000455
wt_dual	wt_dual_TL15	20180121_TL15_trial_005	whisking	AS	0.00263250263250263
wt_dual	wt_dual_TL15	20180121_TL15_trial_005	quiet	Gp	0.000786348981678069
wt_dual	wt_dual_TL15	20180121_TL15_trial_005	quiet	AS	0
wt_dual	wt_dual_TL15	20180121_TL15_trial_008	locomotion	Gp	0.00724951555910179
wt_dual	wt_dual_TL15	20180121_TL15_trial_008	locomotion	AS	0.00742049469964664
wt_dual	wt_dual_TL15	20180121_TL15_trial_008	whisking	Gp	0.00167574361122748
wt_dual	wt_dual_TL15	20180121_TL15_trial_008	whisking	AS	0
wt_dual	wt_dual_TL15	20180121_TL15_trial_008	quiet	Gp	0
wt_dual	wt_dual_TL15	20180121_TL15_trial_008	quiet	AS	0
wt_dual	wt_dual_TL15	20180121_TL15_trial_009	locomotion	Gp	0.0106769359931376
wt_dual	wt_dual_TL15	20180121_TL15_trial_009	locomotion	AS	0.00145439031957803
wt_dual	wt_dual_TL15	20180121_TL15_trial_009	whisking	Gp	0.00480584390618993
wt_dual	wt_dual_TL15	20180121_TL15_trial_009	whisking	AS	0.00204248366013072
wt_dual	wt_dual_TL15	20180121_TL15_trial_009	quiet	Gp	0
wt_dual	wt_dual_TL15	20180121_TL15_trial_009	quiet	AS	0
wt_dual	wt_dual_TL15	20180121_TL15_trial_011	locomotion	Gp	0.00810888618770392
wt_dual	wt_dual_TL15	20180121_TL15_trial_011	locomotion	AS	0.00849959329903032
wt_dual	wt_dual_TL15	20180121_TL15_trial_011	whisking	Gp	0
wt_dual	wt_dual_TL15	20180121_TL15_trial_011	whisking	AS	0
wt_dual	wt_dual_TL15	20180121_TL15_trial_011	quiet	Gp	0
wt_dual	wt_dual_TL15	20180121_TL15_trial_011	quiet	AS	0
wt_dual	wt_dual_TL15	20180121_TL15_trial_012	locomotion	Gp	0.00578695434736015
wt_dual	wt_dual_TL15	20180121_TL15_trial_012	locomotion	AS	0.00428663284989641
wt_dual	wt_dual_TL15	20180121_TL15_trial_012	whisking	Gp	0.00200400801603206
wt_dual	wt_dual_TL15	20180121_TL15_trial_012	whisking	AS	0
wt_dual	wt_dual_TL15	20180121_TL15_trial_012	quiet	Gp	0
wt_dual	wt_dual_TL15	20180121_TL15_trial_012	quiet	AS	0
wt_dual	wt_dual_TL15	20180121_TL15_trial_014	locomotion	Gp	0.00737909842836217
wt_dual	wt_dual_TL15	20180121_TL15_trial_014	locomotion	AS	0.00224677026774012
wt_dual	wt_dual_TL15	20180121_TL15_trial_014	whisking	Gp	0.00466180708594677
wt_dual	wt_dual_TL15	20180121_TL15_trial_014	whisking	AS	0
wt_dual	wt_dual_TL15	20180121_TL15_trial_016	locomotion	Gp	0.0075606539965707
wt_dual	wt_dual_TL15	20180121_TL15_trial_016	locomotion	AS	0.0033640409895456
wt_dual	wt_dual_TL15	20180121_TL15_trial_016	locomotion	NS	0.0130319469355411
wt_dual	wt_dual_TL15	20180121_TL15_trial_016	whisking	Gp	0.00178677784395473
wt_dual	wt_dual_TL15	20180121_TL15_trial_016	whisking	AS	0
wt_dual	wt_dual_TL15	20180121_TL15_trial_016	whisking	NS	0.0188636874017516
wt_dual	wt_dual_TL15	20180121_TL15_trial_016	quiet	Gp	0
wt_dual	wt_dual_TL15	20180121_TL15_trial_016	quiet	AS	0
wt_dual	wt_dual_TL15	20180121_TL15_trial_016	quiet	NS	0.0206745327346768
wt_dual	wt_dual_TL15	20180121_TL15_trial_017	locomotion	Gp	0.00739314328943296
wt_dual	wt_dual_TL15	20180121_TL15_trial_017	locomotion	AS	0.00670540902995083
wt_dual	wt_dual_TL15	20180121_TL15_trial_017	locomotion	NS	0.0116914824111963
wt_dual	wt_dual_TL15	20180121_TL15_trial_017	whisking	Gp	0.00153762283509694
wt_dual	wt_dual_TL15	20180121_TL15_trial_017	whisking	AS	0
wt_dual	wt_dual_TL15	20180121_TL15_trial_017	whisking	NS	0.0131396860453739
wt_dual	wt_dual_TL15	20180121_TL15_trial_017	quiet	Gp	0.00135826504278535
wt_dual	wt_dual_TL15	20180121_TL15_trial_017	quiet	AS	0
wt_dual	wt_dual_TL15	20180121_TL15_trial_017	quiet	NS	0.0135826504278535
wt_dual	wt_dual_TL15	20180121_TL15_trial_018	locomotion	Gp	0.0122553274220763
wt_dual	wt_dual_TL15	20180121_TL15_trial_018	locomotion	AS	0.011095179571214
wt_dual	wt_dual_TL15	20180121_TL15_trial_018	locomotion	NS	0.010179633284918
wt_dual	wt_dual_TL15	20180121_TL15_trial_018	whisking	Gp	0.000544988827729032
wt_dual	wt_dual_TL15	20180121_TL15_trial_018	whisking	AS	0
wt_dual	wt_dual_TL15	20180121_TL15_trial_018	whisking	NS	0.0165643574003703
wt_dual	wt_dual_TL15	20180121_TL15_trial_018	quiet	Gp	0
wt_dual	wt_dual_TL15	20180121_TL15_trial_018	quiet	AS	0
wt_dual	wt_dual_TL15	20180121_TL15_trial_018	quiet	NS	0.0167728950016773
wt_dual	wt_dual_TL15	20180121_TL15_trial_019	locomotion	Gp	0.00491400491400491
wt_dual	wt_dual_TL15	20180121_TL15_trial_019	locomotion	AS	0.00343200343200343
wt_dual	wt_dual_TL15	20180121_TL15_trial_019	locomotion	NS	0.0183268983268983
wt_dual	wt_dual_TL15	20180121_TL15_trial_019	whisking	Gp	0.0023597427880361
wt_dual	wt_dual_TL15	20180121_TL15_trial_019	whisking	AS	0
wt_dual	wt_dual_TL15	20180121_TL15_trial_019	whisking	NS	0.0155743024010383
wt_dual	wt_dual_TL15	20180121_TL15_trial_019	quiet	Gp	0.00236673942198964
wt_dual	wt_dual_TL15	20180121_TL15_trial_019	quiet	AS	0
wt_dual	wt_dual_TL15	20180121_TL15_trial_019	quiet	NS	0.0118021405843217
wt_dual	wt_dual_TL15	20180202_TL15_trial_009	nrem	Gp	0.000606060606060606
wt_dual	wt_dual_TL15	20180202_TL15_trial_009	nrem	AS	0
wt_dual	wt_dual_TL15	20180202_TL15_trial_009	is	Gp	0
wt_dual	wt_dual_TL15	20180202_TL15_trial_009	is	AS	0
wt_dual	wt_dual_TL15	20180202_TL15_trial_009	rem	Gp	8.41750841750842e-05
wt_dual	wt_dual_TL15	20180202_TL15_trial_009	rem	AS	0
wt_dual	wt_dual_TL15	20180202_TL15_trial_017	nrem	Gp	0
wt_dual	wt_dual_TL15	20180202_TL15_trial_017	nrem	AS	0
wt_dual	wt_dual_TL15	20180202_TL15_trial_018	is	Gp	0
wt_dual	wt_dual_TL15	20180202_TL15_trial_018	is	AS	0
wt_dual	wt_dual_TL15	20180202_TL15_trial_019	nrem	Gp	0
wt_dual	wt_dual_TL15	20180202_TL15_trial_019	nrem	AS	0
wt_dual	wt_dual_TL15	20180202_TL15_trial_019	is	Gp	0
wt_dual	wt_dual_TL15	20180202_TL15_trial_019	is	AS	0
wt_dual	wt_dual_TL15	20180202_TL15_trial_019	rem	Gp	0.000320512820512821
wt_dual	wt_dual_TL15	20180202_TL15_trial_019	rem	AS	0
wt_dual	wt_dual_TL15	20180202_TL15_trial_020	nrem	Gp	0
wt_dual	wt_dual_TL15	20180202_TL15_trial_020	nrem	AS	0
wt_dual	wt_dual_TL15	20180202_TL15_trial_020	nrem	NS	0.0244444444444444
wt_dual	wt_dual_TL15	20180202_TL15_trial_020	is	Gp	0.000655926955974183
wt_dual	wt_dual_TL15	20180202_TL15_trial_020	is	AS	0
wt_dual	wt_dual_TL15	20180202_TL15_trial_020	is	NS	0.022015823873409
wt_dual	wt_dual_TL15	20180202_TL15_trial_021	is	Gp	0
wt_dual	wt_dual_TL15	20180202_TL15_trial_021	is	AS	0
wt_dual	wt_dual_TL15	20180202_TL15_trial_021	is	NS	0.0137777777777778
wt_dual	wt_dual_TL15	20180202_TL15_trial_021	rem	Gp	0.000564971751412429
wt_dual	wt_dual_TL15	20180202_TL15_trial_021	rem	AS	0
wt_dual	wt_dual_TL15	20180202_TL15_trial_021	rem	NS	0.0177777777777778
wt_dual	wt_dual_TL15	20180202_TL15_trial_022	is	Gp	0
wt_dual	wt_dual_TL15	20180202_TL15_trial_022	is	AS	0
wt_dual	wt_dual_TL15	20180202_TL15_trial_022	is	NS	0.0119815668202765
wt_dual	wt_dual_TL15	20180202_TL15_trial_022	rem	Gp	0
wt_dual	wt_dual_TL15	20180202_TL15_trial_022	rem	AS	0
wt_dual	wt_dual_TL15	20180202_TL15_trial_022	rem	NS	0.0101736972704715
wt_dual	wt_dual_TL15	20180202_TL15_trial_023	is	Gp	0
wt_dual	wt_dual_TL15	20180202_TL15_trial_023	is	AS	0
wt_dual	wt_dual_TL15	20180202_TL15_trial_023	is	NS	0.0192357429199534
wt_dual	wt_dual_TL15	20180202_TL15_trial_024	nrem	Gp	0
wt_dual	wt_dual_TL15	20180202_TL15_trial_024	nrem	AS	0
wt_dual	wt_dual_TL15	20180202_TL15_trial_024	nrem	NS	0.0136904761904762
wt_dual	wt_dual_TL15	20180202_TL15_trial_024	is	Gp	0
wt_dual	wt_dual_TL15	20180202_TL15_trial_024	is	AS	0
wt_dual	wt_dual_TL15	20180202_TL15_trial_024	is	NS	0.0145519262981575
wt_dual	wt_dual_TL15	20180202_TL15_trial_024	rem	Gp	0.00010752688172043
wt_dual	wt_dual_TL15	20180202_TL15_trial_024	rem	AS	0
wt_dual	wt_dual_TL15	20180202_TL15_trial_024	rem	NS	0.013125
wt_dual	wt_dual_TL15	20180202_TL15_trial_025	nrem	Gp	8.22368421052632e-05
wt_dual	wt_dual_TL15	20180202_TL15_trial_025	nrem	AS	0
wt_dual	wt_dual_TL15	20180202_TL15_trial_025	nrem	NS	0.0178947368421053
wt_dual	wt_dual_TL15	20180202_TL15_trial_025	is	Gp	0
wt_dual	wt_dual_TL15	20180202_TL15_trial_025	is	AS	0
wt_dual	wt_dual_TL15	20180202_TL15_trial_025	is	NS	0.0164222394705666
wt_dual	wt_dual_TL15	20180202_TL15_trial_026	nrem	Gp	0
wt_dual	wt_dual_TL15	20180202_TL15_trial_026	nrem	AS	0
wt_dual	wt_dual_TL15	20180202_TL15_trial_026	nrem	NS	0.0194285714285714
wt_dual	wt_dual_TL15	20180202_TL15_trial_026	rem	Gp	0.000164473684210526
wt_dual	wt_dual_TL15	20180202_TL15_trial_026	rem	AS	0
wt_dual	wt_dual_TL15	20180202_TL15_trial_026	rem	NS	0.0171428571428571
wt_dual	wt_dual_TL15	20180205_TL15_trial_001	nrem	Gp	0.005175983436853
wt_dual	wt_dual_TL15	20180205_TL15_trial_001	nrem	AS	0.000921658986175115
wt_dual	wt_dual_TL15	20180205_TL15_trial_002	nrem	Gp	0.0031855063124286
wt_dual	wt_dual_TL15	20180205_TL15_trial_002	nrem	AS	0.000820176337912651
wt_dual	wt_dual_TL15	20180205_TL15_trial_002	is	Gp	0.00119047619047619
wt_dual	wt_dual_TL15	20180205_TL15_trial_002	is	AS	0
wt_dual	wt_dual_TL15	20180205_TL15_trial_002	rem	Gp	0
wt_dual	wt_dual_TL15	20180205_TL15_trial_002	rem	AS	0
wt_dual	wt_dual_TL15	20180205_TL15_trial_003	nrem	Gp	0.00124888492417484
wt_dual	wt_dual_TL15	20180205_TL15_trial_003	nrem	AS	0.00116959064327485
wt_dual	wt_dual_TL15	20180205_TL15_trial_003	rem	Gp	0.00348399246704331
wt_dual	wt_dual_TL15	20180205_TL15_trial_003	rem	AS	0
wt_dual	wt_dual_TL15	20180205_TL15_trial_005	nrem	Gp	0.002
wt_dual	wt_dual_TL15	20180205_TL15_trial_005	nrem	AS	0
wt_dual	wt_dual_TL15	20180205_TL15_trial_005	nrem	NS	0.00357142857142857
wt_dual	wt_dual_TL15	20180205_TL15_trial_005	is	Gp	0.00313725490196078
wt_dual	wt_dual_TL15	20180205_TL15_trial_005	is	AS	0
wt_dual	wt_dual_TL15	20180205_TL15_trial_005	is	NS	0.00317460317460317
wt_dual	wt_dual_TL15	20180205_TL15_trial_006	nrem	Gp	0.00372549019607843
wt_dual	wt_dual_TL15	20180205_TL15_trial_006	nrem	AS	0.00303030303030303
wt_dual	wt_dual_TL15	20180205_TL15_trial_006	nrem	NS	0.00158730158730159
wt_dual	wt_dual_TL15	20180205_TL15_trial_006	rem	Gp	0.000834914611005693
wt_dual	wt_dual_TL15	20180205_TL15_trial_006	rem	AS	0
wt_dual	wt_dual_TL15	20180205_TL15_trial_006	rem	NS	0.00307219662058372
wt_dual	wt_dual_TL15	20180205_TL15_trial_010	nrem	Gp	0.00529673625824267
wt_dual	wt_dual_TL15	20180205_TL15_trial_010	nrem	AS	0.00181787883837542
wt_dual	wt_dual_TL15	20180205_TL15_trial_010	nrem	NS	0.00249958340276621
wt_dual	wt_dual_TL15	20180205_TL15_trial_010	is	Gp	0.000476190476190476
wt_dual	wt_dual_TL15	20180205_TL15_trial_010	is	AS	0
wt_dual	wt_dual_TL15	20180205_TL15_trial_010	is	NS	0.00210526315789474
wt_dual	wt_dual_TL15	20180205_TL15_trial_011	nrem	Gp	0.00926288323548598
wt_dual	wt_dual_TL15	20180205_TL15_trial_011	nrem	AS	0.0024906600249066
wt_dual	wt_dual_TL15	20180205_TL15_trial_011	nrem	NS	0.000755786490316486
wt_dual	wt_dual_TL15	20180205_TL15_trial_011	is	Gp	0.00273914875684787
wt_dual	wt_dual_TL15	20180205_TL15_trial_011	is	AS	0.00080450522928399
wt_dual	wt_dual_TL15	20180205_TL15_trial_011	is	NS	0.00152578577967653
wt_dual	wt_dual_TL15	20180205_TL15_trial_012	nrem	Gp	0.0053030303030303
wt_dual	wt_dual_TL15	20180205_TL15_trial_012	nrem	AS	0.00247933884297521
wt_dual	wt_dual_TL15	20180205_TL15_trial_012	nrem	NS	0.000626959247648903
wt_dual	wt_dual_TL15	20180205_TL15_trial_012	is	Gp	0.00899470899470899
wt_dual	wt_dual_TL15	20180205_TL15_trial_012	is	AS	0.00606060606060606
wt_dual	wt_dual_TL15	20180205_TL15_trial_012	is	NS	0
wt_dual	wt_dual_TL15	20180205_TL15_trial_012	rem	Gp	0.00347985347985348
wt_dual	wt_dual_TL15	20180205_TL15_trial_012	rem	AS	0.0027972027972028
wt_dual	wt_dual_TL15	20180205_TL15_trial_012	rem	NS	0.00106100795755968
wt_dual	wt_dual_TL15	20180205_TL15_trial_013	nrem	Gp	0.00238521168753727
wt_dual	wt_dual_TL15	20180205_TL15_trial_013	nrem	AS	0.000284900284900285
wt_dual	wt_dual_TL15	20180205_TL15_trial_013	is	Gp	0.000775193798449612
wt_dual	wt_dual_TL15	20180205_TL15_trial_013	is	AS	0
wt_dual	wt_dual_TL15	20180205_TL15_trial_013	rem	Gp	0.00714900947459087
wt_dual	wt_dual_TL15	20180205_TL15_trial_013	rem	AS	0.00185185185185185
wt_dual	wt_dual_TL15	20180205_TL15_trial_018	nrem	Gp	0.0016887791182462
wt_dual	wt_dual_TL15	20180205_TL15_trial_018	nrem	AS	0.00131529912094175
wt_dual	wt_dual_TL15	20180205_TL15_trial_018	nrem	NS	0.00354191263282172
wt_dual	wt_dual_TL15	20180205_TL15_trial_018	is	Gp	0.000389863547758285
wt_dual	wt_dual_TL15	20180205_TL15_trial_018	is	AS	0
wt_dual	wt_dual_TL15	20180205_TL15_trial_018	is	NS	0.00315789473684211
wt_dual	wt_dual_TL15	20180205_TL15_trial_018	rem	Gp	0
wt_dual	wt_dual_TL15	20180205_TL15_trial_018	rem	AS	0
wt_dual	wt_dual_TL15	20180205_TL15_trial_018	rem	NS	0.00238095238095238
wt_dual	wt_dual_TL15	20180205_TL15_trial_019	nrem	Gp	0.00215471700862824
wt_dual	wt_dual_TL15	20180205_TL15_trial_019	nrem	AS	0.00234479916439884
wt_dual	wt_dual_TL15	20180205_TL15_trial_019	nrem	NS	0.0092667587356262
wt_dual	wt_dual_TL15	20180205_TL15_trial_019	is	Gp	9.09918107370337e-05
wt_dual	wt_dual_TL15	20180205_TL15_trial_019	is	AS	0
wt_dual	wt_dual_TL15	20180205_TL15_trial_019	is	NS	0.00722135007849294
wt_dual	wt_dual_TL15	20180205_TL15_trial_019	rem	Gp	0
wt_dual	wt_dual_TL15	20180205_TL15_trial_019	rem	AS	0
wt_dual	wt_dual_TL15	20180205_TL15_trial_019	rem	NS	0.0127472527472527
wt_dual	wt_dual_TL15	20180205_TL15_trial_020	nrem	Gp	0.000743099787685775
wt_dual	wt_dual_TL15	20180205_TL15_trial_020	nrem	AS	0
wt_dual	wt_dual_TL15	20180205_TL15_trial_020	nrem	NS	0.0032967032967033
wt_dual	wt_dual_TL15	20180205_TL15_trial_020	is	Gp	0.000391964723174914
wt_dual	wt_dual_TL15	20180205_TL15_trial_020	is	AS	0
wt_dual	wt_dual_TL15	20180205_TL15_trial_020	is	NS	0.00304311073541843
wt_dual	wt_dual_TL15	20180205_TL15_trial_020	rem	Gp	0.000694846554719166
wt_dual	wt_dual_TL15	20180205_TL15_trial_020	rem	AS	0
wt_dual	wt_dual_TL15	20180205_TL15_trial_020	rem	NS	0.0027972027972028
wt_dual	wt_dual_TL15	20180205_TL15_trial_021	nrem	Gp	0.00154462242562929
wt_dual	wt_dual_TL15	20180205_TL15_trial_021	nrem	AS	0.00184453227931489
wt_dual	wt_dual_TL15	20180205_TL15_trial_021	is	Gp	0.000350877192982456
wt_dual	wt_dual_TL15	20180205_TL15_trial_021	is	AS	0.000303030303030303
wt_dual	wt_dual_TL15	20180205_TL15_trial_021	rem	Gp	0.000233918128654971
wt_dual	wt_dual_TL15	20180205_TL15_trial_021	rem	AS	0.000404040404040404
wt_dual	wt_dual_TL15	20180205_TL15_trial_022	nrem	Gp	0.000365497076023392
wt_dual	wt_dual_TL15	20180205_TL15_trial_022	nrem	AS	0
wt_dual	wt_dual_TL15	20180205_TL15_trial_022	is	Gp	0.0003813882532418
wt_dual	wt_dual_TL15	20180205_TL15_trial_022	is	AS	0.000263504611330698
wt_dual	wt_dual_TL15	20180205_TL15_trial_023	nrem	Gp	0.00128205128205128
wt_dual	wt_dual_TL15	20180205_TL15_trial_023	nrem	AS	0.000932400932400932
wt_dual	wt_dual_TL15	20180214_TL15_trial_008	nrem	Gp	0.00319944357503043
wt_dual	wt_dual_TL15	20180214_TL15_trial_008	nrem	AS	0.00336700336700337
wt_dual	wt_dual_TL15	20180214_TL15_trial_008	nrem	NS	0.00134038800705467
wt_dual	wt_dual_TL15	20180214_TL15_trial_008	rem	Gp	0.000469483568075117
wt_dual	wt_dual_TL15	20180214_TL15_trial_008	rem	AS	0
wt_dual	wt_dual_TL15	20180214_TL15_trial_008	rem	NS	0.00149659863945578
wt_dual	wt_dual_TL15	20180214_TL15_trial_011	nrem	AS	0
wt_dual	wt_dual_TL15	20180214_TL15_trial_012	nrem	AS	0
wt_dual	wt_dual_TL15	20180214_TL15_trial_012	is	AS	0
wt_dual	wt_dual_TL15	20180214_TL15_trial_013	is	AS	0.003125
wt_dual	wt_dual_TL15	20180214_TL15_trial_014	nrem	AS	0.003125
wt_dual	wt_dual_TL15	20180214_TL15_trial_014	rem	AS	0.004
wt_dual	wt_dual_TL15	20180214_TL15_trial_015	is	AS	0
wt_dual	wt_dual_TL15	20180214_TL15_trial_015	rem	AS	0
wt_dual	wt_dual_TL15	20180214_TL15_trial_016	nrem	Gp	0.0151741293532338
wt_dual	wt_dual_TL15	20180214_TL15_trial_016	nrem	AS	0.00185185185185185
wt_dual	wt_dual_TL15	20180214_TL15_trial_016	is	Gp	0.00361827227498869
wt_dual	wt_dual_TL15	20180214_TL15_trial_016	is	AS	0.00202020202020202
wt_dual	wt_dual_TL15	20180214_TL15_trial_017	nrem	Gp	0.00982587064676617
wt_dual	wt_dual_TL15	20180214_TL15_trial_017	nrem	AS	0.00462962962962963
wt_dual	wt_dual_TL15	20180214_TL15_trial_017	is	Gp	0.00783582089552239
wt_dual	wt_dual_TL15	20180214_TL15_trial_017	is	AS	0
wt_dual	wt_dual_TL15	20180214_TL15_trial_017	rem	Gp	0.00832678711704635
wt_dual	wt_dual_TL15	20180214_TL15_trial_017	rem	AS	0.00233918128654971
wt_dual	wt_dual_TL15	20180214_TL15_trial_018	nrem	Gp	0.00193236714975845
wt_dual	wt_dual_TL15	20180214_TL15_trial_018	nrem	AS	0
wt_dual	wt_dual_TL15	20180214_TL15_trial_018	is	Gp	0.00205314009661836
wt_dual	wt_dual_TL15	20180214_TL15_trial_018	is	AS	0.00166666666666667
wt_dual	wt_dual_TL15	20180214_TL15_trial_019	nrem	Gp	0.00546466750913624
wt_dual	wt_dual_TL15	20180214_TL15_trial_019	nrem	AS	0
wt_dual	wt_dual_TL15	20180214_TL15_trial_019	is	Gp	0.00840876490082604
wt_dual	wt_dual_TL15	20180214_TL15_trial_019	is	AS	0
wt_dual	wt_dual_TL15	20180214_TL15_trial_020	nrem	Gp	0.0072463768115942
wt_dual	wt_dual_TL15	20180214_TL15_trial_020	nrem	AS	0
wt_dual	wt_dual_TL15	20180214_TL15_trial_020	is	Gp	0.00588768115942029
wt_dual	wt_dual_TL15	20180214_TL15_trial_020	is	AS	0.00375
wt_dual	wt_dual_TL15	20180214_TL15_trial_021	nrem	Gp	0.00142042764341584
wt_dual	wt_dual_TL15	20180214_TL15_trial_021	nrem	AS	0.000415201926536939
wt_dual	wt_dual_TL15	20180214_TL15_trial_021	nrem	NS	0.0154316716029562
wt_dual	wt_dual_TL15	20180214_TL15_trial_021	is	Gp	0.00245614035087719
wt_dual	wt_dual_TL15	20180214_TL15_trial_021	is	AS	0
wt_dual	wt_dual_TL15	20180214_TL15_trial_021	is	NS	0.0106837606837607
wt_dual	wt_dual_TL15	20180214_TL15_trial_021	rem	Gp	0.000382775119617225
wt_dual	wt_dual_TL15	20180214_TL15_trial_021	rem	AS	0
wt_dual	wt_dual_TL15	20180214_TL15_trial_021	rem	NS	0.0207459207459207
wt_dual	wt_dual_TL15	20180228_TL15_trial_008	nrem	Gp	0.00141843971631206
wt_dual	wt_dual_TL15	20180228_TL15_trial_008	nrem	AS	0.00141843971631206
wt_dual	wt_dual_TL15	20180228_TL15_trial_008	nrem	NS	0.0229206963249516
wt_dual	wt_dual_TL15	20180228_TL15_trial_008	is	Gp	0.000261437908496732
wt_dual	wt_dual_TL15	20180228_TL15_trial_008	is	AS	0
wt_dual	wt_dual_TL15	20180228_TL15_trial_008	is	NS	0.0175757575757576
wt_dual	wt_dual_TL15	20180228_TL15_trial_009	nrem	Gp	0.0112745098039216
wt_dual	wt_dual_TL15	20180228_TL15_trial_009	nrem	AS	0.00833333333333333
wt_dual	wt_dual_TL15	20180228_TL15_trial_009	nrem	NS	0.00795454545454545
wt_dual	wt_dual_TL15	20180228_TL15_trial_009	is	Gp	0.00065359477124183
wt_dual	wt_dual_TL15	20180228_TL15_trial_009	is	AS	0
wt_dual	wt_dual_TL15	20180228_TL15_trial_009	is	NS	0.00681818181818182
wt_dual	wt_dual_TL15	20180228_TL15_trial_009	rem	Gp	0.00065359477124183
wt_dual	wt_dual_TL15	20180228_TL15_trial_009	rem	AS	0
wt_dual	wt_dual_TL15	20180228_TL15_trial_009	rem	NS	0.000757575757575758
wt_dual	wt_dual_TL15	20180228_TL15_trial_010	nrem	Gp	0.00348583877995643
wt_dual	wt_dual_TL15	20180228_TL15_trial_010	nrem	AS	0.00617283950617284
wt_dual	wt_dual_TL15	20180228_TL15_trial_010	nrem	NS	0.0037037037037037
wt_dual	wt_dual_TL15	20180228_TL15_trial_012	nrem	Gp	0.0117647058823529
wt_dual	wt_dual_TL15	20180228_TL15_trial_012	nrem	AS	0.00211640211640212
wt_dual	wt_dual_TL15	20180228_TL15_trial_012	nrem	NS	0.00664112388250319
wt_dual	wt_dual_TL15	20180228_TL15_trial_012	is	Gp	0.00071301247771836
wt_dual	wt_dual_TL15	20180228_TL15_trial_012	is	AS	0
wt_dual	wt_dual_TL15	20180228_TL15_trial_012	is	NS	0.00501567398119122
wt_dual	wt_dual_TL15	20180228_TL15_trial_012	rem	Gp	0.000130718954248366
wt_dual	wt_dual_TL15	20180228_TL15_trial_012	rem	AS	0
wt_dual	wt_dual_TL15	20180228_TL15_trial_012	rem	NS	0.00551724137931034
wt_dual	wt_dual_TL15	20180228_TL15_trial_013	nrem	Gp	0.000555555555555556
wt_dual	wt_dual_TL15	20180228_TL15_trial_013	nrem	AS	0
wt_dual	wt_dual_TL15	20180228_TL15_trial_013	nrem	NS	0.0112244897959184
wt_dual	wt_dual_TL15	20180228_TL15_trial_013	is	Gp	0
wt_dual	wt_dual_TL15	20180228_TL15_trial_013	is	AS	0
wt_dual	wt_dual_TL15	20180228_TL15_trial_013	is	NS	0.0129251700680272
wt_dual	wt_dual_TL15	20180228_TL15_trial_015	nrem	Gp	0.00277777777777778
wt_dual	wt_dual_TL15	20180228_TL15_trial_015	nrem	AS	0.00238095238095238
wt_dual	wt_dual_TL15	20180228_TL15_trial_015	nrem	NS	0.00363247863247863
wt_dual	wt_dual_TL15	20180228_TL15_trial_015	is	Gp	0
wt_dual	wt_dual_TL15	20180228_TL15_trial_015	is	AS	0
wt_dual	wt_dual_TL15	20180228_TL15_trial_015	is	NS	0.00256410256410256
wt_dual	wt_dual_TL15	20180228_TL15_trial_015	rem	Gp	0
wt_dual	wt_dual_TL15	20180228_TL15_trial_015	rem	AS	0
wt_dual	wt_dual_TL15	20180228_TL15_trial_015	rem	NS	0.00224358974358974
wt_dual	wt_dual_TL15	20180228_TL15_trial_016	nrem	Gp	0.00308136735676456
wt_dual	wt_dual_TL15	20180228_TL15_trial_016	nrem	AS	0.000403225806451613
wt_dual	wt_dual_TL15	20180228_TL15_trial_016	is	Gp	0.00213219616204691
wt_dual	wt_dual_TL15	20180228_TL15_trial_016	is	AS	0
wt_dual	wt_dual_TL15	20180228_TL15_trial_016	rem	Gp	0.0042910447761194
wt_dual	wt_dual_TL15	20180228_TL15_trial_016	rem	AS	0
wt_dual	wt_dual_TL15	20180228_TL15_trial_018	nrem	Gp	0.00332944897619444
wt_dual	wt_dual_TL15	20180228_TL15_trial_018	nrem	AS	0.000356726676020833
wt_dual	wt_dual_TL15	20180228_TL15_trial_018	is	Gp	0.00214285714285714
wt_dual	wt_dual_TL15	20180228_TL15_trial_018	is	AS	0.00102040816326531
wt_dual	wt_dual_TL15	20180228_TL15_trial_019	nrem	Gp	0.00620421587681268
wt_dual	wt_dual_TL15	20180228_TL15_trial_019	nrem	AS	0.00160177690451274
wt_dual	wt_dual_TL15	20180228_TL15_trial_019	is	Gp	0.00476190476190476
wt_dual	wt_dual_TL15	20180228_TL15_trial_019	is	AS	0
wt_dual	wt_dual_TL15	20180228_TL15_trial_019	rem	Gp	0.00809523809523809
wt_dual	wt_dual_TL15	20180228_TL15_trial_019	rem	AS	0.0102040816326531
wt_dual	wt_dual_TL15	20180228_TL15_trial_020	nrem	Gp	0.00416666666666667
wt_dual	wt_dual_TL15	20180228_TL15_trial_020	nrem	AS	0
wt_dual	wt_dual_TL15	20180228_TL15_trial_020	is	Gp	0.00512820512820513
wt_dual	wt_dual_TL15	20180228_TL15_trial_020	is	AS	0
wt_dual	wt_dual_TL15	20180228_TL15_trial_021	is	Gp	0.00463458110516934
wt_dual	wt_dual_TL15	20180228_TL15_trial_021	is	AS	0.00147058823529412
wt_dual	wt_dual_TL15	20180228_TL15_trial_021	rem	Gp	0.00495867768595041
wt_dual	wt_dual_TL15	20180228_TL15_trial_021	rem	AS	0
wt_dual	wt_dual_TL15	20180228_TL15_trial_023	nrem	Gp	0.00858585858585859
wt_dual	wt_dual_TL15	20180228_TL15_trial_023	nrem	AS	0.00246913580246914
wt_dual	wt_dual_TL15	20180228_TL15_trial_023	is	Gp	0.0106060606060606
wt_dual	wt_dual_TL15	20180228_TL15_trial_023	is	AS	0.00925925925925926
wt_dual	wt_dual_TL15	20180228_TL15_trial_023	rem	Gp	0.00651515151515152
wt_dual	wt_dual_TL15	20180228_TL15_trial_023	rem	AS	0.0037037037037037
wt_dual	wt_dual_TL15	20180228_TL15_trial_024	nrem	Gp	0.000531914893617021
wt_dual	wt_dual_TL15	20180228_TL15_trial_024	nrem	AS	0.00166666666666667
wt_dual	wt_dual_TL15	20180228_TL15_trial_024	nrem	NS	0.0133333333333333
wt_dual	wt_dual_TL15	20180228_TL15_trial_024	is	Gp	0.000490998363338789
wt_dual	wt_dual_TL15	20180228_TL15_trial_024	is	AS	0
wt_dual	wt_dual_TL15	20180228_TL15_trial_024	is	NS	0.0127472527472527
wt_dual	wt_dual_TL15	20180228_TL15_trial_025	nrem	Gp	0.000709219858156028
wt_dual	wt_dual_TL15	20180228_TL15_trial_025	nrem	AS	0
wt_dual	wt_dual_TL15	20180228_TL15_trial_025	nrem	NS	0.000952380952380952
wt_dual	wt_dual_TL15	20180228_TL15_trial_025	rem	Gp	0
wt_dual	wt_dual_TL15	20180228_TL15_trial_025	rem	AS	0
wt_dual	wt_dual_TL15	20180228_TL15_trial_025	rem	NS	0.0114285714285714
ip3_dual	ip3_dual_BL15	20170616_BL15_1_trial_001	locomotion	Gp	0
ip3_dual	ip3_dual_BL15	20170616_BL15_1_trial_001	locomotion	AS	0
ip3_dual	ip3_dual_BL15	20170616_BL15_1_trial_001	whisking	Gp	0
ip3_dual	ip3_dual_BL15	20170616_BL15_1_trial_001	whisking	AS	0
ip3_dual	ip3_dual_BL15	20170616_BL15_1_trial_001	quiet	Gp	0
ip3_dual	ip3_dual_BL15	20170616_BL15_1_trial_001	quiet	AS	0
ip3_dual	ip3_dual_BL15	20170616_BL15_1_trial_002	whisking	Gp	0
ip3_dual	ip3_dual_BL15	20170616_BL15_1_trial_002	whisking	AS	0
ip3_dual	ip3_dual_BL15	20170616_BL15_1_trial_002	whisking	NS	0.0223380491437081
ip3_dual	ip3_dual_BL15	20170616_BL15_1_trial_003	whisking	Gp	0
ip3_dual	ip3_dual_BL15	20170616_BL15_1_trial_003	whisking	AS	0
ip3_dual	ip3_dual_BL15	20170616_BL15_1_trial_003	whisking	NS	0.0330242265726137
ip3_dual	ip3_dual_BL15	20170616_BL15_1_trial_005	nrem	Gp	0
ip3_dual	ip3_dual_BL15	20170616_BL15_1_trial_005	nrem	AS	0
ip3_dual	ip3_dual_BL15	20170616_BL15_1_trial_005	is	Gp	0
ip3_dual	ip3_dual_BL15	20170616_BL15_1_trial_005	is	AS	0
ip3_dual	ip3_dual_BL15	20170616_BL15_1_trial_010	nrem	Gp	0
ip3_dual	ip3_dual_BL15	20170616_BL15_1_trial_010	nrem	AS	0
ip3_dual	ip3_dual_BL15	20170616_BL15_1_trial_011	nrem	Gp	0
ip3_dual	ip3_dual_BL15	20170616_BL15_1_trial_011	nrem	AS	0
ip3_dual	ip3_dual_BL15	20170616_BL15_1_trial_011	is	Gp	0
ip3_dual	ip3_dual_BL15	20170616_BL15_1_trial_011	is	AS	0
ip3_dual	ip3_dual_BL15	20170616_BL15_1_trial_012	nrem	Gp	0
ip3_dual	ip3_dual_BL15	20170616_BL15_1_trial_012	nrem	AS	0
ip3_dual	ip3_dual_BL15	20170616_BL15_1_trial_012	is	Gp	0
ip3_dual	ip3_dual_BL15	20170616_BL15_1_trial_012	is	AS	0
ip3_dual	ip3_dual_BL15	20170616_BL15_2_trial_002	is	Gp	0
ip3_dual	ip3_dual_BL15	20170616_BL15_2_trial_002	is	NS	0.0481481481481481
ip3_dual	ip3_dual_BL15	20170616_BL15_2_trial_002	rem	Gp	0.00031055900621118
ip3_dual	ip3_dual_BL15	20170616_BL15_2_trial_002	rem	NS	0.0339285714285714
ip3_dual	ip3_dual_BL15	20170616_BL15_2_trial_005	is	Gp	0
ip3_dual	ip3_dual_BL15	20170616_BL15_2_trial_005	is	AS	0
ip3_dual	ip3_dual_BL15	20170616_BL15_2_trial_006	nrem	Gp	0
ip3_dual	ip3_dual_BL15	20170616_BL15_2_trial_006	nrem	AS	0
ip3_dual	ip3_dual_BL15	20170616_BL15_2_trial_006	is	Gp	0
ip3_dual	ip3_dual_BL15	20170616_BL15_2_trial_006	is	AS	0
ip3_dual	ip3_dual_BL15	20170616_BL15_2_trial_007	nrem	Gp	0
ip3_dual	ip3_dual_BL15	20170616_BL15_2_trial_007	nrem	AS	0
ip3_dual	ip3_dual_BL15	20170616_BL15_2_trial_007	is	Gp	0
ip3_dual	ip3_dual_BL15	20170616_BL15_2_trial_007	is	AS	0
ip3_dual	ip3_dual_BL15	20170616_BL15_3_trial_001	nrem	Gp	0
ip3_dual	ip3_dual_BL15	20170616_BL15_3_trial_001	nrem	AS	0
ip3_dual	ip3_dual_BL15	20170616_BL15_3_trial_001	nrem	NS	0.0394736842105263
ip3_dual	ip3_dual_BL15	20170616_BL15_3_trial_001	is	Gp	0
ip3_dual	ip3_dual_BL15	20170616_BL15_3_trial_001	is	AS	0
ip3_dual	ip3_dual_BL15	20170616_BL15_3_trial_001	is	NS	0.0631578947368421
ip3_dual	ip3_dual_BL15	20170616_BL15_3_trial_002	nrem	Gp	0
ip3_dual	ip3_dual_BL15	20170616_BL15_3_trial_002	nrem	AS	0
ip3_dual	ip3_dual_BL15	20170616_BL15_3_trial_002	nrem	NS	0.043859649122807
ip3_dual	ip3_dual_BL15	20170616_BL15_3_trial_002	is	Gp	0
ip3_dual	ip3_dual_BL15	20170616_BL15_3_trial_002	is	AS	0
ip3_dual	ip3_dual_BL15	20170616_BL15_3_trial_002	is	NS	0.0429824561403509
ip3_dual	ip3_dual_BL15	20170616_BL15_3_trial_003	is	Gp	0
ip3_dual	ip3_dual_BL15	20170616_BL15_3_trial_003	is	AS	0
ip3_dual	ip3_dual_BL15	20170616_BL15_3_trial_003	is	NS	0.0218390804597701
ip3_dual	ip3_dual_BL15	20170616_BL15_3_trial_003	rem	Gp	0
ip3_dual	ip3_dual_BL15	20170616_BL15_3_trial_003	rem	AS	0
ip3_dual	ip3_dual_BL15	20170616_BL15_3_trial_003	rem	NS	0.0327586206896552
ip3_dual	ip3_dual_BL15	20170616_BL15_3_trial_004	whisking	Gp	0.00079989334755366
ip3_dual	ip3_dual_BL15	20170616_BL15_3_trial_004	whisking	AS	0.00577700751010976
ip3_dual	ip3_dual_BL15	20170616_BL15_3_trial_004	quiet	Gp	7.14455822814956e-05
ip3_dual	ip3_dual_BL15	20170616_BL15_3_trial_004	quiet	AS	0.000773993808049536
ip3_dual	ip3_dual_BL16	20170618_BL16_trial_001	whisking	Gp	0
ip3_dual	ip3_dual_BL16	20170618_BL16_trial_001	whisking	AS	0
ip3_dual	ip3_dual_BL16	20170618_BL16_trial_001	quiet	Gp	5.67622795731477e-05
ip3_dual	ip3_dual_BL16	20170618_BL16_trial_001	quiet	AS	0
ip3_dual	ip3_dual_BL16	20170618_BL16_trial_002	nrem	Gp	0
ip3_dual	ip3_dual_BL16	20170618_BL16_trial_002	nrem	AS	0
ip3_dual	ip3_dual_BL16	20170618_BL16_trial_002	is	Gp	0
ip3_dual	ip3_dual_BL16	20170618_BL16_trial_002	is	AS	0
ip3_dual	ip3_dual_BL16	20170618_BL16_trial_003	nrem	Gp	0
ip3_dual	ip3_dual_BL16	20170618_BL16_trial_003	nrem	AS	0
ip3_dual	ip3_dual_BL16	20170618_BL16_trial_003	nrem	NS	0.0175
ip3_dual	ip3_dual_BL16	20170618_BL16_trial_003	is	Gp	0
ip3_dual	ip3_dual_BL16	20170618_BL16_trial_003	is	AS	0
ip3_dual	ip3_dual_BL16	20170618_BL16_trial_003	is	NS	0.0025
ip3_dual	ip3_dual_BL16	20170618_BL16_trial_004	nrem	Gp	0
ip3_dual	ip3_dual_BL16	20170618_BL16_trial_004	nrem	AS	0
ip3_dual	ip3_dual_BL16	20170618_BL16_trial_004	nrem	NS	0.0125
ip3_dual	ip3_dual_BL16	20170618_BL16_trial_004	is	Gp	0
ip3_dual	ip3_dual_BL16	20170618_BL16_trial_004	is	AS	0
ip3_dual	ip3_dual_BL16	20170618_BL16_trial_004	is	NS	0.00625
ip3_dual	ip3_dual_BL16	20170618_BL16_trial_004	rem	Gp	0
ip3_dual	ip3_dual_BL16	20170618_BL16_trial_004	rem	AS	0.00166666666666667
ip3_dual	ip3_dual_BL16	20170618_BL16_trial_004	rem	NS	0.0225
ip3_dual	ip3_dual_BL16	20170618_BL16_trial_005	nrem	Gp	0
ip3_dual	ip3_dual_BL16	20170618_BL16_trial_005	nrem	AS	0
ip3_dual	ip3_dual_BL16	20170618_BL16_trial_005	nrem	NS	0.025
ip3_dual	ip3_dual_BL16	20170618_BL16_trial_005	is	Gp	0
ip3_dual	ip3_dual_BL16	20170618_BL16_trial_005	is	AS	0
ip3_dual	ip3_dual_BL16	20170618_BL16_trial_005	is	NS	0.0180555555555556
ip3_dual	ip3_dual_BL16	20170618_BL16_trial_006	whisking	Gp	0
ip3_dual	ip3_dual_BL16	20170618_BL16_trial_006	whisking	AS	0
ip3_dual	ip3_dual_BL16	20170618_BL16_trial_006	quiet	Gp	0
ip3_dual	ip3_dual_BL16	20170618_BL16_trial_006	quiet	AS	0
ip3_dual	ip3_dual_BL16	20170618_BL16_trial_007	whisking	Gp	0
ip3_dual	ip3_dual_BL16	20170618_BL16_trial_007	whisking	AS	0
ip3_dual	ip3_dual_BL16	20170618_BL16_trial_007	quiet	Gp	0
ip3_dual	ip3_dual_BL16	20170618_BL16_trial_007	quiet	AS	0
ip3_dual	ip3_dual_BL16	20170618_BL16_trial_008	locomotion	Gp	0
ip3_dual	ip3_dual_BL16	20170618_BL16_trial_008	locomotion	AS	0
ip3_dual	ip3_dual_BL16	20170618_BL16_trial_008	locomotion	NS	0.032967032967033
ip3_dual	ip3_dual_BL16	20170618_BL16_trial_008	whisking	Gp	0
ip3_dual	ip3_dual_BL16	20170618_BL16_trial_008	whisking	AS	0.00594255529877847
ip3_dual	ip3_dual_BL16	20170618_BL16_trial_008	whisking	NS	0.0509361882752441
ip3_dual	ip3_dual_BL16	20170618_BL16_trial_008	quiet	Gp	0
ip3_dual	ip3_dual_BL16	20170618_BL16_trial_008	quiet	AS	0
ip3_dual	ip3_dual_BL16	20170618_BL16_trial_008	quiet	NS	0.0429368194292797
ip3_dual	ip3_dual_BL16	20170618_BL16_trial_009	is	Gp	0
ip3_dual	ip3_dual_BL16	20170618_BL16_trial_009	is	AS	0
ip3_dual	ip3_dual_BL16	20170618_BL16_trial_009	is	NS	0.05
ip3_dual	ip3_dual_BL16	20170618_BL16_trial_009	rem	Gp	0
ip3_dual	ip3_dual_BL16	20170618_BL16_trial_009	rem	AS	0
ip3_dual	ip3_dual_BL16	20170618_BL16_trial_009	rem	NS	0.0520833333333333
ip3_dual	ip3_dual_BL16	20170618_BL16_trial_011	nrem	Gp	0
ip3_dual	ip3_dual_BL16	20170618_BL16_trial_011	nrem	AS	0
ip3_dual	ip3_dual_BL16	20170618_BL16_trial_011	is	Gp	0
ip3_dual	ip3_dual_BL16	20170618_BL16_trial_011	is	AS	0
ip3_dual	ip3_dual_BL16	20170618_BL16_trial_014	nrem	Gp	0
ip3_dual	ip3_dual_BL16	20170618_BL16_trial_014	nrem	AS	0
ip3_dual	ip3_dual_BL16	20170618_BL16_trial_014	nrem	NS	0.0128205128205128
ip3_dual	ip3_dual_BL16	20170618_BL16_trial_014	is	Gp	0
ip3_dual	ip3_dual_BL16	20170618_BL16_trial_014	is	AS	0
ip3_dual	ip3_dual_BL16	20170618_BL16_trial_014	is	NS	0
ip3_dual	ip3_dual_BL16	20170618_BL16_trial_015	nrem	Gp	0
ip3_dual	ip3_dual_BL16	20170618_BL16_trial_016	locomotion	Gp	0
ip3_dual	ip3_dual_BL16	20170618_BL16_trial_016	locomotion	AS	0.029585798816568
ip3_dual	ip3_dual_BL16	20170618_BL16_trial_016	locomotion	NS	0.0665680473372781
ip3_dual	ip3_dual_BL16	20170618_BL16_trial_016	whisking	Gp	0
ip3_dual	ip3_dual_BL16	20170618_BL16_trial_016	whisking	AS	0
ip3_dual	ip3_dual_BL16	20170618_BL16_trial_016	whisking	NS	0.0267094017094017
ip3_dual	ip3_dual_BL16	20170618_BL16_trial_016	quiet	Gp	0
ip3_dual	ip3_dual_BL16	20170618_BL16_trial_016	quiet	AS	0
ip3_dual	ip3_dual_BL16	20170618_BL16_trial_016	quiet	NS	0.0176387582314205
ip3_dual	ip3_dual_TR15	20170619_TR15_trial_003	whisking	Gp	0.000583642447666727
ip3_dual	ip3_dual_TR15	20170619_TR15_trial_003	whisking	AS	0
ip3_dual	ip3_dual_TR15	20170619_TR15_trial_003	quiet	Gp	6.71549578266865e-05
ip3_dual	ip3_dual_TR15	20170619_TR15_trial_003	quiet	AS	0
ip3_dual	ip3_dual_TR15	20170619_TR15_trial_006	nrem	Gp	0
ip3_dual	ip3_dual_TR15	20170619_TR15_trial_006	nrem	AS	0
ip3_dual	ip3_dual_TR15	20170619_TR15_trial_007	nrem	Gp	0.000512820512820513
ip3_dual	ip3_dual_TR15	20170619_TR15_trial_007	nrem	AS	0
ip3_dual	ip3_dual_TR15	20170619_TR15_trial_007	is	Gp	0.00222222222222222
ip3_dual	ip3_dual_TR15	20170619_TR15_trial_007	is	AS	0
ip3_dual	ip3_dual_TR15	20170619_TR15_trial_008	nrem	Gp	0
ip3_dual	ip3_dual_TR15	20170619_TR15_trial_008	nrem	AS	0
ip3_dual	ip3_dual_TR15	20170619_TR15_trial_008	is	Gp	0.00142857142857143
ip3_dual	ip3_dual_TR15	20170619_TR15_trial_008	is	AS	0
ip3_dual	ip3_dual_TR15	20170619_TR15_trial_012	whisking	Gp	0
ip3_dual	ip3_dual_TR15	20170619_TR15_trial_012	whisking	AS	0
ip3_dual	ip3_dual_TR15	20170619_TR15_trial_012	quiet	Gp	0.000127464309993202
ip3_dual	ip3_dual_TR15	20170619_TR15_trial_012	quiet	AS	0
ip3_dual	ip3_dual_TR15	20170619_TR15_trial_014	is	Gp	0
ip3_dual	ip3_dual_TR15	20170619_TR15_trial_014	is	AS	0
ip3_dual	ip3_dual_TR15	20170619_TR15_trial_014	is	NS	0.014
ip3_dual	ip3_dual_TR15	20170619_TR15_trial_015	nrem	Gp	0.000865800865800866
ip3_dual	ip3_dual_TR15	20170619_TR15_trial_015	nrem	AS	0
ip3_dual	ip3_dual_TR15	20170619_TR15_trial_016	nrem	Gp	0.000680272108843537
ip3_dual	ip3_dual_TR15	20170619_TR15_trial_016	nrem	AS	0
ip3_dual	ip3_dual_TR15	20170619_TR15_trial_016	is	Gp	0.000892857142857143
ip3_dual	ip3_dual_TR15	20170619_TR15_trial_016	is	AS	0
ip3_dual	ip3_dual_TR15	20170619_TR15_trial_016	rem	Gp	0.000340136054421769
ip3_dual	ip3_dual_TR15	20170619_TR15_trial_016	rem	AS	0
ip3_dual	ip3_dual_TR15	20170619_TR15_trial_019	nrem	Gp	0.000735294117647059
ip3_dual	ip3_dual_TR15	20170619_TR15_trial_019	nrem	AS	0
ip3_dual	ip3_dual_TR15	20170619_TR15_trial_019	is	Gp	0.000420168067226891
ip3_dual	ip3_dual_TR15	20170619_TR15_trial_019	is	AS	0
ip3_dual	ip3_dual_TR15	20170619_TR15_trial_020	is	Gp	0.000289855072463768
ip3_dual	ip3_dual_TR15	20170619_TR15_trial_020	is	AS	0
ip3_dual	ip3_dual_TR15	20170619_TR15_trial_023	nrem	Gp	0
ip3_dual	ip3_dual_TR15	20170619_TR15_trial_023	nrem	AS	0
ip3_dual	ip3_dual_TR15	20170619_TR15_trial_024	whisking	Gp	0.00105124467369365
ip3_dual	ip3_dual_TR15	20170619_TR15_trial_024	whisking	AS	0
ip3_dual	ip3_dual_TR15	20170619_TR15_trial_024	quiet	Gp	0.00038913870632999
ip3_dual	ip3_dual_TR15	20170619_TR15_trial_024	quiet	AS	0
ip3_dual	ip3_dual_TR15	20170619_TR15_trial_027	nrem	Gp	0
ip3_dual	ip3_dual_TR15	20170619_TR15_trial_027	nrem	AS	0
ip3_dual	ip3_dual_TR15	20170619_TR15_trial_027	is	Gp	0
ip3_dual	ip3_dual_TR15	20170619_TR15_trial_027	is	AS	0
ip3_dual	ip3_dual_TR15	20170619_TR15_trial_028	nrem	Gp	0.000364298724954463
ip3_dual	ip3_dual_TR15	20170619_TR15_trial_028	nrem	AS	0
ip3_dual	ip3_dual_TR15	20170619_TR15_trial_028	is	Gp	0
ip3_dual	ip3_dual_TR15	20170619_TR15_trial_028	is	AS	0
ip3_dual	ip3_dual_TR15	20170619_TR15_trial_029	is	Gp	0.000294117647058824
ip3_dual	ip3_dual_TR15	20170619_TR15_trial_029	is	AS	0
ip3_dual	ip3_dual_TR15	20170619_TR15_trial_029	rem	Gp	0.000163398692810458
ip3_dual	ip3_dual_TR15	20170619_TR15_trial_029	rem	AS	0
ip3_dual	ip3_dual_TL	20180809_TL_trial_002	locomotion	Gp	0.00613447372274198
ip3_dual	ip3_dual_TL	20180809_TL_trial_002	locomotion	AS	0.00250869681562751
ip3_dual	ip3_dual_TL	20180809_TL_trial_002	whisking	Gp	0.00624726865308301
ip3_dual	ip3_dual_TL	20180809_TL_trial_002	whisking	AS	0.000145732939530546
ip3_dual	ip3_dual_TL	20180809_TL_trial_002	quiet	Gp	0.00946024071056919
ip3_dual	ip3_dual_TL	20180809_TL_trial_002	quiet	AS	0
ip3_dual	ip3_dual_TL	20180809_TL_trial_003	locomotion	Gp	0.00586389667357134
ip3_dual	ip3_dual_TL	20180809_TL_trial_003	locomotion	AS	0.00176678445229682
ip3_dual	ip3_dual_TL	20180809_TL_trial_003	whisking	Gp	0.0108898108819269
ip3_dual	ip3_dual_TL	20180809_TL_trial_003	whisking	AS	0.00190530627798419
ip3_dual	ip3_dual_TL	20180809_TL_trial_004	locomotion	Gp	0.00018384042650979
ip3_dual	ip3_dual_TL	20180809_TL_trial_004	locomotion	AS	0
ip3_dual	ip3_dual_TL	20180809_TL_trial_004	locomotion	NS	0.0047568710359408
ip3_dual	ip3_dual_TL	20180809_TL_trial_004	whisking	Gp	0.000199402362633137
ip3_dual	ip3_dual_TL	20180809_TL_trial_004	whisking	AS	0
ip3_dual	ip3_dual_TL	20180809_TL_trial_004	whisking	NS	0.00245692196815829
ip3_dual	ip3_dual_TL	20180809_TL_trial_005	locomotion	Gp	0.00403049030561016
ip3_dual	ip3_dual_TL	20180809_TL_trial_005	locomotion	AS	0.000548005260850504
ip3_dual	ip3_dual_TL	20180809_TL_trial_005	locomotion	NS	0.00219202104340202
ip3_dual	ip3_dual_TL	20180809_TL_trial_005	whisking	Gp	0.00267147532224671
ip3_dual	ip3_dual_TL	20180809_TL_trial_005	whisking	AS	0
ip3_dual	ip3_dual_TL	20180809_TL_trial_005	whisking	NS	0.00759144237405107
ip3_dual	ip3_dual_TL	20180809_TL_trial_005	quiet	Gp	0.00416173424089967
ip3_dual	ip3_dual_TL	20180809_TL_trial_005	quiet	AS	0
ip3_dual	ip3_dual_TL	20180809_TL_trial_005	quiet	NS	0.00573394495412844
ip3_dual	ip3_dual_TL	20180809_TL_trial_006	locomotion	Gp	0.0042749251888092
ip3_dual	ip3_dual_TL	20180809_TL_trial_006	locomotion	AS	0.000439367311072056
ip3_dual	ip3_dual_TL	20180809_TL_trial_006	whisking	Gp	0.00604462873982564
ip3_dual	ip3_dual_TL	20180809_TL_trial_006	whisking	AS	0.000341452310493968
ip3_dual	ip3_dual_TL	20180809_TL_trial_006	quiet	Gp	0.00723938223938224
ip3_dual	ip3_dual_TL	20180809_TL_trial_006	quiet	AS	0.00669642857142857
ip3_dual	ip3_dual_TL	20180809_TL_trial_007	locomotion	Gp	0.00497054491899853
ip3_dual	ip3_dual_TL	20180809_TL_trial_007	locomotion	AS	0.000818196694485354
ip3_dual	ip3_dual_TL	20180809_TL_trial_007	whisking	Gp	0.0053518242740134
ip3_dual	ip3_dual_TL	20180809_TL_trial_007	whisking	AS	0.000413667576735335
ip3_dual	ip3_dual_TL	20180809_TL_trial_007	quiet	Gp	0.00884146341463415
ip3_dual	ip3_dual_TL	20180809_TL_trial_007	quiet	AS	0.001806684733514
ip3_dual	ip3_dual_TL	20180809_TL_trial_008	locomotion	Gp	0.0156308993430492
ip3_dual	ip3_dual_TL	20180809_TL_trial_008	locomotion	AS	0
ip3_dual	ip3_dual_TL	20180809_TL_trial_008	whisking	Gp	0.0107910750507099
ip3_dual	ip3_dual_TL	20180809_TL_trial_008	whisking	AS	0.000919540229885057
ip3_dual	ip3_dual_TL	20180809_TL_trial_008	quiet	Gp	0.0107817235216412
ip3_dual	ip3_dual_TL	20180809_TL_trial_008	quiet	AS	0
ip3_dual	ip3_dual_TL	20180809_TL_trial_009	locomotion	Gp	0.00930822007603898
ip3_dual	ip3_dual_TL	20180809_TL_trial_009	locomotion	AS	0.00229427959620679
ip3_dual	ip3_dual_TL	20180809_TL_trial_009	whisking	Gp	0.0104564875196762
ip3_dual	ip3_dual_TL	20180809_TL_trial_009	whisking	AS	0.000843265122554531
ip3_dual	ip3_dual_TL	20180809_TL_trial_009	quiet	Gp	0.0075
ip3_dual	ip3_dual_TL	20180809_TL_trial_009	quiet	AS	0
ip3_dual	ip3_dual_TL	20180809_TL_trial_010	locomotion	Gp	2.41933923006948e-05
ip3_dual	ip3_dual_TL	20180809_TL_trial_010	locomotion	AS	0
ip3_dual	ip3_dual_TL	20180809_TL_trial_010	locomotion	NS	0.00596735280529747
ip3_dual	ip3_dual_TL	20180809_TL_trial_010	whisking	Gp	0
ip3_dual	ip3_dual_TL	20180809_TL_trial_010	whisking	AS	0
ip3_dual	ip3_dual_TL	20180809_TL_trial_010	whisking	NS	0.00769286464178402
ip3_dual	ip3_dual_TL	20180809_TL_trial_010	quiet	Gp	6.06715122981155e-05
ip3_dual	ip3_dual_TL	20180809_TL_trial_010	quiet	AS	0
ip3_dual	ip3_dual_TL	20180809_TL_trial_010	quiet	NS	0.00712032954655167
ip3_dual	ip3_dual_TL	20180809_TL_trial_011	locomotion	Gp	0
ip3_dual	ip3_dual_TL	20180809_TL_trial_011	locomotion	AS	0
ip3_dual	ip3_dual_TL	20180809_TL_trial_011	locomotion	NS	0.00351723706698904
ip3_dual	ip3_dual_TL	20180809_TL_trial_011	whisking	Gp	2.43248634158919e-05
ip3_dual	ip3_dual_TL	20180809_TL_trial_011	whisking	AS	0
ip3_dual	ip3_dual_TL	20180809_TL_trial_011	whisking	NS	0.00606927060854553
ip3_dual	ip3_dual_TL	20180809_TL_trial_011	quiet	Gp	0
ip3_dual	ip3_dual_TL	20180809_TL_trial_011	quiet	AS	0
ip3_dual	ip3_dual_TL	20180809_TL_trial_011	quiet	NS	0.00781444653333031
ip3_dual	ip3_dual_TL	20180809_TL_trial_012	locomotion	Gp	0.00496894409937888
ip3_dual	ip3_dual_TL	20180809_TL_trial_012	locomotion	AS	0
ip3_dual	ip3_dual_TL	20180809_TL_trial_012	whisking	Gp	0.00411266201395813
ip3_dual	ip3_dual_TL	20180809_TL_trial_012	whisking	AS	0
ip3_dual	ip3_dual_TL	20180809_TL_trial_012	quiet	Gp	0.00308541734329328
ip3_dual	ip3_dual_TL	20180809_TL_trial_012	quiet	AS	0
ip3_dual	ip3_dual_TL	20180809_TL_trial_013	locomotion	Gp	4.35934993373788e-05
ip3_dual	ip3_dual_TL	20180809_TL_trial_013	locomotion	AS	0.00117702448210923
ip3_dual	ip3_dual_TL	20180809_TL_trial_013	locomotion	NS	0.0171509281678773
ip3_dual	ip3_dual_TL	20180809_TL_trial_013	whisking	Gp	0.000116860655354555
ip3_dual	ip3_dual_TL	20180809_TL_trial_013	whisking	AS	0.001051745898191
ip3_dual	ip3_dual_TL	20180809_TL_trial_013	whisking	NS	0.0124206182262556
ip3_dual	ip3_dual_TL	20180809_TL_trial_013	quiet	Gp	0
ip3_dual	ip3_dual_TL	20180809_TL_trial_013	quiet	AS	0
ip3_dual	ip3_dual_TL	20180809_TL_trial_013	quiet	NS	0.0206506364922206
ip3_dual	ip3_dual_TL	20180809_TL_trial_014	locomotion	Gp	0.000835217728888325
ip3_dual	ip3_dual_TL	20180809_TL_trial_014	locomotion	AS	0
ip3_dual	ip3_dual_TL	20180809_TL_trial_014	whisking	Gp	0.000672499981319445
ip3_dual	ip3_dual_TL	20180809_TL_trial_014	whisking	AS	0
ip3_dual	ip3_dual_TL	20180809_TL_trial_014	quiet	Gp	0.000839783335899338
ip3_dual	ip3_dual_TL	20180809_TL_trial_014	quiet	AS	0
ip3_dual	ip3_dual_TL	20180809_TL_trial_015	locomotion	Gp	0.000730089841611065
ip3_dual	ip3_dual_TL	20180809_TL_trial_015	locomotion	AS	0
ip3_dual	ip3_dual_TL	20180809_TL_trial_015	locomotion	NS	0.0258850034753014
ip3_dual	ip3_dual_TL	20180809_TL_trial_015	whisking	Gp	0.000474833808167142
ip3_dual	ip3_dual_TL	20180809_TL_trial_015	whisking	AS	0
ip3_dual	ip3_dual_TL	20180809_TL_trial_015	whisking	NS	0.0163673774784886
ip3_dual	ip3_dual_TL	20180809_TL_trial_015	quiet	Gp	0.000524135176958019
ip3_dual	ip3_dual_TL	20180809_TL_trial_015	quiet	AS	0
ip3_dual	ip3_dual_TL	20180809_TL_trial_015	quiet	NS	0.0154858120464869
ip3_dual	ip3_dual_TL	20180809_TL_trial_016	locomotion	Gp	0.0043130469670754
ip3_dual	ip3_dual_TL	20180809_TL_trial_016	locomotion	AS	0.00175530981218185
ip3_dual	ip3_dual_TL	20180809_TL_trial_016	whisking	Gp	0.00484515484515485
ip3_dual	ip3_dual_TL	20180809_TL_trial_016	whisking	AS	0.000437062937062937
ip3_dual	ip3_dual_TL	20180809_TL_trial_016	quiet	Gp	0.00407478427612656
ip3_dual	ip3_dual_TL	20180809_TL_trial_016	quiet	AS	0.000524328859060403
ip3_dual	ip3_dual_TL	20180809_TL_trial_023	locomotion	Gp	0.00399517445595124
ip3_dual	ip3_dual_TL	20180809_TL_trial_023	locomotion	AS	0.00417982537618428
ip3_dual	ip3_dual_TL	20180809_TL_trial_023	whisking	Gp	0.00875892252308746
ip3_dual	ip3_dual_TL	20180809_TL_trial_023	whisking	AS	0.00255802452292843
ip3_dual	ip3_dual_TL	20180809_TL_trial_023	quiet	Gp	0.00606724121193817
ip3_dual	ip3_dual_TL	20180809_TL_trial_023	quiet	AS	0.00287760583194782
ip3_dual	ip3_dual_TL	20180809_TL_trial_025	locomotion	Gp	0.00142357217347291
ip3_dual	ip3_dual_TL	20180809_TL_trial_025	locomotion	AS	0.000154703768068111
ip3_dual	ip3_dual_TL	20180809_TL_trial_026	locomotion	Gp	0.00112984473236629
ip3_dual	ip3_dual_TL	20180809_TL_trial_026	locomotion	AS	0
ip3_dual	ip3_dual_TL	20180809_TL_trial_026	locomotion	NS	0.00723240115718419
ip3_dual	ip3_dual_TL	20180809_TL_trial_027	locomotion	Gp	5.99019405233633e-05
ip3_dual	ip3_dual_TL	20180809_TL_trial_027	locomotion	AS	0
ip3_dual	ip3_dual_TL	20180809_TL_trial_027	locomotion	NS	0.0101564247800926
ip3_dual	ip3_dual_TL	20180809_TL_trial_027	whisking	Gp	0
ip3_dual	ip3_dual_TL	20180809_TL_trial_027	whisking	AS	0
ip3_dual	ip3_dual_TL	20180809_TL_trial_027	whisking	NS	0.00780219222571806
ip3_dual	ip3_dual_TL	20180809_TL_trial_027	quiet	Gp	0
ip3_dual	ip3_dual_TL	20180809_TL_trial_027	quiet	AS	0
ip3_dual	ip3_dual_TL	20180809_TL_trial_027	quiet	NS	0.016677885726342
ip3_dual	ip3_dual_TL	20180809_TL_trial_028	locomotion	Gp	0.000581556892418437
ip3_dual	ip3_dual_TL	20180809_TL_trial_028	locomotion	AS	0
ip3_dual	ip3_dual_TL	20180809_TL_trial_028	locomotion	NS	0.00429888805590652
ip3_dual	ip3_dual_TL	20180809_TL_trial_028	whisking	Gp	0.000308024025874018
ip3_dual	ip3_dual_TL	20180809_TL_trial_028	whisking	AS	0
ip3_dual	ip3_dual_TL	20180809_TL_trial_028	whisking	NS	0.00574784455829064
ip3_dual	ip3_dual_TL	20180809_TL_trial_028	quiet	Gp	0.000337138503239901
ip3_dual	ip3_dual_TL	20180809_TL_trial_028	quiet	AS	0
ip3_dual	ip3_dual_TL	20180809_TL_trial_028	quiet	NS	0.0095187557782677
ip3_dual	ip3_dual_TL	20180809_TL_trial_029	locomotion	Gp	0.0029992760368187
ip3_dual	ip3_dual_TL	20180809_TL_trial_029	locomotion	AS	0.000206846623228876
ip3_dual	ip3_dual_TL	20180809_TL_trial_029	whisking	Gp	0.0049306625577812
ip3_dual	ip3_dual_TL	20180809_TL_trial_029	whisking	AS	0
ip3_dual	ip3_dual_TL	20180809_TL_trial_029	quiet	Gp	0.00237958841933636
ip3_dual	ip3_dual_TL	20180809_TL_trial_029	quiet	AS	0
ip3_dual	ip3_dual_TL	20180809_TL_trial_030	locomotion	Gp	0.00360746543326622
ip3_dual	ip3_dual_TL	20180809_TL_trial_030	locomotion	AS	0
ip3_dual	ip3_dual_TL	20180809_TL_trial_030	whisking	Gp	0.00280443724292659
ip3_dual	ip3_dual_TL	20180809_TL_trial_030	whisking	AS	0
ip3_dual	ip3_dual_TL	20180809_TL_trial_030	quiet	Gp	0.00466031483015742
ip3_dual	ip3_dual_TL	20180809_TL_trial_030	quiet	AS	0
ip3_dual	ip3_dual_TL	20180809_TL_trial_031	locomotion	Gp	0.000367053296138599
ip3_dual	ip3_dual_TL	20180809_TL_trial_031	locomotion	AS	0
ip3_dual	ip3_dual_TL	20180809_TL_trial_031	whisking	Gp	0
ip3_dual	ip3_dual_TL	20180809_TL_trial_031	whisking	AS	0
ip3_dual	ip3_dual_TL	20180809_TL_trial_031	quiet	Gp	0.00088321817527125
ip3_dual	ip3_dual_TL	20180809_TL_trial_031	quiet	AS	0
ip3_dual	ip3_dual_TL	20180816_TL_trial_001	locomotion	Gp	0.00099940972363198
ip3_dual	ip3_dual_TL	20180816_TL_trial_001	locomotion	AS	0.00274337969136978
ip3_dual	ip3_dual_TL	20180816_TL_trial_001	locomotion	NS	0.0106932810550704
ip3_dual	ip3_dual_TL	20180816_TL_trial_001	whisking	Gp	0.00119861291553637
ip3_dual	ip3_dual_TL	20180816_TL_trial_001	whisking	AS	0.000201697621648878
ip3_dual	ip3_dual_TL	20180816_TL_trial_001	whisking	NS	0.00699435300879174
ip3_dual	ip3_dual_TL	20180816_TL_trial_002	whisking	Gp	0.00124988446446127
ip3_dual	ip3_dual_TL	20180816_TL_trial_002	whisking	AS	0.000691952844695028
ip3_dual	ip3_dual_TL	20180816_TL_trial_002	whisking	NS	0.00706833551032556
ip3_dual	ip3_dual_TL	20180816_TL_trial_002	quiet	Gp	0.000391251613912907
ip3_dual	ip3_dual_TL	20180816_TL_trial_002	quiet	AS	0
ip3_dual	ip3_dual_TL	20180816_TL_trial_002	quiet	NS	0.00923858649626607
ip3_dual	ip3_dual_TL	20180816_TL_trial_003	whisking	Gp	0.00225984372606098
ip3_dual	ip3_dual_TL	20180816_TL_trial_003	whisking	AS	0.000490654205607477
ip3_dual	ip3_dual_TL	20180816_TL_trial_003	whisking	NS	0.00180886343081097
ip3_dual	ip3_dual_TL	20180816_TL_trial_003	quiet	Gp	0.00290149426954882
ip3_dual	ip3_dual_TL	20180816_TL_trial_003	quiet	AS	0
ip3_dual	ip3_dual_TL	20180816_TL_trial_003	quiet	NS	0.00428204396231801
ip3_dual	ip3_dual_TL	20180816_TL_trial_004	whisking	Gp	0.00231844788985961
ip3_dual	ip3_dual_TL	20180816_TL_trial_004	whisking	AS	0.000516509869027855
ip3_dual	ip3_dual_TL	20180816_TL_trial_004	whisking	NS	0.000595057452797067
ip3_dual	ip3_dual_TL	20180816_TL_trial_004	quiet	Gp	0.00435995814440181
ip3_dual	ip3_dual_TL	20180816_TL_trial_004	quiet	AS	0.00638297872340426
ip3_dual	ip3_dual_TL	20180816_TL_trial_004	quiet	NS	0
ip3_dual	ip3_dual_TL	20180816_TL_trial_005	whisking	Gp	0.000793877286288753
ip3_dual	ip3_dual_TL	20180816_TL_trial_005	whisking	AS	0
ip3_dual	ip3_dual_TL	20180816_TL_trial_005	whisking	NS	0.00512647554806071
ip3_dual	ip3_dual_TL	20180816_TL_trial_005	quiet	Gp	0.000692307692307692
ip3_dual	ip3_dual_TL	20180816_TL_trial_005	quiet	AS	0
ip3_dual	ip3_dual_TL	20180816_TL_trial_005	quiet	NS	0.00533333333333333
ip3_dual	ip3_dual_TL	20180816_TL_trial_006	whisking	Gp	0.00169066825642268
ip3_dual	ip3_dual_TL	20180816_TL_trial_006	whisking	AS	0
ip3_dual	ip3_dual_TL	20180816_TL_trial_006	whisking	NS	0.00270444821183499
ip3_dual	ip3_dual_TL	20180816_TL_trial_006	quiet	Gp	0.000712250712250712
ip3_dual	ip3_dual_TL	20180816_TL_trial_006	quiet	AS	0
ip3_dual	ip3_dual_TL	20180816_TL_trial_006	quiet	NS	0.00411522633744856
ip3_dual	ip3_dual_TL	20180816_TL_trial_007	whisking	Gp	0.00111160515784793
ip3_dual	ip3_dual_TL	20180816_TL_trial_007	whisking	AS	0
ip3_dual	ip3_dual_TL	20180816_TL_trial_007	whisking	NS	0.00192678227360308
ip3_dual	ip3_dual_TL	20180816_TL_trial_007	quiet	Gp	0.00120551090700344
ip3_dual	ip3_dual_TL	20180816_TL_trial_007	quiet	AS	0
ip3_dual	ip3_dual_TL	20180816_TL_trial_007	quiet	NS	0.000497512437810945
ip3_dual	ip3_dual_TL	20180816_TL_trial_011	whisking	Gp	2.97695243425401e-05
ip3_dual	ip3_dual_TL	20180816_TL_trial_011	whisking	AS	0.001941888972498
ip3_dual	ip3_dual_TL	20180816_TL_trial_011	whisking	NS	0.0120437572315136
ip3_dual	ip3_dual_TL	20180816_TL_trial_011	quiet	Gp	0
ip3_dual	ip3_dual_TL	20180816_TL_trial_011	quiet	AS	0
ip3_dual	ip3_dual_TL	20180816_TL_trial_011	quiet	NS	0.0015072187847057
ip3_dual	ip3_dual_TL	20180816_TL_trial_012	whisking	Gp	0.000219506549277225
ip3_dual	ip3_dual_TL	20180816_TL_trial_012	whisking	AS	0.000211831495106692
ip3_dual	ip3_dual_TL	20180816_TL_trial_012	whisking	NS	0.0129630541761632
ip3_dual	ip3_dual_TL	20180816_TL_trial_012	quiet	Gp	0.000405917373263576
ip3_dual	ip3_dual_TL	20180816_TL_trial_012	quiet	AS	0
ip3_dual	ip3_dual_TL	20180816_TL_trial_012	quiet	NS	0.0159396822183989
ip3_dual	ip3_dual_TL	20180816_TL_trial_013	nrem	Gp	0.00013262599469496
ip3_dual	ip3_dual_TL	20180816_TL_trial_013	nrem	AS	0
ip3_dual	ip3_dual_TL	20180816_TL_trial_013	is	Gp	0.000191570881226054
ip3_dual	ip3_dual_TL	20180816_TL_trial_013	is	AS	0
ip3_dual	ip3_dual_TL	20180816_TL_trial_014	nrem	Gp	0.000679669030732861
[truncated: 1,101 more rows]
