# Supplementary material for: Astrocytic Ca2+ signaling is reduced during sleep and is involved in the regulation of slow wave sleep
Source: Nat Commun. 2020 Jul 6;11:3240. doi: 10.1038/s41467-020-17062-2 (PMC7338360; doi:10.1038/s41467-020-17062-2)
Supplement: Supplementary file 9 — Source Data [file 41467_2020_17062_MOESM9_ESM.zip › Source Data/data 8a.xlsx]

## Sheet: Sheet1
genotype	mouse	trial	state	state_duration
IP3	IP3 M1	IP3 M1 12161 Fr	IS	19.8853333333333
IP3	IP3 M1	IP3 M1 12161 Fr	NREM	25.8853512705531
IP3	IP3 M1	IP3 M1 12161 Fr	REM	79.2041666666667
IP3	IP3 M2	IP3 M2 12060 Fr	IS	30.9542288557214
IP3	IP3 M2	IP3 M2 12060 Fr	NREM	40.6855072463768
IP3	IP3 M2	IP3 M2 12060 Fr	REM	100.573333333333
IP3	IP3 M2	IP3 M2 12100 Fr	IS	27.1502057613169
IP3	IP3 M2	IP3 M2 12100 Fr	NREM	37.3441860465116
IP3	IP3 M2	IP3 M2 12100 Fr	REM	84.2740740740741
IP3	IP3 M4	IP3 M4 12040 Fr	IS	25.9212885154062
IP3	IP3 M4	IP3 M4 12040 Fr	NREM	28.8334975369458
IP3	IP3 M4	IP3 M4 12040 Fr	REM	92.43
IP3	IP3 M4	IP3 M4 12120 Fr	IS	38.3393229166667
IP3	IP3 M4	IP3 M4 12120 Fr	NREM	41.3599637681159
IP3	IP3 M4	IP3 M4 12120 Fr	REM	147.922222222222
IP3	IP3 M4	IP3 M4 12150 Fr	IS	29.9567708333333
IP3	IP3 M4	IP3 M4 12150 Fr	NREM	39.4930081300813
IP3	IP3 M4	IP3 M4 12150 Fr	REM	125.581818181818
WT	WT BR	WT BR 11160 Fr	IS	40.63515625
WT	WT BR	WT BR 11160 Fr	NREM	44.589972899729
WT	WT BR	WT BR 11160 Fr	REM	98.9333333333334
WT	WT BR	WT BR 11190 Fr	IS	37.0585585585586
WT	WT BR	WT BR 11190 Fr	NREM	50.9431952662722
WT	WT BR	WT BR 11190 Fr	REM	117
WT	WT NM	WT NM 11140 Fr	IS	36.4709480122324
WT	WT NM	WT NM 11140 Fr	NREM	57.8142857142857
WT	WT NM	WT NM 11140 Fr	REM	103.829411764706
WT	WT NM	WT NM 11180 Fr	IS	36.332782369146
WT	WT NM	WT NM 11180 Fr	NREM	56.1172690763052
WT	WT NM	WT NM 11180 Fr	REM	113.268421052632
WT	WT TL	WT TL 11170 Fr	IS	41.8543650793651
WT	WT TL	WT TL 11170 Fr	NREM	56.4882205513785
WT	WT TL	WT TL 11170 Fr	REM	110.946153846154
