# Supplementary material for: Astrocytic Ca2+ signaling is reduced during sleep and is involved in the regulation of slow wave sleep
Source: Nat Commun. 2020 Jul 6;11:3240. doi: 10.1038/s41467-020-17062-2 (PMC7338360; doi:10.1038/s41467-020-17062-2)
Supplement: Supplementary file 9 — Source Data [file 41467_2020_17062_MOESM9_ESM.zip › Source Data/data sup fig 4b-c.xlsx]

## Sheet: Sheet1
genotype	mouse	trial	state	highpass_thresh_roa_freq	highpass_thresh_roa_density
ip3_dual	ip3_dual_BL15	20170616_BL15_1_trial_002	wake	3.42559349633099e-05	6.66680614097544e-05
ip3_dual	ip3_dual_BL16	20170618_BL16_trial_007	wake	1.75396026424423e-05	4.98783227549799e-05
ip3_dual	ip3_dual_TR15	20170619_TR15_trial_003	wake	0.000425646652396247	0.00267614289000279
ip3_dual	ip3_dual_TR15	20170619_TR15_trial_012	wake	0.000189024656305244	0.00110635786793241
ip3_dual	ip3_dual_TR15	20170619_TR15_trial_024	wake	0.000203675233234071	0.00143325663844783
wt_dual	wt_dual_TR16	20180115_TR16_trial_001	wake	0.000906310156534867	0.0151897832756481
wt_dual	wt_dual_TR16	20180115_TR16_trial_002	wake	0.000811805211155153	0.0151246907896098
wt_dual	wt_dual_TR16	20180115_TR16_trial_003	wake	0.00107526839217563	0.0127465181734601
wt_dual	wt_dual_TR16	20180115_TR16_trial_007	wake	0.000821283738309804	0.00913445120500662
wt_dual	wt_dual_TR16	20180115_TR16_trial_008	wake	0.00105078525884938	0.00934121380632265
wt_dual	wt_dual_TR16	20180115_TR16_trial_009	wake	0.000901227155569341	0.00915970459819722
wt_dual	wt_dual_TR16	20180115_TR16_trial_010	wake	0.000567573972368522	0.00529994479346065
wt_dual	wt_dual_TR16	20180115_TR16_trial_011	wake	0.000371459226827205	0.00955491912587656
wt_dual	wt_dual_TR16	20180115_TR16_trial_012	wake	0.000644890787343955	0.00748955290001541
wt_dual	wt_dual_TR16	20180115_TR16_trial_013	wake	0.00103736755536712	0.0154682931875117
wt_dual	wt_dual_TR16	20180115_TR16_trial_014	wake	0.000735843159208785	0.0216213187183883
wt_dual	wt_dual_TR16	20180115_TR16_trial_016	wake	0.000366979336383686	0.00212847352643439
wt_dual	wt_dual_TR16	20180115_TR16_trial_017	wake	0.000622484601830205	0.00764472987062976
wt_dual	wt_dual_TR15	20180116_TR15_trial_002	wake	0.000520860131569061	0.0210316362214006
wt_dual	wt_dual_TR15	20180116_TR15_trial_003	wake	0.000206916418975557	0.00807499004702658
wt_dual	wt_dual_TR15	20180116_TR15_trial_005	wake	0.000454471137035755	0.00688373233929216
wt_dual	wt_dual_TR15	20180116_TR15_trial_006	wake	0.000200775010454019	0.0156921576532135
wt_dual	wt_dual_TR16	20180117_TR16_trial_002	wake	0.000527223267368297	0.0116951816196575
wt_dual	wt_dual_TL15	20180121_TL15_trial_001	wake	0.00135702984469026	0.0122341932051049
wt_dual	wt_dual_TL15	20180121_TL15_trial_002	wake	0.000748892402035257	0.00781986871377515
wt_dual	wt_dual_TL15	20180121_TL15_trial_005	wake	0.00124845430244984	0.0188463199188339
wt_dual	wt_dual_TL15	20180121_TL15_trial_009	wake	0.000709601219772434	0.00590383860602668
wt_dual	wt_dual_TL15	20180121_TL15_trial_012	wake	0.000397861935236983	0.00603705211422131
wt_dual	wt_dual_TL15	20180121_TL15_trial_014	wake	0.000605939933103345	0.00460099634846988
wt_dual	wt_dual_TL15	20180121_TL15_trial_016	wake	0.000486728287485842	0.0110419007828044
wt_dual	wt_dual_TL15	20180121_TL15_trial_017	wake	0.000355420920109352	0.0124623049068963
wt_dual	wt_dual_TL15	20180121_TL15_trial_018	wake	0.000973973722336108	0.022641817631694
wt_dual	wt_dual_TL15	20180121_TL15_trial_019	wake	0.000644574269673109	0.00387945412541579
wt_dual	wt_dual_TR15	20180130_TR15_trial_002	wake	0.000393246896132482	0.0332511471748373
wt_dual	wt_dual_TR15	20180130_TR15_trial_003	wake	0.000632579433971915	0.02115637924227
wt_dual	wt_dual_TR15	20180130_TR15_trial_004	wake	0.000535589477165987	0.010296119873698
wt_dual	wt_dual_TR15	20180130_TR15_trial_005	wake	0.000378419334441876	0.0140236975318448
wt_dual	wt_dual_TR15	20180130_TR15_trial_006	wake	0.000611355091776202	0.0330189555575944
wt_dual	wt_dual_TR15	20180130_TR15_trial_007	wake	0.000815598350158828	0.0270679899918065
wt_dual	wt_dual_TR15	20180130_TR15_trial_008	wake	0.000326746344910932	0.00217578338135383
wt_dual	wt_dual_TR15	20180130_TR15_trial_010	wake	0.000905871967545567	0.00774494384184198
wt_dual	wt_dual_NM16	20180208_NM16_trial_002	wake	0.000691780948626346	0.0260411584734697
wt_dual	wt_dual_NM16	20180208_NM16_trial_006	wake	0.00110162476501121	0.0383751682146403
wt_dual	wt_dual_NM16	20180208_NM16_trial_007	wake	0.000838985690665538	0.0219944992986369
wt_dual	wt_dual_NM16	20180208_NM16_trial_008	wake	0.00110421528301917	0.0429084367168959
wt_dual	wt_dual_NM16	20180208_NM16_trial_009	wake	0.000591512831968774	0.0280503312148269
wt_dual	wt_dual_NM16	20180225_NM16_trial_001	wake	0.00124944853680957	0.0356712860078187
wt_dual	wt_dual_NM16	20180225_NM16_trial_002	wake	0.000498257338715533	0.00929451287918408
wt_dual	wt_dual_NM16	20180225_NM16_trial_003	wake	0.00106220723496792	0.0227294935555628
wt_dual	wt_dual_NM16	20180225_NM16_trial_004	wake	0.00121318461095046	0.0539193745615511
wt_dual	wt_dual_NM16	20180225_NM16_trial_005	wake	0.000961128008273288	0.0225688497571689
wt_dual	wt_dual_NM16	20180225_NM16_trial_009	wake	0.00114252772187034	0.0178394018983542
wt_dual	wt_dual_NM16	20180225_NM16_trial_010	wake	0.00112750095251687	0.0330210354489664
wt_dual	wt_dual_NM16	20180225_NM16_trial_011	wake	0.000886782501671638	0.0402199398717594
wt_dual	wt_dual_NM16	20180225_NM16_trial_012	wake	0.000578735893795619	0.0199504399141592
wt_dual	wt_dual_NM16	20180225_NM16_trial_013	wake	0.000803673540131385	0.0330436521929214
wt_dual	wt_dual_NM16	20180225_NM16_trial_014	wake	0.00116075284566027	0.0184614861625129
wt_dual	wt_dual_NM16	20180225_NM16_trial_015	wake	0.00130491284959243	0.0322485221995207
wt_dual	wt_dual_NM16	20180225_NM16_trial_016	wake	0.00146475170680607	0.082269842835485
wt_dual	wt_dual_NM16	20180225_NM16_trial_017	wake	0.00202140578933015	0.0475386213342688
wt_dual	wt_dual_NM16	20180225_NM16_trial_018	wake	0.0016273900337842	0.0514210556230829
wt_dual	wt_dual_NM16	20180225_NM16_trial_019	wake	0.00169274697639215	0.045168653058878
wt_dual	wt_dual_NM16	20180225_NM16_trial_020	wake	0.000949645794613784	0.00421475091617866
wt_dual	wt_dual_NM16	20180225_NM16_trial_021	wake	0.00181870844591999	0.0314121517637401
wt_dual	wt_dual_TL16	20180225_TL16_trial_001	wake	0.0012397423076924	0.0287427241637281
wt_dual	wt_dual_TL16	20180225_TL16_trial_002	wake	0.000920510659045989	0.0410768284602379
wt_dual	wt_dual_TL16	20180225_TL16_trial_003	wake	0.00128502402786659	0.057030814067534
wt_dual	wt_dual_TL16	20180225_TL16_trial_004	wake	0.00133738840246964	0.059076044139032
wt_dual	wt_dual_TL16	20180225_TL16_trial_005	wake	0.00130703284662976	0.055467645000599
wt_dual	wt_dual_TL16	20180225_TL16_trial_006	wake	0.00122333309689035	0.0361843140847736
wt_dual	wt_dual_TL16	20180225_TL16_trial_007	wake	0.00117976123050712	0.0389478177633669
wt_dual	wt_dual_TL16	20180225_TL16_trial_008	wake	0.00139811452478574	0.0577754958018905
wt_dual	wt_dual_TL16	20180225_TL16_trial_009	wake	0.00143393471532172	0.0547623221734395
wt_dual	wt_dual_TL16	20180225_TL16_trial_010	wake	0.0011940699399245	0.0497685671926336
wt_dual	wt_dual_TL16	20180225_TL16_trial_011	wake	0.00117132714526944	0.0477405017335717
wt_dual	wt_dual_TL16	20180225_TL16_trial_015	wake	0.000582159073538679	0.0260519748582974
wt_dual	wt_dual_BL15	20180226_BL15_trial_007	wake	0.00140974562252075	0.0605542828623312
wt_dual	wt_dual_BL15	20180226_BL15_trial_008	wake	0.0017442427915691	0.0749104301501904
wt_dual	wt_dual_BL15	20180226_BL15_trial_009	wake	0.00127949697853504	0.0601309884111739
wt_dual	wt_dual_BL15	20180226_BL15_trial_010	wake	0.00112033137896895	0.0296364292532018
wt_dual	wt_dual_BL15	20180226_BL15_trial_011	wake	0.00131961950759933	0.0624337720717007
wt_dual	wt_dual_BL15	20180226_BL15_trial_012	wake	0.00138855947817728	0.0493058308299721
wt_dual	wt_dual_BL15	20180226_BL15_trial_013	wake	0.00101820792095805	0.0242160793530565
wt_dual	wt_dual_BL15	20180226_BL15_trial_015	wake	0.000992865555394454	0.010397453975253
wt_dual	wt_dual_BL15	20180226_BL15_trial_016	wake	0.000745776134113885	0.0346105361189442
wt_dual	wt_dual_BL15	20180226_BL15_trial_017	wake	0.000959998205448216	0.0462044152904279
wt_dual	wt_dual_BL15	20180226_BL15_trial_018	wake	0.000446413272388407	0.049159015312119
ip3_dual	ip3_dual_TL	20180809_TL_trial_002	wake	0.00105172464703639	0.0111934119400588
ip3_dual	ip3_dual_TL	20180809_TL_trial_003	wake	0.00118103720118793	0.0148581129611566
ip3_dual	ip3_dual_TL	20180809_TL_trial_004	wake	0.000283169476470098	0.00115772481387028
ip3_dual	ip3_dual_TL	20180809_TL_trial_005	wake	0.000638549231430975	0.00575237786026423
ip3_dual	ip3_dual_TL	20180809_TL_trial_006	wake	0.000868346135361248	0.00822698133420091
ip3_dual	ip3_dual_TL	20180809_TL_trial_007	wake	0.000870419729135129	0.00772269296790662
ip3_dual	ip3_dual_TL	20180809_TL_trial_008	wake	0.00172523471239712	0.0292864156394064
ip3_dual	ip3_dual_TL	20180809_TL_trial_009	wake	0.00133980063350106	0.0178088443895771
ip3_dual	ip3_dual_TL	20180809_TL_trial_012	wake	0.000735628508841556	0.00800948301837247
ip3_dual	ip3_dual_TL	20180809_TL_trial_014	wake	0.000279153007395238	0.00120554497358479
ip3_dual	ip3_dual_TL	20180809_TL_trial_015	wake	0.000223560732867838	0.00123975230515644
ip3_dual	ip3_dual_TL	20180809_TL_trial_016	wake	0.000806035247179208	0.00863328522699283
ip3_dual	ip3_dual_TL	20180809_TL_trial_023	wake	0.00115481049977553	0.0123527435431494
ip3_dual	ip3_dual_TL	20180809_TL_trial_025	wake	0.000387480759736994	0.00307069273991192
ip3_dual	ip3_dual_TL	20180809_TL_trial_026	wake	0.00039542566681018	0.00298010041182071
ip3_dual	ip3_dual_TL	20180809_TL_trial_027	wake	0.00018058143124267	0.000412968005300837
ip3_dual	ip3_dual_TL	20180809_TL_trial_028	wake	0.000335629740721755	0.00204020828352711
ip3_dual	ip3_dual_TL	20180809_TL_trial_030	wake	0.000603252885925625	0.00581554870077487
ip3_dual	ip3_dual_TL	20180809_TL_trial_031	wake	0.000262432096876893	0.00144731241757658
ip3_dual	ip3_dual_TL	20180816_TL_trial_001	wake	0.000329449606170818	0.00269548354070032
ip3_dual	ip3_dual_TL	20180816_TL_trial_002	wake	0.000362201166991955	0.00290721812845537
ip3_dual	ip3_dual_TL	20180816_TL_trial_003	wake	0.000549892926199966	0.00488089490533864
ip3_dual	ip3_dual_TL	20180816_TL_trial_004	wake	0.000582141164749229	0.00501595878697115
ip3_dual	ip3_dual_TL	20180816_TL_trial_005	wake	0.000215335383835534	0.00146646607922219
ip3_dual	ip3_dual_TL	20180816_TL_trial_006	wake	0.000373676234652502	0.00297790199215154
ip3_dual	ip3_dual_TL	20180816_TL_trial_007	wake	0.000337732954748494	0.00233026894934023
ip3_dual	ip3_dual_TL	20180816_TL_trial_012	wake	0.000188862936041581	0.000922906478091271
ip3_dual	ip3_dual_NM	20180817_NM_trial_001	wake	6.46119855596491e-05	0.00026644441599805
ip3_dual	ip3_dual_NM	20180817_NM_trial_002	wake	9.06490204394147e-05	0.000351029164847813
ip3_dual	ip3_dual_NM	20180817_NM_trial_003	wake	9.23478138863576e-05	0.000409500411224268
ip3_dual	ip3_dual_NM	20180817_NM_trial_004	wake	0.000139721889307514	0.000539987526192487
ip3_dual	ip3_dual_NM	20180817_NM_trial_005	wake	5.00727956671079e-05	3.57390057182225e-05
ip3_dual	ip3_dual_NM	20180817_NM_trial_007	wake	9.63149638071864e-05	0.000323078464142181
ip3_dual	ip3_dual_NM	20180817_NM_trial_009	wake	6.28728124038943e-05	0.000125885462753902
ip3_dual	ip3_dual_NM	20180817_NM_trial_010	wake	9.18222520425201e-05	0.000275653885896674
ip3_dual	ip3_dual_TR	20180819_TR_trial_001	wake	0.000367729752534732	0.00359030895008269
ip3_dual	ip3_dual_TR	20180819_TR_trial_006	wake	0.000547658730641932	0.00409633012970364
ip3_dual	ip3_dual_TR	20180819_TR_trial_009	wake	0.000277729207687007	0.00236382826610139
ip3_dual	ip3_dual_TR	20180819_TR_trial_013	wake	0.00057395482493571	0.00758571695959042
ip3_dual	ip3_dual_NM	20180821_NM_trial_001	wake	0.000162365189479547	0.000825938462654629
ip3_dual	ip3_dual_NM	20180821_NM_trial_002	wake	6.95459334633892e-05	0.000311033028953641
ip3_dual	ip3_dual_NM	20180821_NM_trial_003	wake	0.00015928892550927	0.000798264561720999
ip3_dual	ip3_dual_NM	20180821_NM_trial_004	wake	6.05511907852504e-05	0.000233111926484906
ip3_dual	ip3_dual_NM	20180821_NM_trial_005	wake	0.000143294655886969	0.000875386141360183
ip3_dual	ip3_dual_NM	20180821_NM_trial_006	wake	9.25632276079164e-05	0.000222713958074882
ip3_dual	ip3_dual_NM	20180821_NM_trial_008	wake	0.000143573935681373	0.000643564828569931
ip3_dual	ip3_dual_NM	20180821_NM_trial_009	wake	0.000187915436803319	0.000922704729235164
ip3_dual	ip3_dual_TR	20180828_TR_trial_001	wake	0.000581035587553258	0.00610514724977617
ip3_dual	ip3_dual_TR	20180828_TR_trial_002	wake	0.000640884901896868	0.00702434414076415
ip3_dual	ip3_dual_TR	20180828_TR_trial_003	wake	0.000503251652513385	0.00521315058740669
ip3_dual	ip3_dual_TR	20180828_TR_trial_004	wake	0.000331853871845049	0.00294919470264137
ip3_dual	ip3_dual_TR	20180828_TR_trial_005	wake	0.000211652633931972	0.00150517132017034
ip3_dual	ip3_dual_TR	20180828_TR_trial_006	wake	0.000165463183852482	0.000865844750902134
ip3_dual	ip3_dual_TR	20180828_TR_trial_007	wake	0.000280043779241164	0.00147477637818436
ip3_dual	ip3_dual_TR	20180828_TR_trial_008	wake	0.000369371381516097	0.00291368157190426
ip3_dual	ip3_dual_TL	20180830_TL_trial_008	wake	0.000467291653593462	0.00360718420326285
ip3_dual	ip3_dual_NM	20180902_NM_trial_002	wake	6.28387601061889e-05	0.000185882945584644
ip3_dual	ip3_dual_NM	20180902_NM_trial_003	wake	5.47227592654713e-05	0.000144823246257252
ip3_dual	ip3_dual_NM	20180902_NM_trial_004	wake	8.05355696302092e-05	0.000310214153545596
ip3_dual	ip3_dual_NM	20180902_NM_trial_005	wake	0.000170066495108171	0.00097619010190169
ip3_dual	ip3_dual_NM	20180902_NM_trial_006	wake	0.000126506015887211	0.000549906315576768
ip3_dual	ip3_dual_TR	20180906_TR_trial_001	wake	0.000230520358927442	0.00257853161199166
ip3_dual	ip3_dual_TR	20180906_TR_trial_002	wake	7.99791128849881e-05	0.000333771258803757
ip3_dual	ip3_dual_TR	20180906_TR_trial_003	wake	0.000199146054186427	0.0012231936229399
ip3_dual	ip3_dual_TR	20180906_TR_trial_004	wake	0.000327202770153536	0.00246767419000047
ip3_dual	ip3_dual_TR	20180906_TR_trial_005	wake	0.000211156712663026	0.00103184557404472
ip3_dual	ip3_dual_NM	20180907_NM_trial_002	wake	9.42872401275133e-05	0.000541656847592815
ip3_dual	ip3_dual_NM	20180907_NM_trial_003	wake	4.42877205889337e-05	0.000249960137497982
ip3_dual	ip3_dual_NM	20180907_NM_trial_004	wake	6.53275245840795e-05	0.000212542286166661
ip3_dual	ip3_dual_NM	20180907_NM_trial_008	wake	0.000106819298210723	0.000594812810635401
ip3_dual	ip3_dual_NM	20180907_NM_trial_009	wake	8.0990525179302e-05	0.000281179574629993
ip3_dual	ip3_dual_NM	20180907_NM_trial_011	wake	0.000174657219173602	0.00106360210481959
ip3_dual	ip3_dual_NM	20180907_NM_trial_013	wake	0.000222690778978739	0.00155836084254368
ip3_dual	ip3_dual_TR	20180909_TR_trial_001	wake	0.000198429529013066	0.00131673016485125
ip3_dual	ip3_dual_TR	20180909_TR_trial_004	wake	0.000303240786991601	0.00199997087035755
ip3_dual	ip3_dual_TR	20180911_TR_trial_001	wake	0.000126837501577289	0.000846809221389342
ip3_dual	ip3_dual_TR	20180911_TR_trial_007	wake	0.000239144112638722	0.00168358759365771
ip3_dual	ip3_dual_TR	20180911_TR_trial_008	wake	0.000153080600954876	0.000732824227215563
ip3_dual	ip3_dual_TR	20180911_TR_trial_009	wake	0.000234689386392466	0.0014313779300616
ip3_dual	ip3_dual_TR	20180911_TR_trial_010	wake	0.000279073189305805	0.00156018384007265
ip3_dual	ip3_dual_TR	20180911_TR_trial_011	wake	0.000197945586886311	0.00123357107898684
ip3_dual	ip3_dual_TL	20180918_TL_trial_001	wake	0.000258328829163936	0.00195241479073911
ip3_dual	ip3_dual_TL	20180918_TL_trial_002	wake	0.000298082420579764	0.00223114025221668
ip3_dual	ip3_dual_TL	20180918_TL_trial_003	wake	0.000103738910043043	0.000510994024411531
ip3_dual	ip3_dual_TL	20180918_TL_trial_004	wake	0.000168637154317435	0.000972528681001651
ip3_dual	ip3_dual_TL	20180918_TL_trial_005	wake	0.000154258213278735	0.000756660765417022
ip3_dual	ip3_dual_TL	20180918_TL_trial_006	wake	0.000103895535499354	0.000600351252799527
ip3_dual	ip3_dual_TL	20180918_TL_trial_007	wake	0.000214014537113463	0.00132337479216652
ip3_dual	ip3_dual_TR	20180927_TR_trial_002	wake	0.000238758087514867	0.00167837593657394
ip3_dual	ip3_dual_TR	20180927_TR_trial_003	wake	0.000177796415328851	0.000940908719404533
ip3_dual	ip3_dual_TR	20180927_TR_trial_004	wake	0.000195367219567966	0.000833746936013037
roa_control	2019-04-10_095448	2019-04-10_095448_trial_004	wake	1.17986258662887e-05	3.6908412631185e-06
roa_control	2019-04-10_095448	2019-04-10_095448_trial_005	wake	1.00056995337682e-05	2.30593802553728e-06
roa_control	2019-04-10_095448	2019-04-10_095448_trial_006	wake	7.61785475510781e-06	1.94286184408844e-06
roa_control	2019-04-10_095448	2019-04-10_095448_trial_010	wake	0.000113330855516957	8.38317112944218e-05
roa_control	2019-04-10_172729	2019-04-10_172729_trial_001	wake	0.000100002745019821	7.60232743311823e-05
roa_control	2019-04-10_172729	2019-04-10_172729_trial_002	wake	2.74421230667401e-05	1.15906383736942e-05
roa_control	2019-04-10_172729	2019-04-10_172729_trial_003	wake	7.97363630069168e-06	1.79805985558301e-06
roa_control	2019-04-10_172729	2019-04-10_172729_trial_004	wake	1.72038438336253e-06	6.98240515195416e-07
roa_control	2019-05-06_145827	2019-05-06_145827_trial_012	wake	4.95177718006349e-05	4.2401847281021e-05
roa_control	2019-05-06_145827	2019-05-06_145827_trial_013	wake	3.09005343530845e-05	2.65420557355297e-05
roa_control	2019-05-06_145827	2019-05-06_145827_trial_015	wake	2.11296795068811e-05	1.76024760940385e-05
roa_control	2019-05-06_145827	2019-05-06_145827_trial_017	wake	2.9923364187325e-05	5.5899356396356e-05
