# Supplementary material for: Astrocytic Ca2+ signaling is reduced during sleep and is involved in the regulation of slow wave sleep
Source: Nat Commun. 2020 Jul 6;11:3240. doi: 10.1038/s41467-020-17062-2 (PMC7338360; doi:10.1038/s41467-020-17062-2)
Supplement: Supplementary file 9 — Source Data [file 41467_2020_17062_MOESM9_ESM.zip › Source Data/data sup fig 10c-d wake sleep.xlsx]

## Sheet: Sheet1
Genotype	Mouse	Trial	State	RoiGroup	frequency
wt_dual	wt_dual_TR16	20180115_TR16_trial_007	wake	Gp	0.00406353897303288
wt_dual	wt_dual_TR16	20180115_TR16_trial_007	wake	AS	0.00147765053564832
wt_dual	wt_dual_TR16	20180115_TR16_trial_007	wake	NS	0.0140106498959338
wt_dual	wt_dual_TR16	20180115_TR16_trial_008	wake	Gp	0.00362962612524227
wt_dual	wt_dual_TR16	20180115_TR16_trial_008	wake	AS	0.000780731545458094
wt_dual	wt_dual_TR16	20180115_TR16_trial_009	wake	Gp	0.00889328063241107
wt_dual	wt_dual_TR16	20180115_TR16_trial_009	wake	AS	0.00666438824333561
wt_dual	wt_dual_TR16	20180115_TR16_trial_010	wake	Gp	0.00436550457656409
wt_dual	wt_dual_TR16	20180115_TR16_trial_010	wake	AS	0.00116127833519138
wt_dual	wt_dual_TR16	20180115_TR16_trial_011	wake	AS	0.00308398725285269
wt_dual	wt_dual_TR16	20180115_TR16_trial_012	wake	Gp	0.00564132353269734
wt_dual	wt_dual_TR16	20180115_TR16_trial_012	wake	AS	0.000368640943720816
wt_dual	wt_dual_TR16	20180115_TR16_trial_013	wake	Gp	0.0112092122935925
wt_dual	wt_dual_TR16	20180115_TR16_trial_013	wake	AS	0.00253953204889446
wt_dual	wt_dual_TR16	20180115_TR16_trial_014	wake	Gp	0.010260268023328
wt_dual	wt_dual_TR16	20180115_TR16_trial_014	wake	AS	0.0049268994109618
wt_dual	wt_dual_TR16	20180115_TR16_trial_016	wake	Gp	0.00151827071538857
wt_dual	wt_dual_TR16	20180115_TR16_trial_016	wake	AS	0.000172413793103448
wt_dual	wt_dual_TR16	20180115_TR16_trial_017	wake	Gp	0.00348804762347689
wt_dual	wt_dual_TR16	20180115_TR16_trial_017	wake	AS	0.000976653334573528
wt_dual	wt_dual_TR16	20180117_TR16_trial_002	wake	Gp	0.00507336732251253
wt_dual	wt_dual_TR16	20180117_TR16_trial_002	wake	AS	0.00387323337522163
wt_dual	wt_dual_TR16	20180117_TR16_trial_005	sleep	Gp	0.000261248185776488
wt_dual	wt_dual_TR16	20180117_TR16_trial_005	sleep	AS	0
wt_dual	wt_dual_TR16	20180117_TR16_trial_006	sleep	Gp	0.00062953995157385
wt_dual	wt_dual_TR16	20180117_TR16_trial_006	sleep	AS	0
wt_dual	wt_dual_TR16	20180117_TR16_trial_007	sleep	Gp	0.000242130750605327
wt_dual	wt_dual_TR16	20180117_TR16_trial_007	sleep	AS	0
wt_dual	wt_dual_TR16	20180117_TR16_trial_008	sleep	Gp	0.000621468926553672
wt_dual	wt_dual_TR16	20180117_TR16_trial_008	sleep	AS	0
wt_dual	wt_dual_TR16	20180117_TR16_trial_010	sleep	Gp	0.000726270974204858
wt_dual	wt_dual_TR16	20180117_TR16_trial_010	sleep	AS	0.000448933782267116
wt_dual	wt_dual_TR16	20180117_TR16_trial_011	sleep	Gp	0.000696864111498258
wt_dual	wt_dual_TR16	20180117_TR16_trial_011	sleep	AS	0
wt_dual	wt_dual_TR16	20180117_TR16_trial_013	sleep	Gp	0.000402414486921529
wt_dual	wt_dual_TR16	20180117_TR16_trial_013	sleep	AS	0
wt_dual	wt_dual_TR16	20180117_TR16_trial_014	sleep	Gp	0.00043859649122807
wt_dual	wt_dual_TR16	20180117_TR16_trial_014	sleep	AS	0
wt_dual	wt_dual_TR16	20180117_TR16_trial_015	sleep	Gp	0.00100250626566416
wt_dual	wt_dual_TR16	20180117_TR16_trial_015	sleep	AS	0.00030511060259344
wt_dual	wt_dual_TR16	20180117_TR16_trial_016	sleep	Gp	2.05549845837616e-05
wt_dual	wt_dual_TR16	20180117_TR16_trial_016	sleep	AS	0
wt_dual	wt_dual_TR16	20180117_TR16_trial_016	sleep	NS	0.00905569007263922
wt_dual	wt_dual_TR16	20180117_TR16_trial_017	sleep	Gp	0
wt_dual	wt_dual_TR16	20180117_TR16_trial_017	sleep	AS	0
wt_dual	wt_dual_TR16	20180117_TR16_trial_017	sleep	NS	0.005
wt_dual	wt_dual_TR16	20180117_TR16_trial_018	sleep	Gp	0
wt_dual	wt_dual_TR16	20180117_TR16_trial_018	sleep	AS	0
wt_dual	wt_dual_TR16	20180117_TR16_trial_018	sleep	NS	0.00421052631578947
wt_dual	wt_dual_TR16	20180117_TR16_trial_019	sleep	Gp	7.77041027766266e-05
wt_dual	wt_dual_TR16	20180117_TR16_trial_019	sleep	AS	0
wt_dual	wt_dual_TR16	20180117_TR16_trial_020	sleep	Gp	0.000224719101123595
wt_dual	wt_dual_TR16	20180117_TR16_trial_020	sleep	AS	0
wt_dual	wt_dual_TR16	20180117_TR16_trial_021	sleep	Gp	0.000218476903870162
wt_dual	wt_dual_TR16	20180117_TR16_trial_021	sleep	AS	0
wt_dual	wt_dual_TR16	20180117_TR16_trial_022	sleep	Gp	0
wt_dual	wt_dual_TR16	20180117_TR16_trial_022	sleep	AS	0
wt_dual	wt_dual_TR16	20180117_TR16_trial_022	sleep	NS	0.0140350877192982
wt_dual	wt_dual_TR16	20180210_TR16_trial_003	sleep	Gp	0.00364864864864865
wt_dual	wt_dual_TR16	20180210_TR16_trial_003	sleep	AS	0
wt_dual	wt_dual_TR16	20180210_TR16_trial_004	sleep	Gp	0.00746905676483141
wt_dual	wt_dual_TR16	20180210_TR16_trial_004	sleep	AS	0.00242424242424242
wt_dual	wt_dual_TR16	20180210_TR16_trial_005	sleep	Gp	0.00128846153846154
wt_dual	wt_dual_TR16	20180210_TR16_trial_005	sleep	AS	0.00021978021978022
wt_dual	wt_dual_TR16	20180210_TR16_trial_005	sleep	NS	0.00947692307692308
wt_dual	wt_dual_TR16	20180210_TR16_trial_006	sleep	Gp	0
wt_dual	wt_dual_TR16	20180210_TR16_trial_006	sleep	AS	0
wt_dual	wt_dual_TR16	20180210_TR16_trial_006	sleep	NS	0.0166666666666667
wt_dual	wt_dual_TR16	20180210_TR16_trial_007	sleep	Gp	0.00134913630059261
wt_dual	wt_dual_TR16	20180210_TR16_trial_007	sleep	AS	0.000472255017709563
wt_dual	wt_dual_TR16	20180210_TR16_trial_008	sleep	Gp	0.000391586630710312
wt_dual	wt_dual_TR16	20180210_TR16_trial_008	sleep	AS	0
wt_dual	wt_dual_TR16	20180210_TR16_trial_009	sleep	Gp	0.00302357836338419
wt_dual	wt_dual_TR16	20180210_TR16_trial_009	sleep	AS	0.000519480519480519
wt_dual	wt_dual_TR16	20180210_TR16_trial_010	sleep	Gp	0.00514563106796117
wt_dual	wt_dual_TR16	20180210_TR16_trial_010	sleep	AS	0.0012987012987013
wt_dual	wt_dual_TR16	20180210_TR16_trial_013	sleep	Gp	0.000246652572233968
wt_dual	wt_dual_TR16	20180210_TR16_trial_013	sleep	AS	0
wt_dual	wt_dual_TR16	20180210_TR16_trial_014	sleep	Gp	0.00011883541295306
wt_dual	wt_dual_TR16	20180210_TR16_trial_014	sleep	AS	0
wt_dual	wt_dual_TR16	20180210_TR16_trial_015	sleep	Gp	0.000168350168350168
wt_dual	wt_dual_TR16	20180210_TR16_trial_015	sleep	AS	0
wt_dual	wt_dual_TR16	20180210_TR16_trial_016	sleep	Gp	0.000609988562714449
wt_dual	wt_dual_TR16	20180210_TR16_trial_016	sleep	AS	0
wt_dual	wt_dual_TR16	20180210_TR16_trial_018	sleep	Gp	0.00450546653520847
wt_dual	wt_dual_TR16	20180210_TR16_trial_018	sleep	AS	0.00188702981507108
wt_dual	wt_dual_TR16	20180210_TR16_trial_019	sleep	Gp	0.00010351966873706
wt_dual	wt_dual_TR16	20180210_TR16_trial_019	sleep	AS	0
wt_dual	wt_dual_TR16	20180210_TR16_trial_019	sleep	NS	0.0152255639097744
wt_dual	wt_dual_TR16	20180210_TR16_trial_020	sleep	Gp	0.000173611111111111
wt_dual	wt_dual_TR16	20180210_TR16_trial_020	sleep	AS	0
wt_dual	wt_dual_TR16	20180210_TR16_trial_020	sleep	NS	0.0100877192982456
wt_dual	wt_dual_TR16	20180305_TR16_trial_002	sleep	Gp	0
wt_dual	wt_dual_TR16	20180305_TR16_trial_002	sleep	AS	0
wt_dual	wt_dual_TR16	20180305_TR16_trial_002	sleep	NS	0.013986013986014
wt_dual	wt_dual_TR16	20180305_TR16_trial_006	sleep	Gp	0.00126696832579186
wt_dual	wt_dual_TR16	20180305_TR16_trial_006	sleep	AS	0
wt_dual	wt_dual_TR16	20180305_TR16_trial_007	sleep	Gp	0.00208333333333333
wt_dual	wt_dual_TR16	20180305_TR16_trial_007	sleep	AS	0
wt_dual	wt_dual_TR16	20180305_TR16_trial_008	sleep	Gp	0.00241448692152917
wt_dual	wt_dual_TR16	20180305_TR16_trial_008	sleep	AS	0.000704225352112676
wt_dual	wt_dual_TR16	20180305_TR16_trial_009	sleep	Gp	0.00319444444444444
wt_dual	wt_dual_TR16	20180305_TR16_trial_009	sleep	AS	0
wt_dual	wt_dual_TR16	20180305_TR16_trial_010	sleep	Gp	0.000405268490374873
wt_dual	wt_dual_TR16	20180305_TR16_trial_010	sleep	AS	0.000671892497200448
wt_dual	wt_dual_TR16	20180305_TR16_trial_011	sleep	Gp	0.0008859357696567
wt_dual	wt_dual_TR16	20180305_TR16_trial_011	sleep	AS	0
wt_dual	wt_dual_TR16	20180305_TR16_trial_012	sleep	Gp	0.000101045483940504
wt_dual	wt_dual_TR16	20180305_TR16_trial_012	sleep	AS	0
wt_dual	wt_dual_TR16	20180305_TR16_trial_013	sleep	Gp	0.000496031746031746
wt_dual	wt_dual_TR16	20180305_TR16_trial_013	sleep	AS	0
wt_dual	wt_dual_TR16	20180305_TR16_trial_014	sleep	Gp	0.0005859375
wt_dual	wt_dual_TR16	20180305_TR16_trial_014	sleep	AS	0
wt_dual	wt_dual_TR16	20180305_TR16_trial_015	sleep	Gp	0.000326797385620915
wt_dual	wt_dual_TR16	20180305_TR16_trial_015	sleep	AS	0.00101010101010101
wt_dual	wt_dual_TR16	20180305_TR16_trial_016	sleep	Gp	0.00112044817927171
wt_dual	wt_dual_TR16	20180305_TR16_trial_016	sleep	AS	0.000865800865800866
wt_dual	wt_dual_TR16	20180305_TR16_trial_018	sleep	Gp	0
wt_dual	wt_dual_TR16	20180305_TR16_trial_018	sleep	AS	0
wt_dual	wt_dual_TR16	20180305_TR16_trial_018	sleep	NS	0.00984126984126984
wt_dual	wt_dual_TR16	20180305_TR16_trial_019	sleep	Gp	0
wt_dual	wt_dual_TR16	20180305_TR16_trial_019	sleep	AS	0
wt_dual	wt_dual_TR16	20180305_TR16_trial_019	sleep	NS	0.00735294117647059
wt_dual	wt_dual_TR16	20180305_TR16_trial_020	sleep	Gp	0
wt_dual	wt_dual_TR16	20180305_TR16_trial_020	sleep	AS	0
wt_dual	wt_dual_TR16	20180305_TR16_trial_020	sleep	NS	0.00147058823529412
wt_dual	wt_dual_TR15	20180116_TR15_trial_002	wake	Gp	0.00775835044276305
wt_dual	wt_dual_TR15	20180116_TR15_trial_002	wake	AS	0.00430922173451186
wt_dual	wt_dual_TR15	20180116_TR15_trial_003	wake	Gp	0.00228086264532734
wt_dual	wt_dual_TR15	20180116_TR15_trial_003	wake	AS	0.00202480384712731
wt_dual	wt_dual_TR15	20180116_TR15_trial_003	wake	NS	0.0122287495504136
wt_dual	wt_dual_TR15	20180116_TR15_trial_005	wake	Gp	0.00382063506806763
wt_dual	wt_dual_TR15	20180116_TR15_trial_005	wake	AS	0.00288702123564509
wt_dual	wt_dual_TR15	20180116_TR15_trial_006	wake	Gp	0.00433953580117036
wt_dual	wt_dual_TR15	20180116_TR15_trial_006	wake	AS	0.00477556571420662
wt_dual	wt_dual_TR15	20180116_TR15_trial_017	sleep	Gp	0.00177319534125361
wt_dual	wt_dual_TR15	20180116_TR15_trial_017	sleep	AS	0.0006379178361827
wt_dual	wt_dual_TR15	20180116_TR15_trial_018	sleep	Gp	0.000437854844863858
wt_dual	wt_dual_TR15	20180116_TR15_trial_018	sleep	AS	0
wt_dual	wt_dual_TR15	20180116_TR15_trial_019	sleep	Gp	9.44733112895607e-05
wt_dual	wt_dual_TR15	20180116_TR15_trial_019	sleep	AS	0.00028735632183908
wt_dual	wt_dual_TR15	20180116_TR15_trial_020	sleep	Gp	0.000156862745098039
wt_dual	wt_dual_TR15	20180116_TR15_trial_020	sleep	AS	0
wt_dual	wt_dual_TR15	20180116_TR15_trial_021	sleep	Gp	0.00020460358056266
wt_dual	wt_dual_TR15	20180116_TR15_trial_021	sleep	AS	0.00015255530129672
wt_dual	wt_dual_TR15	20180130_TR15_trial_003	wake	Gp	0.00955603858212657
wt_dual	wt_dual_TR15	20180130_TR15_trial_003	wake	AS	0.0050358806496286
wt_dual	wt_dual_TR15	20180130_TR15_trial_004	wake	Gp	0.00488141029401188
wt_dual	wt_dual_TR15	20180130_TR15_trial_004	wake	AS	0.00246161819006284
wt_dual	wt_dual_TR15	20180130_TR15_trial_005	wake	Gp	0.00414523880461676
wt_dual	wt_dual_TR15	20180130_TR15_trial_005	wake	AS	0.00254095167109922
wt_dual	wt_dual_TR15	20180130_TR15_trial_005	wake	NS	0.0288154732062954
wt_dual	wt_dual_TR15	20180130_TR15_trial_006	wake	Gp	0.0110023409523475
wt_dual	wt_dual_TR15	20180130_TR15_trial_006	wake	AS	0.00865745897807354
wt_dual	wt_dual_TR15	20180130_TR15_trial_007	wake	Gp	0.0129068462401796
wt_dual	wt_dual_TR15	20180130_TR15_trial_007	wake	AS	0.00849544831026313
wt_dual	wt_dual_TR15	20180130_TR15_trial_008	wake	Gp	0.00183603412615561
wt_dual	wt_dual_TR15	20180130_TR15_trial_008	wake	AS	0.000394295853321943
wt_dual	wt_dual_TR15	20180130_TR15_trial_010	wake	Gp	0.00504011818208151
wt_dual	wt_dual_TR15	20180130_TR15_trial_010	wake	AS	0.00546302465023318
wt_dual	wt_dual_TR15	20180130_TR15_trial_010	wake	NS	0.00990037649319059
wt_dual	wt_dual_TR15	20180204_TR15_trial_002	sleep	AS	0
wt_dual	wt_dual_TR15	20180204_TR15_trial_005	sleep	Gp	0.000672043010752688
wt_dual	wt_dual_TR15	20180204_TR15_trial_005	sleep	AS	0.000860215053763441
wt_dual	wt_dual_TR15	20180204_TR15_trial_006	sleep	Gp	0.00371321488062188
wt_dual	wt_dual_TR15	20180204_TR15_trial_006	sleep	AS	0.00199888950583009
wt_dual	wt_dual_TR15	20180204_TR15_trial_007	sleep	Gp	0.000144711517589685
wt_dual	wt_dual_TR15	20180204_TR15_trial_007	sleep	AS	0
wt_dual	wt_dual_TR15	20180204_TR15_trial_008	sleep	Gp	0.000612410498757317
wt_dual	wt_dual_TR15	20180204_TR15_trial_008	sleep	AS	0.000242412489091438
wt_dual	wt_dual_TR15	20180204_TR15_trial_009	sleep	Gp	0.00257177592817731
wt_dual	wt_dual_TR15	20180204_TR15_trial_009	sleep	AS	0.00097835391953039
wt_dual	wt_dual_TR15	20180204_TR15_trial_010	sleep	Gp	0.00554885266800219
wt_dual	wt_dual_TR15	20180204_TR15_trial_010	sleep	AS	0.00267920933555609
wt_dual	wt_dual_TR15	20180204_TR15_trial_011	sleep	Gp	0
wt_dual	wt_dual_TR15	20180204_TR15_trial_011	sleep	AS	0
wt_dual	wt_dual_TR15	20180204_TR15_trial_011	sleep	NS	0.00349002849002849
wt_dual	wt_dual_TR15	20180221_TR15_trial_003	sleep	Gp	0.000336417157275021
wt_dual	wt_dual_TR15	20180221_TR15_trial_003	sleep	AS	0
wt_dual	wt_dual_TR15	20180221_TR15_trial_004	sleep	Gp	0.000650406504065041
wt_dual	wt_dual_TR15	20180221_TR15_trial_004	sleep	AS	0
wt_dual	wt_dual_TR15	20180221_TR15_trial_007	sleep	Gp	0
wt_dual	wt_dual_TR15	20180221_TR15_trial_007	sleep	AS	0
wt_dual	wt_dual_TR15	20180221_TR15_trial_007	sleep	NS	0.00607319381638448
wt_dual	wt_dual_TR15	20180221_TR15_trial_008	sleep	Gp	0
wt_dual	wt_dual_TR15	20180221_TR15_trial_008	sleep	AS	0
wt_dual	wt_dual_TR15	20180221_TR15_trial_008	sleep	NS	0.00260950605778192
wt_dual	wt_dual_TR15	20180221_TR15_trial_009	sleep	Gp	0
wt_dual	wt_dual_TR15	20180221_TR15_trial_009	sleep	AS	0
wt_dual	wt_dual_TR15	20180221_TR15_trial_009	sleep	NS	0.00424403183023873
wt_dual	wt_dual_TR15	20180221_TR15_trial_010	sleep	Gp	0
wt_dual	wt_dual_TR15	20180221_TR15_trial_010	sleep	AS	0
wt_dual	wt_dual_TR15	20180221_TR15_trial_010	sleep	NS	0.0038871473354232
wt_dual	wt_dual_TR15	20180304_TR15_trial_001	sleep	Gp	0.00134158926728586
wt_dual	wt_dual_TR15	20180304_TR15_trial_001	sleep	AS	0
wt_dual	wt_dual_TR15	20180304_TR15_trial_007	sleep	Gp	0.0116981132075472
wt_dual	wt_dual_TR15	20180304_TR15_trial_009	sleep	Gp	0
wt_dual	wt_dual_TR15	20180304_TR15_trial_009	sleep	AS	0
wt_dual	wt_dual_TR15	20180304_TR15_trial_010	sleep	Gp	0.000581395348837209
wt_dual	wt_dual_TR15	20180304_TR15_trial_010	sleep	AS	0
wt_dual	wt_dual_TR15	20180304_TR15_trial_011	sleep	Gp	0
wt_dual	wt_dual_TR15	20180304_TR15_trial_011	sleep	AS	0
wt_dual	wt_dual_TR15	20180304_TR15_trial_012	sleep	Gp	0.000940438871473354
wt_dual	wt_dual_TR15	20180304_TR15_trial_012	sleep	AS	0
wt_dual	wt_dual_TR15	20180304_TR15_trial_013	sleep	Gp	0
wt_dual	wt_dual_TR15	20180304_TR15_trial_013	sleep	AS	0
wt_dual	wt_dual_TR15	20180304_TR15_trial_013	sleep	NS	0.0138257575757576
wt_dual	wt_dual_TR15	20180304_TR15_trial_014	sleep	Gp	0
wt_dual	wt_dual_TR15	20180304_TR15_trial_014	sleep	AS	0
wt_dual	wt_dual_TR15	20180304_TR15_trial_014	sleep	NS	0.00694789081885856
wt_dual	wt_dual_BL15	20180118_BL15_trial_008	sleep	Gp	0.000100250626566416
wt_dual	wt_dual_BL15	20180118_BL15_trial_008	sleep	AS	0
wt_dual	wt_dual_BL15	20180118_BL15_trial_008	sleep	NS	0.00545454545454545
wt_dual	wt_dual_BL15	20180118_BL15_trial_010	sleep	Gp	0.000175438596491228
wt_dual	wt_dual_BL15	20180118_BL15_trial_010	sleep	AS	0
wt_dual	wt_dual_BL15	20180118_BL15_trial_010	sleep	NS	0.000909090909090909
wt_dual	wt_dual_BL15	20180118_BL15_trial_013	sleep	Gp	5.84795321637427e-05
wt_dual	wt_dual_BL15	20180118_BL15_trial_013	sleep	AS	0
wt_dual	wt_dual_BL15	20180118_BL15_trial_013	sleep	NS	0.00151515151515152
wt_dual	wt_dual_BL15	20180118_BL15_trial_014	sleep	Gp	0.000219298245614035
wt_dual	wt_dual_BL15	20180118_BL15_trial_014	sleep	AS	0
wt_dual	wt_dual_BL15	20180118_BL15_trial_014	sleep	NS	0.00241477272727273
wt_dual	wt_dual_BL15	20180118_BL15_trial_019	sleep	Gp	0
wt_dual	wt_dual_BL15	20180118_BL15_trial_019	sleep	AS	0
wt_dual	wt_dual_BL15	20180118_BL15_trial_019	sleep	NS	0.0104069586828208
wt_dual	wt_dual_BL15	20180215_BL15_trial_001	sleep	Gp	0.00313971742543171
wt_dual	wt_dual_BL15	20180215_BL15_trial_001	sleep	AS	0.00153846153846154
wt_dual	wt_dual_BL15	20180215_BL15_trial_013	sleep	Gp	0.00162494510320597
wt_dual	wt_dual_BL15	20180215_BL15_trial_013	sleep	AS	0
wt_dual	wt_dual_BL15	20180226_BL15_trial_007	wake	Gp	0.0283945890760592
wt_dual	wt_dual_BL15	20180226_BL15_trial_007	wake	AS	0.0169547145044848
wt_dual	wt_dual_BL15	20180226_BL15_trial_008	wake	Gp	0.0361515805234591
wt_dual	wt_dual_BL15	20180226_BL15_trial_008	wake	AS	0.0305736970162633
wt_dual	wt_dual_BL15	20180226_BL15_trial_009	wake	Gp	0.0239922204627337
wt_dual	wt_dual_BL15	20180226_BL15_trial_009	wake	AS	0.0123092502706289
wt_dual	wt_dual_BL15	20180226_BL15_trial_010	wake	Gp	0.0132110385566607
wt_dual	wt_dual_BL15	20180226_BL15_trial_010	wake	AS	0.010721339226935
wt_dual	wt_dual_BL15	20180226_BL15_trial_010	wake	NS	0.0147944221676941
wt_dual	wt_dual_BL15	20180226_BL15_trial_011	wake	Gp	0.0234836650139238
wt_dual	wt_dual_BL15	20180226_BL15_trial_011	wake	AS	0.0148455768913556
wt_dual	wt_dual_BL15	20180226_BL15_trial_012	wake	Gp	0.0158270629587375
wt_dual	wt_dual_BL15	20180226_BL15_trial_012	wake	AS	0.0143309109134194
wt_dual	wt_dual_BL15	20180226_BL15_trial_012	wake	NS	0.0189874027738957
wt_dual	wt_dual_BL15	20180226_BL15_trial_013	wake	Gp	0.00990733438485805
wt_dual	wt_dual_BL15	20180226_BL15_trial_013	wake	AS	0.00443611987381703
wt_dual	wt_dual_BL15	20180226_BL15_trial_013	wake	NS	0.0171310900806169
wt_dual	wt_dual_BL15	20180226_BL15_trial_016	wake	Gp	0.0114586141817201
wt_dual	wt_dual_BL15	20180226_BL15_trial_016	wake	AS	0.00960501482879482
wt_dual	wt_dual_BL15	20180226_BL15_trial_016	wake	NS	0.0241733866026128
wt_dual	wt_dual_BL15	20180226_BL15_trial_017	wake	Gp	0.0133065107604619
wt_dual	wt_dual_BL15	20180226_BL15_trial_017	wake	AS	0.00484961697006709
wt_dual	wt_dual_BL15	20180226_BL15_trial_018	wake	Gp	0.00913659205116492
wt_dual	wt_dual_BL15	20180226_BL15_trial_018	wake	AS	0.00737955511824859
wt_dual	wt_dual_NM16	20180119_NM16_trial_007	sleep	Gp	2.17108119843682e-05
wt_dual	wt_dual_NM16	20180119_NM16_trial_007	sleep	AS	0
wt_dual	wt_dual_NM16	20180119_NM16_trial_008	sleep	Gp	8.18330605564648e-05
wt_dual	wt_dual_NM16	20180119_NM16_trial_008	sleep	AS	0
wt_dual	wt_dual_NM16	20180119_NM16_trial_009	sleep	Gp	0
wt_dual	wt_dual_NM16	20180119_NM16_trial_009	sleep	AS	0
wt_dual	wt_dual_NM16	20180119_NM16_trial_010	sleep	Gp	0
wt_dual	wt_dual_NM16	20180119_NM16_trial_010	sleep	AS	0
wt_dual	wt_dual_NM16	20180119_NM16_trial_011	sleep	Gp	7.32466581212232e-05
wt_dual	wt_dual_NM16	20180119_NM16_trial_011	sleep	AS	0
wt_dual	wt_dual_NM16	20180119_NM16_trial_012	sleep	Gp	8.55871276959945e-05
wt_dual	wt_dual_NM16	20180119_NM16_trial_012	sleep	AS	0.000201288244766506
wt_dual	wt_dual_NM16	20180119_NM16_trial_013	sleep	Gp	2.3767082590612e-05
wt_dual	wt_dual_NM16	20180119_NM16_trial_013	sleep	AS	0
wt_dual	wt_dual_NM16	20180119_NM16_trial_013	sleep	NS	0.0104487917146145
wt_dual	wt_dual_NM16	20180119_NM16_trial_014	sleep	Gp	8.52514919011083e-05
wt_dual	wt_dual_NM16	20180119_NM16_trial_014	sleep	AS	0
wt_dual	wt_dual_NM16	20180119_NM16_trial_014	sleep	NS	0.00748486516235553
wt_dual	wt_dual_NM16	20180119_NM16_trial_017	sleep	Gp	0
wt_dual	wt_dual_NM16	20180119_NM16_trial_017	sleep	AS	0
wt_dual	wt_dual_NM16	20180119_NM16_trial_017	sleep	NS	0.00717948717948718
wt_dual	wt_dual_NM16	20180208_NM16_trial_002	wake	AS	0.00948166877370417
wt_dual	wt_dual_NM16	20180208_NM16_trial_006	wake	Gp	0.0185432479404574
wt_dual	wt_dual_NM16	20180208_NM16_trial_006	wake	AS	0.0137202133902938
wt_dual	wt_dual_NM16	20180208_NM16_trial_007	wake	Gp	0.00897403789965773
wt_dual	wt_dual_NM16	20180208_NM16_trial_007	wake	AS	0.00498919984973704
wt_dual	wt_dual_NM16	20180208_NM16_trial_009	wake	Gp	0.00982526936266055
wt_dual	wt_dual_NM16	20180208_NM16_trial_009	wake	AS	0.00864620885723497
wt_dual	wt_dual_NM16	20180208_NM16_trial_009	wake	NS	0.00672645739910314
wt_dual	wt_dual_NM16	20180208_NM16_trial_010	sleep	Gp	0.000417972831765935
wt_dual	wt_dual_NM16	20180208_NM16_trial_010	sleep	AS	0
wt_dual	wt_dual_NM16	20180208_NM16_trial_011	sleep	Gp	0.00204498977505112
wt_dual	wt_dual_NM16	20180208_NM16_trial_011	sleep	AS	0.000865800865800866
wt_dual	wt_dual_NM16	20180208_NM16_trial_014	sleep	Gp	0.00683798582083232
wt_dual	wt_dual_NM16	20180208_NM16_trial_014	sleep	AS	0.00331623629288999
wt_dual	wt_dual_NM16	20180208_NM16_trial_015	sleep	Gp	0.00801733477789816
wt_dual	wt_dual_NM16	20180208_NM16_trial_015	sleep	AS	0.00730769230769231
wt_dual	wt_dual_NM16	20180208_NM16_trial_017	sleep	Gp	0.00483558994197292
wt_dual	wt_dual_NM16	20180208_NM16_trial_017	sleep	AS	0.000432900432900433
wt_dual	wt_dual_NM16	20180208_NM16_trial_018	sleep	Gp	0.00510519916442441
wt_dual	wt_dual_NM16	20180208_NM16_trial_018	sleep	AS	0.000993558429515309
wt_dual	wt_dual_NM16	20180208_NM16_trial_021	sleep	Gp	0.00107613666935701
wt_dual	wt_dual_NM16	20180208_NM16_trial_021	sleep	AS	0.000713648528099911
wt_dual	wt_dual_NM16	20180208_NM16_trial_022	sleep	Gp	0.00123809523809524
wt_dual	wt_dual_NM16	20180208_NM16_trial_022	sleep	AS	0.000366300366300366
wt_dual	wt_dual_NM16	20180208_NM16_trial_023	sleep	Gp	0.00114302461899179
wt_dual	wt_dual_NM16	20180208_NM16_trial_023	sleep	AS	0
wt_dual	wt_dual_NM16	20180208_NM16_trial_024	sleep	Gp	0.00425382932166302
wt_dual	wt_dual_NM16	20180208_NM16_trial_024	sleep	AS	0.00181787577848847
wt_dual	wt_dual_NM16	20180222_NM16_1_trial_002	sleep	Gp	0.00116618075801749
wt_dual	wt_dual_NM16	20180222_NM16_1_trial_002	sleep	AS	0.00075187969924812
wt_dual	wt_dual_NM16	20180222_NM16_1_trial_002	sleep	NS	0.0092436974789916
wt_dual	wt_dual_NM16	20180222_NM16_1_trial_003	sleep	Gp	0.000586510263929619
wt_dual	wt_dual_NM16	20180222_NM16_1_trial_003	sleep	AS	0
wt_dual	wt_dual_NM16	20180222_NM16_1_trial_003	sleep	NS	0.0477272727272727
wt_dual	wt_dual_NM16	20180222_NM16_1_trial_004	sleep	Gp	0.00193548387096774
wt_dual	wt_dual_NM16	20180222_NM16_1_trial_004	sleep	AS	0
wt_dual	wt_dual_NM16	20180222_NM16_1_trial_004	sleep	NS	0.01
wt_dual	wt_dual_NM16	20180222_NM16_1_trial_005	sleep	Gp	0.0001743679163034
wt_dual	wt_dual_NM16	20180222_NM16_1_trial_005	sleep	AS	0
wt_dual	wt_dual_NM16	20180222_NM16_1_trial_005	sleep	NS	0.013452299245024
wt_dual	wt_dual_NM16	20180222_NM16_1_trial_006	sleep	Gp	0.000115008625646924
wt_dual	wt_dual_NM16	20180222_NM16_1_trial_006	sleep	AS	0
wt_dual	wt_dual_NM16	20180222_NM16_1_trial_006	sleep	NS	0.0118605703938434
wt_dual	wt_dual_NM16	20180222_NM16_2_trial_001	sleep	Gp	0.00279761904761905
wt_dual	wt_dual_NM16	20180222_NM16_2_trial_001	sleep	AS	0.00180451127819549
wt_dual	wt_dual_NM16	20180222_NM16_2_trial_002	sleep	Gp	0.00347222222222222
wt_dual	wt_dual_NM16	20180222_NM16_2_trial_002	sleep	AS	0.000835421888053467
wt_dual	wt_dual_NM16	20180222_NM16_2_trial_003	sleep	Gp	0.00727564102564103
wt_dual	wt_dual_NM16	20180222_NM16_2_trial_003	sleep	AS	0.00242914979757085
wt_dual	wt_dual_NM16	20180222_NM16_2_trial_004	sleep	Gp	0.00587686567164179
wt_dual	wt_dual_NM16	20180222_NM16_2_trial_004	sleep	AS	0.002356637863315
wt_dual	wt_dual_NM16	20180225_NM16_trial_001	wake	Gp	0.0141857386041233
wt_dual	wt_dual_NM16	20180225_NM16_trial_001	wake	AS	0.00689021589343133
wt_dual	wt_dual_NM16	20180225_NM16_trial_001	wake	NS	0.0180736817771053
wt_dual	wt_dual_NM16	20180225_NM16_trial_003	wake	Gp	0.0130415137740292
wt_dual	wt_dual_NM16	20180225_NM16_trial_003	wake	AS	0.00390218522372529
wt_dual	wt_dual_NM16	20180225_NM16_trial_004	wake	Gp	0.0172312894206385
wt_dual	wt_dual_NM16	20180225_NM16_trial_004	wake	AS	0.00919621376087986
wt_dual	wt_dual_NM16	20180225_NM16_trial_005	wake	Gp	0.0118477206493934
wt_dual	wt_dual_NM16	20180225_NM16_trial_005	wake	AS	0.00690807536296917
wt_dual	wt_dual_NM16	20180225_NM16_trial_005	wake	NS	0.00858753148160176
wt_dual	wt_dual_NM16	20180225_NM16_trial_007	wake	Gp	0.0162244703187631
wt_dual	wt_dual_NM16	20180225_NM16_trial_007	wake	AS	0.0057262836419164
wt_dual	wt_dual_NM16	20180225_NM16_trial_009	wake	Gp	0.0144532688869523
wt_dual	wt_dual_NM16	20180225_NM16_trial_009	wake	AS	0.00531698978337555
wt_dual	wt_dual_NM16	20180225_NM16_trial_009	wake	NS	0.00832356085632794
wt_dual	wt_dual_NM16	20180225_NM16_trial_010	wake	Gp	0.0196091276340212
wt_dual	wt_dual_NM16	20180225_NM16_trial_010	wake	AS	0.0087067861715749
wt_dual	wt_dual_NM16	20180225_NM16_trial_011	wake	Gp	0.0126001943162497
wt_dual	wt_dual_NM16	20180225_NM16_trial_011	wake	AS	0.0105254635252206
wt_dual	wt_dual_NM16	20180225_NM16_trial_012	wake	Gp	0.00720510625076448
wt_dual	wt_dual_NM16	20180225_NM16_trial_012	wake	AS	0.0065257467901483
wt_dual	wt_dual_NM16	20180225_NM16_trial_012	wake	NS	0.00632825708465697
wt_dual	wt_dual_NM16	20180225_NM16_trial_013	wake	Gp	0.0138166503922467
wt_dual	wt_dual_NM16	20180225_NM16_trial_013	wake	AS	0.0112734757321354
wt_dual	wt_dual_NM16	20180225_NM16_trial_013	wake	NS	0.0122182698630956
wt_dual	wt_dual_NM16	20180225_NM16_trial_016	wake	Gp	0.0329945284073725
wt_dual	wt_dual_NM16	20180225_NM16_trial_016	wake	AS	0.0272663116699814
wt_dual	wt_dual_NM16	20180225_NM16_trial_017	wake	Gp	0.0189481662385785
wt_dual	wt_dual_NM16	20180225_NM16_trial_017	wake	AS	0.0173983933826454
wt_dual	wt_dual_NM16	20180225_NM16_trial_017	wake	NS	0.0105508828441899
wt_dual	wt_dual_NM16	20180225_NM16_trial_018	wake	Gp	0.0286759393063584
wt_dual	wt_dual_NM16	20180225_NM16_trial_018	wake	AS	0.021856936416185
wt_dual	wt_dual_NM16	20180225_NM16_trial_019	wake	Gp	0.0253277902142629
wt_dual	wt_dual_NM16	20180225_NM16_trial_019	wake	AS	0.0155100735529261
wt_dual	wt_dual_NM16	20180225_NM16_trial_021	wake	Gp	0.0126971068147539
wt_dual	wt_dual_NM16	20180225_NM16_trial_021	wake	AS	0.0201106083459025
wt_dual	wt_dual_NM16	20180225_NM16_trial_021	wake	NS	0.0102015631427396
wt_dual	wt_dual_TL16	20180120_TL16_trial_008	sleep	Gp	0.000560897435897436
wt_dual	wt_dual_TL16	20180120_TL16_trial_008	sleep	AS	0
wt_dual	wt_dual_TL16	20180120_TL16_trial_009	sleep	Gp	0.000293230563002681
wt_dual	wt_dual_TL16	20180120_TL16_trial_009	sleep	AS	0.000365586156470875
wt_dual	wt_dual_TL16	20180120_TL16_trial_010	sleep	Gp	0.000116550116550117
wt_dual	wt_dual_TL16	20180120_TL16_trial_010	sleep	AS	0
wt_dual	wt_dual_TL16	20180120_TL16_trial_011	sleep	Gp	0.000318979266347687
wt_dual	wt_dual_TL16	20180120_TL16_trial_011	sleep	AS	0
wt_dual	wt_dual_TL16	20180120_TL16_trial_012	sleep	Gp	0.00134228187919463
wt_dual	wt_dual_TL16	20180120_TL16_trial_012	sleep	AS	0.000134680134680135
wt_dual	wt_dual_TL16	20180120_TL16_trial_013	sleep	Gp	0.00190136660724896
wt_dual	wt_dual_TL16	20180120_TL16_trial_013	sleep	AS	0.000346020761245675
wt_dual	wt_dual_TL16	20180120_TL16_trial_014	sleep	Gp	0.00606060606060606
wt_dual	wt_dual_TL16	20180120_TL16_trial_014	sleep	AS	0.00352941176470588
wt_dual	wt_dual_TL16	20180120_TL16_trial_015	sleep	Gp	4.31953003513218e-05
wt_dual	wt_dual_TL16	20180120_TL16_trial_015	sleep	AS	0
wt_dual	wt_dual_TL16	20180120_TL16_trial_015	sleep	NS	0.00576117318435754
wt_dual	wt_dual_TL16	20180120_TL16_trial_016	sleep	Gp	0.000701754385964912
wt_dual	wt_dual_TL16	20180120_TL16_trial_016	sleep	AS	0.000222222222222222
wt_dual	wt_dual_TL16	20180203_TL16_trial_007	sleep	Gp	0.000153609831029186
wt_dual	wt_dual_TL16	20180203_TL16_trial_007	sleep	AS	0
wt_dual	wt_dual_TL16	20180203_TL16_trial_008	sleep	Gp	0.000147564448773002
wt_dual	wt_dual_TL16	20180203_TL16_trial_008	sleep	AS	0
wt_dual	wt_dual_TL16	20180203_TL16_trial_009	sleep	Gp	0.000307692307692308
wt_dual	wt_dual_TL16	20180203_TL16_trial_009	sleep	AS	0
wt_dual	wt_dual_TL16	20180203_TL16_trial_010	sleep	Gp	0.000462962962962963
wt_dual	wt_dual_TL16	20180203_TL16_trial_010	sleep	AS	0
wt_dual	wt_dual_TL16	20180203_TL16_trial_011	sleep	Gp	0
wt_dual	wt_dual_TL16	20180203_TL16_trial_011	sleep	AS	0.000980392156862745
wt_dual	wt_dual_TL16	20180203_TL16_trial_012	sleep	Gp	0.000241545893719807
wt_dual	wt_dual_TL16	20180203_TL16_trial_012	sleep	AS	0
wt_dual	wt_dual_TL16	20180203_TL16_trial_014	sleep	Gp	0
wt_dual	wt_dual_TL16	20180203_TL16_trial_014	sleep	AS	0.000840336134453781
wt_dual	wt_dual_TL16	20180203_TL16_trial_015	sleep	Gp	0
wt_dual	wt_dual_TL16	20180203_TL16_trial_015	sleep	AS	0
wt_dual	wt_dual_TL16	20180203_TL16_trial_016	sleep	Gp	0.000292397660818713
wt_dual	wt_dual_TL16	20180203_TL16_trial_016	sleep	AS	0
wt_dual	wt_dual_TL16	20180203_TL16_trial_017	sleep	Gp	9.80392156862745e-05
wt_dual	wt_dual_TL16	20180203_TL16_trial_017	sleep	AS	0
wt_dual	wt_dual_TL16	20180203_TL16_trial_020	sleep	Gp	0.000216553337086925
wt_dual	wt_dual_TL16	20180203_TL16_trial_020	sleep	AS	0
wt_dual	wt_dual_TL16	20180203_TL16_trial_021	sleep	Gp	0.000606060606060606
wt_dual	wt_dual_TL16	20180203_TL16_trial_021	sleep	AS	0.000300751879699248
wt_dual	wt_dual_TL16	20180203_TL16_trial_022	sleep	Gp	0.00257898130238556
wt_dual	wt_dual_TL16	20180203_TL16_trial_022	sleep	AS	0.000223964165733483
wt_dual	wt_dual_TL16	20180203_TL16_trial_023	sleep	Gp	0.000202429149797571
wt_dual	wt_dual_TL16	20180203_TL16_trial_023	sleep	AS	0
wt_dual	wt_dual_TL16	20180203_TL16_trial_024	sleep	Gp	0.000623268698060942
wt_dual	wt_dual_TL16	20180203_TL16_trial_024	sleep	AS	0
wt_dual	wt_dual_TL16	20180203_TL16_trial_025	sleep	Gp	0.00274621212121212
wt_dual	wt_dual_TL16	20180203_TL16_trial_025	sleep	AS	0.000699300699300699
wt_dual	wt_dual_TL16	20180211_TL16_trial_002	sleep	Gp	0.00158102766798419
wt_dual	wt_dual_TL16	20180211_TL16_trial_002	sleep	AS	0.00145454545454545
wt_dual	wt_dual_TL16	20180211_TL16_trial_003	sleep	Gp	0.000507246376811594
wt_dual	wt_dual_TL16	20180211_TL16_trial_003	sleep	AS	0.001
wt_dual	wt_dual_TL16	20180211_TL16_trial_005	sleep	Gp	0.00149711182177715
wt_dual	wt_dual_TL16	20180211_TL16_trial_005	sleep	AS	0
wt_dual	wt_dual_TL16	20180211_TL16_trial_005	sleep	NS	0.0117188140232409
wt_dual	wt_dual_TL16	20180211_TL16_trial_006	sleep	Gp	0.000978835978835979
wt_dual	wt_dual_TL16	20180211_TL16_trial_006	sleep	AS	0.000604686318972033
wt_dual	wt_dual_TL16	20180211_TL16_trial_007	sleep	Gp	0.00354938271604938
wt_dual	wt_dual_TL16	20180211_TL16_trial_007	sleep	AS	0
wt_dual	wt_dual_TL16	20180211_TL16_trial_009	sleep	Gp	0.00546296296296296
wt_dual	wt_dual_TL16	20180211_TL16_trial_009	sleep	AS	0
wt_dual	wt_dual_TL16	20180211_TL16_trial_013	sleep	Gp	0.0102439024390244
wt_dual	wt_dual_TL16	20180211_TL16_trial_013	sleep	AS	0.00571428571428571
wt_dual	wt_dual_TL16	20180211_TL16_trial_015	sleep	Gp	0
wt_dual	wt_dual_TL16	20180211_TL16_trial_015	sleep	AS	0
wt_dual	wt_dual_TL16	20180211_TL16_trial_015	sleep	NS	0.0139230139230139
wt_dual	wt_dual_TL16	20180225_TL16_trial_001	wake	Gp	0.015008576329331
wt_dual	wt_dual_TL16	20180225_TL16_trial_001	wake	AS	0.00614044881098582
wt_dual	wt_dual_TL16	20180225_TL16_trial_002	wake	Gp	0.0157041540020263
wt_dual	wt_dual_TL16	20180225_TL16_trial_002	wake	AS	0.0116514690982776
wt_dual	wt_dual_TL16	20180225_TL16_trial_003	wake	Gp	0.0222330018594874
wt_dual	wt_dual_TL16	20180225_TL16_trial_003	wake	AS	0.0228209820739532
wt_dual	wt_dual_TL16	20180225_TL16_trial_004	wake	NS	0.0150280671253665
wt_dual	wt_dual_TL16	20180225_TL16_trial_005	wake	Gp	0.0323974082073434
wt_dual	wt_dual_TL16	20180225_TL16_trial_005	wake	AS	0.0130634710513481
wt_dual	wt_dual_TL16	20180225_TL16_trial_006	wake	Gp	0.0166900823479946
wt_dual	wt_dual_TL16	20180225_TL16_trial_006	wake	AS	0.0102486335155313
wt_dual	wt_dual_TL16	20180225_TL16_trial_007	wake	Gp	0.0217819250926754
wt_dual	wt_dual_TL16	20180225_TL16_trial_007	wake	AS	0.0176829008479271
wt_dual	wt_dual_TL16	20180225_TL16_trial_008	wake	Gp	0.0238205419298135
wt_dual	wt_dual_TL16	20180225_TL16_trial_008	wake	AS	0.0146119299133405
wt_dual	wt_dual_TL16	20180225_TL16_trial_009	wake	Gp	0.0239294131549405
wt_dual	wt_dual_TL16	20180225_TL16_trial_009	wake	AS	0.0174005238867407
wt_dual	wt_dual_TL16	20180225_TL16_trial_010	wake	Gp	0.0224293267423988
wt_dual	wt_dual_TL16	20180225_TL16_trial_010	wake	AS	0.010567008039732
wt_dual	wt_dual_TL16	20180225_TL16_trial_011	wake	Gp	0.0180598368087035
wt_dual	wt_dual_TL16	20180225_TL16_trial_011	wake	AS	0.0123300090661831
wt_dual	wt_dual_TL16	20180225_TL16_trial_012	wake	Gp	0.0140071050532879
wt_dual	wt_dual_TL16	20180225_TL16_trial_012	wake	AS	0.0123872357614111
wt_dual	wt_dual_TL16	20180225_TL16_trial_012	wake	NS	0.0154099905749293
wt_dual	wt_dual_TL16	20180225_TL16_trial_015	wake	Gp	0.00885775435693603
wt_dual	wt_dual_TL16	20180225_TL16_trial_015	wake	AS	0.00755382097444291
wt_dual	wt_dual_TL16	20180225_TL16_trial_015	wake	NS	0.00762126580457186
wt_dual	wt_dual_TL16	20180306_TL16_trial_005	sleep	Gp	0.00650887573964497
wt_dual	wt_dual_TL16	20180306_TL16_trial_005	sleep	AS	0.00336538461538462
wt_dual	wt_dual_TL16	20180306_TL16_trial_006	sleep	Gp	0.0004778972520908
wt_dual	wt_dual_TL16	20180306_TL16_trial_006	sleep	AS	0
wt_dual	wt_dual_TL16	20180306_TL16_trial_006	sleep	NS	0.0165425971877585
wt_dual	wt_dual_TL16	20180306_TL16_trial_007	sleep	Gp	0
wt_dual	wt_dual_TL16	20180306_TL16_trial_007	sleep	AS	0
wt_dual	wt_dual_TL16	20180306_TL16_trial_007	sleep	NS	0.00972222222222222
wt_dual	wt_dual_TL16	20180306_TL16_trial_008	sleep	Gp	5.91540964211772e-05
wt_dual	wt_dual_TL16	20180306_TL16_trial_008	sleep	AS	0
wt_dual	wt_dual_TL16	20180306_TL16_trial_008	sleep	NS	0.00748792270531401
wt_dual	wt_dual_TL16	20180306_TL16_trial_009	sleep	Gp	0
wt_dual	wt_dual_TL16	20180306_TL16_trial_009	sleep	AS	0
wt_dual	wt_dual_TL16	20180306_TL16_trial_009	sleep	NS	0.0174651378145768
wt_dual	wt_dual_TL16	20180306_TL16_trial_010	sleep	Gp	0
wt_dual	wt_dual_TL16	20180306_TL16_trial_010	sleep	AS	0
wt_dual	wt_dual_TL16	20180306_TL16_trial_010	sleep	NS	0.011969696969697
wt_dual	wt_dual_TL16	20180306_TL16_trial_011	sleep	Gp	0.000443458980044346
wt_dual	wt_dual_TL16	20180306_TL16_trial_011	sleep	AS	0
wt_dual	wt_dual_TL16	20180306_TL16_trial_011	sleep	NS	0.0126262626262626
wt_dual	wt_dual_TL16	20180306_TL16_trial_012	sleep	Gp	0.000148883374689826
wt_dual	wt_dual_TL16	20180306_TL16_trial_012	sleep	AS	0
wt_dual	wt_dual_TL16	20180306_TL16_trial_014	sleep	Gp	0.000405268490374873
wt_dual	wt_dual_TL16	20180306_TL16_trial_014	sleep	AS	0
wt_dual	wt_dual_TL16	20180306_TL16_trial_015	sleep	Gp	0.000223964165733483
wt_dual	wt_dual_TL16	20180306_TL16_trial_015	sleep	AS	0
wt_dual	wt_dual_TL16	20180306_TL16_trial_016	sleep	Gp	0.00108317214700193
wt_dual	wt_dual_TL16	20180306_TL16_trial_016	sleep	AS	0
wt_dual	wt_dual_TL16	20180306_TL16_trial_017	sleep	Gp	0.00105263157894737
wt_dual	wt_dual_TL16	20180306_TL16_trial_017	sleep	AS	0
wt_dual	wt_dual_TL16	20180306_TL16_trial_018	sleep	Gp	0.00272232304900181
wt_dual	wt_dual_TL16	20180306_TL16_trial_018	sleep	AS	0.000626959247648903
wt_dual	wt_dual_TL16	20180306_TL16_trial_019	sleep	Gp	0.00542553191489362
wt_dual	wt_dual_TL16	20180306_TL16_trial_019	sleep	AS	0.00193423597678917
wt_dual	wt_dual_TL16	20180306_TL16_trial_020	sleep	Gp	0.000687495225727599
wt_dual	wt_dual_TL16	20180306_TL16_trial_020	sleep	AS	0.000496524329692155
wt_dual	wt_dual_TL16	20180306_TL16_trial_021	sleep	Gp	0.000309597523219814
wt_dual	wt_dual_TL15	20180121_TL15_trial_001	wake	Gp	0.0112224648808103
wt_dual	wt_dual_TL15	20180121_TL15_trial_001	wake	AS	0.00704076070498456
wt_dual	wt_dual_TL15	20180121_TL15_trial_001	wake	NS	0.0337048028587003
wt_dual	wt_dual_TL15	20180121_TL15_trial_002	wake	Gp	0.00259391013424808
wt_dual	wt_dual_TL15	20180121_TL15_trial_002	wake	AS	0.00308546744831842
wt_dual	wt_dual_TL15	20180121_TL15_trial_002	wake	NS	0.0179003861509261
wt_dual	wt_dual_TL15	20180121_TL15_trial_003	wake	Gp	0.00994185269349017
wt_dual	wt_dual_TL15	20180121_TL15_trial_003	wake	AS	0.0075190482555808
wt_dual	wt_dual_TL15	20180121_TL15_trial_003	wake	NS	0.018675883667195
wt_dual	wt_dual_TL15	20180121_TL15_trial_004	wake	Gp	0.00925035973621197
wt_dual	wt_dual_TL15	20180121_TL15_trial_004	wake	AS	0.00716694538120927
wt_dual	wt_dual_TL15	20180121_TL15_trial_005	wake	Gp	0.0127674258109041
wt_dual	wt_dual_TL15	20180121_TL15_trial_005	wake	AS	0.00638864241348713
wt_dual	wt_dual_TL15	20180121_TL15_trial_008	wake	Gp	0.00635665545750262
wt_dual	wt_dual_TL15	20180121_TL15_trial_008	wake	AS	0.00638608441795402
wt_dual	wt_dual_TL15	20180121_TL15_trial_009	wake	Gp	0.00912361954872892
wt_dual	wt_dual_TL15	20180121_TL15_trial_009	wake	AS	0.00140151987043727
wt_dual	wt_dual_TL15	20180121_TL15_trial_011	wake	Gp	0.00744930943285336
wt_dual	wt_dual_TL15	20180121_TL15_trial_011	wake	AS	0.00780823643004072
wt_dual	wt_dual_TL15	20180121_TL15_trial_012	wake	Gp	0.00523625483106845
wt_dual	wt_dual_TL15	20180121_TL15_trial_012	wake	AS	0.00374018202219175
wt_dual	wt_dual_TL15	20180121_TL15_trial_014	wake	Gp	0.00716247673039694
wt_dual	wt_dual_TL15	20180121_TL15_trial_014	wake	AS	0.00206765837688817
wt_dual	wt_dual_TL15	20180121_TL15_trial_016	wake	Gp	0.00536644981439239
wt_dual	wt_dual_TL15	20180121_TL15_trial_016	wake	AS	0.00213942465933777
wt_dual	wt_dual_TL15	20180121_TL15_trial_016	wake	NS	0.015248459236541
wt_dual	wt_dual_TL15	20180121_TL15_trial_017	wake	Gp	0.00476303881876637
wt_dual	wt_dual_TL15	20180121_TL15_trial_017	wake	AS	0.00371517027863777
wt_dual	wt_dual_TL15	20180121_TL15_trial_017	wake	NS	0.0123839009287926
wt_dual	wt_dual_TL15	20180121_TL15_trial_018	wake	Gp	0.010802376522835
wt_dual	wt_dual_TL15	20180121_TL15_trial_018	wake	AS	0.00975214547200384
wt_dual	wt_dual_TL15	20180121_TL15_trial_018	wake	NS	0.0109660488943931
wt_dual	wt_dual_TL15	20180121_TL15_trial_019	wake	Gp	0.004148856607873
wt_dual	wt_dual_TL15	20180121_TL15_trial_019	wake	AS	0.00240196961508437
wt_dual	wt_dual_TL15	20180121_TL15_trial_019	wake	NS	0.0167177085209872
wt_dual	wt_dual_TL15	20180202_TL15_trial_009	sleep	Gp	0.000294612794612795
wt_dual	wt_dual_TL15	20180202_TL15_trial_009	sleep	AS	0
wt_dual	wt_dual_TL15	20180202_TL15_trial_017	sleep	Gp	0
wt_dual	wt_dual_TL15	20180202_TL15_trial_017	sleep	AS	0
wt_dual	wt_dual_TL15	20180202_TL15_trial_018	sleep	Gp	0
wt_dual	wt_dual_TL15	20180202_TL15_trial_018	sleep	AS	0
wt_dual	wt_dual_TL15	20180202_TL15_trial_019	sleep	Gp	0.000189155107187894
wt_dual	wt_dual_TL15	20180202_TL15_trial_019	sleep	AS	0
wt_dual	wt_dual_TL15	20180202_TL15_trial_020	sleep	Gp	0.000532322630099651
wt_dual	wt_dual_TL15	20180202_TL15_trial_020	sleep	AS	0
wt_dual	wt_dual_TL15	20180202_TL15_trial_020	sleep	NS	0.0224734785036293
wt_dual	wt_dual_TL15	20180202_TL15_trial_021	sleep	Gp	0.000211864406779661
wt_dual	wt_dual_TL15	20180202_TL15_trial_021	sleep	AS	0
wt_dual	wt_dual_TL15	20180202_TL15_trial_021	sleep	NS	0.0152777777777778
wt_dual	wt_dual_TL15	20180202_TL15_trial_022	sleep	Gp	0
wt_dual	wt_dual_TL15	20180202_TL15_trial_022	sleep	AS	0
wt_dual	wt_dual_TL15	20180202_TL15_trial_022	sleep	NS	0.0108064516129032
wt_dual	wt_dual_TL15	20180202_TL15_trial_023	sleep	Gp	0
wt_dual	wt_dual_TL15	20180202_TL15_trial_023	sleep	AS	0
wt_dual	wt_dual_TL15	20180202_TL15_trial_023	sleep	NS	0.0192357429199534
wt_dual	wt_dual_TL15	20180202_TL15_trial_024	sleep	Gp	3.21936771618054e-05
wt_dual	wt_dual_TL15	20180202_TL15_trial_024	sleep	AS	0
wt_dual	wt_dual_TL15	20180202_TL15_trial_024	sleep	NS	0.0140344311377246
wt_dual	wt_dual_TL15	20180202_TL15_trial_025	sleep	Gp	5.09677068609329e-05
wt_dual	wt_dual_TL15	20180202_TL15_trial_025	sleep	AS	0
wt_dual	wt_dual_TL15	20180202_TL15_trial_025	sleep	NS	0.0173348452135013
wt_dual	wt_dual_TL15	20180202_TL15_trial_026	sleep	Gp	9.19117647058824e-05
wt_dual	wt_dual_TL15	20180202_TL15_trial_026	sleep	AS	0
wt_dual	wt_dual_TL15	20180202_TL15_trial_026	sleep	NS	0.0181512605042017
wt_dual	wt_dual_TL15	20180205_TL15_trial_001	sleep	Gp	0.005175983436853
wt_dual	wt_dual_TL15	20180205_TL15_trial_001	sleep	AS	0.000921658986175115
wt_dual	wt_dual_TL15	20180205_TL15_trial_002	sleep	Gp	0.00248721624339417
wt_dual	wt_dual_TL15	20180205_TL15_trial_002	sleep	AS	0.000599071439269133
wt_dual	wt_dual_TL15	20180205_TL15_trial_003	sleep	Gp	0.00233623453962437
wt_dual	wt_dual_TL15	20180205_TL15_trial_003	sleep	AS	0.000600600600600601
wt_dual	wt_dual_TL15	20180205_TL15_trial_005	sleep	Gp	0.00226244343891403
wt_dual	wt_dual_TL15	20180205_TL15_trial_005	sleep	AS	0
wt_dual	wt_dual_TL15	20180205_TL15_trial_005	sleep	NS	0.00347985347985348
wt_dual	wt_dual_TL15	20180205_TL15_trial_006	sleep	Gp	0.00164158686730506
wt_dual	wt_dual_TL15	20180205_TL15_trial_006	sleep	AS	0.000845665961945032
wt_dual	wt_dual_TL15	20180205_TL15_trial_006	sleep	NS	0.0026578073089701
wt_dual	wt_dual_TL15	20180205_TL15_trial_010	sleep	Gp	0.00476119939903083
wt_dual	wt_dual_TL15	20180205_TL15_trial_010	sleep	AS	0.00161592222027713
wt_dual	wt_dual_TL15	20180205_TL15_trial_010	sleep	NS	0.00245577653213169
wt_dual	wt_dual_TL15	20180205_TL15_trial_011	sleep	Gp	0.00772066148635186
wt_dual	wt_dual_TL15	20180205_TL15_trial_011	sleep	AS	0.00209205020920502
wt_dual	wt_dual_TL15	20180205_TL15_trial_011	sleep	NS	0.00093781561102294
wt_dual	wt_dual_TL15	20180205_TL15_trial_012	sleep	Gp	0.00505430242272348
wt_dual	wt_dual_TL15	20180205_TL15_trial_012	sleep	AS	0.00318979266347687
wt_dual	wt_dual_TL15	20180205_TL15_trial_012	sleep	NS	0.000725952813067151
wt_dual	wt_dual_TL15	20180205_TL15_trial_013	sleep	Gp	0.00296679108048617
wt_dual	wt_dual_TL15	20180205_TL15_trial_013	sleep	AS	0.000548696844993141
wt_dual	wt_dual_TL15	20180205_TL15_trial_018	sleep	Gp	0.000862487686853418
wt_dual	wt_dual_TL15	20180205_TL15_trial_018	sleep	AS	0.000565680183280379
wt_dual	wt_dual_TL15	20180205_TL15_trial_018	sleep	NS	0.00315164673541926
wt_dual	wt_dual_TL15	20180205_TL15_trial_019	sleep	Gp	0.00137625230768021
wt_dual	wt_dual_TL15	20180205_TL15_trial_019	sleep	AS	0.00147626567413896
wt_dual	wt_dual_TL15	20180205_TL15_trial_019	sleep	NS	0.00936197252690719
wt_dual	wt_dual_TL15	20180205_TL15_trial_020	sleep	Gp	0.000601556970983723
wt_dual	wt_dual_TL15	20180205_TL15_trial_020	sleep	AS	0
wt_dual	wt_dual_TL15	20180205_TL15_trial_020	sleep	NS	0.00305250305250305
wt_dual	wt_dual_TL15	20180205_TL15_trial_021	sleep	Gp	0.00100714749837557
wt_dual	wt_dual_TL15	20180205_TL15_trial_021	sleep	AS	0.00119715675271231
wt_dual	wt_dual_TL15	20180205_TL15_trial_022	sleep	Gp	0.00037593984962406
wt_dual	wt_dual_TL15	20180205_TL15_trial_022	sleep	AS	0.000173160173160173
wt_dual	wt_dual_TL15	20180205_TL15_trial_023	sleep	Gp	0.00128205128205128
wt_dual	wt_dual_TL15	20180205_TL15_trial_023	sleep	AS	0.000932400932400932
wt_dual	wt_dual_TL15	20180214_TL15_trial_008	sleep	Gp	0.00180964575330773
wt_dual	wt_dual_TL15	20180214_TL15_trial_008	sleep	AS	0.00165289256198347
wt_dual	wt_dual_TL15	20180214_TL15_trial_008	sleep	NS	0.00141991341991342
wt_dual	wt_dual_TL15	20180214_TL15_trial_011	sleep	AS	0
wt_dual	wt_dual_TL15	20180214_TL15_trial_012	sleep	AS	0
wt_dual	wt_dual_TL15	20180214_TL15_trial_013	sleep	AS	0.003125
wt_dual	wt_dual_TL15	20180214_TL15_trial_014	sleep	AS	0.00365853658536585
wt_dual	wt_dual_TL15	20180214_TL15_trial_015	sleep	AS	0
wt_dual	wt_dual_TL15	20180214_TL15_trial_016	sleep	Gp	0.00669983416252073
wt_dual	wt_dual_TL15	20180214_TL15_trial_016	sleep	AS	0.00197530864197531
wt_dual	wt_dual_TL15	20180214_TL15_trial_017	sleep	Gp	0.00895522388059702
wt_dual	wt_dual_TL15	20180214_TL15_trial_017	sleep	AS	0.00305010893246187
wt_dual	wt_dual_TL15	20180214_TL15_trial_018	sleep	Gp	0.00202898550724638
wt_dual	wt_dual_TL15	20180214_TL15_trial_018	sleep	AS	0.00133333333333333
wt_dual	wt_dual_TL15	20180214_TL15_trial_019	sleep	Gp	0.00622024754046335
wt_dual	wt_dual_TL15	20180214_TL15_trial_019	sleep	AS	0
wt_dual	wt_dual_TL15	20180214_TL15_trial_020	sleep	Gp	0.0061022120518688
wt_dual	wt_dual_TL15	20180214_TL15_trial_020	sleep	AS	0.00315789473684211
wt_dual	wt_dual_TL15	20180214_TL15_trial_021	sleep	Gp	0.00132422818269156
wt_dual	wt_dual_TL15	20180214_TL15_trial_021	sleep	AS	0.000284619179537778
wt_dual	wt_dual_TL15	20180214_TL15_trial_021	sleep	NS	0.0159861105840386
wt_dual	wt_dual_TL15	20180228_TL15_trial_008	sleep	Gp	0.00113851992409867
wt_dual	wt_dual_TL15	20180228_TL15_trial_008	sleep	AS	0.0010752688172043
wt_dual	wt_dual_TL15	20180228_TL15_trial_008	sleep	NS	0.0216275659824047
wt_dual	wt_dual_TL15	20180228_TL15_trial_009	sleep	Gp	0.00490196078431373
wt_dual	wt_dual_TL15	20180228_TL15_trial_009	sleep	AS	0.00333333333333333
wt_dual	wt_dual_TL15	20180228_TL15_trial_009	sleep	NS	0.00545454545454545
wt_dual	wt_dual_TL15	20180228_TL15_trial_010	sleep	Gp	0.00348583877995643
wt_dual	wt_dual_TL15	20180228_TL15_trial_010	sleep	AS	0.00617283950617284
wt_dual	wt_dual_TL15	20180228_TL15_trial_010	sleep	NS	0.0037037037037037
wt_dual	wt_dual_TL15	20180228_TL15_trial_012	sleep	Gp	0.00484429065743945
wt_dual	wt_dual_TL15	20180228_TL15_trial_012	sleep	AS	0.000840336134453781
wt_dual	wt_dual_TL15	20180228_TL15_trial_012	sleep	NS	0.00588235294117647
wt_dual	wt_dual_TL15	20180228_TL15_trial_013	sleep	Gp	0.00037037037037037
wt_dual	wt_dual_TL15	20180228_TL15_trial_013	sleep	AS	0
wt_dual	wt_dual_TL15	20180228_TL15_trial_013	sleep	NS	0.0117913832199546
wt_dual	wt_dual_TL15	20180228_TL15_trial_015	sleep	Gp	0.00133333333333333
wt_dual	wt_dual_TL15	20180228_TL15_trial_015	sleep	AS	0.00114285714285714
wt_dual	wt_dual_TL15	20180228_TL15_trial_015	sleep	NS	0.00297435897435897
wt_dual	wt_dual_TL15	20180228_TL15_trial_016	sleep	Gp	0.00307287093942054
wt_dual	wt_dual_TL15	20180228_TL15_trial_016	sleep	AS	0.000183823529411765
wt_dual	wt_dual_TL15	20180228_TL15_trial_018	sleep	Gp	0.00302207968422351
wt_dual	wt_dual_TL15	20180228_TL15_trial_018	sleep	AS	0.000528643676540556
wt_dual	wt_dual_TL15	20180228_TL15_trial_019	sleep	Gp	0.00625782227784731
wt_dual	wt_dual_TL15	20180228_TL15_trial_019	sleep	AS	0.00243811257578467
wt_dual	wt_dual_TL15	20180228_TL15_trial_020	sleep	Gp	0.00476190476190476
wt_dual	wt_dual_TL15	20180228_TL15_trial_020	sleep	AS	0
wt_dual	wt_dual_TL15	20180228_TL15_trial_021	sleep	Gp	0.00476190476190476
wt_dual	wt_dual_TL15	20180228_TL15_trial_021	sleep	AS	0.000892857142857143
wt_dual	wt_dual_TL15	20180228_TL15_trial_023	sleep	Gp	0.00784313725490196
wt_dual	wt_dual_TL15	20180228_TL15_trial_023	sleep	AS	0.00479302832244009
wt_dual	wt_dual_TL15	20180228_TL15_trial_024	sleep	Gp	0.00051063829787234
wt_dual	wt_dual_TL15	20180228_TL15_trial_024	sleep	AS	0.0008
wt_dual	wt_dual_TL15	20180228_TL15_trial_024	sleep	NS	0.0130285714285714
wt_dual	wt_dual_TL15	20180228_TL15_trial_025	sleep	Gp	0.000327332242225859
wt_dual	wt_dual_TL15	20180228_TL15_trial_025	sleep	AS	0
wt_dual	wt_dual_TL15	20180228_TL15_trial_025	sleep	NS	0.00659340659340659
ip3_dual	ip3_dual_BL15	20170616_BL15_1_trial_001	wake	Gp	0
ip3_dual	ip3_dual_BL15	20170616_BL15_1_trial_001	wake	AS	0
ip3_dual	ip3_dual_BL15	20170616_BL15_1_trial_002	wake	Gp	0
ip3_dual	ip3_dual_BL15	20170616_BL15_1_trial_002	wake	AS	0
ip3_dual	ip3_dual_BL15	20170616_BL15_1_trial_002	wake	NS	0.0223380491437081
ip3_dual	ip3_dual_BL15	20170616_BL15_1_trial_003	wake	Gp	0
ip3_dual	ip3_dual_BL15	20170616_BL15_1_trial_003	wake	AS	0
ip3_dual	ip3_dual_BL15	20170616_BL15_1_trial_003	wake	NS	0.0330242265726137
ip3_dual	ip3_dual_BL15	20170616_BL15_1_trial_005	sleep	Gp	0
ip3_dual	ip3_dual_BL15	20170616_BL15_1_trial_005	sleep	AS	0
ip3_dual	ip3_dual_BL15	20170616_BL15_1_trial_010	sleep	Gp	0
ip3_dual	ip3_dual_BL15	20170616_BL15_1_trial_010	sleep	AS	0
ip3_dual	ip3_dual_BL15	20170616_BL15_1_trial_011	sleep	Gp	0
ip3_dual	ip3_dual_BL15	20170616_BL15_1_trial_011	sleep	AS	0
ip3_dual	ip3_dual_BL15	20170616_BL15_1_trial_012	sleep	Gp	0
ip3_dual	ip3_dual_BL15	20170616_BL15_1_trial_012	sleep	AS	0
ip3_dual	ip3_dual_BL15	20170616_BL15_2_trial_002	sleep	Gp	0.000280504908835905
ip3_dual	ip3_dual_BL15	20170616_BL15_2_trial_002	sleep	NS	0.0353046594982079
ip3_dual	ip3_dual_BL15	20170616_BL15_2_trial_005	sleep	Gp	0
ip3_dual	ip3_dual_BL15	20170616_BL15_2_trial_005	sleep	AS	0
ip3_dual	ip3_dual_BL15	20170616_BL15_2_trial_006	sleep	Gp	0
ip3_dual	ip3_dual_BL15	20170616_BL15_2_trial_006	sleep	AS	0
ip3_dual	ip3_dual_BL15	20170616_BL15_2_trial_007	sleep	Gp	0
ip3_dual	ip3_dual_BL15	20170616_BL15_2_trial_007	sleep	AS	0
ip3_dual	ip3_dual_BL15	20170616_BL15_3_trial_001	sleep	Gp	0
ip3_dual	ip3_dual_BL15	20170616_BL15_3_trial_001	sleep	AS	0
ip3_dual	ip3_dual_BL15	20170616_BL15_3_trial_001	sleep	NS	0.0513157894736842
ip3_dual	ip3_dual_BL15	20170616_BL15_3_trial_002	sleep	Gp	0
ip3_dual	ip3_dual_BL15	20170616_BL15_3_trial_002	sleep	AS	0
ip3_dual	ip3_dual_BL15	20170616_BL15_3_trial_002	sleep	NS	0.0432748538011696
ip3_dual	ip3_dual_BL15	20170616_BL15_3_trial_003	sleep	Gp	0
ip3_dual	ip3_dual_BL15	20170616_BL15_3_trial_003	sleep	AS	0
ip3_dual	ip3_dual_BL15	20170616_BL15_3_trial_003	sleep	NS	0.0305747126436782
ip3_dual	ip3_dual_BL15	20170616_BL15_3_trial_004	wake	Gp	0.000225388090117671
ip3_dual	ip3_dual_BL15	20170616_BL15_3_trial_004	wake	AS	0.00183127823220608
ip3_dual	ip3_dual_BL16	20170618_BL16_trial_001	wake	Gp	5.01169395255596e-05
ip3_dual	ip3_dual_BL16	20170618_BL16_trial_001	wake	AS	0
ip3_dual	ip3_dual_BL16	20170618_BL16_trial_002	sleep	Gp	0
ip3_dual	ip3_dual_BL16	20170618_BL16_trial_002	sleep	AS	0
ip3_dual	ip3_dual_BL16	20170618_BL16_trial_003	sleep	Gp	0
ip3_dual	ip3_dual_BL16	20170618_BL16_trial_003	sleep	AS	0
ip3_dual	ip3_dual_BL16	20170618_BL16_trial_003	sleep	NS	0.01
ip3_dual	ip3_dual_BL16	20170618_BL16_trial_004	sleep	Gp	0
ip3_dual	ip3_dual_BL16	20170618_BL16_trial_004	sleep	AS	0.000595238095238095
ip3_dual	ip3_dual_BL16	20170618_BL16_trial_004	sleep	NS	0.0133928571428571
ip3_dual	ip3_dual_BL16	20170618_BL16_trial_005	sleep	Gp	0
ip3_dual	ip3_dual_BL16	20170618_BL16_trial_005	sleep	AS	0
ip3_dual	ip3_dual_BL16	20170618_BL16_trial_005	sleep	NS	0.0197916666666667
ip3_dual	ip3_dual_BL16	20170618_BL16_trial_006	wake	Gp	0
ip3_dual	ip3_dual_BL16	20170618_BL16_trial_006	wake	AS	0
ip3_dual	ip3_dual_BL16	20170618_BL16_trial_007	wake	Gp	0
ip3_dual	ip3_dual_BL16	20170618_BL16_trial_007	wake	AS	0
ip3_dual	ip3_dual_BL16	20170618_BL16_trial_008	wake	Gp	0
ip3_dual	ip3_dual_BL16	20170618_BL16_trial_008	wake	AS	0.00219646125686394
ip3_dual	ip3_dual_BL16	20170618_BL16_trial_008	wake	NS	0.0454981260350388
ip3_dual	ip3_dual_BL16	20170618_BL16_trial_009	sleep	Gp	0
ip3_dual	ip3_dual_BL16	20170618_BL16_trial_009	sleep	AS	0
ip3_dual	ip3_dual_BL16	20170618_BL16_trial_009	sleep	NS	0.0517857142857143
ip3_dual	ip3_dual_BL16	20170618_BL16_trial_011	sleep	Gp	0
ip3_dual	ip3_dual_BL16	20170618_BL16_trial_011	sleep	AS	0
ip3_dual	ip3_dual_BL16	20170618_BL16_trial_014	sleep	Gp	0
ip3_dual	ip3_dual_BL16	20170618_BL16_trial_014	sleep	AS	0
ip3_dual	ip3_dual_BL16	20170618_BL16_trial_014	sleep	NS	0.00925925925925926
ip3_dual	ip3_dual_BL16	20170618_BL16_trial_015	sleep	Gp	0
ip3_dual	ip3_dual_BL16	20170618_BL16_trial_016	wake	Gp	0
ip3_dual	ip3_dual_BL16	20170618_BL16_trial_016	wake	AS	0.000601539942252166
ip3_dual	ip3_dual_BL16	20170618_BL16_trial_016	wake	NS	0.0193996631376323
ip3_dual	ip3_dual_TR15	20170619_TR15_trial_003	wake	Gp	0.000199689815153794
ip3_dual	ip3_dual_TR15	20170619_TR15_trial_003	wake	AS	0
ip3_dual	ip3_dual_TR15	20170619_TR15_trial_006	sleep	Gp	0
ip3_dual	ip3_dual_TR15	20170619_TR15_trial_006	sleep	AS	0
ip3_dual	ip3_dual_TR15	20170619_TR15_trial_007	sleep	Gp	0.000833333333333333
ip3_dual	ip3_dual_TR15	20170619_TR15_trial_007	sleep	AS	0
ip3_dual	ip3_dual_TR15	20170619_TR15_trial_008	sleep	Gp	0.001
ip3_dual	ip3_dual_TR15	20170619_TR15_trial_008	sleep	AS	0
ip3_dual	ip3_dual_TR15	20170619_TR15_trial_012	wake	Gp	9.77453408054216e-05
ip3_dual	ip3_dual_TR15	20170619_TR15_trial_012	wake	AS	0
ip3_dual	ip3_dual_TR15	20170619_TR15_trial_014	sleep	Gp	0
ip3_dual	ip3_dual_TR15	20170619_TR15_trial_014	sleep	AS	0
ip3_dual	ip3_dual_TR15	20170619_TR15_trial_014	sleep	NS	0.014
ip3_dual	ip3_dual_TR15	20170619_TR15_trial_015	sleep	Gp	0.000865800865800866
ip3_dual	ip3_dual_TR15	20170619_TR15_trial_015	sleep	AS	0
ip3_dual	ip3_dual_TR15	20170619_TR15_trial_016	sleep	Gp	0.000574712643678161
ip3_dual	ip3_dual_TR15	20170619_TR15_trial_016	sleep	AS	0
ip3_dual	ip3_dual_TR15	20170619_TR15_trial_019	sleep	Gp	0.00053475935828877
ip3_dual	ip3_dual_TR15	20170619_TR15_trial_019	sleep	AS	0
ip3_dual	ip3_dual_TR15	20170619_TR15_trial_020	sleep	Gp	0.000289855072463768
ip3_dual	ip3_dual_TR15	20170619_TR15_trial_020	sleep	AS	0
ip3_dual	ip3_dual_TR15	20170619_TR15_trial_023	sleep	Gp	0
ip3_dual	ip3_dual_TR15	20170619_TR15_trial_023	sleep	AS	0
ip3_dual	ip3_dual_TR15	20170619_TR15_trial_024	wake	Gp	0.000641766140418431
ip3_dual	ip3_dual_TR15	20170619_TR15_trial_024	wake	AS	0
ip3_dual	ip3_dual_TR15	20170619_TR15_trial_027	sleep	Gp	0
ip3_dual	ip3_dual_TR15	20170619_TR15_trial_027	sleep	AS	0
ip3_dual	ip3_dual_TR15	20170619_TR15_trial_028	sleep	Gp	0.000234192037470726
ip3_dual	ip3_dual_TR15	20170619_TR15_trial_028	sleep	AS	0
ip3_dual	ip3_dual_TR15	20170619_TR15_trial_029	sleep	Gp	0.000210084033613445
ip3_dual	ip3_dual_TR15	20170619_TR15_trial_029	sleep	AS	0
ip3_dual	ip3_dual_TL	20180809_TL_trial_002	wake	Gp	0.0062904205404756
ip3_dual	ip3_dual_TL	20180809_TL_trial_002	wake	AS	0.000663247258577998
ip3_dual	ip3_dual_TL	20180809_TL_trial_003	wake	Gp	0.00891537573222759
ip3_dual	ip3_dual_TL	20180809_TL_trial_003	wake	AS	0.00185088784776447
ip3_dual	ip3_dual_TL	20180809_TL_trial_004	wake	Gp	0.00019731454898827
ip3_dual	ip3_dual_TL	20180809_TL_trial_004	wake	AS	0
ip3_dual	ip3_dual_TL	20180809_TL_trial_004	wake	NS	0.00276548672566372
ip3_dual	ip3_dual_TL	20180809_TL_trial_005	wake	Gp	0.00342303868033709
ip3_dual	ip3_dual_TL	20180809_TL_trial_005	wake	AS	0.000236862051541182
ip3_dual	ip3_dual_TL	20180809_TL_trial_005	wake	NS	0.00505305709954522
ip3_dual	ip3_dual_TL	20180809_TL_trial_006	wake	Gp	0.00532564690203838
ip3_dual	ip3_dual_TL	20180809_TL_trial_006	wake	AS	0.000560328726186029
ip3_dual	ip3_dual_TL	20180809_TL_trial_007	wake	Gp	0.00606750094804702
ip3_dual	ip3_dual_TL	20180809_TL_trial_007	wake	AS	0.000842708465006531
ip3_dual	ip3_dual_TL	20180809_TL_trial_008	wake	Gp	0.0119478520958863
ip3_dual	ip3_dual_TL	20180809_TL_trial_008	wake	AS	0.000614099729796119
ip3_dual	ip3_dual_TL	20180809_TL_trial_009	wake	Gp	0.00979179550608122
ip3_dual	ip3_dual_TL	20180809_TL_trial_009	wake	AS	0.00135281385281385
ip3_dual	ip3_dual_TL	20180809_TL_trial_010	wake	Gp	1.96516933864191e-05
ip3_dual	ip3_dual_TL	20180809_TL_trial_010	wake	AS	0
ip3_dual	ip3_dual_TL	20180809_TL_trial_010	wake	NS	0.00689934641885483
ip3_dual	ip3_dual_TL	20180809_TL_trial_011	wake	Gp	9.23575938260796e-06
ip3_dual	ip3_dual_TL	20180809_TL_trial_011	wake	AS	0
ip3_dual	ip3_dual_TL	20180809_TL_trial_011	wake	NS	0.0062133571246495
ip3_dual	ip3_dual_TL	20180809_TL_trial_012	wake	Gp	0.0039572864321608
ip3_dual	ip3_dual_TL	20180809_TL_trial_012	wake	AS	0
ip3_dual	ip3_dual_TL	20180809_TL_trial_013	wake	Gp	6.93231289687491e-05
ip3_dual	ip3_dual_TL	20180809_TL_trial_013	wake	AS	0.000935862241078113
ip3_dual	ip3_dual_TL	20180809_TL_trial_013	wake	NS	0.0155977040179686
ip3_dual	ip3_dual_TL	20180809_TL_trial_014	wake	Gp	0.000800010666808891
ip3_dual	ip3_dual_TL	20180809_TL_trial_014	wake	AS	0
ip3_dual	ip3_dual_TL	20180809_TL_trial_015	wake	Gp	0.000555401277422938
ip3_dual	ip3_dual_TL	20180809_TL_trial_015	wake	AS	0
ip3_dual	ip3_dual_TL	20180809_TL_trial_015	wake	NS	0.0183096401982969
ip3_dual	ip3_dual_TL	20180809_TL_trial_016	wake	Gp	0.00443091045500684
ip3_dual	ip3_dual_TL	20180809_TL_trial_016	wake	AS	0.00092678405931418
ip3_dual	ip3_dual_TL	20180809_TL_trial_023	wake	Gp	0.00708316590272906
ip3_dual	ip3_dual_TL	20180809_TL_trial_023	wake	AS	0.00296104874962987
ip3_dual	ip3_dual_TL	20180809_TL_trial_025	wake	Gp	0.00142357217347291
ip3_dual	ip3_dual_TL	20180809_TL_trial_025	wake	AS	0.000154703768068111
ip3_dual	ip3_dual_TL	20180809_TL_trial_026	wake	Gp	0.00112984473236629
ip3_dual	ip3_dual_TL	20180809_TL_trial_026	wake	AS	0
ip3_dual	ip3_dual_TL	20180809_TL_trial_026	wake	NS	0.00723240115718419
ip3_dual	ip3_dual_TL	20180809_TL_trial_027	wake	Gp	3.14729662956004e-05
ip3_dual	ip3_dual_TL	20180809_TL_trial_027	wake	AS	0
ip3_dual	ip3_dual_TL	20180809_TL_trial_027	wake	NS	0.0117959610795697
ip3_dual	ip3_dual_TL	20180809_TL_trial_028	wake	Gp	0.000492976493472287
ip3_dual	ip3_dual_TL	20180809_TL_trial_028	wake	AS	0
ip3_dual	ip3_dual_TL	20180809_TL_trial_028	wake	NS	0.00558804136293357
ip3_dual	ip3_dual_TL	20180809_TL_trial_029	wake	Gp	0.00312503338710884
ip3_dual	ip3_dual_TL	20180809_TL_trial_029	wake	AS	0.000160258122415838
ip3_dual	ip3_dual_TL	20180809_TL_trial_030	wake	Gp	0.00365582656062448
ip3_dual	ip3_dual_TL	20180809_TL_trial_030	wake	AS	0
ip3_dual	ip3_dual_TL	20180809_TL_trial_031	wake	Gp	0.000563749706998507
ip3_dual	ip3_dual_TL	20180809_TL_trial_031	wake	AS	0
ip3_dual	ip3_dual_TL	20180816_TL_trial_001	wake	Gp	0.0011376368510212
ip3_dual	ip3_dual_TL	20180816_TL_trial_001	wake	AS	0.000979706088173548
ip3_dual	ip3_dual_TL	20180816_TL_trial_001	wake	NS	0.00812659427978058
ip3_dual	ip3_dual_TL	20180816_TL_trial_002	wake	Gp	0.0012274368969577
ip3_dual	ip3_dual_TL	20180816_TL_trial_002	wake	AS	0.000673862856429775
ip3_dual	ip3_dual_TL	20180816_TL_trial_002	wake	NS	0.00712507321314636
ip3_dual	ip3_dual_TL	20180816_TL_trial_003	wake	Gp	0.00226820375274311
ip3_dual	ip3_dual_TL	20180816_TL_trial_003	wake	AS	0.000484261501210654
ip3_dual	ip3_dual_TL	20180816_TL_trial_003	wake	NS	0.00184108635252898
ip3_dual	ip3_dual_TL	20180816_TL_trial_004	wake	Gp	0.00234177801738098
ip3_dual	ip3_dual_TL	20180816_TL_trial_004	wake	AS	0.000583551151905659
ip3_dual	ip3_dual_TL	20180816_TL_trial_004	wake	NS	0.000588257209582318
ip3_dual	ip3_dual_TL	20180816_TL_trial_005	wake	Gp	0.000787458986511119
ip3_dual	ip3_dual_TL	20180816_TL_trial_005	wake	AS	0
ip3_dual	ip3_dual_TL	20180816_TL_trial_005	wake	NS	0.00513954713006846
ip3_dual	ip3_dual_TL	20180816_TL_trial_006	wake	Gp	0.00167184359583409
ip3_dual	ip3_dual_TL	20180816_TL_trial_006	wake	AS	0
ip3_dual	ip3_dual_TL	20180816_TL_trial_006	wake	NS	0.00273159144893112
ip3_dual	ip3_dual_TL	20180816_TL_trial_007	wake	Gp	0.00111953318858561
ip3_dual	ip3_dual_TL	20180816_TL_trial_007	wake	AS	0
ip3_dual	ip3_dual_TL	20180816_TL_trial_007	wake	NS	0.00180611559139785
ip3_dual	ip3_dual_TL	20180816_TL_trial_011	wake	Gp	1.79012566682181e-05
ip3_dual	ip3_dual_TL	20180816_TL_trial_011	wake	AS	0.0011677127426653
ip3_dual	ip3_dual_TL	20180816_TL_trial_011	wake	NS	0.00784313725490196
ip3_dual	ip3_dual_TL	20180816_TL_trial_012	wake	Gp	0.000276684872531279
ip3_dual	ip3_dual_TL	20180816_TL_trial_012	wake	AS	0.00014685581695891
ip3_dual	ip3_dual_TL	20180816_TL_trial_012	wake	NS	0.0138760837780199
ip3_dual	ip3_dual_TL	20180816_TL_trial_013	sleep	Gp	0.000156739811912226
ip3_dual	ip3_dual_TL	20180816_TL_trial_013	sleep	AS	0
ip3_dual	ip3_dual_TL	20180816_TL_trial_014	sleep	Gp	0.000709219858156028
ip3_dual	ip3_dual_TL	20180816_TL_trial_014	sleep	AS	0
ip3_dual	ip3_dual_TL	20180816_TL_trial_015	sleep	Gp	0.000361990950226244
ip3_dual	ip3_dual_TL	20180816_TL_trial_015	sleep	AS	0
ip3_dual	ip3_dual_TL	20180816_TL_trial_016	sleep	Gp	0.000300480769230769
ip3_dual	ip3_dual_TL	20180816_TL_trial_016	sleep	AS	0
ip3_dual	ip3_dual_TL	20180816_TL_trial_018	sleep	Gp	3.796867584243e-05
ip3_dual	ip3_dual_TL	20180816_TL_trial_018	sleep	AS	0
ip3_dual	ip3_dual_TL	20180816_TL_trial_018	sleep	NS	0.00616883116883117
ip3_dual	ip3_dual_TL	20180816_TL_trial_019	sleep	Gp	0.000779727095516569
ip3_dual	ip3_dual_TL	20180816_TL_trial_019	sleep	AS	0
ip3_dual	ip3_dual_TL	20180816_TL_trial_020	sleep	Gp	0.00188631790744467
ip3_dual	ip3_dual_TL	20180816_TL_trial_020	sleep	AS	0.000234741784037559
ip3_dual	ip3_dual_TL	20180820_TL_trial_003	sleep	Gp	9.46969696969697e-05
ip3_dual	ip3_dual_TL	20180820_TL_trial_003	sleep	AS	0
ip3_dual	ip3_dual_TL	20180820_TL_trial_003	sleep	NS	0.0196759259259259
ip3_dual	ip3_dual_TL	20180820_TL_trial_004	sleep	Gp	0
ip3_dual	ip3_dual_TL	20180820_TL_trial_004	sleep	AS	0
ip3_dual	ip3_dual_TL	20180820_TL_trial_005	sleep	Gp	0.000108932461873638
ip3_dual	ip3_dual_TL	20180820_TL_trial_005	sleep	AS	0
ip3_dual	ip3_dual_TL	20180820_TL_trial_006	sleep	Gp	0.000333704115684093
ip3_dual	ip3_dual_TL	20180820_TL_trial_006	sleep	AS	0.000383141762452107
ip3_dual	ip3_dual_TL	20180820_TL_trial_006	sleep	NS	0.0134027325959662
ip3_dual	ip3_dual_TL	20180820_TL_trial_007	sleep	Gp	6.32511068943707e-05
ip3_dual	ip3_dual_TL	20180820_TL_trial_007	sleep	AS	0
ip3_dual	ip3_dual_TL	20180820_TL_trial_007	sleep	NS	0.00485527544351074
ip3_dual	ip3_dual_TL	20180820_TL_trial_008	sleep	Gp	0.000695762175838077
ip3_dual	ip3_dual_TL	20180820_TL_trial_008	sleep	AS	0.000346020761245675
ip3_dual	ip3_dual_TL	20180820_TL_trial_009	sleep	Gp	0.000749718855429214
ip3_dual	ip3_dual_TL	20180820_TL_trial_009	sleep	AS	0.000221975582685905
ip3_dual	ip3_dual_TL	20180820_TL_trial_009	sleep	NS	0.00314465408805031
ip3_dual	ip3_dual_TL	20180820_TL_trial_010	sleep	Gp	0.000265505522514868
ip3_dual	ip3_dual_TL	20180820_TL_trial_010	sleep	AS	0
ip3_dual	ip3_dual_TL	20180820_TL_trial_010	sleep	NS	0.0125598086124402
ip3_dual	ip3_dual_TL	20180820_TL_trial_011	sleep	Gp	0.000731409995936611
ip3_dual	ip3_dual_TL	20180820_TL_trial_011	sleep	AS	0
ip3_dual	ip3_dual_TL	20180820_TL_trial_011	sleep	NS	0.00297482837528604
ip3_dual	ip3_dual_TL	20180820_TL_trial_014	sleep	Gp	0.00110764970578055
ip3_dual	ip3_dual_TL	20180820_TL_trial_014	sleep	AS	0
ip3_dual	ip3_dual_TL	20180820_TL_trial_014	sleep	NS	0.00331384015594542
ip3_dual	ip3_dual_TL	20180820_TL_trial_015	sleep	Gp	0.000449820071971212
ip3_dual	ip3_dual_TL	20180820_TL_trial_015	sleep	AS	0.000431406384814495
ip3_dual	ip3_dual_TL	20180820_TL_trial_016	sleep	Gp	0.00256081946222791
ip3_dual	ip3_dual_TL	20180820_TL_trial_016	sleep	AS	0.000503018108651911
ip3_dual	ip3_dual_TL	20180820_TL_trial_017	sleep	Gp	0.00194444444444444
ip3_dual	ip3_dual_TL	20180820_TL_trial_017	sleep	AS	0
ip3_dual	ip3_dual_TL	20180830_TL_trial_008	wake	Gp	0.0016138425591333
ip3_dual	ip3_dual_TL	20180830_TL_trial_008	wake	AS	0
ip3_dual	ip3_dual_TL	20180830_TL_trial_009	sleep	Gp	0.00355706773894216
ip3_dual	ip3_dual_TL	20180830_TL_trial_009	sleep	AS	0
ip3_dual	ip3_dual_TL	20180830_TL_trial_010	sleep	Gp	7.01076268918835e-05
ip3_dual	ip3_dual_TL	20180830_TL_trial_010	sleep	AS	0
ip3_dual	ip3_dual_TL	20180830_TL_trial_010	sleep	NS	0.0160755119233877
ip3_dual	ip3_dual_TL	20180830_TL_trial_011	sleep	Gp	0.000152508769254232
ip3_dual	ip3_dual_TL	20180830_TL_trial_011	sleep	AS	0.000791139240506329
ip3_dual	ip3_dual_TL	20180830_TL_trial_011	sleep	NS	0.00480139676996945
ip3_dual	ip3_dual_TL	20180830_TL_trial_012	sleep	Gp	0.00149344378179791
ip3_dual	ip3_dual_TL	20180830_TL_trial_012	sleep	AS	0.000539937367265397
ip3_dual	ip3_dual_TL	20180830_TL_trial_014	sleep	Gp	0.002734375
ip3_dual	ip3_dual_TL	20180830_TL_trial_014	sleep	AS	0
ip3_dual	ip3_dual_TL	20180830_TL_trial_015	sleep	Gp	0.00430555555555556
ip3_dual	ip3_dual_TL	20180830_TL_trial_015	sleep	AS	0
ip3_dual	ip3_dual_TL	20180830_TL_trial_016	sleep	Gp	0.00445963541666667
ip3_dual	ip3_dual_TL	20180830_TL_trial_016	sleep	AS	0
ip3_dual	ip3_dual_TL	20180830_TL_trial_017	sleep	Gp	0.00153534491950101
ip3_dual	ip3_dual_TL	20180830_TL_trial_017	sleep	AS	0
ip3_dual	ip3_dual_TL	20180830_TL_trial_018	sleep	Gp	0.000843932726505516
ip3_dual	ip3_dual_TL	20180830_TL_trial_018	sleep	AS	0
ip3_dual	ip3_dual_TL	20180830_TL_trial_019	sleep	Gp	0.000192591641522758
ip3_dual	ip3_dual_TL	20180830_TL_trial_019	sleep	AS	0
ip3_dual	ip3_dual_TL	20180830_TL_trial_019	sleep	NS	0.00547637899181842
ip3_dual	ip3_dual_TL	20180830_TL_trial_020	sleep	Gp	0.000112233445566779
ip3_dual	ip3_dual_TL	20180830_TL_trial_020	sleep	AS	0
ip3_dual	ip3_dual_TL	20180830_TL_trial_020	sleep	NS	0.00448717948717949
ip3_dual	ip3_dual_TL	20180830_TL_trial_021	sleep	Gp	0.000226244343891403
ip3_dual	ip3_dual_TL	20180830_TL_trial_021	sleep	AS	0
ip3_dual	ip3_dual_TL	20180830_TL_trial_021	sleep	NS	0.00524296675191816
ip3_dual	ip3_dual_TL	20180830_TL_trial_023	sleep	NS	0.00131878671622108
ip3_dual	ip3_dual_TL	20180830_TL_trial_024	sleep	Gp	0.000453686200378072
ip3_dual	ip3_dual_TL	20180830_TL_trial_024	sleep	AS	0.000276052449965493
ip3_dual	ip3_dual_TL	20180830_TL_trial_025	sleep	Gp	0.00151228733459357
ip3_dual	ip3_dual_TL	20180830_TL_trial_025	sleep	AS	0.000295770482105886
ip3_dual	ip3_dual_TL	20180830_TL_trial_026	sleep	Gp	0.00013364070695934
ip3_dual	ip3_dual_TL	20180830_TL_trial_026	sleep	AS	0
ip3_dual	ip3_dual_TL	20180830_TL_trial_027	sleep	Gp	0.000380517503805175
ip3_dual	ip3_dual_TL	20180830_TL_trial_027	sleep	AS	0.000214041095890411
ip3_dual	ip3_dual_TL	20180830_TL_trial_028	sleep	Gp	5.89622641509434e-05
ip3_dual	ip3_dual_TL	20180830_TL_trial_028	sleep	AS	0
ip3_dual	ip3_dual_TL	20180918_TL_trial_001	wake	Gp	0.000760703443220403
ip3_dual	ip3_dual_TL	20180918_TL_trial_001	wake	AS	0
ip3_dual	ip3_dual_TL	20180918_TL_trial_002	wake	Gp	0.00079576748156472
ip3_dual	ip3_dual_TL	20180918_TL_trial_002	wake	AS	0
ip3_dual	ip3_dual_TL	20180918_TL_trial_003	wake	Gp	0
ip3_dual	ip3_dual_TL	20180918_TL_trial_003	wake	AS	0
ip3_dual	ip3_dual_TL	20180918_TL_trial_003	wake	NS	0.0304711530169316
ip3_dual	ip3_dual_TL	20180918_TL_trial_004	wake	Gp	0.000469236649728527
ip3_dual	ip3_dual_TL	20180918_TL_trial_004	wake	AS	0
ip3_dual	ip3_dual_TL	20180918_TL_trial_004	wake	NS	0.0253787141193599
ip3_dual	ip3_dual_TL	20180918_TL_trial_005	wake	Gp	0.000215051836453078
ip3_dual	ip3_dual_TL	20180918_TL_trial_005	wake	AS	0
ip3_dual	ip3_dual_TL	20180918_TL_trial_005	wake	NS	0.0202283133663677
ip3_dual	ip3_dual_TL	20180918_TL_trial_006	wake	Gp	0
ip3_dual	ip3_dual_TL	20180918_TL_trial_006	wake	AS	0
ip3_dual	ip3_dual_TL	20180918_TL_trial_006	wake	NS	0.0246418519588788
ip3_dual	ip3_dual_TL	20180918_TL_trial_007	wake	Gp	0.000623508539232858
ip3_dual	ip3_dual_TL	20180918_TL_trial_007	wake	AS	0
ip3_dual	ip3_dual_TL	20180918_TL_trial_007	wake	NS	0.0112564239246881
ip3_dual	ip3_dual_TL	20180918_TL_trial_009	sleep	Gp	0.00037037037037037
ip3_dual	ip3_dual_TL	20180918_TL_trial_009	sleep	AS	0
ip3_dual	ip3_dual_TL	20180918_TL_trial_014	sleep	Gp	0.000934579439252336
ip3_dual	ip3_dual_TL	20180918_TL_trial_014	sleep	AS	0
ip3_dual	ip3_dual_TL	20180918_TL_trial_015	sleep	Gp	0.00157710280373832
ip3_dual	ip3_dual_TL	20180918_TL_trial_015	sleep	AS	0
ip3_dual	ip3_dual_TL	20180918_TL_trial_017	sleep	Gp	0.00116959064327485
ip3_dual	ip3_dual_TL	20180918_TL_trial_017	sleep	AS	0
ip3_dual	ip3_dual_TL	20180918_TL_trial_018	sleep	Gp	0.00170940170940171
ip3_dual	ip3_dual_TL	20180918_TL_trial_018	sleep	AS	0
ip3_dual	ip3_dual_TL	20180918_TL_trial_019	sleep	Gp	0.00286337439534062
ip3_dual	ip3_dual_TL	20180918_TL_trial_019	sleep	AS	0.00197390064700077
ip3_dual	ip3_dual_TL	20180918_TL_trial_022	sleep	Gp	0.00220437726342308
ip3_dual	ip3_dual_TL	20180918_TL_trial_022	sleep	AS	0
ip3_dual	ip3_dual_TL	20180918_TL_trial_024	sleep	Gp	0.00229885057471264
ip3_dual	ip3_dual_TL	20180918_TL_trial_024	sleep	AS	0.0025
ip3_dual	ip3_dual_TL	20180918_TL_trial_025	sleep	Gp	7.10984713828653e-05
ip3_dual	ip3_dual_TL	20180918_TL_trial_025	sleep	AS	0
ip3_dual	ip3_dual_TL	20180918_TL_trial_025	sleep	NS	0.0174228675136116
ip3_dual	ip3_dual_TL	20180918_TL_trial_027	sleep	Gp	0
ip3_dual	ip3_dual_TL	20180918_TL_trial_027	sleep	AS	0
ip3_dual	ip3_dual_TL	20180918_TL_trial_027	sleep	NS	0.0123411978221416
ip3_dual	ip3_dual_TL	20180918_TL_trial_028	sleep	Gp	0.000282725473565168
ip3_dual	ip3_dual_TL	20180918_TL_trial_028	sleep	AS	0
ip3_dual	ip3_dual_TL	20180918_TL_trial_028	sleep	NS	0.00631313131313131
ip3_dual	ip3_dual_TL	20180918_TL_trial_029	sleep	Gp	0.000178117048346056
ip3_dual	ip3_dual_TL	20180918_TL_trial_029	sleep	AS	0
ip3_dual	ip3_dual_TL	20180918_TL_trial_029	sleep	NS	0.00575757575757576
ip3_dual	ip3_dual_NM	20180817_NM_trial_001	wake	Gp	5.3570918372206e-05
ip3_dual	ip3_dual_NM	20180817_NM_trial_001	wake	AS	0
ip3_dual	ip3_dual_NM	20180817_NM_trial_002	wake	Gp	5.78776050710042e-05
ip3_dual	ip3_dual_NM	20180817_NM_trial_002	wake	AS	0.000109967449634908
ip3_dual	ip3_dual_NM	20180817_NM_trial_003	wake	Gp	7.39416728366885e-05
ip3_dual	ip3_dual_NM	20180817_NM_trial_003	wake	AS	0
ip3_dual	ip3_dual_NM	20180817_NM_trial_004	wake	Gp	0.000167277828160266
ip3_dual	ip3_dual_NM	20180817_NM_trial_004	wake	AS	0.000875648222920579
ip3_dual	ip3_dual_NM	20180817_NM_trial_005	wake	Gp	0
ip3_dual	ip3_dual_NM	20180817_NM_trial_005	wake	AS	0
ip3_dual	ip3_dual_NM	20180817_NM_trial_005	wake	NS	0.00964745950233105
ip3_dual	ip3_dual_NM	20180817_NM_trial_006	wake	Gp	0
ip3_dual	ip3_dual_NM	20180817_NM_trial_006	wake	AS	0
ip3_dual	ip3_dual_NM	20180817_NM_trial_006	wake	NS	0.0147679185181751
ip3_dual	ip3_dual_NM	20180817_NM_trial_007	wake	Gp	0.000101035189714618
ip3_dual	ip3_dual_NM	20180817_NM_trial_007	wake	AS	0
ip3_dual	ip3_dual_NM	20180817_NM_trial_008	wake	Gp	7.17913914463907e-05
ip3_dual	ip3_dual_NM	20180817_NM_trial_008	wake	AS	0
ip3_dual	ip3_dual_NM	20180817_NM_trial_009	wake	Gp	0.000109749405524053
ip3_dual	ip3_dual_NM	20180817_NM_trial_009	wake	AS	0
ip3_dual	ip3_dual_NM	20180817_NM_trial_010	wake	Gp	8.9548763779316e-05
ip3_dual	ip3_dual_NM	20180817_NM_trial_010	wake	AS	0
ip3_dual	ip3_dual_NM	20180817_NM_trial_016	sleep	Gp	0.000155551234687925
ip3_dual	ip3_dual_NM	20180817_NM_trial_016	sleep	AS	0
ip3_dual	ip3_dual_NM	20180817_NM_trial_017	sleep	Gp	0.000159872102318145
ip3_dual	ip3_dual_NM	20180817_NM_trial_017	sleep	AS	0
ip3_dual	ip3_dual_NM	20180817_NM_trial_018	sleep	Gp	0.000135135135135135
ip3_dual	ip3_dual_NM	20180817_NM_trial_018	sleep	AS	0
ip3_dual	ip3_dual_NM	20180817_NM_trial_019	sleep	Gp	5.941770647653e-05
ip3_dual	ip3_dual_NM	20180817_NM_trial_019	sleep	AS	0.00196078431372549
ip3_dual	ip3_dual_NM	20180817_NM_trial_020	sleep	Gp	0
ip3_dual	ip3_dual_NM	20180817_NM_trial_020	sleep	AS	0
ip3_dual	ip3_dual_NM	20180817_NM_trial_021	sleep	Gp	0
ip3_dual	ip3_dual_NM	20180817_NM_trial_021	sleep	AS	0
ip3_dual	ip3_dual_NM	20180817_NM_trial_021	sleep	NS	0.00961538461538462
ip3_dual	ip3_dual_NM	20180817_NM_trial_022	sleep	Gp	0.000173010380622837
ip3_dual	ip3_dual_NM	20180817_NM_trial_022	sleep	AS	0
ip3_dual	ip3_dual_NM	20180817_NM_trial_023	sleep	Gp	0.000612745098039216
ip3_dual	ip3_dual_NM	20180817_NM_trial_023	sleep	AS	0
ip3_dual	ip3_dual_NM	20180821_NM_trial_001	wake	Gp	0.000309526336269412
ip3_dual	ip3_dual_NM	20180821_NM_trial_001	wake	AS	0.000179083094555874
ip3_dual	ip3_dual_NM	20180821_NM_trial_002	wake	Gp	7.50450270162097e-05
ip3_dual	ip3_dual_NM	20180821_NM_trial_002	wake	AS	0
ip3_dual	ip3_dual_NM	20180821_NM_trial_003	wake	Gp	0.00039725692089772
ip3_dual	ip3_dual_NM	20180821_NM_trial_003	wake	AS	0
ip3_dual	ip3_dual_NM	20180821_NM_trial_004	wake	Gp	0.000134019812595629
ip3_dual	ip3_dual_NM	20180821_NM_trial_004	wake	AS	0
ip3_dual	ip3_dual_NM	20180821_NM_trial_005	wake	Gp	0.000300543796431669
ip3_dual	ip3_dual_NM	20180821_NM_trial_005	wake	AS	0
ip3_dual	ip3_dual_NM	20180821_NM_trial_006	wake	Gp	1.69842052552528e-05
ip3_dual	ip3_dual_NM	20180821_NM_trial_006	wake	AS	0.000134567164714695
ip3_dual	ip3_dual_NM	20180821_NM_trial_006	wake	NS	0.0104379264097032
ip3_dual	ip3_dual_NM	20180821_NM_trial_007	wake	Gp	0
ip3_dual	ip3_dual_NM	20180821_NM_trial_007	wake	AS	0
ip3_dual	ip3_dual_NM	20180821_NM_trial_007	wake	NS	0.0112135651958661
ip3_dual	ip3_dual_NM	20180821_NM_trial_008	wake	Gp	0.000249314167343168
ip3_dual	ip3_dual_NM	20180821_NM_trial_008	wake	AS	0
ip3_dual	ip3_dual_NM	20180821_NM_trial_009	wake	Gp	0.000133917212379307
ip3_dual	ip3_dual_NM	20180821_NM_trial_009	wake	AS	0
ip3_dual	ip3_dual_NM	20180821_NM_trial_010	sleep	Gp	0.00014336917562724
ip3_dual	ip3_dual_NM	20180821_NM_trial_010	sleep	AS	0
ip3_dual	ip3_dual_NM	20180821_NM_trial_011	sleep	Gp	0.000258397932816537
ip3_dual	ip3_dual_NM	20180821_NM_trial_011	sleep	AS	0
ip3_dual	ip3_dual_NM	20180821_NM_trial_011	sleep	NS	0.0116666666666667
ip3_dual	ip3_dual_NM	20180821_NM_trial_012	sleep	Gp	0.000193798449612403
ip3_dual	ip3_dual_NM	20180821_NM_trial_012	sleep	AS	0
ip3_dual	ip3_dual_NM	20180821_NM_trial_012	sleep	NS	0.00821428571428571
ip3_dual	ip3_dual_NM	20180821_NM_trial_014	sleep	Gp	0.000307219662058372
ip3_dual	ip3_dual_NM	20180821_NM_trial_014	sleep	AS	0
ip3_dual	ip3_dual_NM	20180821_NM_trial_015	sleep	Gp	0.000659657802514945
ip3_dual	ip3_dual_NM	20180821_NM_trial_015	sleep	AS	0.000303030303030303
ip3_dual	ip3_dual_NM	20180821_NM_trial_016	sleep	Gp	0
ip3_dual	ip3_dual_NM	20180821_NM_trial_016	sleep	AS	0
ip3_dual	ip3_dual_NM	20180821_NM_trial_016	sleep	NS	0.0116279069767442
ip3_dual	ip3_dual_NM	20180902_NM_trial_002	wake	Gp	4.8639867180736e-05
ip3_dual	ip3_dual_NM	20180902_NM_trial_002	wake	AS	0
ip3_dual	ip3_dual_NM	20180902_NM_trial_002	wake	NS	0.0208962273838129
ip3_dual	ip3_dual_NM	20180902_NM_trial_003	wake	Gp	2.03243082113593e-05
ip3_dual	ip3_dual_NM	20180902_NM_trial_003	wake	AS	0
ip3_dual	ip3_dual_NM	20180902_NM_trial_003	wake	NS	0.0199523117822786
ip3_dual	ip3_dual_NM	20180902_NM_trial_004	wake	Gp	0.000193267733254022
ip3_dual	ip3_dual_NM	20180902_NM_trial_004	wake	AS	0
ip3_dual	ip3_dual_NM	20180902_NM_trial_005	wake	Gp	0.000538110742103633
ip3_dual	ip3_dual_NM	20180902_NM_trial_005	wake	AS	0
ip3_dual	ip3_dual_NM	20180902_NM_trial_006	wake	Gp	8.7132681290435e-05
ip3_dual	ip3_dual_NM	20180902_NM_trial_006	wake	AS	0
ip3_dual	ip3_dual_NM	20180902_NM_trial_009	sleep	Gp	0
ip3_dual	ip3_dual_NM	20180902_NM_trial_009	sleep	AS	0
ip3_dual	ip3_dual_NM	20180902_NM_trial_010	sleep	Gp	0.000275678916765643
ip3_dual	ip3_dual_NM	20180902_NM_trial_010	sleep	AS	0
ip3_dual	ip3_dual_NM	20180902_NM_trial_011	sleep	Gp	0.000656275635767022
ip3_dual	ip3_dual_NM	20180902_NM_trial_011	sleep	AS	0
ip3_dual	ip3_dual_NM	20180902_NM_trial_012	sleep	Gp	0.000290458440238176
ip3_dual	ip3_dual_NM	20180902_NM_trial_012	sleep	AS	0
ip3_dual	ip3_dual_NM	20180902_NM_trial_013	sleep	Gp	0
ip3_dual	ip3_dual_NM	20180902_NM_trial_013	sleep	AS	0
ip3_dual	ip3_dual_NM	20180902_NM_trial_013	sleep	NS	0.00862745098039216
ip3_dual	ip3_dual_NM	20180902_NM_trial_014	sleep	Gp	0
ip3_dual	ip3_dual_NM	20180902_NM_trial_014	sleep	AS	0
ip3_dual	ip3_dual_NM	20180902_NM_trial_014	sleep	NS	0.00741372575592102
ip3_dual	ip3_dual_NM	20180902_NM_trial_015	sleep	Gp	0
ip3_dual	ip3_dual_NM	20180902_NM_trial_015	sleep	AS	0
ip3_dual	ip3_dual_NM	20180902_NM_trial_015	sleep	NS	0.00643776824034335
ip3_dual	ip3_dual_NM	20180902_NM_trial_017	sleep	Gp	0
ip3_dual	ip3_dual_NM	20180902_NM_trial_017	sleep	AS	0
ip3_dual	ip3_dual_NM	20180902_NM_trial_018	sleep	AS	0
ip3_dual	ip3_dual_NM	20180902_NM_trial_019	sleep	AS	0
ip3_dual	ip3_dual_NM	20180902_NM_trial_020	sleep	AS	0
ip3_dual	ip3_dual_NM	20180902_NM_trial_021	sleep	Gp	0
ip3_dual	ip3_dual_NM	20180902_NM_trial_021	sleep	AS	0
ip3_dual	ip3_dual_NM	20180902_NM_trial_021	sleep	NS	0.00280898876404494
ip3_dual	ip3_dual_NM	20180907_NM_trial_002	wake	Gp	6.63606702427695e-05
ip3_dual	ip3_dual_NM	20180907_NM_trial_002	wake	AS	0
ip3_dual	ip3_dual_NM	20180907_NM_trial_003	wake	Gp	0.000143010368251698
ip3_dual	ip3_dual_NM	20180907_NM_trial_003	wake	AS	0
ip3_dual	ip3_dual_NM	20180907_NM_trial_004	wake	Gp	5.47977483605199e-05
ip3_dual	ip3_dual_NM	20180907_NM_trial_004	wake	AS	0
ip3_dual	ip3_dual_NM	20180907_NM_trial_004	wake	NS	0.00853979646818417
ip3_dual	ip3_dual_NM	20180907_NM_trial_005	wake	Gp	0
ip3_dual	ip3_dual_NM	20180907_NM_trial_005	wake	AS	0.000209222529081932
ip3_dual	ip3_dual_NM	20180907_NM_trial_005	wake	NS	0.0248556364549335
ip3_dual	ip3_dual_NM	20180907_NM_trial_006	wake	Gp	0
ip3_dual	ip3_dual_NM	20180907_NM_trial_006	wake	AS	0
ip3_dual	ip3_dual_NM	20180907_NM_trial_006	wake	NS	0.0110515147942945
ip3_dual	ip3_dual_NM	20180907_NM_trial_008	wake	Gp	0.000158848664876972
ip3_dual	ip3_dual_NM	20180907_NM_trial_008	wake	AS	0
ip3_dual	ip3_dual_NM	20180907_NM_trial_009	wake	Gp	0.000248050324449824
ip3_dual	ip3_dual_NM	20180907_NM_trial_009	wake	AS	0
ip3_dual	ip3_dual_NM	20180907_NM_trial_011	wake	Gp	0.000545671160369723
ip3_dual	ip3_dual_NM	20180907_NM_trial_011	wake	AS	9.93660446352272e-05
ip3_dual	ip3_dual_NM	20180907_NM_trial_013	wake	Gp	0.001050312993272
ip3_dual	ip3_dual_NM	20180907_NM_trial_013	wake	AS	0
ip3_dual	ip3_dual_NM	20180907_NM_trial_015	sleep	Gp	0.00095952023988006
ip3_dual	ip3_dual_NM	20180907_NM_trial_015	sleep	AS	0
ip3_dual	ip3_dual_NM	20180907_NM_trial_018	sleep	Gp	0.000462962962962963
ip3_dual	ip3_dual_NM	20180907_NM_trial_018	sleep	AS	0
ip3_dual	ip3_dual_NM	20180907_NM_trial_019	sleep	Gp	0.000391512019418996
ip3_dual	ip3_dual_NM	20180907_NM_trial_019	sleep	AS	0.000229568411386593
ip3_dual	ip3_dual_NM	20180907_NM_trial_021	sleep	Gp	7.16152827013285e-05
ip3_dual	ip3_dual_NM	20180907_NM_trial_021	sleep	AS	0
ip3_dual	ip3_dual_NM	20180907_NM_trial_021	sleep	NS	0.00634165675782798
ip3_dual	ip3_dual_NM	20180907_NM_trial_022	sleep	Gp	0
ip3_dual	ip3_dual_NM	20180907_NM_trial_022	sleep	AS	0
ip3_dual	ip3_dual_NM	20180907_NM_trial_022	sleep	NS	0.00539168332846584
ip3_dual	ip3_dual_NM	20180907_NM_trial_024	sleep	Gp	0.000158730158730159
ip3_dual	ip3_dual_NM	20180907_NM_trial_024	sleep	AS	0
ip3_dual	ip3_dual_NM	20180907_NM_trial_025	sleep	Gp	0.000102040816326531
ip3_dual	ip3_dual_NM	20180907_NM_trial_025	sleep	AS	0
ip3_dual	ip3_dual_NM	20180907_NM_trial_027	sleep	Gp	0.000672514619883041
ip3_dual	ip3_dual_NM	20180907_NM_trial_027	sleep	AS	0.000177777777777778
ip3_dual	ip3_dual_NM	20180907_NM_trial_028	sleep	Gp	0.000153565797825508
ip3_dual	ip3_dual_NM	20180907_NM_trial_028	sleep	AS	0
ip3_dual	ip3_dual_NM	20180907_NM_trial_028	sleep	NS	0.00601977927475993
ip3_dual	ip3_dual_NM	20180907_NM_trial_029	sleep	Gp	0
ip3_dual	ip3_dual_NM	20180907_NM_trial_029	sleep	AS	0
ip3_dual	ip3_dual_NM	20180907_NM_trial_029	sleep	NS	0.00395200114967306
ip3_dual	ip3_dual_NM	20180907_NM_trial_030	sleep	Gp	0.000144839373135193
ip3_dual	ip3_dual_NM	20180907_NM_trial_030	sleep	AS	0.000846166864105602
ip3_dual	ip3_dual_TR	20180819_TR_trial_001	wake	Gp	0.0015330565314596
ip3_dual	ip3_dual_TR	20180819_TR_trial_001	wake	AS	7.9846694346854e-05
ip3_dual	ip3_dual_TR	20180819_TR_trial_001	wake	NS	0.000660800229077413
ip3_dual	ip3_dual_TR	20180819_TR_trial_006	wake	Gp	0.00100684135794501
ip3_dual	ip3_dual_TR	20180819_TR_trial_006	wake	AS	0.000227792162430998
ip3_dual	ip3_dual_TR	20180819_TR_trial_007	wake	Gp	0
ip3_dual	ip3_dual_TR	20180819_TR_trial_007	wake	AS	0
ip3_dual	ip3_dual_TR	20180819_TR_trial_007	wake	NS	0.00159493670886076
ip3_dual	ip3_dual_TR	20180819_TR_trial_008	wake	Gp	0
ip3_dual	ip3_dual_TR	20180819_TR_trial_008	wake	AS	0
ip3_dual	ip3_dual_TR	20180819_TR_trial_008	wake	NS	0.00183116812127617
ip3_dual	ip3_dual_TR	20180819_TR_trial_009	wake	Gp	0.0014861539985799
ip3_dual	ip3_dual_TR	20180819_TR_trial_009	wake	AS	0.00094948727687049
ip3_dual	ip3_dual_TR	20180819_TR_trial_009	wake	NS	0.00207160860408107
ip3_dual	ip3_dual_TR	20180819_TR_trial_011	wake	Gp	0.000516179085987615
ip3_dual	ip3_dual_TR	20180819_TR_trial_011	wake	AS	0
ip3_dual	ip3_dual_TR	20180819_TR_trial_011	wake	NS	0.00211633425254922
ip3_dual	ip3_dual_TR	20180819_TR_trial_012	wake	Gp	0.00261419922949917
ip3_dual	ip3_dual_TR	20180819_TR_trial_012	wake	AS	0
ip3_dual	ip3_dual_TR	20180819_TR_trial_013	wake	Gp	0.00311906428071579
ip3_dual	ip3_dual_TR	20180819_TR_trial_013	wake	AS	0.000199940017994602
ip3_dual	ip3_dual_TR	20180828_TR_trial_001	wake	Gp	0.00222376373671965
ip3_dual	ip3_dual_TR	20180828_TR_trial_001	wake	AS	0.000167461176917151
ip3_dual	ip3_dual_TR	20180828_TR_trial_001	wake	NS	0.00191292190555361
ip3_dual	ip3_dual_TR	20180828_TR_trial_002	wake	Gp	0.00300738082616319
ip3_dual	ip3_dual_TR	20180828_TR_trial_002	wake	AS	0
ip3_dual	ip3_dual_TR	20180828_TR_trial_003	wake	Gp	0.00203454068790727
ip3_dual	ip3_dual_TR	20180828_TR_trial_003	wake	AS	0.000137020087144775
ip3_dual	ip3_dual_TR	20180828_TR_trial_003	wake	NS	0.00767312488010742
ip3_dual	ip3_dual_TR	20180828_TR_trial_004	wake	Gp	0.0010156321899528
ip3_dual	ip3_dual_TR	20180828_TR_trial_004	wake	AS	7.55972180223768e-05
ip3_dual	ip3_dual_TR	20180828_TR_trial_004	wake	NS	0.00151194436044754
ip3_dual	ip3_dual_TR	20180828_TR_trial_005	wake	Gp	0.000607407332418848
ip3_dual	ip3_dual_TR	20180828_TR_trial_005	wake	AS	0
ip3_dual	ip3_dual_TR	20180828_TR_trial_005	wake	NS	0.00162156064636817
ip3_dual	ip3_dual_TR	20180828_TR_trial_006	wake	Gp	0.000424120685897398
ip3_dual	ip3_dual_TR	20180828_TR_trial_006	wake	AS	0.000194388647702974
ip3_dual	ip3_dual_TR	20180828_TR_trial_006	wake	NS	0.00120063576522425
ip3_dual	ip3_dual_TR	20180828_TR_trial_007	wake	Gp	0.000352299734377184
ip3_dual	ip3_dual_TR	20180828_TR_trial_007	wake	AS	0.000876936568254896
ip3_dual	ip3_dual_TR	20180828_TR_trial_007	wake	NS	0.0060735977134691
ip3_dual	ip3_dual_TR	20180828_TR_trial_008	wake	Gp	0.00152443195365727
ip3_dual	ip3_dual_TR	20180828_TR_trial_008	wake	AS	0
ip3_dual	ip3_dual_TR	20180828_TR_trial_008	wake	NS	0.0085596794973615
ip3_dual	ip3_dual_TR	20180828_TR_trial_011	sleep	Gp	0.000527871621621622
ip3_dual	ip3_dual_TR	20180828_TR_trial_011	sleep	AS	0
ip3_dual	ip3_dual_TR	20180828_TR_trial_011	sleep	NS	0.00101351351351351
ip3_dual	ip3_dual_TR	20180828_TR_trial_012	sleep	Gp	0.00158854166666667
ip3_dual	ip3_dual_TR	20180828_TR_trial_012	sleep	AS	0
ip3_dual	ip3_dual_TR	20180828_TR_trial_012	sleep	NS	0.000166666666666667
ip3_dual	ip3_dual_TR	20180828_TR_trial_013	sleep	Gp	0.00241477272727273
ip3_dual	ip3_dual_TR	20180828_TR_trial_013	sleep	AS	0
ip3_dual	ip3_dual_TR	20180828_TR_trial_013	sleep	NS	0
ip3_dual	ip3_dual_TR	20180828_TR_trial_014	sleep	Gp	0.00275297619047619
ip3_dual	ip3_dual_TR	20180828_TR_trial_014	sleep	AS	0
ip3_dual	ip3_dual_TR	20180828_TR_trial_015	sleep	Gp	0.00200892857142857
ip3_dual	ip3_dual_TR	20180828_TR_trial_015	sleep	AS	0
ip3_dual	ip3_dual_TR	20180828_TR_trial_016	sleep	Gp	0.000590153750582389
ip3_dual	ip3_dual_TR	20180828_TR_trial_016	sleep	AS	0.000236406619385343
ip3_dual	ip3_dual_TR	20180828_TR_trial_017	sleep	Gp	0.00182481751824818
ip3_dual	ip3_dual_TR	20180828_TR_trial_017	sleep	AS	0
ip3_dual	ip3_dual_TR	20180828_TR_trial_018	sleep	Gp	0.0040458811261731
ip3_dual	ip3_dual_TR	20180828_TR_trial_018	sleep	AS	0
ip3_dual	ip3_dual_TR	20180828_TR_trial_019	sleep	Gp	0.00310807628914528
ip3_dual	ip3_dual_TR	20180828_TR_trial_019	sleep	AS	0
ip3_dual	ip3_dual_TR	20180828_TR_trial_020	sleep	Gp	0.00045954045954046
ip3_dual	ip3_dual_TR	20180828_TR_trial_020	sleep	AS	0.000492307692307692
ip3_dual	ip3_dual_TR	20180906_TR_trial_001	wake	Gp	0.000546655790494168
ip3_dual	ip3_dual_TR	20180906_TR_trial_001	wake	AS	0
ip3_dual	ip3_dual_TR	20180906_TR_trial_002	wake	NS	0.00110222189563796
ip3_dual	ip3_dual_TR	20180906_TR_trial_003	wake	Gp	0.000340741624144951
ip3_dual	ip3_dual_TR	20180906_TR_trial_003	wake	AS	7.89739701794289e-05
ip3_dual	ip3_dual_TR	20180906_TR_trial_004	wake	Gp	0.00061578652733719
ip3_dual	ip3_dual_TR	20180906_TR_trial_004	wake	AS	0
ip3_dual	ip3_dual_TR	20180906_TR_trial_004	wake	NS	0.00332163110991088
ip3_dual	ip3_dual_TR	20180906_TR_trial_005	wake	Gp	0.000223268756436114
ip3_dual	ip3_dual_TR	20180906_TR_trial_005	wake	AS	0.00051597516439542
ip3_dual	ip3_dual_TR	20180906_TR_trial_005	wake	NS	0.001639654411301
ip3_dual	ip3_dual_TR	20180906_TR_trial_006	wake	Gp	3.74255698978656e-05
ip3_dual	ip3_dual_TR	20180906_TR_trial_006	wake	AS	0.00183385292499542
ip3_dual	ip3_dual_TR	20180906_TR_trial_012	sleep	Gp	0.00075187969924812
ip3_dual	ip3_dual_TR	20180906_TR_trial_012	sleep	AS	0
ip3_dual	ip3_dual_TR	20180906_TR_trial_014	sleep	Gp	0.0009196924548431
ip3_dual	ip3_dual_TR	20180906_TR_trial_014	sleep	AS	0.000196734212079481
ip3_dual	ip3_dual_TR	20180906_TR_trial_015	sleep	Gp	0.00140018066847335
ip3_dual	ip3_dual_TR	20180906_TR_trial_015	sleep	AS	0.000241545893719807
ip3_dual	ip3_dual_TR	20180906_TR_trial_016	sleep	Gp	0.00159214092140921
ip3_dual	ip3_dual_TR	20180906_TR_trial_016	sleep	AS	0.000181159420289855
ip3_dual	ip3_dual_TR	20180906_TR_trial_020	sleep	Gp	0
ip3_dual	ip3_dual_TR	20180906_TR_trial_020	sleep	AS	0
ip3_dual	ip3_dual_TR	20180906_TR_trial_020	sleep	NS	0.003955174686882
ip3_dual	ip3_dual_TR	20180906_TR_trial_021	sleep	NS	0.00921338548457193
ip3_dual	ip3_dual_TR	20180909_TR_trial_002	wake	Gp	0.000375469336670838
ip3_dual	ip3_dual_TR	20180909_TR_trial_002	wake	AS	0.00185758513931889
ip3_dual	ip3_dual_TR	20180909_TR_trial_003	wake	Gp	0.00016093233465879
ip3_dual	ip3_dual_TR	20180909_TR_trial_003	wake	AS	0.00378190986448156
ip3_dual	ip3_dual_TR	20180909_TR_trial_003	wake	NS	0.0154778162972301
ip3_dual	ip3_dual_TR	20180909_TR_trial_004	wake	Gp	0.000643760246517257
ip3_dual	ip3_dual_TR	20180909_TR_trial_004	wake	AS	0.000909311348205626
ip3_dual	ip3_dual_TR	20180909_TR_trial_007	sleep	Gp	9.36000936000936e-05
ip3_dual	ip3_dual_TR	20180909_TR_trial_007	sleep	AS	0
ip3_dual	ip3_dual_TR	20180909_TR_trial_008	sleep	Gp	0.000618429189857761
ip3_dual	ip3_dual_TR	20180909_TR_trial_008	sleep	AS	0
ip3_dual	ip3_dual_TR	20180909_TR_trial_009	sleep	Gp	0.000541125541125541
ip3_dual	ip3_dual_TR	20180909_TR_trial_009	sleep	AS	0.000115207373271889
ip3_dual	ip3_dual_TR	20180909_TR_trial_010	sleep	Gp	0
ip3_dual	ip3_dual_TR	20180909_TR_trial_010	sleep	AS	0
ip3_dual	ip3_dual_TR	20180909_TR_trial_011	sleep	Gp	0.00052472779745507
ip3_dual	ip3_dual_TR	20180909_TR_trial_011	sleep	AS	0
ip3_dual	ip3_dual_TR	20180909_TR_trial_012	sleep	Gp	0.000670091579182488
ip3_dual	ip3_dual_TR	20180909_TR_trial_012	sleep	AS	0
ip3_dual	ip3_dual_TR	20180909_TR_trial_013	sleep	Gp	0.00150262960180316
ip3_dual	ip3_dual_TR	20180909_TR_trial_013	sleep	AS	0.000199362041467305
ip3_dual	ip3_dual_TR	20180909_TR_trial_014	sleep	Gp	5.53403431101273e-05
ip3_dual	ip3_dual_TR	20180909_TR_trial_014	sleep	AS	0
ip3_dual	ip3_dual_TR	20180909_TR_trial_015	sleep	Gp	0.000413182967139802
ip3_dual	ip3_dual_TR	20180909_TR_trial_015	sleep	AS	0
ip3_dual	ip3_dual_TR	20180909_TR_trial_016	sleep	Gp	0.000225225225225225
ip3_dual	ip3_dual_TR	20180909_TR_trial_016	sleep	AS	0.000219298245614035
ip3_dual	ip3_dual_TR	20180909_TR_trial_016	sleep	NS	0.00855263157894737
ip3_dual	ip3_dual_TR	20180909_TR_trial_017	sleep	Gp	0.000654735923177652
ip3_dual	ip3_dual_TR	20180909_TR_trial_017	sleep	AS	0
ip3_dual	ip3_dual_TR	20180909_TR_trial_017	sleep	NS	0.00417000801924619
ip3_dual	ip3_dual_TR	20180911_TR_trial_001	wake	Gp	0.000364185157561067
ip3_dual	ip3_dual_TR	20180911_TR_trial_001	wake	AS	0
ip3_dual	ip3_dual_TR	20180911_TR_trial_002	wake	Gp	0.000267452592716899
ip3_dual	ip3_dual_TR	20180911_TR_trial_002	wake	AS	0.000327606290040769
ip3_dual	ip3_dual_TR	20180911_TR_trial_006	wake	Gp	3.5909565350621e-05
ip3_dual	ip3_dual_TR	20180911_TR_trial_006	wake	AS	0
ip3_dual	ip3_dual_TR	20180911_TR_trial_006	wake	NS	0.00818432476672026
ip3_dual	ip3_dual_TR	20180911_TR_trial_007	wake	Gp	0.000472003741702389
ip3_dual	ip3_dual_TR	20180911_TR_trial_007	wake	AS	0.000874398850790082
ip3_dual	ip3_dual_TR	20180911_TR_trial_008	wake	Gp	8.92893815281699e-05
ip3_dual	ip3_dual_TR	20180911_TR_trial_008	wake	AS	0.00112504620725494
ip3_dual	ip3_dual_TR	20180911_TR_trial_009	wake	Gp	0.000485985489861803
ip3_dual	ip3_dual_TR	20180911_TR_trial_009	wake	AS	0.0016178088397075
ip3_dual	ip3_dual_TR	20180911_TR_trial_010	wake	Gp	0.00050100844006526
ip3_dual	ip3_dual_TR	20180911_TR_trial_010	wake	AS	0.00109836465706615
ip3_dual	ip3_dual_TR	20180911_TR_trial_011	wake	Gp	0.000497644482781501
ip3_dual	ip3_dual_TR	20180911_TR_trial_011	wake	AS	0
ip3_dual	ip3_dual_TR	20180911_TR_trial_012	wake	Gp	0.000640488352600699
ip3_dual	ip3_dual_TR	20180911_TR_trial_012	wake	AS	0.00150463930452228
ip3_dual	ip3_dual_TR	20180911_TR_trial_016	sleep	Gp	0.000188643652141105
ip3_dual	ip3_dual_TR	20180911_TR_trial_016	sleep	AS	0
ip3_dual	ip3_dual_TR	20180911_TR_trial_019	sleep	Gp	0
ip3_dual	ip3_dual_TR	20180911_TR_trial_019	sleep	AS	0
ip3_dual	ip3_dual_TR	20180911_TR_trial_020	sleep	Gp	0.000134408602150538
ip3_dual	ip3_dual_TR	20180911_TR_trial_020	sleep	AS	0.000520833333333333
ip3_dual	ip3_dual_TR	20180911_TR_trial_021	sleep	Gp	0.000124326564442603
ip3_dual	ip3_dual_TR	20180911_TR_trial_021	sleep	AS	0
ip3_dual	ip3_dual_TR	20180911_TR_trial_023	sleep	NS	0.00188235294117647
ip3_dual	ip3_dual_TR	20180927_TR_trial_001	wake	Gp	0.000628601361969618
ip3_dual	ip3_dual_TR	20180927_TR_trial_001	wake	AS	0.000225903614457831
ip3_dual	ip3_dual_TR	20180927_TR_trial_002	wake	Gp	0.000298990711355234
ip3_dual	ip3_dual_TR	20180927_TR_trial_002	wake	AS	0
ip3_dual	ip3_dual_TR	20180927_TR_trial_002	wake	NS	0.0025652536394536
ip3_dual	ip3_dual_TR	20180927_TR_trial_003	wake	Gp	0.000265141471913943
ip3_dual	ip3_dual_TR	20180927_TR_trial_003	wake	AS	0.000445787309921244
ip3_dual	ip3_dual_TR	20180927_TR_trial_003	wake	NS	0.0012530237900489
