# Supplementary material for: Astrocytic Ca2+ signaling is reduced during sleep and is involved in the regulation of slow wave sleep
Source: Nat Commun. 2020 Jul 6;11:3240. doi: 10.1038/s41467-020-17062-2 (PMC7338360; doi:10.1038/s41467-020-17062-2)
Supplement: Supplementary file 9 — Source Data [file 41467_2020_17062_MOESM9_ESM.zip › Source Data/data sup fig 5f.xlsx]

## Sheet: Sheet1
genotype	mouse	trial	state	roa_roi	roi_group	freq
wt_dual	wt_dual_TR16	20180115_TR16_trial_007	whisking	ROA	Gp	2.2860471483548
wt_dual	wt_dual_TR16	20180115_TR16_trial_007	quiet	ROA	Gp	1.82249787747921
wt_dual	wt_dual_TR16	20180115_TR16_trial_007	locomotion	ROA	Gp	14.3121514524193
wt_dual	wt_dual_TR16	20180115_TR16_trial_008	quiet	ROA	Gp	17.2433137306553
wt_dual	wt_dual_TR16	20180115_TR16_trial_008	locomotion	ROA	Gp	12.2692988777221
wt_dual	wt_dual_TR16	20180115_TR16_trial_009	whisking	ROA	Gp	13.0975621070325
wt_dual	wt_dual_TR16	20180115_TR16_trial_009	quiet	ROA	Gp	12.714281828769
wt_dual	wt_dual_TR16	20180115_TR16_trial_009	locomotion	ROA	Gp	11.7195091410051
wt_dual	wt_dual_TR16	20180115_TR16_trial_010	whisking	ROA	Gp	7.95615187898209
wt_dual	wt_dual_TR16	20180115_TR16_trial_010	quiet	ROA	Gp	3.6907489988611
wt_dual	wt_dual_TR16	20180115_TR16_trial_010	locomotion	ROA	Gp	9.37149700963582
wt_dual	wt_dual_TR16	20180115_TR16_trial_011	whisking	ROA	Gp	NaN
wt_dual	wt_dual_TR16	20180115_TR16_trial_011	quiet	ROA	Gp	NaN
wt_dual	wt_dual_TR16	20180115_TR16_trial_011	locomotion	ROA	Gp	NaN
wt_dual	wt_dual_TR16	20180115_TR16_trial_012	whisking	ROA	Gp	6.99098145442186
wt_dual	wt_dual_TR16	20180115_TR16_trial_012	quiet	ROA	Gp	4.81123862859861
wt_dual	wt_dual_TR16	20180115_TR16_trial_012	locomotion	ROA	Gp	21.0362135409096
wt_dual	wt_dual_TR16	20180115_TR16_trial_013	whisking	ROA	Gp	14.0947864278208
wt_dual	wt_dual_TR16	20180115_TR16_trial_013	quiet	ROA	Gp	4.49580437298966
wt_dual	wt_dual_TR16	20180115_TR16_trial_013	locomotion	ROA	Gp	18.9549809914347
wt_dual	wt_dual_TR16	20180115_TR16_trial_014	whisking	ROA	Gp	5.77457904645076
wt_dual	wt_dual_TR16	20180115_TR16_trial_014	quiet	ROA	Gp	7.42526953488248
wt_dual	wt_dual_TR16	20180115_TR16_trial_014	locomotion	ROA	Gp	16.7482990610563
wt_dual	wt_dual_TR16	20180115_TR16_trial_016	whisking	ROA	Gp	3.04012067285845
wt_dual	wt_dual_TR16	20180115_TR16_trial_016	locomotion	ROA	Gp	5.5904111692471
wt_dual	wt_dual_TR16	20180115_TR16_trial_017	whisking	ROA	Gp	2.20537011659092
wt_dual	wt_dual_TR16	20180115_TR16_trial_017	quiet	ROA	Gp	1.74774535475578
wt_dual	wt_dual_TR16	20180115_TR16_trial_017	locomotion	ROA	Gp	11.3515433271711
wt_dual	wt_dual_TR15	20180116_TR15_trial_002	whisking	ROA	Gp	3.01577216931855
wt_dual	wt_dual_TR15	20180116_TR15_trial_002	quiet	ROA	Gp	4.39435797404888
wt_dual	wt_dual_TR15	20180116_TR15_trial_002	locomotion	ROA	Gp	9.53941976148449
wt_dual	wt_dual_TR15	20180116_TR15_trial_003	whisking	ROA	Gp	1.431028865802
wt_dual	wt_dual_TR15	20180116_TR15_trial_003	quiet	ROA	Gp	0.653666528599275
wt_dual	wt_dual_TR15	20180116_TR15_trial_003	locomotion	ROA	Gp	3.73434198352483
wt_dual	wt_dual_TR15	20180116_TR15_trial_005	whisking	ROA	Gp	3.37918803867049
wt_dual	wt_dual_TR15	20180116_TR15_trial_005	quiet	ROA	Gp	2.17980904599142
wt_dual	wt_dual_TR15	20180116_TR15_trial_005	locomotion	ROA	Gp	7.17750986899133
wt_dual	wt_dual_TR15	20180116_TR15_trial_006	whisking	ROA	Gp	2.33149318737833
wt_dual	wt_dual_TR15	20180116_TR15_trial_006	quiet	ROA	Gp	0.248434847541874
wt_dual	wt_dual_TR15	20180116_TR15_trial_006	locomotion	ROA	Gp	4.08507107081452
wt_dual	wt_dual_TR15	20180116_TR15_trial_017	is	ROA	Gp	1.09341522270047
wt_dual	wt_dual_TR15	20180116_TR15_trial_017	nrem	ROA	Gp	2.99363005359296
wt_dual	wt_dual_TR15	20180116_TR15_trial_018	nrem	ROA	Gp	1.47944401145543
wt_dual	wt_dual_TR15	20180116_TR15_trial_018	rem	ROA	Gp	1.24182470355802
wt_dual	wt_dual_TR15	20180116_TR15_trial_019	is	ROA	Gp	0.227611108202578
wt_dual	wt_dual_TR15	20180116_TR15_trial_019	nrem	ROA	Gp	0.438392190186514
wt_dual	wt_dual_TR15	20180116_TR15_trial_019	rem	ROA	Gp	0.230187902125099
wt_dual	wt_dual_TR15	20180116_TR15_trial_020	is	ROA	Gp	0.846995188275981
wt_dual	wt_dual_TR15	20180116_TR15_trial_020	nrem	ROA	Gp	1.53203031263576
wt_dual	wt_dual_TR15	20180116_TR15_trial_021	is	ROA	Gp	0.949118750157881
wt_dual	wt_dual_TR15	20180116_TR15_trial_021	nrem	ROA	Gp	2.44721827883633
wt_dual	wt_dual_TR15	20180116_TR15_trial_021	rem	ROA	Gp	1.0354389412474
wt_dual	wt_dual_TR16	20180117_TR16_trial_002	whisking	ROA	Gp	9.43426478743223
wt_dual	wt_dual_TR16	20180117_TR16_trial_002	quiet	ROA	Gp	2.93037721133393
wt_dual	wt_dual_TR16	20180117_TR16_trial_005	is	ROA	Gp	1.25928788959129
wt_dual	wt_dual_TR16	20180117_TR16_trial_005	nrem	ROA	Gp	2.23522679133641
wt_dual	wt_dual_TR16	20180117_TR16_trial_005	rem	ROA	Gp	1.37011454217416
wt_dual	wt_dual_TR16	20180117_TR16_trial_006	nrem	ROA	Gp	2.6470783902302
wt_dual	wt_dual_TR16	20180117_TR16_trial_007	nrem	ROA	Gp	2.26567538214422
wt_dual	wt_dual_TR16	20180117_TR16_trial_008	is	ROA	Gp	1.35501294589551
wt_dual	wt_dual_TR16	20180117_TR16_trial_008	nrem	ROA	Gp	3.01791429619344
wt_dual	wt_dual_TR16	20180117_TR16_trial_010	nrem	ROA	Gp	2.5482204122503
wt_dual	wt_dual_TR16	20180117_TR16_trial_010	rem	ROA	Gp	2.99074452929063
wt_dual	wt_dual_TR16	20180117_TR16_trial_011	is	ROA	Gp	1.26260734778333
wt_dual	wt_dual_TR16	20180117_TR16_trial_011	nrem	ROA	Gp	2.65931007444677
wt_dual	wt_dual_TR16	20180117_TR16_trial_013	is	ROA	Gp	0.86506613227205
wt_dual	wt_dual_TR16	20180117_TR16_trial_013	nrem	ROA	Gp	1.61389725316095
wt_dual	wt_dual_TR16	20180117_TR16_trial_013	rem	ROA	Gp	1.73721318160968
wt_dual	wt_dual_TR16	20180117_TR16_trial_014	is	ROA	Gp	1.40522081756084
wt_dual	wt_dual_TR16	20180117_TR16_trial_014	nrem	ROA	Gp	2.55753593026624
wt_dual	wt_dual_TR16	20180117_TR16_trial_015	is	ROA	Gp	1.95897297229082
wt_dual	wt_dual_TR16	20180117_TR16_trial_015	nrem	ROA	Gp	4.22011147490004
wt_dual	wt_dual_TR16	20180117_TR16_trial_015	rem	ROA	Gp	3.3166857928328
wt_dual	wt_dual_TR16	20180117_TR16_trial_017	is	ROA	Gp	0.169978363290918
wt_dual	wt_dual_TR16	20180117_TR16_trial_017	nrem	ROA	Gp	0.155067228074065
wt_dual	wt_dual_TR16	20180117_TR16_trial_017	rem	ROA	Gp	0.103378152049377
wt_dual	wt_dual_TR16	20180117_TR16_trial_018	is	ROA	Gp	0.151497733240513
wt_dual	wt_dual_TR16	20180117_TR16_trial_018	nrem	ROA	Gp	0.318930578325246
wt_dual	wt_dual_TR16	20180117_TR16_trial_018	rem	ROA	Gp	0.181955151507255
wt_dual	wt_dual_TR16	20180117_TR16_trial_019	is	ROA	Gp	0.627552243412408
wt_dual	wt_dual_TR16	20180117_TR16_trial_019	nrem	ROA	Gp	1.41015448738346
wt_dual	wt_dual_TR16	20180117_TR16_trial_019	rem	ROA	Gp	0.613963779203144
wt_dual	wt_dual_TR16	20180117_TR16_trial_020	is	ROA	Gp	1.30727261606071
wt_dual	wt_dual_TR16	20180117_TR16_trial_021	is	ROA	Gp	1.15980710236065
wt_dual	wt_dual_TR16	20180117_TR16_trial_021	nrem	ROA	Gp	1.6582344206511
wt_dual	wt_dual_TR16	20180117_TR16_trial_021	rem	ROA	Gp	2.55170001918511
wt_dual	wt_dual_TR16	20180117_TR16_trial_022	is	ROA	Gp	0.48827228493415
wt_dual	wt_dual_TR16	20180117_TR16_trial_022	rem	ROA	Gp	0.775917321594704
wt_dual	wt_dual_BL15	20180118_BL15_trial_008	is	ROA	Gp	0.52655068036227
wt_dual	wt_dual_BL15	20180118_BL15_trial_008	nrem	ROA	Gp	1.61917637468383
wt_dual	wt_dual_BL15	20180118_BL15_trial_010	is	ROA	Gp	0.367758134796635
wt_dual	wt_dual_BL15	20180118_BL15_trial_010	nrem	ROA	Gp	1.6731700700122
wt_dual	wt_dual_BL15	20180118_BL15_trial_010	rem	ROA	Gp	0.683900471269536
wt_dual	wt_dual_BL15	20180118_BL15_trial_013	is	ROA	Gp	0.407847367613517
wt_dual	wt_dual_BL15	20180118_BL15_trial_013	nrem	ROA	Gp	1.52665342842054
wt_dual	wt_dual_BL15	20180118_BL15_trial_013	rem	ROA	Gp	0.499941934493989
wt_dual	wt_dual_BL15	20180118_BL15_trial_014	is	ROA	Gp	0.456087392358042
wt_dual	wt_dual_BL15	20180118_BL15_trial_014	nrem	ROA	Gp	1.91968688483617
wt_dual	wt_dual_BL15	20180118_BL15_trial_014	rem	ROA	Gp	0.625775598240763
wt_dual	wt_dual_BL15	20180118_BL15_trial_019	is	ROA	Gp	0.0545207304050302
wt_dual	wt_dual_BL15	20180118_BL15_trial_019	nrem	ROA	Gp	0.952298127484288
wt_dual	wt_dual_BL15	20180118_BL15_trial_019	rem	ROA	Gp	0.139862036309738
wt_dual	wt_dual_NM16	20180119_NM16_trial_007	is	ROA	Gp	0.191531749785204
wt_dual	wt_dual_NM16	20180119_NM16_trial_007	nrem	ROA	Gp	1.02260467954775
wt_dual	wt_dual_NM16	20180119_NM16_trial_008	is	ROA	Gp	0.337265588019082
wt_dual	wt_dual_NM16	20180119_NM16_trial_008	nrem	ROA	Gp	1.18566655408518
wt_dual	wt_dual_NM16	20180119_NM16_trial_009	is	ROA	Gp	0.434138568492885
wt_dual	wt_dual_NM16	20180119_NM16_trial_009	nrem	ROA	Gp	0.909468838281623
wt_dual	wt_dual_NM16	20180119_NM16_trial_009	rem	ROA	Gp	0.978793141744107
wt_dual	wt_dual_NM16	20180119_NM16_trial_010	nrem	ROA	Gp	1.27197390127262
wt_dual	wt_dual_NM16	20180119_NM16_trial_011	is	ROA	Gp	0.604858253305718
wt_dual	wt_dual_NM16	20180119_NM16_trial_011	nrem	ROA	Gp	1.38265852748928
wt_dual	wt_dual_NM16	20180119_NM16_trial_011	rem	ROA	Gp	1.38172944737684
wt_dual	wt_dual_NM16	20180119_NM16_trial_013	is	ROA	Gp	0.494227024935939
wt_dual	wt_dual_NM16	20180119_NM16_trial_013	nrem	ROA	Gp	1.06442820561251
wt_dual	wt_dual_NM16	20180119_NM16_trial_013	rem	ROA	Gp	0.463998465499695
wt_dual	wt_dual_NM16	20180119_NM16_trial_017	nrem	ROA	Gp	0.177817135936449
wt_dual	wt_dual_TL16	20180120_TL16_trial_008	is	ROA	Gp	0.946577776938376
wt_dual	wt_dual_TL16	20180120_TL16_trial_008	nrem	ROA	Gp	2.58448633273259
wt_dual	wt_dual_TL16	20180120_TL16_trial_009	is	ROA	Gp	0.850188130785836
wt_dual	wt_dual_TL16	20180120_TL16_trial_009	nrem	ROA	Gp	1.47842269361066
wt_dual	wt_dual_TL16	20180120_TL16_trial_009	rem	ROA	Gp	1.27845677169822
wt_dual	wt_dual_TL16	20180120_TL16_trial_010	is	ROA	Gp	0.568051829318996
wt_dual	wt_dual_TL16	20180120_TL16_trial_010	nrem	ROA	Gp	0.649286391243457
wt_dual	wt_dual_TL16	20180120_TL16_trial_010	rem	ROA	Gp	0.849237823389249
wt_dual	wt_dual_TL16	20180120_TL16_trial_012	is	ROA	Gp	1.79152144251049
wt_dual	wt_dual_TL16	20180120_TL16_trial_012	rem	ROA	Gp	5.56898049560454
wt_dual	wt_dual_TL16	20180120_TL16_trial_013	is	ROA	Gp	3.94172436100243
wt_dual	wt_dual_TL16	20180120_TL16_trial_013	nrem	ROA	Gp	4.55001593998303
wt_dual	wt_dual_TL16	20180120_TL16_trial_014	nrem	ROA	Gp	8.75143325210217
wt_dual	wt_dual_TL16	20180120_TL16_trial_015	is	ROA	Gp	0.718988658370222
wt_dual	wt_dual_TL16	20180120_TL16_trial_015	nrem	ROA	Gp	1.26721732627601
wt_dual	wt_dual_TL16	20180120_TL16_trial_015	rem	ROA	Gp	0.771363527698164
wt_dual	wt_dual_TL16	20180120_TL16_trial_016	is	ROA	Gp	2.54075069935776
wt_dual	wt_dual_TL16	20180120_TL16_trial_016	rem	ROA	Gp	5.05185632987963
wt_dual	wt_dual_TL16	20180120_TL16_trial_017	is	ROA	Gp	NaN
wt_dual	wt_dual_TL16	20180120_TL16_trial_017	nrem	ROA	Gp	NaN
wt_dual	wt_dual_TL16	20180120_TL16_trial_018	is	ROA	Gp	NaN
wt_dual	wt_dual_TL16	20180120_TL16_trial_018	nrem	ROA	Gp	NaN
wt_dual	wt_dual_TL15	20180121_TL15_trial_001	whisking	ROA	Gp	10.7096646991417
wt_dual	wt_dual_TL15	20180121_TL15_trial_001	quiet	ROA	Gp	5.51740743535162
wt_dual	wt_dual_TL15	20180121_TL15_trial_001	locomotion	ROA	Gp	23.9255958662024
wt_dual	wt_dual_TL15	20180121_TL15_trial_002	whisking	ROA	Gp	7.80814418581018
wt_dual	wt_dual_TL15	20180121_TL15_trial_002	quiet	ROA	Gp	5.51110674832369
wt_dual	wt_dual_TL15	20180121_TL15_trial_002	locomotion	ROA	Gp	11.2624506670786
wt_dual	wt_dual_TL15	20180121_TL15_trial_005	whisking	ROA	Gp	9.15454482632047
wt_dual	wt_dual_TL15	20180121_TL15_trial_005	quiet	ROA	Gp	5.76590070831657
wt_dual	wt_dual_TL15	20180121_TL15_trial_005	locomotion	ROA	Gp	17.7611135122564
wt_dual	wt_dual_TL15	20180121_TL15_trial_009	whisking	ROA	Gp	6.27784879560152
wt_dual	wt_dual_TL15	20180121_TL15_trial_009	quiet	ROA	Gp	8.38790383764422
wt_dual	wt_dual_TL15	20180121_TL15_trial_009	locomotion	ROA	Gp	13.7428223733585
wt_dual	wt_dual_TL15	20180121_TL15_trial_012	whisking	ROA	Gp	2.08283474544824
wt_dual	wt_dual_TL15	20180121_TL15_trial_012	quiet	ROA	Gp	1.8601250824777
wt_dual	wt_dual_TL15	20180121_TL15_trial_012	locomotion	ROA	Gp	7.20807085246429
wt_dual	wt_dual_TL15	20180121_TL15_trial_014	whisking	ROA	Gp	5.6788384779369
wt_dual	wt_dual_TL15	20180121_TL15_trial_014	locomotion	ROA	Gp	9.56184886171275
wt_dual	wt_dual_TL15	20180121_TL15_trial_016	whisking	ROA	Gp	5.60962483450199
wt_dual	wt_dual_TL15	20180121_TL15_trial_016	quiet	ROA	Gp	4.18395035758792
wt_dual	wt_dual_TL15	20180121_TL15_trial_016	locomotion	ROA	Gp	9.26466836758802
wt_dual	wt_dual_TL15	20180121_TL15_trial_017	whisking	ROA	Gp	6.44060284697074
wt_dual	wt_dual_TL15	20180121_TL15_trial_017	quiet	ROA	Gp	3.8310967469416
wt_dual	wt_dual_TL15	20180121_TL15_trial_017	locomotion	ROA	Gp	7.60854919989331
wt_dual	wt_dual_TL15	20180121_TL15_trial_018	whisking	ROA	Gp	2.41635339008084
wt_dual	wt_dual_TL15	20180121_TL15_trial_018	quiet	ROA	Gp	2.36166856127105
wt_dual	wt_dual_TL15	20180121_TL15_trial_018	locomotion	ROA	Gp	15.7240160121057
wt_dual	wt_dual_TL15	20180121_TL15_trial_019	whisking	ROA	Gp	8.63910372859342
wt_dual	wt_dual_TL15	20180121_TL15_trial_019	quiet	ROA	Gp	7.8083182567874
wt_dual	wt_dual_TL15	20180121_TL15_trial_019	locomotion	ROA	Gp	15.0851855497532
wt_dual	wt_dual_TR15	20180130_TR15_trial_003	whisking	ROA	Gp	6.40200055078292
wt_dual	wt_dual_TR15	20180130_TR15_trial_003	quiet	ROA	Gp	5.52543003392438
wt_dual	wt_dual_TR15	20180130_TR15_trial_003	locomotion	ROA	Gp	18.5795428195023
wt_dual	wt_dual_TR15	20180130_TR15_trial_004	whisking	ROA	Gp	7.27116709828155
wt_dual	wt_dual_TR15	20180130_TR15_trial_004	quiet	ROA	Gp	4.14464936958646
wt_dual	wt_dual_TR15	20180130_TR15_trial_004	locomotion	ROA	Gp	36.5558159963479
wt_dual	wt_dual_TR15	20180130_TR15_trial_005	whisking	ROA	Gp	5.05436049507194
wt_dual	wt_dual_TR15	20180130_TR15_trial_005	quiet	ROA	Gp	2.33097866676747
wt_dual	wt_dual_TR15	20180130_TR15_trial_005	locomotion	ROA	Gp	16.7824990642122
wt_dual	wt_dual_TR15	20180130_TR15_trial_006	whisking	ROA	Gp	7.06718711225657
wt_dual	wt_dual_TR15	20180130_TR15_trial_006	quiet	ROA	Gp	3.54510199684564
wt_dual	wt_dual_TR15	20180130_TR15_trial_006	locomotion	ROA	Gp	31.1354173095312
wt_dual	wt_dual_TR15	20180130_TR15_trial_007	whisking	ROA	Gp	9.27501524187857
wt_dual	wt_dual_TR15	20180130_TR15_trial_007	quiet	ROA	Gp	4.45240975032031
wt_dual	wt_dual_TR15	20180130_TR15_trial_007	locomotion	ROA	Gp	27.0107485299262
wt_dual	wt_dual_TR15	20180130_TR15_trial_008	whisking	ROA	Gp	4.59223824323871
wt_dual	wt_dual_TR15	20180130_TR15_trial_008	quiet	ROA	Gp	2.29886399418094
wt_dual	wt_dual_TR15	20180130_TR15_trial_008	locomotion	ROA	Gp	12.3463310213958
wt_dual	wt_dual_TR15	20180130_TR15_trial_010	whisking	ROA	Gp	1.81236314146629
wt_dual	wt_dual_TR15	20180130_TR15_trial_010	quiet	ROA	Gp	1.36250794322295
wt_dual	wt_dual_TR15	20180130_TR15_trial_010	locomotion	ROA	Gp	18.3488139501761
wt_dual	wt_dual_TL15	20180202_TL15_trial_009	is	ROA	Gp	0.333255540037407
wt_dual	wt_dual_TL15	20180202_TL15_trial_009	nrem	ROA	Gp	1.49741452418369
wt_dual	wt_dual_TL15	20180202_TL15_trial_009	rem	ROA	Gp	0.742389532748152
wt_dual	wt_dual_TL15	20180202_TL15_trial_010	is	ROA	Gp	NaN
wt_dual	wt_dual_TL15	20180202_TL15_trial_010	nrem	ROA	Gp	NaN
wt_dual	wt_dual_TL15	20180202_TL15_trial_017	nrem	ROA	Gp	0.6156593117955
wt_dual	wt_dual_TL15	20180202_TL15_trial_018	is	ROA	Gp	0.461731437761399
wt_dual	wt_dual_TL15	20180202_TL15_trial_019	is	ROA	Gp	0.0288428073334745
wt_dual	wt_dual_TL15	20180202_TL15_trial_019	nrem	ROA	Gp	0.69218927199785
wt_dual	wt_dual_TL15	20180202_TL15_trial_019	rem	ROA	Gp	1.03212494173493
wt_dual	wt_dual_TL15	20180202_TL15_trial_020	is	ROA	Gp	0.212539265699998
wt_dual	wt_dual_TL15	20180202_TL15_trial_020	nrem	ROA	Gp	0.237394035553159
wt_dual	wt_dual_TL15	20180202_TL15_trial_021	is	ROA	Gp	0.142404384350039
wt_dual	wt_dual_TL15	20180202_TL15_trial_021	rem	ROA	Gp	0.135501314675286
wt_dual	wt_dual_TL15	20180202_TL15_trial_022	is	ROA	Gp	0.0685634653020328
wt_dual	wt_dual_TL15	20180202_TL15_trial_022	rem	ROA	Gp	0.110742001738809
wt_dual	wt_dual_TL15	20180202_TL15_trial_023	is	ROA	Gp	0.197726323414673
wt_dual	wt_dual_TL15	20180202_TL15_trial_024	is	ROA	Gp	0.275566762756588
wt_dual	wt_dual_TL15	20180202_TL15_trial_024	nrem	ROA	Gp	0.442664898406676
wt_dual	wt_dual_TL15	20180202_TL15_trial_024	rem	ROA	Gp	0.354797533454536
wt_dual	wt_dual_TL15	20180202_TL15_trial_025	is	ROA	Gp	0.160820456003205
wt_dual	wt_dual_TL15	20180202_TL15_trial_025	nrem	ROA	Gp	0.399744518192644
wt_dual	wt_dual_TL15	20180202_TL15_trial_026	nrem	ROA	Gp	0.162472102784248
wt_dual	wt_dual_TL15	20180202_TL15_trial_026	rem	ROA	Gp	0.621583176400409
wt_dual	wt_dual_TL16	20180203_TL16_trial_007	is	ROA	Gp	0.496351586628018
wt_dual	wt_dual_TL16	20180203_TL16_trial_007	nrem	ROA	Gp	1.52150138643565
wt_dual	wt_dual_TL16	20180203_TL16_trial_008	is	ROA	Gp	0.626615218665538
wt_dual	wt_dual_TL16	20180203_TL16_trial_008	nrem	ROA	Gp	0.876340835313018
wt_dual	wt_dual_TL16	20180203_TL16_trial_009	is	ROA	Gp	0.589826086870239
wt_dual	wt_dual_TL16	20180203_TL16_trial_009	nrem	ROA	Gp	2.02414470669822
wt_dual	wt_dual_TL16	20180203_TL16_trial_009	rem	ROA	Gp	1.15487004823443
wt_dual	wt_dual_TL16	20180203_TL16_trial_010	is	ROA	Gp	0.450916003711208
wt_dual	wt_dual_TL16	20180203_TL16_trial_010	nrem	ROA	Gp	2.25394474768438
wt_dual	wt_dual_TL16	20180203_TL16_trial_011	nrem	ROA	Gp	1.69404904560458
wt_dual	wt_dual_TL16	20180203_TL16_trial_012	nrem	ROA	Gp	1.53642709963807
wt_dual	wt_dual_TL16	20180203_TL16_trial_014	is	ROA	Gp	0.47918085264404
wt_dual	wt_dual_TL16	20180203_TL16_trial_014	nrem	ROA	Gp	1.19416572067208
wt_dual	wt_dual_TL16	20180203_TL16_trial_015	is	ROA	Gp	0.863793714069814
wt_dual	wt_dual_TL16	20180203_TL16_trial_016	is	ROA	Gp	0.866250433218031
wt_dual	wt_dual_TL16	20180203_TL16_trial_016	rem	ROA	Gp	1.04175680948157
wt_dual	wt_dual_TL16	20180203_TL16_trial_017	is	ROA	Gp	0.314417259334243
wt_dual	wt_dual_TL16	20180203_TL16_trial_017	nrem	ROA	Gp	1.33302219981999
wt_dual	wt_dual_TL16	20180203_TL16_trial_020	is	ROA	Gp	1.21183829134478
wt_dual	wt_dual_TL16	20180203_TL16_trial_020	nrem	ROA	Gp	2.09566656707993
wt_dual	wt_dual_TL16	20180203_TL16_trial_021	is	ROA	Gp	2.30300868201631
wt_dual	wt_dual_TL16	20180203_TL16_trial_021	nrem	ROA	Gp	2.86360947961239
wt_dual	wt_dual_TL16	20180203_TL16_trial_022	is	ROA	Gp	3.05451686915478
wt_dual	wt_dual_TL16	20180203_TL16_trial_022	nrem	ROA	Gp	3.40245309422659
wt_dual	wt_dual_TL16	20180203_TL16_trial_022	rem	ROA	Gp	8.91962176887054
wt_dual	wt_dual_TL16	20180203_TL16_trial_023	is	ROA	Gp	0.958223605406174
wt_dual	wt_dual_TL16	20180203_TL16_trial_023	nrem	ROA	Gp	2.22455142480041
wt_dual	wt_dual_TL16	20180203_TL16_trial_024	is	ROA	Gp	1.22051554846564
wt_dual	wt_dual_TL16	20180203_TL16_trial_024	nrem	ROA	Gp	2.43777649212281
wt_dual	wt_dual_TL16	20180203_TL16_trial_024	rem	ROA	Gp	2.33696523299715
wt_dual	wt_dual_TR15	20180204_TR15_trial_002	is	ROA	Gp	NaN
wt_dual	wt_dual_TR15	20180204_TR15_trial_002	nrem	ROA	Gp	NaN
wt_dual	wt_dual_TR15	20180204_TR15_trial_002	rem	ROA	Gp	NaN
wt_dual	wt_dual_TR15	20180204_TR15_trial_005	is	ROA	Gp	2.44286367715165
wt_dual	wt_dual_TR15	20180204_TR15_trial_005	nrem	ROA	Gp	2.87593938677552
wt_dual	wt_dual_TR15	20180204_TR15_trial_005	rem	ROA	Gp	3.07654542420411
wt_dual	wt_dual_TR15	20180204_TR15_trial_006	is	ROA	Gp	4.32897598129699
wt_dual	wt_dual_TR15	20180204_TR15_trial_006	nrem	ROA	Gp	7.01584576388637
wt_dual	wt_dual_TR15	20180204_TR15_trial_006	rem	ROA	Gp	5.69243298328034
wt_dual	wt_dual_TR15	20180204_TR15_trial_007	is	ROA	Gp	0.822388985415266
wt_dual	wt_dual_TR15	20180204_TR15_trial_007	nrem	ROA	Gp	1.64873788585593
wt_dual	wt_dual_TR15	20180204_TR15_trial_008	is	ROA	Gp	1.93484228618197
wt_dual	wt_dual_TR15	20180204_TR15_trial_008	nrem	ROA	Gp	2.93646376295749
wt_dual	wt_dual_TR15	20180204_TR15_trial_008	rem	ROA	Gp	3.44752872050824
wt_dual	wt_dual_TR15	20180204_TR15_trial_009	is	ROA	Gp	2.55892087421954
wt_dual	wt_dual_TR15	20180204_TR15_trial_009	nrem	ROA	Gp	8.54671149009262
wt_dual	wt_dual_TR15	20180204_TR15_trial_010	is	ROA	Gp	6.16151483808484
wt_dual	wt_dual_TR15	20180204_TR15_trial_010	nrem	ROA	Gp	7.99820236155011
wt_dual	wt_dual_TR15	20180204_TR15_trial_010	rem	ROA	Gp	5.75130109641033
wt_dual	wt_dual_TR15	20180204_TR15_trial_011	is	ROA	Gp	0.185878801583447
wt_dual	wt_dual_TR15	20180204_TR15_trial_011	nrem	ROA	Gp	0.195883860103854
wt_dual	wt_dual_TL15	20180205_TL15_trial_001	nrem	ROA	Gp	7.56224138140131
wt_dual	wt_dual_TL15	20180205_TL15_trial_002	is	ROA	Gp	3.36012220223285
wt_dual	wt_dual_TL15	20180205_TL15_trial_002	nrem	ROA	Gp	5.76364060257192
wt_dual	wt_dual_TL15	20180205_TL15_trial_002	rem	ROA	Gp	4.39183206904982
wt_dual	wt_dual_TL15	20180205_TL15_trial_003	nrem	ROA	Gp	4.18610412080922
wt_dual	wt_dual_TL15	20180205_TL15_trial_003	rem	ROA	Gp	7.93331346964799
wt_dual	wt_dual_TL15	20180205_TL15_trial_005	is	ROA	Gp	2.94048988413728
wt_dual	wt_dual_TL15	20180205_TL15_trial_005	nrem	ROA	Gp	4.01593172521887
wt_dual	wt_dual_TL15	20180205_TL15_trial_006	nrem	ROA	Gp	6.03726557011656
wt_dual	wt_dual_TL15	20180205_TL15_trial_006	rem	ROA	Gp	2.14987809922695
wt_dual	wt_dual_TL15	20180205_TL15_trial_010	is	ROA	Gp	3.19973094861108
wt_dual	wt_dual_TL15	20180205_TL15_trial_010	nrem	ROA	Gp	7.28446835581065
wt_dual	wt_dual_TL15	20180205_TL15_trial_011	is	ROA	Gp	4.01982319955007
wt_dual	wt_dual_TL15	20180205_TL15_trial_011	nrem	ROA	Gp	10.3359845124228
wt_dual	wt_dual_TL15	20180205_TL15_trial_012	is	ROA	Gp	6.47707938155153
wt_dual	wt_dual_TL15	20180205_TL15_trial_012	nrem	ROA	Gp	8.7416561495004
wt_dual	wt_dual_TL15	20180205_TL15_trial_012	rem	ROA	Gp	6.61669072529576
wt_dual	wt_dual_TL15	20180205_TL15_trial_013	is	ROA	Gp	3.04264944372451
wt_dual	wt_dual_TL15	20180205_TL15_trial_013	nrem	ROA	Gp	5.05924263085693
wt_dual	wt_dual_TL15	20180205_TL15_trial_013	rem	ROA	Gp	8.62136165120041
wt_dual	wt_dual_TL15	20180205_TL15_trial_018	is	ROA	Gp	1.14550082112093
wt_dual	wt_dual_TL15	20180205_TL15_trial_018	nrem	ROA	Gp	3.04679872680771
wt_dual	wt_dual_TL15	20180205_TL15_trial_018	rem	ROA	Gp	1.22208028431864
wt_dual	wt_dual_TL15	20180205_TL15_trial_019	is	ROA	Gp	1.41367384719544
wt_dual	wt_dual_TL15	20180205_TL15_trial_019	nrem	ROA	Gp	3.52622964378403
wt_dual	wt_dual_TL15	20180205_TL15_trial_019	rem	ROA	Gp	0.977900605268499
wt_dual	wt_dual_TL15	20180205_TL15_trial_020	is	ROA	Gp	1.67488686622923
wt_dual	wt_dual_TL15	20180205_TL15_trial_020	nrem	ROA	Gp	2.47741919430033
wt_dual	wt_dual_TL15	20180205_TL15_trial_020	rem	ROA	Gp	2.31463477634626
wt_dual	wt_dual_TL15	20180205_TL15_trial_021	is	ROA	Gp	1.92346034508192
wt_dual	wt_dual_TL15	20180205_TL15_trial_021	nrem	ROA	Gp	3.79406602666686
wt_dual	wt_dual_TL15	20180205_TL15_trial_021	rem	ROA	Gp	2.05567052611763
wt_dual	wt_dual_TL15	20180205_TL15_trial_022	is	ROA	Gp	2.21508721208931
wt_dual	wt_dual_TL15	20180205_TL15_trial_022	nrem	ROA	Gp	2.7496807212355
wt_dual	wt_dual_TL15	20180205_TL15_trial_023	nrem	ROA	Gp	4.24702114994232
wt_dual	wt_dual_NM16	20180208_NM16_trial_002	whisking	ROA	Gp	NaN
wt_dual	wt_dual_NM16	20180208_NM16_trial_002	quiet	ROA	Gp	NaN
wt_dual	wt_dual_NM16	20180208_NM16_trial_002	locomotion	ROA	Gp	NaN
wt_dual	wt_dual_NM16	20180208_NM16_trial_006	whisking	ROA	Gp	14.6817520704113
wt_dual	wt_dual_NM16	20180208_NM16_trial_006	quiet	ROA	Gp	13.5664341362868
wt_dual	wt_dual_NM16	20180208_NM16_trial_006	locomotion	ROA	Gp	32.6648167998648
wt_dual	wt_dual_NM16	20180208_NM16_trial_007	whisking	ROA	Gp	13.0334115166799
wt_dual	wt_dual_NM16	20180208_NM16_trial_007	quiet	ROA	Gp	8.92271820391605
wt_dual	wt_dual_NM16	20180208_NM16_trial_007	locomotion	ROA	Gp	48.8697717754236
wt_dual	wt_dual_NM16	20180208_NM16_trial_009	whisking	ROA	Gp	4.29029862436456
wt_dual	wt_dual_NM16	20180208_NM16_trial_009	quiet	ROA	Gp	3.79942487209182
wt_dual	wt_dual_NM16	20180208_NM16_trial_009	locomotion	ROA	Gp	32.4811392503967
wt_dual	wt_dual_NM16	20180208_NM16_trial_010	is	ROA	Gp	1.37837548325062
wt_dual	wt_dual_NM16	20180208_NM16_trial_010	nrem	ROA	Gp	2.58541075309871
wt_dual	wt_dual_NM16	20180208_NM16_trial_010	rem	ROA	Gp	3.44852187057642
wt_dual	wt_dual_NM16	20180208_NM16_trial_011	nrem	ROA	Gp	5.40383457863321
wt_dual	wt_dual_NM16	20180208_NM16_trial_014	nrem	ROA	Gp	8.92523383690089
wt_dual	wt_dual_NM16	20180208_NM16_trial_014	rem	ROA	Gp	11.3161370799645
wt_dual	wt_dual_NM16	20180208_NM16_trial_015	nrem	ROA	Gp	11.7986088230413
wt_dual	wt_dual_NM16	20180208_NM16_trial_015	rem	ROA	Gp	10.1661017421088
wt_dual	wt_dual_NM16	20180208_NM16_trial_017	is	ROA	Gp	5.04658284771904
wt_dual	wt_dual_NM16	20180208_NM16_trial_017	nrem	ROA	Gp	6.524794008899
wt_dual	wt_dual_NM16	20180208_NM16_trial_018	is	ROA	Gp	6.5019515358659
wt_dual	wt_dual_NM16	20180208_NM16_trial_018	nrem	ROA	Gp	8.89401489752779
wt_dual	wt_dual_NM16	20180208_NM16_trial_018	rem	ROA	Gp	7.9960110649938
wt_dual	wt_dual_NM16	20180208_NM16_trial_021	is	ROA	Gp	2.92952805790252
wt_dual	wt_dual_NM16	20180208_NM16_trial_021	nrem	ROA	Gp	3.18473172165811
wt_dual	wt_dual_NM16	20180208_NM16_trial_021	rem	ROA	Gp	5.31240348566821
wt_dual	wt_dual_NM16	20180208_NM16_trial_022	is	ROA	Gp	1.799579916202
wt_dual	wt_dual_NM16	20180208_NM16_trial_022	nrem	ROA	Gp	2.9138239118465
wt_dual	wt_dual_NM16	20180208_NM16_trial_023	is	ROA	Gp	3.74807790687438
wt_dual	wt_dual_NM16	20180208_NM16_trial_023	nrem	ROA	Gp	3.7166130675061
wt_dual	wt_dual_NM16	20180208_NM16_trial_023	rem	ROA	Gp	4.35898285285561
wt_dual	wt_dual_NM16	20180208_NM16_trial_024	is	ROA	Gp	4.70464118067423
wt_dual	wt_dual_NM16	20180208_NM16_trial_024	nrem	ROA	Gp	6.40716205151253
wt_dual	wt_dual_NM16	20180208_NM16_trial_024	rem	ROA	Gp	8.4355481490687
wt_dual	wt_dual_TR16	20180210_TR16_trial_004	is	ROA	Gp	8.96067389519214
wt_dual	wt_dual_TR16	20180210_TR16_trial_004	nrem	ROA	Gp	16.9052728468396
wt_dual	wt_dual_TR16	20180210_TR16_trial_004	rem	ROA	Gp	10.9263565478312
wt_dual	wt_dual_TR16	20180210_TR16_trial_005	is	ROA	Gp	2.25167995953794
wt_dual	wt_dual_TR16	20180210_TR16_trial_005	nrem	ROA	Gp	5.03787978309415
wt_dual	wt_dual_TR16	20180210_TR16_trial_006	is	ROA	Gp	0.839220155568651
wt_dual	wt_dual_TR16	20180210_TR16_trial_006	rem	ROA	Gp	0.845759288384621
wt_dual	wt_dual_TR16	20180210_TR16_trial_007	is	ROA	Gp	1.67101433119151
wt_dual	wt_dual_TR16	20180210_TR16_trial_007	nrem	ROA	Gp	4.1067585249259
wt_dual	wt_dual_TR16	20180210_TR16_trial_009	is	ROA	Gp	2.86819473953361
wt_dual	wt_dual_TR16	20180210_TR16_trial_009	nrem	ROA	Gp	12.7445966505939
wt_dual	wt_dual_TR16	20180210_TR16_trial_010	is	ROA	Gp	4.60289047584929
wt_dual	wt_dual_TR16	20180210_TR16_trial_010	nrem	ROA	Gp	8.83372875355063
wt_dual	wt_dual_TR16	20180210_TR16_trial_010	rem	ROA	Gp	5.37292025793371
wt_dual	wt_dual_TR16	20180210_TR16_trial_016	is	ROA	Gp	2.04617531260373
wt_dual	wt_dual_TR16	20180210_TR16_trial_018	is	ROA	Gp	4.39433610719332
wt_dual	wt_dual_TR16	20180210_TR16_trial_018	rem	ROA	Gp	4.10599245194749
wt_dual	wt_dual_TR16	20180210_TR16_trial_019	is	ROA	Gp	0.548160058460913
wt_dual	wt_dual_TR16	20180210_TR16_trial_019	nrem	ROA	Gp	1.44151082332811
wt_dual	wt_dual_TR16	20180210_TR16_trial_019	rem	ROA	Gp	0.526025939485356
wt_dual	wt_dual_TR16	20180210_TR16_trial_020	is	ROA	Gp	0.927910600947468
wt_dual	wt_dual_TR16	20180210_TR16_trial_020	rem	ROA	Gp	0.974990730568127
wt_dual	wt_dual_TL16	20180211_TL16_trial_005	is	ROA	Gp	1.71844226177557
wt_dual	wt_dual_TL16	20180211_TL16_trial_005	nrem	ROA	Gp	4.95340852113988
wt_dual	wt_dual_TL16	20180211_TL16_trial_005	rem	ROA	Gp	2.41734594027362
wt_dual	wt_dual_TL16	20180211_TL16_trial_006	is	ROA	Gp	1.87061184499167
wt_dual	wt_dual_TL16	20180211_TL16_trial_006	nrem	ROA	Gp	2.97985385405296
wt_dual	wt_dual_TL16	20180211_TL16_trial_006	rem	ROA	Gp	1.62553081261665
wt_dual	wt_dual_TL16	20180211_TL16_trial_009	is	ROA	Gp	5.57126405689146
wt_dual	wt_dual_TL16	20180211_TL16_trial_009	nrem	ROA	Gp	9.28651839724973
wt_dual	wt_dual_TL16	20180211_TL16_trial_009	rem	ROA	Gp	9.19575945493867
wt_dual	wt_dual_TL16	20180211_TL16_trial_011	is	ROA	Gp	NaN
wt_dual	wt_dual_TL16	20180211_TL16_trial_011	nrem	ROA	Gp	NaN
wt_dual	wt_dual_TL16	20180211_TL16_trial_012	rem	ROA	Gp	NaN
wt_dual	wt_dual_TL16	20180211_TL16_trial_013	is	ROA	Gp	12.2601017929769
wt_dual	wt_dual_TL16	20180211_TL16_trial_013	nrem	ROA	Gp	12.8157329735389
wt_dual	wt_dual_TL16	20180211_TL16_trial_013	rem	ROA	Gp	23.2872468831016
wt_dual	wt_dual_TL16	20180211_TL16_trial_015	is	ROA	Gp	0.271603931558238
wt_dual	wt_dual_TL16	20180211_TL16_trial_015	nrem	ROA	Gp	0.470098689060056
wt_dual	wt_dual_TL15	20180214_TL15_trial_008	nrem	ROA	Gp	4.57140735434678
wt_dual	wt_dual_TL15	20180214_TL15_trial_008	rem	ROA	Gp	1.43242928960008
wt_dual	wt_dual_TL15	20180214_TL15_trial_015	is	ROA	Gp	NaN
wt_dual	wt_dual_TL15	20180214_TL15_trial_015	rem	ROA	Gp	NaN
wt_dual	wt_dual_TL15	20180214_TL15_trial_016	is	ROA	Gp	5.87086051286054
wt_dual	wt_dual_TL15	20180214_TL15_trial_016	nrem	ROA	Gp	13.9564343725031
wt_dual	wt_dual_TL15	20180214_TL15_trial_017	is	ROA	Gp	10.7497805670285
wt_dual	wt_dual_TL15	20180214_TL15_trial_017	nrem	ROA	Gp	11.9782612705952
wt_dual	wt_dual_TL15	20180214_TL15_trial_017	rem	ROA	Gp	11.2371394431073
wt_dual	wt_dual_TL15	20180214_TL15_trial_021	is	ROA	Gp	3.7974246815166
wt_dual	wt_dual_TL15	20180214_TL15_trial_021	nrem	ROA	Gp	3.23305982105845
wt_dual	wt_dual_TL15	20180214_TL15_trial_021	rem	ROA	Gp	1.66462345772853
wt_dual	wt_dual_BL15	20180215_BL15_trial_013	is	ROA	Gp	2.22341214946471
wt_dual	wt_dual_BL15	20180215_BL15_trial_013	nrem	ROA	Gp	4.88111301457218
wt_dual	wt_dual_BL15	20180215_BL15_trial_013	rem	ROA	Gp	3.53982924406007
wt_dual	wt_dual_TR15	20180221_TR15_trial_003	is	ROA	Gp	0.819504550259023
wt_dual	wt_dual_TR15	20180221_TR15_trial_003	nrem	ROA	Gp	1.69938255609548
wt_dual	wt_dual_TR15	20180221_TR15_trial_003	rem	ROA	Gp	0.633998401064252
wt_dual	wt_dual_TR15	20180221_TR15_trial_004	is	ROA	Gp	0.944652855575822
wt_dual	wt_dual_TR15	20180221_TR15_trial_004	rem	ROA	Gp	1.96275620601756
wt_dual	wt_dual_NM16	20180222_NM16_1_trial_002	nrem	ROA	Gp	5.28558561350412
wt_dual	wt_dual_NM16	20180222_NM16_1_trial_002	rem	ROA	Gp	1.76306058860667
wt_dual	wt_dual_NM16	20180222_NM16_1_trial_003	nrem	ROA	Gp	1.44262547306621
wt_dual	wt_dual_NM16	20180222_NM16_1_trial_004	is	ROA	Gp	1.87944481558377
wt_dual	wt_dual_NM16	20180222_NM16_1_trial_004	nrem	ROA	Gp	6.62458267071776
wt_dual	wt_dual_NM16	20180222_NM16_1_trial_004	rem	ROA	Gp	4.09252014458878
wt_dual	wt_dual_NM16	20180222_NM16_1_trial_005	is	ROA	Gp	0.498963312742361
wt_dual	wt_dual_NM16	20180222_NM16_1_trial_005	nrem	ROA	Gp	1.2251982742876
wt_dual	wt_dual_NM16	20180222_NM16_1_trial_006	is	ROA	Gp	1.13500331074311
wt_dual	wt_dual_NM16	20180222_NM16_1_trial_006	nrem	ROA	Gp	1.1990116644601
wt_dual	wt_dual_NM16	20180222_NM16_1_trial_006	rem	ROA	Gp	1.20796780929088
wt_dual	wt_dual_NM16	20180222_NM16_2_trial_001	is	ROA	Gp	3.39586856495226
wt_dual	wt_dual_NM16	20180222_NM16_2_trial_001	nrem	ROA	Gp	8.21278663081771
wt_dual	wt_dual_NM16	20180222_NM16_2_trial_001	rem	ROA	Gp	2.75023822257028
wt_dual	wt_dual_NM16	20180222_NM16_2_trial_002	is	ROA	Gp	4.87799111600907
wt_dual	wt_dual_NM16	20180222_NM16_2_trial_002	nrem	ROA	Gp	7.05043801067326
wt_dual	wt_dual_NM16	20180222_NM16_2_trial_003	is	ROA	Gp	6.97631378959711
wt_dual	wt_dual_NM16	20180222_NM16_2_trial_003	nrem	ROA	Gp	12.3199578388684
wt_dual	wt_dual_NM16	20180222_NM16_2_trial_004	is	ROA	Gp	10.3902986611799
wt_dual	wt_dual_NM16	20180222_NM16_2_trial_004	nrem	ROA	Gp	10.8748972574509
wt_dual	wt_dual_NM16	20180222_NM16_2_trial_004	rem	ROA	Gp	6.87596192384766
wt_dual	wt_dual_NM16	20180225_NM16_trial_001	whisking	ROA	Gp	19.8635304994468
wt_dual	wt_dual_NM16	20180225_NM16_trial_001	quiet	ROA	Gp	21.5634341864234
wt_dual	wt_dual_NM16	20180225_NM16_trial_001	locomotion	ROA	Gp	28.8914334723012
wt_dual	wt_dual_NM16	20180225_NM16_trial_002	whisking	ROA	Gp	NaN
wt_dual	wt_dual_NM16	20180225_NM16_trial_002	quiet	ROA	Gp	NaN
wt_dual	wt_dual_NM16	20180225_NM16_trial_003	whisking	ROA	Gp	18.2679248293009
wt_dual	wt_dual_NM16	20180225_NM16_trial_003	quiet	ROA	Gp	10.9025180839371
wt_dual	wt_dual_NM16	20180225_NM16_trial_003	locomotion	ROA	Gp	32.8357075339741
wt_dual	wt_dual_NM16	20180225_NM16_trial_004	whisking	ROA	Gp	24.8090825198042
wt_dual	wt_dual_NM16	20180225_NM16_trial_004	quiet	ROA	Gp	18.2940456975699
wt_dual	wt_dual_NM16	20180225_NM16_trial_004	locomotion	ROA	Gp	31.0654406922231
wt_dual	wt_dual_NM16	20180225_NM16_trial_005	whisking	ROA	Gp	23.9464472889801
wt_dual	wt_dual_NM16	20180225_NM16_trial_005	quiet	ROA	Gp	6.37606864615319
wt_dual	wt_dual_NM16	20180225_NM16_trial_005	locomotion	ROA	Gp	21.4050869284252
wt_dual	wt_dual_NM16	20180225_NM16_trial_009	whisking	ROA	Gp	20.3371964135833
wt_dual	wt_dual_NM16	20180225_NM16_trial_009	quiet	ROA	Gp	13.8001138127742
wt_dual	wt_dual_NM16	20180225_NM16_trial_009	locomotion	ROA	Gp	46.9873593775064
wt_dual	wt_dual_NM16	20180225_NM16_trial_010	whisking	ROA	Gp	27.2151616487487
wt_dual	wt_dual_NM16	20180225_NM16_trial_010	quiet	ROA	Gp	12.018988322488
wt_dual	wt_dual_NM16	20180225_NM16_trial_010	locomotion	ROA	Gp	38.799489169762
wt_dual	wt_dual_NM16	20180225_NM16_trial_011	whisking	ROA	Gp	26.5263171439724
wt_dual	wt_dual_NM16	20180225_NM16_trial_011	quiet	ROA	Gp	7.77200564996069
wt_dual	wt_dual_NM16	20180225_NM16_trial_011	locomotion	ROA	Gp	54.0792887623221
wt_dual	wt_dual_NM16	20180225_NM16_trial_012	whisking	ROA	Gp	13.2176175322214
wt_dual	wt_dual_NM16	20180225_NM16_trial_012	quiet	ROA	Gp	3.85513702191208
wt_dual	wt_dual_NM16	20180225_NM16_trial_012	locomotion	ROA	Gp	47.6352203275848
wt_dual	wt_dual_NM16	20180225_NM16_trial_013	whisking	ROA	Gp	14.6796939004758
wt_dual	wt_dual_NM16	20180225_NM16_trial_013	quiet	ROA	Gp	7.19831008217515
wt_dual	wt_dual_NM16	20180225_NM16_trial_013	locomotion	ROA	Gp	47.8923566767889
wt_dual	wt_dual_NM16	20180225_NM16_trial_016	whisking	ROA	Gp	29.5501871569106
wt_dual	wt_dual_NM16	20180225_NM16_trial_016	quiet	ROA	Gp	8.51220422453083
wt_dual	wt_dual_NM16	20180225_NM16_trial_016	locomotion	ROA	Gp	46.9464985891762
wt_dual	wt_dual_NM16	20180225_NM16_trial_017	whisking	ROA	Gp	34.8574690226778
wt_dual	wt_dual_NM16	20180225_NM16_trial_017	quiet	ROA	Gp	9.70557484378308
wt_dual	wt_dual_NM16	20180225_NM16_trial_017	locomotion	ROA	Gp	36.7856413545342
wt_dual	wt_dual_NM16	20180225_NM16_trial_018	whisking	ROA	Gp	32.7872851272925
wt_dual	wt_dual_NM16	20180225_NM16_trial_018	quiet	ROA	Gp	11.0408295238073
wt_dual	wt_dual_NM16	20180225_NM16_trial_018	locomotion	ROA	Gp	44.2458921126139
wt_dual	wt_dual_NM16	20180225_NM16_trial_019	whisking	ROA	Gp	34.1040859997604
wt_dual	wt_dual_NM16	20180225_NM16_trial_019	quiet	ROA	Gp	16.1353857765531
wt_dual	wt_dual_NM16	20180225_NM16_trial_019	locomotion	ROA	Gp	30.7426681936548
wt_dual	wt_dual_NM16	20180225_NM16_trial_020	whisking	ROA	Gp	NaN
wt_dual	wt_dual_NM16	20180225_NM16_trial_020	quiet	ROA	Gp	NaN
wt_dual	wt_dual_NM16	20180225_NM16_trial_020	locomotion	ROA	Gp	NaN
wt_dual	wt_dual_NM16	20180225_NM16_trial_021	whisking	ROA	Gp	28.4171993513319
wt_dual	wt_dual_NM16	20180225_NM16_trial_021	quiet	ROA	Gp	12.650033076772
wt_dual	wt_dual_NM16	20180225_NM16_trial_021	locomotion	ROA	Gp	31.1589589698895
wt_dual	wt_dual_TL16	20180225_TL16_trial_001	whisking	ROA	Gp	20.9715706082757
wt_dual	wt_dual_TL16	20180225_TL16_trial_001	quiet	ROA	Gp	14.9561418839916
wt_dual	wt_dual_TL16	20180225_TL16_trial_002	whisking	ROA	Gp	14.8519378286024
wt_dual	wt_dual_TL16	20180225_TL16_trial_002	quiet	ROA	Gp	12.5940461110422
wt_dual	wt_dual_TL16	20180225_TL16_trial_002	locomotion	ROA	Gp	36.5024320966002
wt_dual	wt_dual_TL16	20180225_TL16_trial_003	whisking	ROA	Gp	37.0694503795014
wt_dual	wt_dual_TL16	20180225_TL16_trial_003	quiet	ROA	Gp	11.3008328886727
wt_dual	wt_dual_TL16	20180225_TL16_trial_003	locomotion	ROA	Gp	28.8680231966772
wt_dual	wt_dual_TL16	20180225_TL16_trial_004	whisking	ROA	Gp	NaN
wt_dual	wt_dual_TL16	20180225_TL16_trial_004	quiet	ROA	Gp	NaN
wt_dual	wt_dual_TL16	20180225_TL16_trial_004	locomotion	ROA	Gp	NaN
wt_dual	wt_dual_TL16	20180225_TL16_trial_005	whisking	ROA	Gp	31.6403793365471
wt_dual	wt_dual_TL16	20180225_TL16_trial_005	quiet	ROA	Gp	21.3873542800997
wt_dual	wt_dual_TL16	20180225_TL16_trial_005	locomotion	ROA	Gp	51.5658817590832
wt_dual	wt_dual_TL16	20180225_TL16_trial_006	whisking	ROA	Gp	17.6342928538484
wt_dual	wt_dual_TL16	20180225_TL16_trial_006	quiet	ROA	Gp	8.58365425266682
wt_dual	wt_dual_TL16	20180225_TL16_trial_007	whisking	ROA	Gp	30.6121544844255
wt_dual	wt_dual_TL16	20180225_TL16_trial_007	quiet	ROA	Gp	18.2774743998409
wt_dual	wt_dual_TL16	20180225_TL16_trial_008	whisking	ROA	Gp	39.1276800647056
wt_dual	wt_dual_TL16	20180225_TL16_trial_008	quiet	ROA	Gp	19.1524727594354
wt_dual	wt_dual_TL16	20180225_TL16_trial_009	whisking	ROA	Gp	42.7792680924517
wt_dual	wt_dual_TL16	20180225_TL16_trial_009	quiet	ROA	Gp	20.9364290629901
wt_dual	wt_dual_TL16	20180225_TL16_trial_010	whisking	ROA	Gp	32.2348914586521
wt_dual	wt_dual_TL16	20180225_TL16_trial_010	quiet	ROA	Gp	18.8238362781812
wt_dual	wt_dual_TL16	20180225_TL16_trial_011	whisking	ROA	Gp	28.2155978188552
wt_dual	wt_dual_TL16	20180225_TL16_trial_011	quiet	ROA	Gp	15.9854856241411
wt_dual	wt_dual_TL16	20180225_TL16_trial_011	locomotion	ROA	Gp	48.6977217376901
wt_dual	wt_dual_TL16	20180225_TL16_trial_015	whisking	ROA	Gp	10.6227472856586
wt_dual	wt_dual_TL16	20180225_TL16_trial_015	quiet	ROA	Gp	3.26522834950614
wt_dual	wt_dual_BL15	20180226_BL15_trial_007	whisking	ROA	Gp	23.9650708988172
wt_dual	wt_dual_BL15	20180226_BL15_trial_007	quiet	ROA	Gp	15.6549611292512
wt_dual	wt_dual_BL15	20180226_BL15_trial_007	locomotion	ROA	Gp	41.8452785462901
wt_dual	wt_dual_BL15	20180226_BL15_trial_008	whisking	ROA	Gp	31.6341171041633
wt_dual	wt_dual_BL15	20180226_BL15_trial_008	quiet	ROA	Gp	16.7667811035054
wt_dual	wt_dual_BL15	20180226_BL15_trial_008	locomotion	ROA	Gp	45.5178089953637
wt_dual	wt_dual_BL15	20180226_BL15_trial_009	whisking	ROA	Gp	16.7819467013276
wt_dual	wt_dual_BL15	20180226_BL15_trial_009	quiet	ROA	Gp	9.43310952898184
wt_dual	wt_dual_BL15	20180226_BL15_trial_009	locomotion	ROA	Gp	37.9404725638758
wt_dual	wt_dual_BL15	20180226_BL15_trial_010	whisking	ROA	Gp	14.7928664585196
wt_dual	wt_dual_BL15	20180226_BL15_trial_010	quiet	ROA	Gp	9.16339391404486
wt_dual	wt_dual_BL15	20180226_BL15_trial_010	locomotion	ROA	Gp	37.9213957294053
wt_dual	wt_dual_BL15	20180226_BL15_trial_011	whisking	ROA	Gp	22.5750817687416
wt_dual	wt_dual_BL15	20180226_BL15_trial_011	quiet	ROA	Gp	25.7823674892501
wt_dual	wt_dual_BL15	20180226_BL15_trial_011	locomotion	ROA	Gp	42.2904203740785
wt_dual	wt_dual_BL15	20180226_BL15_trial_012	whisking	ROA	Gp	14.6182688632204
wt_dual	wt_dual_BL15	20180226_BL15_trial_012	quiet	ROA	Gp	5.96693223629855
wt_dual	wt_dual_BL15	20180226_BL15_trial_012	locomotion	ROA	Gp	30.0847273806392
wt_dual	wt_dual_BL15	20180226_BL15_trial_013	whisking	ROA	Gp	15.9417950474126
wt_dual	wt_dual_BL15	20180226_BL15_trial_013	quiet	ROA	Gp	11.4239312573189
wt_dual	wt_dual_BL15	20180226_BL15_trial_013	locomotion	ROA	Gp	27.860070448757
wt_dual	wt_dual_BL15	20180226_BL15_trial_016	whisking	ROA	Gp	11.0854339558772
wt_dual	wt_dual_BL15	20180226_BL15_trial_016	quiet	ROA	Gp	4.08636366985614
wt_dual	wt_dual_BL15	20180226_BL15_trial_016	locomotion	ROA	Gp	31.533564864197
wt_dual	wt_dual_BL15	20180226_BL15_trial_017	whisking	ROA	Gp	21.6563586554726
wt_dual	wt_dual_BL15	20180226_BL15_trial_017	quiet	ROA	Gp	13.5946233012238
wt_dual	wt_dual_BL15	20180226_BL15_trial_017	locomotion	ROA	Gp	32.438538328013
wt_dual	wt_dual_BL15	20180226_BL15_trial_018	whisking	ROA	Gp	10.2339198012473
wt_dual	wt_dual_BL15	20180226_BL15_trial_018	quiet	ROA	Gp	6.83631266349263
wt_dual	wt_dual_BL15	20180226_BL15_trial_018	locomotion	ROA	Gp	23.6206438663259
wt_dual	wt_dual_TL15	20180228_TL15_trial_007	is	ROA	Gp	NaN
wt_dual	wt_dual_TL15	20180228_TL15_trial_007	nrem	ROA	Gp	NaN
wt_dual	wt_dual_TL15	20180228_TL15_trial_007	rem	ROA	Gp	NaN
wt_dual	wt_dual_TL15	20180228_TL15_trial_008	is	ROA	Gp	1.86664697337487
wt_dual	wt_dual_TL15	20180228_TL15_trial_008	nrem	ROA	Gp	3.42934764938147
wt_dual	wt_dual_TL15	20180228_TL15_trial_009	is	ROA	Gp	3.41096857012763
wt_dual	wt_dual_TL15	20180228_TL15_trial_009	nrem	ROA	Gp	10.8270659266843
wt_dual	wt_dual_TL15	20180228_TL15_trial_009	rem	ROA	Gp	2.90128361137293
wt_dual	wt_dual_TL15	20180228_TL15_trial_010	nrem	ROA	Gp	5.87301448437284
wt_dual	wt_dual_TL15	20180228_TL15_trial_012	is	ROA	Gp	1.62545438010691
wt_dual	wt_dual_TL15	20180228_TL15_trial_012	nrem	ROA	Gp	7.58112881622378
wt_dual	wt_dual_TL15	20180228_TL15_trial_012	rem	ROA	Gp	2.44703555907295
wt_dual	wt_dual_TL15	20180228_TL15_trial_013	is	ROA	Gp	0.633185488384227
wt_dual	wt_dual_TL15	20180228_TL15_trial_013	nrem	ROA	Gp	0.716448744129061
wt_dual	wt_dual_TL15	20180228_TL15_trial_015	is	ROA	Gp	0.479696198380966
wt_dual	wt_dual_TL15	20180228_TL15_trial_015	nrem	ROA	Gp	3.43390999009568
wt_dual	wt_dual_TL15	20180228_TL15_trial_015	rem	ROA	Gp	0.424960285825193
wt_dual	wt_dual_TL15	20180228_TL15_trial_016	is	ROA	Gp	4.19732552712567
wt_dual	wt_dual_TL15	20180228_TL15_trial_016	nrem	ROA	Gp	5.14753813381334
wt_dual	wt_dual_TL15	20180228_TL15_trial_016	rem	ROA	Gp	8.14849319336082
wt_dual	wt_dual_TL15	20180228_TL15_trial_018	is	ROA	Gp	5.38451124126165
wt_dual	wt_dual_TL15	20180228_TL15_trial_018	nrem	ROA	Gp	7.09332813434505
wt_dual	wt_dual_TL15	20180228_TL15_trial_019	is	ROA	Gp	10.138867441162
wt_dual	wt_dual_TL15	20180228_TL15_trial_019	nrem	ROA	Gp	11.4481295427963
wt_dual	wt_dual_TL15	20180228_TL15_trial_019	rem	ROA	Gp	15.4659052960095
wt_dual	wt_dual_TL15	20180228_TL15_trial_020	is	ROA	Gp	7.50797490774945
wt_dual	wt_dual_TL15	20180228_TL15_trial_020	nrem	ROA	Gp	7.70304163336993
wt_dual	wt_dual_TL15	20180228_TL15_trial_021	is	ROA	Gp	9.94898524050271
wt_dual	wt_dual_TL15	20180228_TL15_trial_021	rem	ROA	Gp	7.40398358785539
wt_dual	wt_dual_TL15	20180228_TL15_trial_023	is	ROA	Gp	15.5505320663087
wt_dual	wt_dual_TL15	20180228_TL15_trial_023	nrem	ROA	Gp	9.06187324678218
wt_dual	wt_dual_TL15	20180228_TL15_trial_023	rem	ROA	Gp	10.681716628602
wt_dual	wt_dual_TL15	20180228_TL15_trial_024	is	ROA	Gp	1.6494717825655
wt_dual	wt_dual_TL15	20180228_TL15_trial_024	nrem	ROA	Gp	2.30792943889354
wt_dual	wt_dual_TL15	20180228_TL15_trial_025	nrem	ROA	Gp	2.5327416520422
wt_dual	wt_dual_TL15	20180228_TL15_trial_025	rem	ROA	Gp	2.04371084314644
wt_dual	wt_dual_TR15	20180304_TR15_trial_001	nrem	ROA	Gp	8.8781095040283
wt_dual	wt_dual_TR15	20180304_TR15_trial_001	rem	ROA	Gp	1.86154852346654
wt_dual	wt_dual_TR15	20180304_TR15_trial_002	nrem	ROA	Gp	NaN
wt_dual	wt_dual_TR15	20180304_TR15_trial_003	is	ROA	Gp	NaN
wt_dual	wt_dual_TR15	20180304_TR15_trial_003	nrem	ROA	Gp	NaN
wt_dual	wt_dual_TR15	20180304_TR15_trial_003	rem	ROA	Gp	NaN
wt_dual	wt_dual_TR15	20180304_TR15_trial_005	nrem	ROA	Gp	NaN
wt_dual	wt_dual_TR15	20180304_TR15_trial_007	is	ROA	Gp	11.2012389744432
wt_dual	wt_dual_TR15	20180304_TR15_trial_007	nrem	ROA	Gp	7.55992812625132
wt_dual	wt_dual_TR15	20180304_TR15_trial_007	rem	ROA	Gp	11.5295687346198
wt_dual	wt_dual_TR15	20180304_TR15_trial_011	is	ROA	Gp	1.98321006666343
wt_dual	wt_dual_TR15	20180304_TR15_trial_011	nrem	ROA	Gp	1.66093843083063
wt_dual	wt_dual_TR15	20180304_TR15_trial_013	is	ROA	Gp	0.453956357022371
wt_dual	wt_dual_TR15	20180304_TR15_trial_013	nrem	ROA	Gp	0.562211329823811
wt_dual	wt_dual_TR15	20180304_TR15_trial_013	rem	ROA	Gp	0.29461533297421
wt_dual	wt_dual_TR15	20180304_TR15_trial_014	nrem	ROA	Gp	0.362909518466775
wt_dual	wt_dual_TR16	20180305_TR16_trial_002	rem	ROA	Gp	0.325601672115417
wt_dual	wt_dual_TR16	20180305_TR16_trial_006	nrem	ROA	Gp	4.05608002768001
wt_dual	wt_dual_TR16	20180305_TR16_trial_006	rem	ROA	Gp	3.92849495285101
wt_dual	wt_dual_TR16	20180305_TR16_trial_007	is	ROA	Gp	2.33278857199244
wt_dual	wt_dual_TR16	20180305_TR16_trial_007	nrem	ROA	Gp	4.38537847136407
wt_dual	wt_dual_TR16	20180305_TR16_trial_007	rem	ROA	Gp	5.85994428833762
wt_dual	wt_dual_TR16	20180305_TR16_trial_008	is	ROA	Gp	2.87294200834547
wt_dual	wt_dual_TR16	20180305_TR16_trial_008	nrem	ROA	Gp	5.6533831987306
wt_dual	wt_dual_TR16	20180305_TR16_trial_008	rem	ROA	Gp	7.9294211320799
wt_dual	wt_dual_TR16	20180305_TR16_trial_009	is	ROA	Gp	1.16639442484249
wt_dual	wt_dual_TR16	20180305_TR16_trial_009	nrem	ROA	Gp	1.72182034143416
wt_dual	wt_dual_TR16	20180305_TR16_trial_009	rem	ROA	Gp	7.7909390371742
wt_dual	wt_dual_TR16	20180305_TR16_trial_010	is	ROA	Gp	1.02041571503114
wt_dual	wt_dual_TR16	20180305_TR16_trial_010	nrem	ROA	Gp	1.14259035497906
wt_dual	wt_dual_TR16	20180305_TR16_trial_010	rem	ROA	Gp	2.624052496838
wt_dual	wt_dual_TR16	20180305_TR16_trial_011	is	ROA	Gp	1.25616174845634
wt_dual	wt_dual_TR16	20180305_TR16_trial_011	nrem	ROA	Gp	3.0050364538897
wt_dual	wt_dual_TR16	20180305_TR16_trial_012	is	ROA	Gp	0.513250692561523
wt_dual	wt_dual_TR16	20180305_TR16_trial_012	nrem	ROA	Gp	0.773649972989339
wt_dual	wt_dual_TR16	20180305_TR16_trial_012	rem	ROA	Gp	1.02259269062333
wt_dual	wt_dual_TR16	20180305_TR16_trial_014	is	ROA	Gp	1.56490303653467
wt_dual	wt_dual_TR16	20180305_TR16_trial_014	nrem	ROA	Gp	1.93307360158292
wt_dual	wt_dual_TR16	20180305_TR16_trial_014	rem	ROA	Gp	3.26735544843305
wt_dual	wt_dual_TR16	20180305_TR16_trial_015	is	ROA	Gp	1.15860338091058
wt_dual	wt_dual_TR16	20180305_TR16_trial_015	nrem	ROA	Gp	1.10880734250626
wt_dual	wt_dual_TR16	20180305_TR16_trial_015	rem	ROA	Gp	2.7695610265604
wt_dual	wt_dual_TR16	20180305_TR16_trial_016	nrem	ROA	Gp	2.2018711993345
wt_dual	wt_dual_TR16	20180305_TR16_trial_016	rem	ROA	Gp	4.13679754574133
wt_dual	wt_dual_TR16	20180305_TR16_trial_018	nrem	ROA	Gp	0.412947069931076
wt_dual	wt_dual_TR16	20180305_TR16_trial_018	rem	ROA	Gp	0.616519632810964
wt_dual	wt_dual_TL16	20180306_TL16_trial_005	is	ROA	Gp	7.77384071682895
wt_dual	wt_dual_TL16	20180306_TL16_trial_005	nrem	ROA	Gp	7.41917099147798
wt_dual	wt_dual_TL16	20180306_TL16_trial_006	is	ROA	Gp	1.95553719665947
wt_dual	wt_dual_TL16	20180306_TL16_trial_006	nrem	ROA	Gp	1.26995127160533
wt_dual	wt_dual_TL16	20180306_TL16_trial_006	rem	ROA	Gp	1.77736293309333
wt_dual	wt_dual_TL16	20180306_TL16_trial_007	is	ROA	Gp	0.454743582808386
wt_dual	wt_dual_TL16	20180306_TL16_trial_007	nrem	ROA	Gp	0.318364377032113
wt_dual	wt_dual_TL16	20180306_TL16_trial_008	is	ROA	Gp	0.302613290856063
wt_dual	wt_dual_TL16	20180306_TL16_trial_008	nrem	ROA	Gp	1.47663497239327
wt_dual	wt_dual_TL16	20180306_TL16_trial_008	rem	ROA	Gp	0.544293799547355
wt_dual	wt_dual_TL16	20180306_TL16_trial_009	is	ROA	Gp	0.307743634655111
wt_dual	wt_dual_TL16	20180306_TL16_trial_009	nrem	ROA	Gp	0.826692729541746
wt_dual	wt_dual_TL16	20180306_TL16_trial_009	rem	ROA	Gp	0.437520395428877
wt_dual	wt_dual_TL16	20180306_TL16_trial_010	is	ROA	Gp	0.351216173112721
wt_dual	wt_dual_TL16	20180306_TL16_trial_010	nrem	ROA	Gp	0.282863755811153
wt_dual	wt_dual_TL16	20180306_TL16_trial_011	is	ROA	Gp	0.385103112007748
wt_dual	wt_dual_TL16	20180306_TL16_trial_011	nrem	ROA	Gp	0.665100917197569
wt_dual	wt_dual_TL16	20180306_TL16_trial_011	rem	ROA	Gp	0.543601060734766
wt_dual	wt_dual_TL16	20180306_TL16_trial_012	is	ROA	Gp	0.645328091747088
wt_dual	wt_dual_TL16	20180306_TL16_trial_012	nrem	ROA	Gp	0.747562885362537
wt_dual	wt_dual_TL16	20180306_TL16_trial_012	rem	ROA	Gp	0.741762353125641
wt_dual	wt_dual_TL16	20180306_TL16_trial_016	is	ROA	Gp	1.74023984280876
wt_dual	wt_dual_TL16	20180306_TL16_trial_016	rem	ROA	Gp	3.04585671515388
wt_dual	wt_dual_TL16	20180306_TL16_trial_017	is	ROA	Gp	1.70524689502331
wt_dual	wt_dual_TL16	20180306_TL16_trial_017	nrem	ROA	Gp	2.87365680457632
wt_dual	wt_dual_TL16	20180306_TL16_trial_018	is	ROA	Gp	4.27393784376396
wt_dual	wt_dual_TL16	20180306_TL16_trial_018	nrem	ROA	Gp	4.49185673307531
wt_dual	wt_dual_TL16	20180306_TL16_trial_018	rem	ROA	Gp	6.61496089206794
wt_dual	wt_dual_TL16	20180306_TL16_trial_019	is	ROA	Gp	3.04997453118255
wt_dual	wt_dual_TL16	20180306_TL16_trial_019	rem	ROA	Gp	12.2626505798839
wt_dual	wt_dual_TL16	20180306_TL16_trial_022	is	ROA	Gp	NaN
wt_dual	wt_dual_TR16	20180115_TR16_trial_007	whisking	ROI	Gp	0.032171581769437
wt_dual	wt_dual_TR16	20180115_TR16_trial_007	quiet	ROI	Gp	0
wt_dual	wt_dual_TR16	20180115_TR16_trial_007	locomotion	ROI	Gp	0.333475407041173
wt_dual	wt_dual_TR16	20180115_TR16_trial_008	quiet	ROI	Gp	0.0427259132663961
wt_dual	wt_dual_TR16	20180115_TR16_trial_008	locomotion	ROI	Gp	0.22369032920161
wt_dual	wt_dual_TR16	20180115_TR16_trial_009	whisking	ROI	Gp	0.796953865226247
wt_dual	wt_dual_TR16	20180115_TR16_trial_009	quiet	ROI	Gp	0.297852976461341
wt_dual	wt_dual_TR16	20180115_TR16_trial_009	locomotion	ROI	Gp	0.550971214304845
wt_dual	wt_dual_TR16	20180115_TR16_trial_010	whisking	ROI	Gp	0.0403130983975543
wt_dual	wt_dual_TR16	20180115_TR16_trial_010	quiet	ROI	Gp	0.0511627340390542
wt_dual	wt_dual_TR16	20180115_TR16_trial_010	locomotion	ROI	Gp	0.406496688140822
wt_dual	wt_dual_TR16	20180115_TR16_trial_011	whisking	ROI	Gp	NaN
wt_dual	wt_dual_TR16	20180115_TR16_trial_011	quiet	ROI	Gp	NaN
wt_dual	wt_dual_TR16	20180115_TR16_trial_011	locomotion	ROI	Gp	NaN
wt_dual	wt_dual_TR16	20180115_TR16_trial_012	whisking	ROI	Gp	0.0482703137570394
wt_dual	wt_dual_TR16	20180115_TR16_trial_012	quiet	ROI	Gp	0.0828643441632428
wt_dual	wt_dual_TR16	20180115_TR16_trial_012	locomotion	ROI	Gp	1.01666863695472
wt_dual	wt_dual_TR16	20180115_TR16_trial_013	whisking	ROI	Gp	0.0825082508250825
wt_dual	wt_dual_TR16	20180115_TR16_trial_013	quiet	ROI	Gp	0.106780565936999
wt_dual	wt_dual_TR16	20180115_TR16_trial_013	locomotion	ROI	Gp	0.910387648934385
wt_dual	wt_dual_TR16	20180115_TR16_trial_014	whisking	ROI	Gp	0.0899400399733511
wt_dual	wt_dual_TR16	20180115_TR16_trial_014	quiet	ROI	Gp	0.123025516403402
wt_dual	wt_dual_TR16	20180115_TR16_trial_014	locomotion	ROI	Gp	0.93439662955161
wt_dual	wt_dual_TR16	20180115_TR16_trial_016	whisking	ROI	Gp	0
wt_dual	wt_dual_TR16	20180115_TR16_trial_016	locomotion	ROI	Gp	0.100774024214233
wt_dual	wt_dual_TR16	20180115_TR16_trial_017	whisking	ROI	Gp	0.0218445276424294
wt_dual	wt_dual_TR16	20180115_TR16_trial_017	quiet	ROI	Gp	0.00512573718067369
wt_dual	wt_dual_TR16	20180115_TR16_trial_017	locomotion	ROI	Gp	0.37119299731067
wt_dual	wt_dual_TR15	20180116_TR15_trial_002	whisking	ROI	Gp	0.088261253309797
wt_dual	wt_dual_TR15	20180116_TR15_trial_002	quiet	ROI	Gp	0.0595425150096757
wt_dual	wt_dual_TR15	20180116_TR15_trial_002	locomotion	ROI	Gp	0.535554524669472
wt_dual	wt_dual_TR15	20180116_TR15_trial_003	whisking	ROI	Gp	0.00493326390221175
wt_dual	wt_dual_TR15	20180116_TR15_trial_003	quiet	ROI	Gp	0
wt_dual	wt_dual_TR15	20180116_TR15_trial_003	locomotion	ROI	Gp	0.181644056796416
wt_dual	wt_dual_TR15	20180116_TR15_trial_005	whisking	ROI	Gp	0.0673325103804287
wt_dual	wt_dual_TR15	20180116_TR15_trial_005	quiet	ROI	Gp	0.0388794090329827
wt_dual	wt_dual_TR15	20180116_TR15_trial_005	locomotion	ROI	Gp	0.270762648125554
wt_dual	wt_dual_TR15	20180116_TR15_trial_006	whisking	ROI	Gp	0.00849056603773585
wt_dual	wt_dual_TR15	20180116_TR15_trial_006	quiet	ROI	Gp	0
wt_dual	wt_dual_TR15	20180116_TR15_trial_006	locomotion	ROI	Gp	0.318104701890451
wt_dual	wt_dual_TR15	20180116_TR15_trial_017	is	ROI	Gp	0
wt_dual	wt_dual_TR15	20180116_TR15_trial_017	nrem	ROI	Gp	0.118485124337134
wt_dual	wt_dual_TR15	20180116_TR15_trial_018	nrem	ROI	Gp	0.0404545031320133
wt_dual	wt_dual_TR15	20180116_TR15_trial_018	rem	ROI	Gp	0
wt_dual	wt_dual_TR15	20180116_TR15_trial_019	is	ROI	Gp	0
wt_dual	wt_dual_TR15	20180116_TR15_trial_019	nrem	ROI	Gp	0.010958904109589
wt_dual	wt_dual_TR15	20180116_TR15_trial_019	rem	ROI	Gp	0
wt_dual	wt_dual_TR15	20180116_TR15_trial_020	is	ROI	Gp	0
wt_dual	wt_dual_TR15	20180116_TR15_trial_020	nrem	ROI	Gp	0.0130718954248366
wt_dual	wt_dual_TR15	20180116_TR15_trial_021	is	ROI	Gp	0
wt_dual	wt_dual_TR15	20180116_TR15_trial_021	nrem	ROI	Gp	0.0171122994652406
wt_dual	wt_dual_TR15	20180116_TR15_trial_021	rem	ROI	Gp	0.0156862745098039
wt_dual	wt_dual_TR16	20180117_TR16_trial_002	whisking	ROI	Gp	0.64570574709084
wt_dual	wt_dual_TR16	20180117_TR16_trial_002	quiet	ROI	Gp	0.0119417243850012
wt_dual	wt_dual_TR16	20180117_TR16_trial_005	is	ROI	Gp	0.0283018867924528
wt_dual	wt_dual_TR16	20180117_TR16_trial_005	nrem	ROI	Gp	0.0168606985146528
wt_dual	wt_dual_TR16	20180117_TR16_trial_005	rem	ROI	Gp	0
wt_dual	wt_dual_TR16	20180117_TR16_trial_006	nrem	ROI	Gp	0.037772397094431
wt_dual	wt_dual_TR16	20180117_TR16_trial_007	nrem	ROI	Gp	0.0145278450363196
wt_dual	wt_dual_TR16	20180117_TR16_trial_008	is	ROI	Gp	0
wt_dual	wt_dual_TR16	20180117_TR16_trial_008	nrem	ROI	Gp	0.0414312617702448
wt_dual	wt_dual_TR16	20180117_TR16_trial_010	nrem	ROI	Gp	0.0582105641394179
wt_dual	wt_dual_TR16	20180117_TR16_trial_010	rem	ROI	Gp	0.00991735537190083
wt_dual	wt_dual_TR16	20180117_TR16_trial_011	is	ROI	Gp	0.0274390243902439
wt_dual	wt_dual_TR16	20180117_TR16_trial_011	nrem	ROI	Gp	0.050656660412758
wt_dual	wt_dual_TR16	20180117_TR16_trial_013	is	ROI	Gp	0
wt_dual	wt_dual_TR16	20180117_TR16_trial_013	nrem	ROI	Gp	0.0169014084507042
wt_dual	wt_dual_TR16	20180117_TR16_trial_013	rem	ROI	Gp	0.0657276995305164
wt_dual	wt_dual_TR16	20180117_TR16_trial_014	is	ROI	Gp	0.0178571428571429
wt_dual	wt_dual_TR16	20180117_TR16_trial_014	nrem	ROI	Gp	0.0302197802197802
wt_dual	wt_dual_TR16	20180117_TR16_trial_015	is	ROI	Gp	0.0178571428571429
wt_dual	wt_dual_TR16	20180117_TR16_trial_015	nrem	ROI	Gp	0.0793650793650793
wt_dual	wt_dual_TR16	20180117_TR16_trial_015	rem	ROI	Gp	0.0595238095238095
wt_dual	wt_dual_TR16	20180117_TR16_trial_017	is	ROI	Gp	0
wt_dual	wt_dual_TR16	20180117_TR16_trial_017	nrem	ROI	Gp	0
wt_dual	wt_dual_TR16	20180117_TR16_trial_017	rem	ROI	Gp	0
wt_dual	wt_dual_TR16	20180117_TR16_trial_018	is	ROI	Gp	0
wt_dual	wt_dual_TR16	20180117_TR16_trial_018	nrem	ROI	Gp	0
wt_dual	wt_dual_TR16	20180117_TR16_trial_018	rem	ROI	Gp	0
wt_dual	wt_dual_TR16	20180117_TR16_trial_019	is	ROI	Gp	0.00389863547758285
wt_dual	wt_dual_TR16	20180117_TR16_trial_019	nrem	ROI	Gp	0.00366345097081451
wt_dual	wt_dual_TR16	20180117_TR16_trial_019	rem	ROI	Gp	0.0087719298245614
wt_dual	wt_dual_TR16	20180117_TR16_trial_020	is	ROI	Gp	0.0134831460674157
wt_dual	wt_dual_TR16	20180117_TR16_trial_021	is	ROI	Gp	0.00674157303370786
wt_dual	wt_dual_TR16	20180117_TR16_trial_021	nrem	ROI	Gp	0.0134831460674157
wt_dual	wt_dual_TR16	20180117_TR16_trial_021	rem	ROI	Gp	0.0224719101123595
wt_dual	wt_dual_TR16	20180117_TR16_trial_022	is	ROI	Gp	0
wt_dual	wt_dual_TR16	20180117_TR16_trial_022	rem	ROI	Gp	0
wt_dual	wt_dual_BL15	20180118_BL15_trial_008	is	ROI	Gp	0
wt_dual	wt_dual_BL15	20180118_BL15_trial_008	nrem	ROI	Gp	0.00725952813067151
wt_dual	wt_dual_BL15	20180118_BL15_trial_010	is	ROI	Gp	0
wt_dual	wt_dual_BL15	20180118_BL15_trial_010	nrem	ROI	Gp	0.0150375939849624
wt_dual	wt_dual_BL15	20180118_BL15_trial_010	rem	ROI	Gp	0
wt_dual	wt_dual_BL15	20180118_BL15_trial_013	is	ROI	Gp	0
wt_dual	wt_dual_BL15	20180118_BL15_trial_013	nrem	ROI	Gp	0
wt_dual	wt_dual_BL15	20180118_BL15_trial_013	rem	ROI	Gp	0.0087719298245614
wt_dual	wt_dual_BL15	20180118_BL15_trial_014	is	ROI	Gp	0.0087719298245614
wt_dual	wt_dual_BL15	20180118_BL15_trial_014	nrem	ROI	Gp	0.0185758513931889
wt_dual	wt_dual_BL15	20180118_BL15_trial_014	rem	ROI	Gp	0.00584795321637427
wt_dual	wt_dual_BL15	20180118_BL15_trial_019	is	ROI	Gp	0
wt_dual	wt_dual_BL15	20180118_BL15_trial_019	nrem	ROI	Gp	0
wt_dual	wt_dual_BL15	20180118_BL15_trial_019	rem	ROI	Gp	0
wt_dual	wt_dual_NM16	20180119_NM16_trial_007	is	ROI	Gp	0
wt_dual	wt_dual_NM16	20180119_NM16_trial_007	nrem	ROI	Gp	0.00145067698259188
wt_dual	wt_dual_NM16	20180119_NM16_trial_008	is	ROI	Gp	0
wt_dual	wt_dual_NM16	20180119_NM16_trial_008	nrem	ROI	Gp	0.00671892497200448
wt_dual	wt_dual_NM16	20180119_NM16_trial_009	is	ROI	Gp	0
wt_dual	wt_dual_NM16	20180119_NM16_trial_009	nrem	ROI	Gp	0
wt_dual	wt_dual_NM16	20180119_NM16_trial_009	rem	ROI	Gp	0
wt_dual	wt_dual_NM16	20180119_NM16_trial_010	nrem	ROI	Gp	0
wt_dual	wt_dual_NM16	20180119_NM16_trial_011	is	ROI	Gp	0
wt_dual	wt_dual_NM16	20180119_NM16_trial_011	nrem	ROI	Gp	0.0062992125984252
wt_dual	wt_dual_NM16	20180119_NM16_trial_011	rem	ROI	Gp	0
wt_dual	wt_dual_NM16	20180119_NM16_trial_013	is	ROI	Gp	0
wt_dual	wt_dual_NM16	20180119_NM16_trial_013	nrem	ROI	Gp	0.0023767082590612
wt_dual	wt_dual_NM16	20180119_NM16_trial_013	rem	ROI	Gp	0
wt_dual	wt_dual_NM16	20180119_NM16_trial_017	nrem	ROI	Gp	0
wt_dual	wt_dual_TL16	20180120_TL16_trial_008	is	ROI	Gp	0.00892857142857143
wt_dual	wt_dual_TL16	20180120_TL16_trial_008	nrem	ROI	Gp	0.0625
wt_dual	wt_dual_TL16	20180120_TL16_trial_009	is	ROI	Gp	0
wt_dual	wt_dual_TL16	20180120_TL16_trial_009	nrem	ROI	Gp	0.00549853372434018
wt_dual	wt_dual_TL16	20180120_TL16_trial_009	rem	ROI	Gp	0.0340909090909091
wt_dual	wt_dual_TL16	20180120_TL16_trial_010	is	ROI	Gp	0
wt_dual	wt_dual_TL16	20180120_TL16_trial_010	nrem	ROI	Gp	0.025974025974026
wt_dual	wt_dual_TL16	20180120_TL16_trial_010	rem	ROI	Gp	0
wt_dual	wt_dual_TL16	20180120_TL16_trial_012	is	ROI	Gp	0.0257718120805369
wt_dual	wt_dual_TL16	20180120_TL16_trial_012	rem	ROI	Gp	0.126174496644295
wt_dual	wt_dual_TL16	20180120_TL16_trial_013	is	ROI	Gp	0.096969696969697
wt_dual	wt_dual_TL16	20180120_TL16_trial_013	nrem	ROI	Gp	0.124031007751938
wt_dual	wt_dual_TL16	20180120_TL16_trial_014	nrem	ROI	Gp	0.363636363636364
wt_dual	wt_dual_TL16	20180120_TL16_trial_015	is	ROI	Gp	0
wt_dual	wt_dual_TL16	20180120_TL16_trial_015	nrem	ROI	Gp	0.00839669729906237
wt_dual	wt_dual_TL16	20180120_TL16_trial_015	rem	ROI	Gp	0
wt_dual	wt_dual_TL16	20180120_TL16_trial_016	is	ROI	Gp	0.0222910216718266
wt_dual	wt_dual_TL16	20180120_TL16_trial_016	rem	ROI	Gp	0.0541353383458647
wt_dual	wt_dual_TL16	20180120_TL16_trial_017	is	ROI	Gp	NaN
wt_dual	wt_dual_TL16	20180120_TL16_trial_017	nrem	ROI	Gp	NaN
wt_dual	wt_dual_TL16	20180120_TL16_trial_018	is	ROI	Gp	NaN
wt_dual	wt_dual_TL16	20180120_TL16_trial_018	nrem	ROI	Gp	NaN
wt_dual	wt_dual_TL15	20180121_TL15_trial_001	whisking	ROI	Gp	0.130961475499291
wt_dual	wt_dual_TL15	20180121_TL15_trial_001	quiet	ROI	Gp	0.0276166804750069
wt_dual	wt_dual_TL15	20180121_TL15_trial_001	locomotion	ROI	Gp	0.772954890186382
wt_dual	wt_dual_TL15	20180121_TL15_trial_002	whisking	ROI	Gp	0
wt_dual	wt_dual_TL15	20180121_TL15_trial_002	quiet	ROI	Gp	0
wt_dual	wt_dual_TL15	20180121_TL15_trial_002	locomotion	ROI	Gp	0.170389352099748
wt_dual	wt_dual_TL15	20180121_TL15_trial_005	whisking	ROI	Gp	0.273000273000273
wt_dual	wt_dual_TL15	20180121_TL15_trial_005	quiet	ROI	Gp	0.0471809389006841
wt_dual	wt_dual_TL15	20180121_TL15_trial_005	locomotion	ROI	Gp	0.897046875259083
wt_dual	wt_dual_TL15	20180121_TL15_trial_009	whisking	ROI	Gp	0.288350634371396
wt_dual	wt_dual_TL15	20180121_TL15_trial_009	quiet	ROI	Gp	0
wt_dual	wt_dual_TL15	20180121_TL15_trial_009	locomotion	ROI	Gp	0.640616159588254
wt_dual	wt_dual_TL15	20180121_TL15_trial_012	whisking	ROI	Gp	0.120240480961924
wt_dual	wt_dual_TL15	20180121_TL15_trial_012	quiet	ROI	Gp	0
wt_dual	wt_dual_TL15	20180121_TL15_trial_012	locomotion	ROI	Gp	0.351503893691505
wt_dual	wt_dual_TL15	20180121_TL15_trial_014	whisking	ROI	Gp	0.279708425156806
wt_dual	wt_dual_TL15	20180121_TL15_trial_014	locomotion	ROI	Gp	0.444948621650495
wt_dual	wt_dual_TL15	20180121_TL15_trial_016	whisking	ROI	Gp	0.107206670637284
wt_dual	wt_dual_TL15	20180121_TL15_trial_016	quiet	ROI	Gp	0
wt_dual	wt_dual_TL15	20180121_TL15_trial_016	locomotion	ROI	Gp	0.453639239794242
wt_dual	wt_dual_TL15	20180121_TL15_trial_017	whisking	ROI	Gp	0.0922573701058164
wt_dual	wt_dual_TL15	20180121_TL15_trial_017	quiet	ROI	Gp	0.0814959025671209
wt_dual	wt_dual_TL15	20180121_TL15_trial_017	locomotion	ROI	Gp	0.443588597365978
wt_dual	wt_dual_TL15	20180121_TL15_trial_018	whisking	ROI	Gp	0.0326993296637419
wt_dual	wt_dual_TL15	20180121_TL15_trial_018	quiet	ROI	Gp	0
wt_dual	wt_dual_TL15	20180121_TL15_trial_018	locomotion	ROI	Gp	0.735319645324575
wt_dual	wt_dual_TL15	20180121_TL15_trial_019	whisking	ROI	Gp	0.141584567282166
wt_dual	wt_dual_TL15	20180121_TL15_trial_019	quiet	ROI	Gp	0.142004365319378
wt_dual	wt_dual_TL15	20180121_TL15_trial_019	locomotion	ROI	Gp	0.299520299520299
wt_dual	wt_dual_TR15	20180130_TR15_trial_003	whisking	ROI	Gp	0.232263202135347
wt_dual	wt_dual_TR15	20180130_TR15_trial_003	quiet	ROI	Gp	0.250628619167356
wt_dual	wt_dual_TR15	20180130_TR15_trial_003	locomotion	ROI	Gp	1.40157245769023
wt_dual	wt_dual_TR15	20180130_TR15_trial_004	whisking	ROI	Gp	0.19554337634156
wt_dual	wt_dual_TR15	20180130_TR15_trial_004	quiet	ROI	Gp	0.0790083958613256
wt_dual	wt_dual_TR15	20180130_TR15_trial_004	locomotion	ROI	Gp	3.27074500302847
wt_dual	wt_dual_TR15	20180130_TR15_trial_005	whisking	ROI	Gp	0.147703948597298
wt_dual	wt_dual_TR15	20180130_TR15_trial_005	quiet	ROI	Gp	0.0188721776920375
wt_dual	wt_dual_TR15	20180130_TR15_trial_005	locomotion	ROI	Gp	2.11265883657052
wt_dual	wt_dual_TR15	20180130_TR15_trial_006	whisking	ROI	Gp	0.196858222310599
wt_dual	wt_dual_TR15	20180130_TR15_trial_006	quiet	ROI	Gp	0.0278327560613558
wt_dual	wt_dual_TR15	20180130_TR15_trial_006	locomotion	ROI	Gp	2.35171152338647
wt_dual	wt_dual_TR15	20180130_TR15_trial_007	whisking	ROI	Gp	0.265909090909091
wt_dual	wt_dual_TR15	20180130_TR15_trial_007	quiet	ROI	Gp	0.0703491401771756
wt_dual	wt_dual_TR15	20180130_TR15_trial_007	locomotion	ROI	Gp	1.83057448880234
wt_dual	wt_dual_TR15	20180130_TR15_trial_008	whisking	ROI	Gp	0.0884233842636148
wt_dual	wt_dual_TR15	20180130_TR15_trial_008	quiet	ROI	Gp	0.00975076855016003
wt_dual	wt_dual_TR15	20180130_TR15_trial_008	locomotion	ROI	Gp	0.697954721705738
wt_dual	wt_dual_TR15	20180130_TR15_trial_010	whisking	ROI	Gp	0
wt_dual	wt_dual_TR15	20180130_TR15_trial_010	quiet	ROI	Gp	0.00442151805453206
wt_dual	wt_dual_TR15	20180130_TR15_trial_010	locomotion	ROI	Gp	0.561366937944517
wt_dual	wt_dual_TL15	20180202_TL15_trial_009	is	ROI	Gp	0
wt_dual	wt_dual_TL15	20180202_TL15_trial_009	nrem	ROI	Gp	0.0363636363636364
wt_dual	wt_dual_TL15	20180202_TL15_trial_009	rem	ROI	Gp	0.00505050505050505
wt_dual	wt_dual_TL15	20180202_TL15_trial_010	is	ROI	Gp	NaN
wt_dual	wt_dual_TL15	20180202_TL15_trial_010	nrem	ROI	Gp	NaN
wt_dual	wt_dual_TL15	20180202_TL15_trial_017	nrem	ROI	Gp	0
wt_dual	wt_dual_TL15	20180202_TL15_trial_018	is	ROI	Gp	0
wt_dual	wt_dual_TL15	20180202_TL15_trial_019	is	ROI	Gp	0
wt_dual	wt_dual_TL15	20180202_TL15_trial_019	nrem	ROI	Gp	0
wt_dual	wt_dual_TL15	20180202_TL15_trial_019	rem	ROI	Gp	0.0192307692307692
wt_dual	wt_dual_TL15	20180202_TL15_trial_020	is	ROI	Gp	0.0314844938867608
wt_dual	wt_dual_TL15	20180202_TL15_trial_020	nrem	ROI	Gp	0
wt_dual	wt_dual_TL15	20180202_TL15_trial_021	is	ROI	Gp	0
wt_dual	wt_dual_TL15	20180202_TL15_trial_021	rem	ROI	Gp	0.0338983050847458
wt_dual	wt_dual_TL15	20180202_TL15_trial_022	is	ROI	Gp	0
wt_dual	wt_dual_TL15	20180202_TL15_trial_022	rem	ROI	Gp	0
wt_dual	wt_dual_TL15	20180202_TL15_trial_023	is	ROI	Gp	0
wt_dual	wt_dual_TL15	20180202_TL15_trial_024	is	ROI	Gp	0
wt_dual	wt_dual_TL15	20180202_TL15_trial_024	nrem	ROI	Gp	0
wt_dual	wt_dual_TL15	20180202_TL15_trial_024	rem	ROI	Gp	0.00645161290322581
wt_dual	wt_dual_TL15	20180202_TL15_trial_025	is	ROI	Gp	0
wt_dual	wt_dual_TL15	20180202_TL15_trial_025	nrem	ROI	Gp	0
wt_dual	wt_dual_TL15	20180202_TL15_trial_026	nrem	ROI	Gp	0
wt_dual	wt_dual_TL15	20180202_TL15_trial_026	rem	ROI	Gp	0.00986842105263158
wt_dual	wt_dual_TL16	20180203_TL16_trial_007	is	ROI	Gp	0.0075187969924812
wt_dual	wt_dual_TL16	20180203_TL16_trial_007	nrem	ROI	Gp	0.00996677740863787
wt_dual	wt_dual_TL16	20180203_TL16_trial_008	is	ROI	Gp	0
wt_dual	wt_dual_TL16	20180203_TL16_trial_008	nrem	ROI	Gp	0.0112338513387006
wt_dual	wt_dual_TL16	20180203_TL16_trial_009	is	ROI	Gp	0.0256410256410256
wt_dual	wt_dual_TL16	20180203_TL16_trial_009	nrem	ROI	Gp	0.0177514792899408
wt_dual	wt_dual_TL16	20180203_TL16_trial_009	rem	ROI	Gp	0
wt_dual	wt_dual_TL16	20180203_TL16_trial_010	is	ROI	Gp	0
wt_dual	wt_dual_TL16	20180203_TL16_trial_010	nrem	ROI	Gp	0.0466666666666667
wt_dual	wt_dual_TL16	20180203_TL16_trial_011	nrem	ROI	Gp	0
wt_dual	wt_dual_TL16	20180203_TL16_trial_012	nrem	ROI	Gp	0.0144927536231884
wt_dual	wt_dual_TL16	20180203_TL16_trial_014	is	ROI	Gp	0
wt_dual	wt_dual_TL16	20180203_TL16_trial_014	nrem	ROI	Gp	0
wt_dual	wt_dual_TL16	20180203_TL16_trial_015	is	ROI	Gp	0
wt_dual	wt_dual_TL16	20180203_TL16_trial_016	is	ROI	Gp	0.0333333333333333
wt_dual	wt_dual_TL16	20180203_TL16_trial_016	rem	ROI	Gp	0.0119047619047619
wt_dual	wt_dual_TL16	20180203_TL16_trial_017	is	ROI	Gp	0.00714285714285714
wt_dual	wt_dual_TL16	20180203_TL16_trial_017	nrem	ROI	Gp	0
wt_dual	wt_dual_TL16	20180203_TL16_trial_020	is	ROI	Gp	0
wt_dual	wt_dual_TL16	20180203_TL16_trial_020	nrem	ROI	Gp	0.0145532162607936
wt_dual	wt_dual_TL16	20180203_TL16_trial_021	is	ROI	Gp	0.0121212121212121
wt_dual	wt_dual_TL16	20180203_TL16_trial_021	nrem	ROI	Gp	0.0454545454545454
wt_dual	wt_dual_TL16	20180203_TL16_trial_022	is	ROI	Gp	0
wt_dual	wt_dual_TL16	20180203_TL16_trial_022	nrem	ROI	Gp	0.12987012987013
wt_dual	wt_dual_TL16	20180203_TL16_trial_022	rem	ROI	Gp	0.284090909090909
wt_dual	wt_dual_TL16	20180203_TL16_trial_023	is	ROI	Gp	0.00544464609800363
wt_dual	wt_dual_TL16	20180203_TL16_trial_023	nrem	ROI	Gp	0.0205949656750572
wt_dual	wt_dual_TL16	20180203_TL16_trial_024	is	ROI	Gp	0.0430622009569378
wt_dual	wt_dual_TL16	20180203_TL16_trial_024	nrem	ROI	Gp	0.0442105263157895
wt_dual	wt_dual_TL16	20180203_TL16_trial_024	rem	ROI	Gp	0.0315789473684211
wt_dual	wt_dual_TR15	20180204_TR15_trial_002	is	ROI	Gp	NaN
wt_dual	wt_dual_TR15	20180204_TR15_trial_002	nrem	ROI	Gp	NaN
wt_dual	wt_dual_TR15	20180204_TR15_trial_002	rem	ROI	Gp	NaN
wt_dual	wt_dual_TR15	20180204_TR15_trial_005	is	ROI	Gp	0.0416666666666667
wt_dual	wt_dual_TR15	20180204_TR15_trial_005	nrem	ROI	Gp	0.03125
wt_dual	wt_dual_TR15	20180204_TR15_trial_005	rem	ROI	Gp	0.046875
wt_dual	wt_dual_TR15	20180204_TR15_trial_006	is	ROI	Gp	0.0568181818181818
wt_dual	wt_dual_TR15	20180204_TR15_trial_006	nrem	ROI	Gp	0.32829839704069
wt_dual	wt_dual_TR15	20180204_TR15_trial_006	rem	ROI	Gp	0.176136363636364
wt_dual	wt_dual_TR15	20180204_TR15_trial_007	is	ROI	Gp	0.0099086750450019
wt_dual	wt_dual_TR15	20180204_TR15_trial_007	nrem	ROI	Gp	0
wt_dual	wt_dual_TR15	20180204_TR15_trial_008	is	ROI	Gp	0.0263157894736842
wt_dual	wt_dual_TR15	20180204_TR15_trial_008	nrem	ROI	Gp	0.0219654166717513
wt_dual	wt_dual_TR15	20180204_TR15_trial_008	rem	ROI	Gp	0.0614035087719298
wt_dual	wt_dual_TR15	20180204_TR15_trial_009	is	ROI	Gp	0.0338642919854509
wt_dual	wt_dual_TR15	20180204_TR15_trial_009	nrem	ROI	Gp	0.507352941176471
wt_dual	wt_dual_TR15	20180204_TR15_trial_010	is	ROI	Gp	0.101875259404596
wt_dual	wt_dual_TR15	20180204_TR15_trial_010	nrem	ROI	Gp	0.652280021890577
wt_dual	wt_dual_TR15	20180204_TR15_trial_010	rem	ROI	Gp	0.126838235294118
wt_dual	wt_dual_TR15	20180204_TR15_trial_011	is	ROI	Gp	0
wt_dual	wt_dual_TR15	20180204_TR15_trial_011	nrem	ROI	Gp	0
wt_dual	wt_dual_TL15	20180205_TL15_trial_001	nrem	ROI	Gp	0.31055900621118
wt_dual	wt_dual_TL15	20180205_TL15_trial_002	is	ROI	Gp	0.0714285714285714
wt_dual	wt_dual_TL15	20180205_TL15_trial_002	nrem	ROI	Gp	0.191130378745716
wt_dual	wt_dual_TL15	20180205_TL15_trial_002	rem	ROI	Gp	0
wt_dual	wt_dual_TL15	20180205_TL15_trial_003	nrem	ROI	Gp	0.0749330954504906
wt_dual	wt_dual_TL15	20180205_TL15_trial_003	rem	ROI	Gp	0.209039548022599
wt_dual	wt_dual_TL15	20180205_TL15_trial_005	is	ROI	Gp	0.188235294117647
wt_dual	wt_dual_TL15	20180205_TL15_trial_005	nrem	ROI	Gp	0.12
wt_dual	wt_dual_TL15	20180205_TL15_trial_006	nrem	ROI	Gp	0.223529411764706
wt_dual	wt_dual_TL15	20180205_TL15_trial_006	rem	ROI	Gp	0.0500948766603416
wt_dual	wt_dual_TL15	20180205_TL15_trial_010	is	ROI	Gp	0.0285714285714286
wt_dual	wt_dual_TL15	20180205_TL15_trial_010	nrem	ROI	Gp	0.317804175494561
wt_dual	wt_dual_TL15	20180205_TL15_trial_011	is	ROI	Gp	0.164348925410872
wt_dual	wt_dual_TL15	20180205_TL15_trial_011	nrem	ROI	Gp	0.555772994129158
wt_dual	wt_dual_TL15	20180205_TL15_trial_012	is	ROI	Gp	0.523809523809524
wt_dual	wt_dual_TL15	20180205_TL15_trial_012	nrem	ROI	Gp	0.318181818181818
wt_dual	wt_dual_TL15	20180205_TL15_trial_012	rem	ROI	Gp	0.208791208791209
wt_dual	wt_dual_TL15	20180205_TL15_trial_013	is	ROI	Gp	0.0465116279069767
wt_dual	wt_dual_TL15	20180205_TL15_trial_013	nrem	ROI	Gp	0.143112701252236
wt_dual	wt_dual_TL15	20180205_TL15_trial_013	rem	ROI	Gp	0.428940568475453
wt_dual	wt_dual_TL15	20180205_TL15_trial_018	is	ROI	Gp	0.0233918128654971
wt_dual	wt_dual_TL15	20180205_TL15_trial_018	nrem	ROI	Gp	0.101326747094772
wt_dual	wt_dual_TL15	20180205_TL15_trial_018	rem	ROI	Gp	0
wt_dual	wt_dual_TL15	20180205_TL15_trial_019	is	ROI	Gp	0.00545950864422202
wt_dual	wt_dual_TL15	20180205_TL15_trial_019	nrem	ROI	Gp	0.129283020517694
wt_dual	wt_dual_TL15	20180205_TL15_trial_019	rem	ROI	Gp	0
wt_dual	wt_dual_TL15	20180205_TL15_trial_020	is	ROI	Gp	0.0235178833904949
wt_dual	wt_dual_TL15	20180205_TL15_trial_020	nrem	ROI	Gp	0.0445859872611465
wt_dual	wt_dual_TL15	20180205_TL15_trial_020	rem	ROI	Gp	0.04169079328315
wt_dual	wt_dual_TL15	20180205_TL15_trial_021	is	ROI	Gp	0.0210526315789474
wt_dual	wt_dual_TL15	20180205_TL15_trial_021	nrem	ROI	Gp	0.0926773455377575
wt_dual	wt_dual_TL15	20180205_TL15_trial_021	rem	ROI	Gp	0.0140350877192982
wt_dual	wt_dual_TL15	20180205_TL15_trial_022	is	ROI	Gp	0.022883295194508
wt_dual	wt_dual_TL15	20180205_TL15_trial_022	nrem	ROI	Gp	0.0219298245614035
wt_dual	wt_dual_TL15	20180205_TL15_trial_023	nrem	ROI	Gp	0.0769230769230769
wt_dual	wt_dual_NM16	20180208_NM16_trial_002	whisking	ROI	Gp	NaN
wt_dual	wt_dual_NM16	20180208_NM16_trial_002	quiet	ROI	Gp	NaN
wt_dual	wt_dual_NM16	20180208_NM16_trial_002	locomotion	ROI	Gp	NaN
wt_dual	wt_dual_NM16	20180208_NM16_trial_006	whisking	ROI	Gp	0.619225906836526
wt_dual	wt_dual_NM16	20180208_NM16_trial_006	quiet	ROI	Gp	0.466665130320559
wt_dual	wt_dual_NM16	20180208_NM16_trial_006	locomotion	ROI	Gp	3.91326943065019
wt_dual	wt_dual_NM16	20180208_NM16_trial_007	whisking	ROI	Gp	0.241644823066841
wt_dual	wt_dual_NM16	20180208_NM16_trial_007	quiet	ROI	Gp	0.289790929017029
wt_dual	wt_dual_NM16	20180208_NM16_trial_007	locomotion	ROI	Gp	4.19423440453686
wt_dual	wt_dual_NM16	20180208_NM16_trial_009	whisking	ROI	Gp	0.0312624832832555
wt_dual	wt_dual_NM16	20180208_NM16_trial_009	quiet	ROI	Gp	0.0121620426334876
wt_dual	wt_dual_NM16	20180208_NM16_trial_009	locomotion	ROI	Gp	2.99373082213522
wt_dual	wt_dual_NM16	20180208_NM16_trial_010	is	ROI	Gp	0.0197044334975369
wt_dual	wt_dual_NM16	20180208_NM16_trial_010	nrem	ROI	Gp	0.0225193525686137
wt_dual	wt_dual_NM16	20180208_NM16_trial_010	rem	ROI	Gp	0.0328407224958949
wt_dual	wt_dual_NM16	20180208_NM16_trial_011	nrem	ROI	Gp	0.122699386503067
wt_dual	wt_dual_NM16	20180208_NM16_trial_014	nrem	ROI	Gp	0.360456578332555
wt_dual	wt_dual_NM16	20180208_NM16_trial_014	rem	ROI	Gp	0.464788732394366
wt_dual	wt_dual_NM16	20180208_NM16_trial_015	nrem	ROI	Gp	0.52394366197183
wt_dual	wt_dual_NM16	20180208_NM16_trial_015	rem	ROI	Gp	0.245070422535211
wt_dual	wt_dual_NM16	20180208_NM16_trial_017	is	ROI	Gp	0.170212765957447
wt_dual	wt_dual_NM16	20180208_NM16_trial_017	nrem	ROI	Gp	0.335106382978724
wt_dual	wt_dual_NM16	20180208_NM16_trial_018	is	ROI	Gp	0.347517730496454
wt_dual	wt_dual_NM16	20180208_NM16_trial_018	nrem	ROI	Gp	0.367171671772036
wt_dual	wt_dual_NM16	20180208_NM16_trial_018	rem	ROI	Gp	0.201567749160134
wt_dual	wt_dual_NM16	20180208_NM16_trial_021	is	ROI	Gp	0.0476190476190476
wt_dual	wt_dual_NM16	20180208_NM16_trial_021	nrem	ROI	Gp	0.0533333333333333
wt_dual	wt_dual_NM16	20180208_NM16_trial_021	rem	ROI	Gp	0.0805860805860806
wt_dual	wt_dual_NM16	20180208_NM16_trial_022	is	ROI	Gp	0
wt_dual	wt_dual_NM16	20180208_NM16_trial_022	nrem	ROI	Gp	0.0866666666666667
wt_dual	wt_dual_NM16	20180208_NM16_trial_023	is	ROI	Gp	0.03
wt_dual	wt_dual_NM16	20180208_NM16_trial_023	nrem	ROI	Gp	0.0823170731707317
wt_dual	wt_dual_NM16	20180208_NM16_trial_023	rem	ROI	Gp	0.1
wt_dual	wt_dual_NM16	20180208_NM16_trial_024	is	ROI	Gp	0.123358081096516
wt_dual	wt_dual_NM16	20180208_NM16_trial_024	nrem	ROI	Gp	0.204634892872759
wt_dual	wt_dual_NM16	20180208_NM16_trial_024	rem	ROI	Gp	0.345882352941177
wt_dual	wt_dual_TR16	20180210_TR16_trial_004	is	ROI	Gp	0.232394366197183
wt_dual	wt_dual_TR16	20180210_TR16_trial_004	nrem	ROI	Gp	0.60093896713615
wt_dual	wt_dual_TR16	20180210_TR16_trial_004	rem	ROI	Gp	0.276568501920615
wt_dual	wt_dual_TR16	20180210_TR16_trial_005	is	ROI	Gp	0.045
wt_dual	wt_dual_TR16	20180210_TR16_trial_005	nrem	ROI	Gp	0.15375
wt_dual	wt_dual_TR16	20180210_TR16_trial_006	is	ROI	Gp	0
wt_dual	wt_dual_TR16	20180210_TR16_trial_006	rem	ROI	Gp	0
wt_dual	wt_dual_TR16	20180210_TR16_trial_007	is	ROI	Gp	0.0299583911234397
wt_dual	wt_dual_TR16	20180210_TR16_trial_007	nrem	ROI	Gp	0.123439667128988
wt_dual	wt_dual_TR16	20180210_TR16_trial_009	is	ROI	Gp	0.066287244727151
wt_dual	wt_dual_TR16	20180210_TR16_trial_009	nrem	ROI	Gp	0.737864077669903
wt_dual	wt_dual_TR16	20180210_TR16_trial_010	is	ROI	Gp	0.141470180305132
wt_dual	wt_dual_TR16	20180210_TR16_trial_010	nrem	ROI	Gp	0.503601628562481
wt_dual	wt_dual_TR16	20180210_TR16_trial_010	rem	ROI	Gp	0.168284789644013
wt_dual	wt_dual_TR16	20180210_TR16_trial_016	is	ROI	Gp	0.036599313762867
wt_dual	wt_dual_TR16	20180210_TR16_trial_018	is	ROI	Gp	0.354557913221322
wt_dual	wt_dual_TR16	20180210_TR16_trial_018	rem	ROI	Gp	0.0755813953488372
wt_dual	wt_dual_TR16	20180210_TR16_trial_019	is	ROI	Gp	0.00263504611330698
wt_dual	wt_dual_TR16	20180210_TR16_trial_019	nrem	ROI	Gp	0.0112201963534362
wt_dual	wt_dual_TR16	20180210_TR16_trial_019	rem	ROI	Gp	0
wt_dual	wt_dual_TR16	20180210_TR16_trial_020	is	ROI	Gp	0.0131578947368421
wt_dual	wt_dual_TR16	20180210_TR16_trial_020	rem	ROI	Gp	0
wt_dual	wt_dual_TL16	20180211_TL16_trial_005	is	ROI	Gp	0.0537313432835821
wt_dual	wt_dual_TL16	20180211_TL16_trial_005	nrem	ROI	Gp	0.118078506588031
wt_dual	wt_dual_TL16	20180211_TL16_trial_005	rem	ROI	Gp	0
wt_dual	wt_dual_TL16	20180211_TL16_trial_006	is	ROI	Gp	0.0407407407407407
wt_dual	wt_dual_TL16	20180211_TL16_trial_006	nrem	ROI	Gp	0.0875
wt_dual	wt_dual_TL16	20180211_TL16_trial_006	rem	ROI	Gp	0.0416666666666667
wt_dual	wt_dual_TL16	20180211_TL16_trial_009	is	ROI	Gp	0.222222222222222
wt_dual	wt_dual_TL16	20180211_TL16_trial_009	nrem	ROI	Gp	0.428571428571429
wt_dual	wt_dual_TL16	20180211_TL16_trial_009	rem	ROI	Gp	0.378787878787879
wt_dual	wt_dual_TL16	20180211_TL16_trial_011	is	ROI	Gp	NaN
wt_dual	wt_dual_TL16	20180211_TL16_trial_011	nrem	ROI	Gp	NaN
wt_dual	wt_dual_TL16	20180211_TL16_trial_012	rem	ROI	Gp	NaN
wt_dual	wt_dual_TL16	20180211_TL16_trial_013	is	ROI	Gp	0.560975609756098
wt_dual	wt_dual_TL16	20180211_TL16_trial_013	nrem	ROI	Gp	0.507890961262554
wt_dual	wt_dual_TL16	20180211_TL16_trial_013	rem	ROI	Gp	1.02439024390244
wt_dual	wt_dual_TL16	20180211_TL16_trial_015	is	ROI	Gp	0
wt_dual	wt_dual_TL16	20180211_TL16_trial_015	nrem	ROI	Gp	0
wt_dual	wt_dual_TL15	20180214_TL15_trial_008	nrem	ROI	Gp	0.189880020865936
wt_dual	wt_dual_TL15	20180214_TL15_trial_008	rem	ROI	Gp	0.028169014084507
wt_dual	wt_dual_TL15	20180214_TL15_trial_015	is	ROI	Gp	NaN
wt_dual	wt_dual_TL15	20180214_TL15_trial_015	rem	ROI	Gp	NaN
wt_dual	wt_dual_TL15	20180214_TL15_trial_016	is	ROI	Gp	0.217096336499322
wt_dual	wt_dual_TL15	20180214_TL15_trial_016	nrem	ROI	Gp	0.910447761194031
wt_dual	wt_dual_TL15	20180214_TL15_trial_017	is	ROI	Gp	0.470149253731343
wt_dual	wt_dual_TL15	20180214_TL15_trial_017	nrem	ROI	Gp	0.589552238805971
wt_dual	wt_dual_TL15	20180214_TL15_trial_017	rem	ROI	Gp	0.499607227022781
wt_dual	wt_dual_TL15	20180214_TL15_trial_021	is	ROI	Gp	0.147368421052632
wt_dual	wt_dual_TL15	20180214_TL15_trial_021	nrem	ROI	Gp	0.0852256586049507
wt_dual	wt_dual_TL15	20180214_TL15_trial_021	rem	ROI	Gp	0.0229665071770335
wt_dual	wt_dual_BL15	20180215_BL15_trial_013	is	ROI	Gp	0.0680529300567108
wt_dual	wt_dual_BL15	20180215_BL15_trial_013	nrem	ROI	Gp	0.16231884057971
wt_dual	wt_dual_BL15	20180215_BL15_trial_013	rem	ROI	Gp	0.0869565217391304
wt_dual	wt_dual_TR15	20180221_TR15_trial_003	is	ROI	Gp	0
wt_dual	wt_dual_TR15	20180221_TR15_trial_003	nrem	ROI	Gp	0.032520325203252
wt_dual	wt_dual_TR15	20180221_TR15_trial_003	rem	ROI	Gp	0
wt_dual	wt_dual_TR15	20180221_TR15_trial_004	is	ROI	Gp	0.0133037694013304
wt_dual	wt_dual_TR15	20180221_TR15_trial_004	rem	ROI	Gp	0.0516499282639885
wt_dual	wt_dual_NM16	20180222_NM16_1_trial_002	nrem	ROI	Gp	0.115027829313544
wt_dual	wt_dual_NM16	20180222_NM16_1_trial_002	rem	ROI	Gp	0.0204081632653061
wt_dual	wt_dual_NM16	20180222_NM16_1_trial_003	nrem	ROI	Gp	0.0351906158357771
wt_dual	wt_dual_NM16	20180222_NM16_1_trial_004	is	ROI	Gp	0.0552995391705069
wt_dual	wt_dual_NM16	20180222_NM16_1_trial_004	nrem	ROI	Gp	0.21505376344086
wt_dual	wt_dual_NM16	20180222_NM16_1_trial_004	rem	ROI	Gp	0.0829493087557604
wt_dual	wt_dual_NM16	20180222_NM16_1_trial_005	is	ROI	Gp	0
wt_dual	wt_dual_NM16	20180222_NM16_1_trial_005	nrem	ROI	Gp	0.018018018018018
wt_dual	wt_dual_NM16	20180222_NM16_1_trial_006	is	ROI	Gp	0
wt_dual	wt_dual_NM16	20180222_NM16_1_trial_006	nrem	ROI	Gp	0.00705052878965923
wt_dual	wt_dual_NM16	20180222_NM16_1_trial_006	rem	ROI	Gp	0.00810810810810811
wt_dual	wt_dual_NM16	20180222_NM16_2_trial_001	is	ROI	Gp	0.135869565217391
wt_dual	wt_dual_NM16	20180222_NM16_2_trial_001	nrem	ROI	Gp	0.223484848484848
wt_dual	wt_dual_NM16	20180222_NM16_2_trial_001	rem	ROI	Gp	0.0892857142857143
wt_dual	wt_dual_NM16	20180222_NM16_2_trial_002	is	ROI	Gp	0.132352941176471
wt_dual	wt_dual_NM16	20180222_NM16_2_trial_002	nrem	ROI	Gp	0.236413043478261
wt_dual	wt_dual_NM16	20180222_NM16_2_trial_003	is	ROI	Gp	0.261363636363636
wt_dual	wt_dual_NM16	20180222_NM16_2_trial_003	nrem	ROI	Gp	0.6171875
wt_dual	wt_dual_NM16	20180222_NM16_2_trial_004	is	ROI	Gp	0.291666666666667
wt_dual	wt_dual_NM16	20180222_NM16_2_trial_004	nrem	ROI	Gp	0.415625
wt_dual	wt_dual_NM16	20180222_NM16_2_trial_004	rem	ROI	Gp	0.243055555555556
wt_dual	wt_dual_NM16	20180225_NM16_trial_001	whisking	ROI	Gp	0.58593084653381
wt_dual	wt_dual_NM16	20180225_NM16_trial_001	quiet	ROI	Gp	0.255493101686254
wt_dual	wt_dual_NM16	20180225_NM16_trial_001	locomotion	ROI	Gp	5.01764615620684
wt_dual	wt_dual_NM16	20180225_NM16_trial_002	whisking	ROI	Gp	NaN
wt_dual	wt_dual_NM16	20180225_NM16_trial_002	quiet	ROI	Gp	NaN
wt_dual	wt_dual_NM16	20180225_NM16_trial_003	whisking	ROI	Gp	0.755164526630441
wt_dual	wt_dual_NM16	20180225_NM16_trial_003	quiet	ROI	Gp	0.219095379521885
wt_dual	wt_dual_NM16	20180225_NM16_trial_003	locomotion	ROI	Gp	10.2111566341002
wt_dual	wt_dual_NM16	20180225_NM16_trial_004	whisking	ROI	Gp	1.02525631407852
wt_dual	wt_dual_NM16	20180225_NM16_trial_004	quiet	ROI	Gp	0.339491552186957
wt_dual	wt_dual_NM16	20180225_NM16_trial_004	locomotion	ROI	Gp	5.29580152671756
wt_dual	wt_dual_NM16	20180225_NM16_trial_005	whisking	ROI	Gp	1.39468156586904
wt_dual	wt_dual_NM16	20180225_NM16_trial_005	quiet	ROI	Gp	0.0219703574542284
wt_dual	wt_dual_NM16	20180225_NM16_trial_005	locomotion	ROI	Gp	4.04606041485922
wt_dual	wt_dual_NM16	20180225_NM16_trial_009	whisking	ROI	Gp	0.844358224144511
wt_dual	wt_dual_NM16	20180225_NM16_trial_009	quiet	ROI	Gp	0.371000561324726
wt_dual	wt_dual_NM16	20180225_NM16_trial_009	locomotion	ROI	Gp	4.98387775129679
wt_dual	wt_dual_NM16	20180225_NM16_trial_010	whisking	ROI	Gp	1.60980657291899
wt_dual	wt_dual_NM16	20180225_NM16_trial_010	quiet	ROI	Gp	0.329837781535514
wt_dual	wt_dual_NM16	20180225_NM16_trial_010	locomotion	ROI	Gp	3.73087924387514
wt_dual	wt_dual_NM16	20180225_NM16_trial_011	whisking	ROI	Gp	1.33845746090644
wt_dual	wt_dual_NM16	20180225_NM16_trial_011	quiet	ROI	Gp	0.109274040288864
wt_dual	wt_dual_NM16	20180225_NM16_trial_011	locomotion	ROI	Gp	2.87885766927683
wt_dual	wt_dual_NM16	20180225_NM16_trial_012	whisking	ROI	Gp	0.346891914056093
wt_dual	wt_dual_NM16	20180225_NM16_trial_012	quiet	ROI	Gp	0.0299917330479419
wt_dual	wt_dual_NM16	20180225_NM16_trial_012	locomotion	ROI	Gp	3.92103727174185
wt_dual	wt_dual_NM16	20180225_NM16_trial_013	whisking	ROI	Gp	0.185288123031314
wt_dual	wt_dual_NM16	20180225_NM16_trial_013	quiet	ROI	Gp	0.03870343492985
wt_dual	wt_dual_NM16	20180225_NM16_trial_013	locomotion	ROI	Gp	4.58124552612742
wt_dual	wt_dual_NM16	20180225_NM16_trial_016	whisking	ROI	Gp	1.65942158439032
wt_dual	wt_dual_NM16	20180225_NM16_trial_016	quiet	ROI	Gp	0.0884173297966402
wt_dual	wt_dual_NM16	20180225_NM16_trial_016	locomotion	ROI	Gp	3.05856023871689
wt_dual	wt_dual_NM16	20180225_NM16_trial_017	whisking	ROI	Gp	0.986445927087117
wt_dual	wt_dual_NM16	20180225_NM16_trial_017	quiet	ROI	Gp	0
wt_dual	wt_dual_NM16	20180225_NM16_trial_017	locomotion	ROI	Gp	1.45012018837153
wt_dual	wt_dual_NM16	20180225_NM16_trial_018	whisking	ROI	Gp	1.8353667186835
wt_dual	wt_dual_NM16	20180225_NM16_trial_018	quiet	ROI	Gp	0.0811688311688312
wt_dual	wt_dual_NM16	20180225_NM16_trial_018	locomotion	ROI	Gp	1.63146279949559
wt_dual	wt_dual_NM16	20180225_NM16_trial_019	whisking	ROI	Gp	1.48938765552574
wt_dual	wt_dual_NM16	20180225_NM16_trial_019	quiet	ROI	Gp	0.334040296924708
wt_dual	wt_dual_NM16	20180225_NM16_trial_019	locomotion	ROI	Gp	2.1231732776618
wt_dual	wt_dual_NM16	20180225_NM16_trial_020	whisking	ROI	Gp	NaN
wt_dual	wt_dual_NM16	20180225_NM16_trial_020	quiet	ROI	Gp	NaN
wt_dual	wt_dual_NM16	20180225_NM16_trial_020	locomotion	ROI	Gp	NaN
wt_dual	wt_dual_NM16	20180225_NM16_trial_021	whisking	ROI	Gp	0.781310963714397
wt_dual	wt_dual_NM16	20180225_NM16_trial_021	quiet	ROI	Gp	0.0743126083725539
wt_dual	wt_dual_NM16	20180225_NM16_trial_021	locomotion	ROI	Gp	0.855319526102756
wt_dual	wt_dual_TL16	20180225_TL16_trial_001	whisking	ROI	Gp	0.918336283584951
wt_dual	wt_dual_TL16	20180225_TL16_trial_001	quiet	ROI	Gp	0.199556541019956
wt_dual	wt_dual_TL16	20180225_TL16_trial_002	whisking	ROI	Gp	1.05762903074175
wt_dual	wt_dual_TL16	20180225_TL16_trial_002	quiet	ROI	Gp	0.194805194805195
wt_dual	wt_dual_TL16	20180225_TL16_trial_002	locomotion	ROI	Gp	2.88051209103841
wt_dual	wt_dual_TL16	20180225_TL16_trial_003	whisking	ROI	Gp	2.75944097531965
wt_dual	wt_dual_TL16	20180225_TL16_trial_003	quiet	ROI	Gp	0.227162096381632
wt_dual	wt_dual_TL16	20180225_TL16_trial_003	locomotion	ROI	Gp	1.08664973186565
wt_dual	wt_dual_TL16	20180225_TL16_trial_004	whisking	ROI	Gp	NaN
wt_dual	wt_dual_TL16	20180225_TL16_trial_004	quiet	ROI	Gp	NaN
wt_dual	wt_dual_TL16	20180225_TL16_trial_004	locomotion	ROI	Gp	NaN
wt_dual	wt_dual_TL16	20180225_TL16_trial_005	whisking	ROI	Gp	2.39438890680426
wt_dual	wt_dual_TL16	20180225_TL16_trial_005	quiet	ROI	Gp	0.985827879050143
wt_dual	wt_dual_TL16	20180225_TL16_trial_005	locomotion	ROI	Gp	7.3121191604604
wt_dual	wt_dual_TL16	20180225_TL16_trial_006	whisking	ROI	Gp	1.74153420870767
wt_dual	wt_dual_TL16	20180225_TL16_trial_006	quiet	ROI	Gp	0.329797664675996
wt_dual	wt_dual_TL16	20180225_TL16_trial_007	whisking	ROI	Gp	1.86330457863305
wt_dual	wt_dual_TL16	20180225_TL16_trial_007	quiet	ROI	Gp	0.79003821970164
wt_dual	wt_dual_TL16	20180225_TL16_trial_008	whisking	ROI	Gp	2.40060583112457
wt_dual	wt_dual_TL16	20180225_TL16_trial_008	quiet	ROI	Gp	0.798232760045393
wt_dual	wt_dual_TL16	20180225_TL16_trial_009	whisking	ROI	Gp	3.33645557913708
wt_dual	wt_dual_TL16	20180225_TL16_trial_009	quiet	ROI	Gp	0.708109212228502
wt_dual	wt_dual_TL16	20180225_TL16_trial_010	whisking	ROI	Gp	3.01502704868764
wt_dual	wt_dual_TL16	20180225_TL16_trial_010	quiet	ROI	Gp	0.794947876172192
wt_dual	wt_dual_TL16	20180225_TL16_trial_011	whisking	ROI	Gp	2.15405777166437
wt_dual	wt_dual_TL16	20180225_TL16_trial_011	quiet	ROI	Gp	0.763684913217624
wt_dual	wt_dual_TL16	20180225_TL16_trial_011	locomotion	ROI	Gp	8.36129032258064
wt_dual	wt_dual_TL16	20180225_TL16_trial_015	whisking	ROI	Gp	0.583892815366014
wt_dual	wt_dual_TL16	20180225_TL16_trial_015	quiet	ROI	Gp	0
wt_dual	wt_dual_BL15	20180226_BL15_trial_007	whisking	ROI	Gp	1.70995321826101
wt_dual	wt_dual_BL15	20180226_BL15_trial_007	quiet	ROI	Gp	0.220426157237326
wt_dual	wt_dual_BL15	20180226_BL15_trial_007	locomotion	ROI	Gp	2.3107687749963
wt_dual	wt_dual_BL15	20180226_BL15_trial_008	whisking	ROI	Gp	2.35110764777914
wt_dual	wt_dual_BL15	20180226_BL15_trial_008	quiet	ROI	Gp	0.475168288768939
wt_dual	wt_dual_BL15	20180226_BL15_trial_008	locomotion	ROI	Gp	2.83830899978209
wt_dual	wt_dual_BL15	20180226_BL15_trial_009	whisking	ROI	Gp	0.669112128884743
wt_dual	wt_dual_BL15	20180226_BL15_trial_009	quiet	ROI	Gp	0.0549970973754163
wt_dual	wt_dual_BL15	20180226_BL15_trial_009	locomotion	ROI	Gp	2.21121422816389
wt_dual	wt_dual_BL15	20180226_BL15_trial_010	whisking	ROI	Gp	0.456081081081081
wt_dual	wt_dual_BL15	20180226_BL15_trial_010	quiet	ROI	Gp	0.108176791785432
wt_dual	wt_dual_BL15	20180226_BL15_trial_010	locomotion	ROI	Gp	2.21611536910045
wt_dual	wt_dual_BL15	20180226_BL15_trial_011	whisking	ROI	Gp	1.04380137371918
wt_dual	wt_dual_BL15	20180226_BL15_trial_011	quiet	ROI	Gp	0.769961977186312
wt_dual	wt_dual_BL15	20180226_BL15_trial_011	locomotion	ROI	Gp	3.33395383469844
wt_dual	wt_dual_BL15	20180226_BL15_trial_012	whisking	ROI	Gp	0.167973124300112
wt_dual	wt_dual_BL15	20180226_BL15_trial_012	quiet	ROI	Gp	0.0765035064107105
wt_dual	wt_dual_BL15	20180226_BL15_trial_012	locomotion	ROI	Gp	1.41556558582283
wt_dual	wt_dual_BL15	20180226_BL15_trial_013	whisking	ROI	Gp	0.786073223259153
wt_dual	wt_dual_BL15	20180226_BL15_trial_013	quiet	ROI	Gp	0.151849448410123
wt_dual	wt_dual_BL15	20180226_BL15_trial_013	locomotion	ROI	Gp	1.39105642256903
wt_dual	wt_dual_BL15	20180226_BL15_trial_016	whisking	ROI	Gp	0.454763044518909
wt_dual	wt_dual_BL15	20180226_BL15_trial_016	quiet	ROI	Gp	0.0488705473501303
wt_dual	wt_dual_BL15	20180226_BL15_trial_016	locomotion	ROI	Gp	1.81588902900378
wt_dual	wt_dual_BL15	20180226_BL15_trial_017	whisking	ROI	Gp	0.541821876058246
wt_dual	wt_dual_BL15	20180226_BL15_trial_017	quiet	ROI	Gp	0.301174580865375
wt_dual	wt_dual_BL15	20180226_BL15_trial_017	locomotion	ROI	Gp	2.70631473438022
wt_dual	wt_dual_BL15	20180226_BL15_trial_018	whisking	ROI	Gp	0.273780273780274
wt_dual	wt_dual_BL15	20180226_BL15_trial_018	quiet	ROI	Gp	0.142965267849634
wt_dual	wt_dual_BL15	20180226_BL15_trial_018	locomotion	ROI	Gp	3.17324185248714
wt_dual	wt_dual_TL15	20180228_TL15_trial_007	is	ROI	Gp	NaN
wt_dual	wt_dual_TL15	20180228_TL15_trial_007	nrem	ROI	Gp	NaN
wt_dual	wt_dual_TL15	20180228_TL15_trial_007	rem	ROI	Gp	NaN
wt_dual	wt_dual_TL15	20180228_TL15_trial_008	is	ROI	Gp	0.0156862745098039
wt_dual	wt_dual_TL15	20180228_TL15_trial_008	nrem	ROI	Gp	0.0851063829787234
wt_dual	wt_dual_TL15	20180228_TL15_trial_009	is	ROI	Gp	0.0392156862745098
wt_dual	wt_dual_TL15	20180228_TL15_trial_009	nrem	ROI	Gp	0.588235294117647
wt_dual	wt_dual_TL15	20180228_TL15_trial_009	rem	ROI	Gp	0.0392156862745098
wt_dual	wt_dual_TL15	20180228_TL15_trial_010	nrem	ROI	Gp	0.209150326797386
wt_dual	wt_dual_TL15	20180228_TL15_trial_012	is	ROI	Gp	0.0427807486631016
wt_dual	wt_dual_TL15	20180228_TL15_trial_012	nrem	ROI	Gp	0.688453159041394
wt_dual	wt_dual_TL15	20180228_TL15_trial_012	rem	ROI	Gp	0.00784313725490196
wt_dual	wt_dual_TL15	20180228_TL15_trial_013	is	ROI	Gp	0
wt_dual	wt_dual_TL15	20180228_TL15_trial_013	nrem	ROI	Gp	0.0333333333333333
wt_dual	wt_dual_TL15	20180228_TL15_trial_015	is	ROI	Gp	0
wt_dual	wt_dual_TL15	20180228_TL15_trial_015	nrem	ROI	Gp	0.166666666666667
wt_dual	wt_dual_TL15	20180228_TL15_trial_015	rem	ROI	Gp	0
wt_dual	wt_dual_TL15	20180228_TL15_trial_016	is	ROI	Gp	0.127931769722815
wt_dual	wt_dual_TL15	20180228_TL15_trial_016	nrem	ROI	Gp	0.184882041405874
wt_dual	wt_dual_TL15	20180228_TL15_trial_016	rem	ROI	Gp	0.257462686567164
wt_dual	wt_dual_TL15	20180228_TL15_trial_018	is	ROI	Gp	0.128571428571429
wt_dual	wt_dual_TL15	20180228_TL15_trial_018	nrem	ROI	Gp	0.194772765107375
wt_dual	wt_dual_TL15	20180228_TL15_trial_019	is	ROI	Gp	0.285714285714286
wt_dual	wt_dual_TL15	20180228_TL15_trial_019	nrem	ROI	Gp	0.372252952608761
wt_dual	wt_dual_TL15	20180228_TL15_trial_019	rem	ROI	Gp	0.485714285714286
wt_dual	wt_dual_TL15	20180228_TL15_trial_020	is	ROI	Gp	0.307692307692308
wt_dual	wt_dual_TL15	20180228_TL15_trial_020	nrem	ROI	Gp	0.25
wt_dual	wt_dual_TL15	20180228_TL15_trial_021	is	ROI	Gp	0.27807486631016
wt_dual	wt_dual_TL15	20180228_TL15_trial_021	rem	ROI	Gp	0.297520661157025
wt_dual	wt_dual_TL15	20180228_TL15_trial_023	is	ROI	Gp	0.590909090909091
wt_dual	wt_dual_TL15	20180228_TL15_trial_023	nrem	ROI	Gp	0.515151515151515
wt_dual	wt_dual_TL15	20180228_TL15_trial_023	rem	ROI	Gp	0.390909090909091
wt_dual	wt_dual_TL15	20180228_TL15_trial_024	is	ROI	Gp	0.0294599018003273
wt_dual	wt_dual_TL15	20180228_TL15_trial_024	nrem	ROI	Gp	0.0319148936170213
wt_dual	wt_dual_TL15	20180228_TL15_trial_025	nrem	ROI	Gp	0.0858696689247209
wt_dual	wt_dual_TL15	20180228_TL15_trial_025	rem	ROI	Gp	0
wt_dual	wt_dual_TR15	20180304_TR15_trial_001	nrem	ROI	Gp	0.156862745098039
wt_dual	wt_dual_TR15	20180304_TR15_trial_001	rem	ROI	Gp	0.030690537084399
wt_dual	wt_dual_TR15	20180304_TR15_trial_002	nrem	ROI	Gp	NaN
wt_dual	wt_dual_TR15	20180304_TR15_trial_003	is	ROI	Gp	NaN
wt_dual	wt_dual_TR15	20180304_TR15_trial_003	nrem	ROI	Gp	NaN
wt_dual	wt_dual_TR15	20180304_TR15_trial_003	rem	ROI	Gp	NaN
wt_dual	wt_dual_TR15	20180304_TR15_trial_005	nrem	ROI	Gp	NaN
wt_dual	wt_dual_TR15	20180304_TR15_trial_007	is	ROI	Gp	0.56
wt_dual	wt_dual_TR15	20180304_TR15_trial_007	nrem	ROI	Gp	0
wt_dual	wt_dual_TR15	20180304_TR15_trial_007	rem	ROI	Gp	1.02857142857143
wt_dual	wt_dual_TR15	20180304_TR15_trial_011	is	ROI	Gp	0
wt_dual	wt_dual_TR15	20180304_TR15_trial_011	nrem	ROI	Gp	0
wt_dual	wt_dual_TR15	20180304_TR15_trial_013	is	ROI	Gp	0
wt_dual	wt_dual_TR15	20180304_TR15_trial_013	nrem	ROI	Gp	0
wt_dual	wt_dual_TR15	20180304_TR15_trial_013	rem	ROI	Gp	0
wt_dual	wt_dual_TR15	20180304_TR15_trial_014	nrem	ROI	Gp	0
wt_dual	wt_dual_TR16	20180305_TR16_trial_002	rem	ROI	Gp	0
wt_dual	wt_dual_TR16	20180305_TR16_trial_006	nrem	ROI	Gp	0.100840336134454
wt_dual	wt_dual_TR16	20180305_TR16_trial_006	rem	ROI	Gp	0.0470588235294118
wt_dual	wt_dual_TR16	20180305_TR16_trial_007	is	ROI	Gp	0.1
wt_dual	wt_dual_TR16	20180305_TR16_trial_007	nrem	ROI	Gp	0.114285714285714
wt_dual	wt_dual_TR16	20180305_TR16_trial_007	rem	ROI	Gp	0.14
wt_dual	wt_dual_TR16	20180305_TR16_trial_008	is	ROI	Gp	0.0292207792207792
wt_dual	wt_dual_TR16	20180305_TR16_trial_008	nrem	ROI	Gp	0.204081632653061
wt_dual	wt_dual_TR16	20180305_TR16_trial_008	rem	ROI	Gp	0.191326530612245
wt_dual	wt_dual_TR16	20180305_TR16_trial_009	is	ROI	Gp	0.148148148148148
wt_dual	wt_dual_TR16	20180305_TR16_trial_009	nrem	ROI	Gp	0.111111111111111
wt_dual	wt_dual_TR16	20180305_TR16_trial_009	rem	ROI	Gp	0.270833333333333
wt_dual	wt_dual_TR16	20180305_TR16_trial_010	is	ROI	Gp	0.0102040816326531
wt_dual	wt_dual_TR16	20180305_TR16_trial_010	nrem	ROI	Gp	0
wt_dual	wt_dual_TR16	20180305_TR16_trial_010	rem	ROI	Gp	0.037037037037037
wt_dual	wt_dual_TR16	20180305_TR16_trial_011	is	ROI	Gp	0.013953488372093
wt_dual	wt_dual_TR16	20180305_TR16_trial_011	nrem	ROI	Gp	0.0713899405083829
wt_dual	wt_dual_TR16	20180305_TR16_trial_012	is	ROI	Gp	0.0197368421052632
wt_dual	wt_dual_TR16	20180305_TR16_trial_012	nrem	ROI	Gp	0
wt_dual	wt_dual_TR16	20180305_TR16_trial_012	rem	ROI	Gp	0
wt_dual	wt_dual_TR16	20180305_TR16_trial_014	is	ROI	Gp	0.016304347826087
wt_dual	wt_dual_TR16	20180305_TR16_trial_014	nrem	ROI	Gp	0.0865384615384615
wt_dual	wt_dual_TR16	20180305_TR16_trial_014	rem	ROI	Gp	0.0267857142857143
wt_dual	wt_dual_TR16	20180305_TR16_trial_015	is	ROI	Gp	0
wt_dual	wt_dual_TR16	20180305_TR16_trial_015	nrem	ROI	Gp	0
wt_dual	wt_dual_TR16	20180305_TR16_trial_015	rem	ROI	Gp	0.0784313725490196
wt_dual	wt_dual_TR16	20180305_TR16_trial_016	nrem	ROI	Gp	0.0168067226890756
wt_dual	wt_dual_TR16	20180305_TR16_trial_016	rem	ROI	Gp	0.168067226890756
wt_dual	wt_dual_TR16	20180305_TR16_trial_018	nrem	ROI	Gp	0
wt_dual	wt_dual_TR16	20180305_TR16_trial_018	rem	ROI	Gp	0
wt_dual	wt_dual_TL16	20180306_TL16_trial_005	is	ROI	Gp	0.384615384615384
wt_dual	wt_dual_TL16	20180306_TL16_trial_005	nrem	ROI	Gp	0.392307692307692
wt_dual	wt_dual_TL16	20180306_TL16_trial_006	is	ROI	Gp	0
wt_dual	wt_dual_TL16	20180306_TL16_trial_006	nrem	ROI	Gp	0
wt_dual	wt_dual_TL16	20180306_TL16_trial_006	rem	ROI	Gp	0.0740740740740741
wt_dual	wt_dual_TL16	20180306_TL16_trial_007	is	ROI	Gp	0
wt_dual	wt_dual_TL16	20180306_TL16_trial_007	nrem	ROI	Gp	0
wt_dual	wt_dual_TL16	20180306_TL16_trial_008	is	ROI	Gp	0
wt_dual	wt_dual_TL16	20180306_TL16_trial_008	nrem	ROI	Gp	0.00720288115246098
wt_dual	wt_dual_TL16	20180306_TL16_trial_008	rem	ROI	Gp	0
wt_dual	wt_dual_TL16	20180306_TL16_trial_009	is	ROI	Gp	0
wt_dual	wt_dual_TL16	20180306_TL16_trial_009	nrem	ROI	Gp	0
wt_dual	wt_dual_TL16	20180306_TL16_trial_009	rem	ROI	Gp	0
wt_dual	wt_dual_TL16	20180306_TL16_trial_010	is	ROI	Gp	0
wt_dual	wt_dual_TL16	20180306_TL16_trial_010	nrem	ROI	Gp	0
wt_dual	wt_dual_TL16	20180306_TL16_trial_011	is	ROI	Gp	0
wt_dual	wt_dual_TL16	20180306_TL16_trial_011	nrem	ROI	Gp	0.106430155210643
wt_dual	wt_dual_TL16	20180306_TL16_trial_011	rem	ROI	Gp	0
wt_dual	wt_dual_TL16	20180306_TL16_trial_012	is	ROI	Gp	0.00645161290322581
wt_dual	wt_dual_TL16	20180306_TL16_trial_012	nrem	ROI	Gp	0.0133481646273637
wt_dual	wt_dual_TL16	20180306_TL16_trial_012	rem	ROI	Gp	0
wt_dual	wt_dual_TL16	20180306_TL16_trial_016	is	ROI	Gp	0.0472813238770686
wt_dual	wt_dual_TL16	20180306_TL16_trial_016	rem	ROI	Gp	0.0820668693009118
wt_dual	wt_dual_TL16	20180306_TL16_trial_017	is	ROI	Gp	0
wt_dual	wt_dual_TL16	20180306_TL16_trial_017	nrem	ROI	Gp	0.126315789473684
wt_dual	wt_dual_TL16	20180306_TL16_trial_018	is	ROI	Gp	0.218623481781377
wt_dual	wt_dual_TL16	20180306_TL16_trial_018	nrem	ROI	Gp	0.116959064327485
wt_dual	wt_dual_TL16	20180306_TL16_trial_018	rem	ROI	Gp	0.192982456140351
wt_dual	wt_dual_TL16	20180306_TL16_trial_019	is	ROI	Gp	0.03
wt_dual	wt_dual_TL16	20180306_TL16_trial_019	rem	ROI	Gp	0.847058823529412
wt_dual	wt_dual_TL16	20180306_TL16_trial_022	is	ROI	Gp	NaN
