# Supplementary material for: Astrocytic Ca2+ signaling is reduced during sleep and is involved in the regulation of slow wave sleep
Source: Nat Commun. 2020 Jul 6;11:3240. doi: 10.1038/s41467-020-17062-2 (PMC7338360; doi:10.1038/s41467-020-17062-2)
Supplement: Supplementary file 9 — Source Data [file 41467_2020_17062_MOESM9_ESM.zip › Source Data/data 5e.xlsx]

## Sheet: fig 5e table
state	mouse	ratio_before	number_of_transitions	number_of_undetected_start_points
locomotion	wt_dual_TR16	0.0869565	23	11
locomotion	wt_dual_TR15	0.103448	58	17
locomotion	wt_dual_BL15	0.0666667	30	15
locomotion	wt_dual_NM16	0.151515	33	13
locomotion	wt_dual_TL16	0.333333	6	2
locomotion	wt_dual_TL15	0	49	16
whisking	wt_dual_TR16	0.225806	31	17
whisking	wt_dual_TR15	0.203125	64	41
whisking	wt_dual_BL15	0.138889	72	52
whisking	wt_dual_NM16	0.150685	146	91
whisking	wt_dual_TL16	0.134454	119	57
whisking	wt_dual_TL15	0.1875	16	9
is:awakening	wt_dual_TR16	0.625	24	0
is:awakening	wt_dual_TR15	0.647059	17	0
is:awakening	wt_dual_BL15	1	1	0
is:awakening	wt_dual_NM16	0.625	16	0
is:awakening	wt_dual_TL16	0.757576	33	0
is:awakening	wt_dual_TL15	0.816327	49	1
nrem:awakening	wt_dual_TR16	0.733333	15	0
nrem:awakening	wt_dual_TR15	0.75	8	0
nrem:awakening	wt_dual_NM16	0.25	4	0
nrem:awakening	wt_dual_TL16	0.45	20	0
nrem:awakening	wt_dual_TL15	0.666667	12	0
rem:awakening	wt_dual_TR16	0.0869565	23	0
rem:awakening	wt_dual_TR15	0.153846	13	0
rem:awakening	wt_dual_BL15	0.333333	3	0
rem:awakening	wt_dual_NM16	0	7	0
rem:awakening	wt_dual_TL16	0.1	20	0
rem:awakening	wt_dual_TL15	0.0952381	21	0
