# Supplementary material for: Astrocytic Ca2+ signaling is reduced during sleep and is involved in the regulation of slow wave sleep
Source: Nat Commun. 2020 Jul 6;11:3240. doi: 10.1038/s41467-020-17062-2 (PMC7338360; doi:10.1038/s41467-020-17062-2)
Supplement: Supplementary file 9 — Source Data [file 41467_2020_17062_MOESM9_ESM.zip › Source Data/data sup fig 2a.xlsx]

## Sheet: Sheet1
genotype	mouse	movement	trial	sleep_start
WT	WT NM	freely_sleeping	WT NM 11140 Fr	50
WT	WT TL	headfixed	WT TL 11150 Fi	133
WT	WT NM	headfixed	WT NM 11160 Fi	110
WT	WT BR	freely_sleeping	WT BR 11160 Fr	38
WT	WT BR	headfixed	WT BR 11170 Fi	134
WT	WT TL	freely_sleeping	WT TL 11170 Fr	43
WT	WT NM	freely_sleeping	WT NM 11180 Fr	44
WT	WT NM	headfixed	WT NM 11190 Fi	121
WT	WT BR	freely_sleeping	WT BR 11190 Fr	35
WT	WT TL	headfixed	WT TL 11251 Fi	90
