# Supplementary material for: Astrocytic Ca2+ signaling is reduced during sleep and is involved in the regulation of slow wave sleep
Source: Nat Commun. 2020 Jul 6;11:3240. doi: 10.1038/s41467-020-17062-2 (PMC7338360; doi:10.1038/s41467-020-17062-2)
Supplement: Supplementary file 9 — Source Data [file 41467_2020_17062_MOESM9_ESM.zip › Source Data/data 9a NREM.xlsx]

## Sheet: Sheet1
genotype	mouse	trial	movement	bandpower
WT	WT NM	WT NM 11041 Fi	headfixed	0.647551049489623
WT	WT NM	WT NM 11041 Fi	headfixed	0.450294346914843
WT	WT NM	WT NM 11041 Fi	headfixed	0.505735778940087
WT	WT NM	WT NM 11041 Fi	headfixed	0.595227643491444
WT	WT NM	WT NM 11041 Fi	headfixed	0.637082217144839
WT	WT NM	WT NM 11041 Fi	headfixed	0.636631334699445
WT	WT NM	WT NM 11041 Fi	headfixed	0.526780762207135
WT	WT NM	WT NM 11041 Fi	headfixed	0.545033112801874
WT	WT NM	WT NM 11041 Fi	headfixed	0.604151181613541
WT	WT NM	WT NM 11041 Fi	headfixed	0.438464887158206
WT	WT NM	WT NM 11041 Fi	headfixed	0.713043353227457
WT	WT NM	WT NM 11041 Fi	headfixed	0.471366831044053
WT	WT NM	WT NM 11041 Fi	headfixed	0.503790191080458
WT	WT NM	WT NM 11041 Fi	headfixed	0.413073061535586
WT	WT NM	WT NM 11041 Fi	headfixed	0.611407497834149
WT	WT TR	WT TR 11041 Fr	freely_sleeping	1.02153804727423
WT	WT TR	WT TR 11041 Fr	freely_sleeping	0.862879885125532
WT	WT TR	WT TR 11041 Fr	freely_sleeping	1.07046698970344
WT	WT TR	WT TR 11041 Fr	freely_sleeping	1.0132603554373
WT	WT TR	WT TR 11041 Fr	freely_sleeping	1.14846536508915
WT	WT TR	WT TR 11041 Fr	freely_sleeping	0.976968838448623
WT	WT TR	WT TR 11041 Fr	freely_sleeping	0.814190177271476
WT	WT TR	WT TR 11041 Fr	freely_sleeping	0.924097244939016
WT	WT TR	WT TR 11041 Fr	freely_sleeping	1.57679728524776
WT	WT TR	WT TR 11041 Fr	freely_sleeping	0.81638924895819
WT	WT TR	WT TR 11041 Fr	freely_sleeping	1.06583526568101
WT	WT TR	WT TR 11041 Fr	freely_sleeping	1.14879422767639
WT	WT TR	WT TR 11041 Fr	freely_sleeping	0.925552410178473
WT	WT TR	WT TR 11041 Fr	freely_sleeping	0.566007387154311
WT	WT TR	WT TR 11041 Fr	freely_sleeping	0.744474357900473
WT	WT TR	WT TR 11041 Fr	freely_sleeping	0.766488016307733
WT	WT TR	WT TR 11041 Fr	freely_sleeping	0.977985209807646
WT	WT TR	WT TR 11041 Fr	freely_sleeping	1.13153081810131
WT	WT TR	WT TR 11041 Fr	freely_sleeping	0.752321617616595
WT	WT TR	WT TR 11041 Fr	freely_sleeping	0.982889524453055
WT	WT TR	WT TR 11041 Fr	freely_sleeping	0.920608307875425
WT	WT TR	WT TR 11041 Fr	freely_sleeping	0.863725845302101
WT	WT TR	WT TR 11041 Fr	freely_sleeping	0.699491974685975
WT	WT TR	WT TR 11041 Fr	freely_sleeping	0.602024763931416
WT	WT TR	WT TR 11041 Fr	freely_sleeping	1.32767897147514
WT	WT TR	WT TR 11041 Fr	freely_sleeping	0.99935940552854
WT	WT TR	WT TR 11041 Fr	freely_sleeping	0.717713384589711
WT	WT TR	WT TR 11041 Fr	freely_sleeping	0.586898286000791
WT	WT TR	WT TR 11041 Fr	freely_sleeping	0.693415533221037
WT	WT TR	WT TR 11041 Fr	freely_sleeping	0.609665963577869
WT	WT TR	WT TR 11041 Fr	freely_sleeping	0.63438691016955
WT	WT TR	WT TR 11041 Fr	freely_sleeping	0.61120192150909
WT	WT TR	WT TR 11041 Fr	freely_sleeping	0.714683781941099
WT	WT TR	WT TR 11041 Fr	freely_sleeping	0.929859929974797
WT	WT TR	WT TR 11041 Fr	freely_sleeping	0.803887925385133
WT	WT TR	WT TR 11041 Fr	freely_sleeping	0.704833309781086
WT	WT TR	WT TR 11041 Fr	freely_sleeping	0.719796056327297
WT	WT TR	WT TR 11041 Fr	freely_sleeping	0.611614306134525
WT	WT TR	WT TR 11041 Fr	freely_sleeping	0.772604300213049
WT	WT NM	WT NM 11060 Fi	headfixed	0.899707071963245
WT	WT NM	WT NM 11060 Fi	headfixed	1.01289347409457
WT	WT NM	WT NM 11060 Fi	headfixed	0.756513275960199
WT	WT NM	WT NM 11060 Fi	headfixed	0.762163172182793
WT	WT NM	WT NM 11060 Fi	headfixed	0.646467453609906
WT	WT NM	WT NM 11060 Fi	headfixed	0.743318797016588
WT	WT NM	WT NM 11060 Fi	headfixed	0.747929934067215
WT	WT NM	WT NM 11060 Fi	headfixed	0.898936524915262
WT	WT NM	WT NM 11060 Fi	headfixed	0.798491876299675
WT	WT NM	WT NM 11060 Fi	headfixed	0.819075398863188
WT	WT NM	WT NM 11060 Fi	headfixed	0.763321303535917
WT	WT NM	WT NM 11060 Fi	headfixed	0.827463440718443
WT	WT NM	WT NM 11060 Fi	headfixed	0.72353808771065
WT	WT NM	WT NM 11060 Fi	headfixed	1.19271262890344
WT	WT NM	WT NM 11060 Fi	headfixed	0.727405391897175
WT	WT NM	WT NM 11060 Fi	headfixed	0.652327446763178
WT	WT NM	WT NM 11060 Fi	headfixed	0.628029526608656
WT	WT NM	WT NM 11060 Fi	headfixed	0.541964862079556
WT	WT NM	WT NM 11060 Fi	headfixed	0.530156142679567
WT	WT NM	WT NM 11060 Fi	headfixed	0.603556074646163
WT	WT NM	WT NM 11060 Fi	headfixed	0.625668838152819
WT	WT NM	WT NM 11060 Fi	headfixed	0.603161256041816
WT	WT NM	WT NM 11060 Fi	headfixed	0.575855681974201
WT	WT NM	WT NM 11060 Fi	headfixed	0.437842193135957
WT	WT NM	WT NM 11060 Fi	headfixed	0.429936480773609
WT	WT NM	WT NM 11060 Fi	headfixed	2.50636350488319
WT	WT NM	WT NM 11060 Fi	headfixed	1.47444509608784
WT	WT NM	WT NM 11060 Fi	headfixed	0.582736424955376
WT	WT NM	WT NM 11060 Fi	headfixed	0.648039151732171
WT	WT NM	WT NM 11060 Fi	headfixed	0.722793709749553
WT	WT NM	WT NM 11060 Fi	headfixed	0.724877379964632
WT	WT NM	WT NM 11060 Fi	headfixed	0.833350407854461
WT	WT NM	WT NM 11060 Fi	headfixed	0.932390382032887
WT	WT NM	WT NM 11060 Fi	headfixed	0.592383071883472
WT	WT NM	WT NM 11060 Fi	headfixed	0.874637846571137
WT	WT NM	WT NM 11060 Fi	headfixed	0.609477493023846
WT	WT NM	WT NM 11060 Fi	headfixed	0.843790017713199
WT	WT NM	WT NM 11060 Fi	headfixed	0.619941137656485
WT	WT NM	WT NM 11060 Fi	headfixed	0.552651033012343
WT	WT NM	WT NM 11060 Fi	headfixed	0.765933114466887
WT	WT NM	WT NM 11060 Fi	headfixed	0.685898107296101
WT	WT NM	WT NM 11060 Fi	headfixed	0.403761244596552
WT	WT NM	WT NM 11060 Fi	headfixed	0.760084573083725
WT	WT NM	WT NM 11060 Fi	headfixed	0.771192713278087
WT	WT NM	WT NM 11060 Fi	headfixed	0.546907391309725
WT	WT NM	WT NM 11060 Fi	headfixed	0.667847345465114
WT	WT NM	WT NM 11060 Fi	headfixed	0.577386214544787
WT	WT TR	WT TR 11060 Fr	freely_sleeping	1.06570874021572
WT	WT TR	WT TR 11060 Fr	freely_sleeping	0.957784320169932
WT	WT TR	WT TR 11060 Fr	freely_sleeping	0.842924161488106
WT	WT TR	WT TR 11060 Fr	freely_sleeping	0.830900374135552
WT	WT TR	WT TR 11060 Fr	freely_sleeping	0.754578220740986
WT	WT TR	WT TR 11060 Fr	freely_sleeping	0.845838709270117
WT	WT TR	WT TR 11060 Fr	freely_sleeping	0.412218073919976
WT	WT TR	WT TR 11060 Fr	freely_sleeping	1.20636981304327
WT	WT TR	WT TR 11060 Fr	freely_sleeping	0.885793907793774
WT	WT TR	WT TR 11060 Fr	freely_sleeping	1.12861235013944
WT	WT TR	WT TR 11060 Fr	freely_sleeping	0.907725656902716
WT	WT TR	WT TR 11060 Fr	freely_sleeping	0.961877143451975
WT	WT TR	WT TR 11060 Fr	freely_sleeping	0.892287742995126
WT	WT TR	WT TR 11060 Fr	freely_sleeping	1.14213222541938
WT	WT TR	WT TR 11060 Fr	freely_sleeping	0.734848156878197
WT	WT TR	WT TR 11060 Fr	freely_sleeping	0.851533987605647
WT	WT TR	WT TR 11060 Fr	freely_sleeping	0.843908038112568
WT	WT TR	WT TR 11060 Fr	freely_sleeping	1.00693797109624
WT	WT TR	WT TR 11060 Fr	freely_sleeping	0.670603647530509
WT	WT TR	WT TR 11060 Fr	freely_sleeping	0.706304941434491
WT	WT TR	WT TR 11060 Fr	freely_sleeping	0.78010441505483
WT	WT TR	WT TR 11060 Fr	freely_sleeping	0.773306897350063
WT	WT TR	WT TR 11060 Fr	freely_sleeping	0.784145432880359
WT	WT TR	WT TR 11060 Fr	freely_sleeping	0.764979624191186
WT	WT TR	WT TR 11060 Fr	freely_sleeping	0.833074983243247
WT	WT TR	WT TR 11060 Fr	freely_sleeping	0.764002977700175
WT	WT TR	WT TR 11060 Fr	freely_sleeping	0.707174668456612
WT	WT TR	WT TR 11060 Fr	freely_sleeping	0.627456221170232
WT	WT TR	WT TR 11060 Fr	freely_sleeping	0.734703767577587
WT	WT TR	WT TR 11060 Fr	freely_sleeping	0.785340094426838
WT	WT TR	WT TR 11060 Fr	freely_sleeping	0.803067285675763
WT	WT TR	WT TR 11060 Fr	freely_sleeping	0.905627498607654
WT	WT TR	WT TR 11060 Fr	freely_sleeping	0.777281078748086
WT	WT TR	WT TR 11060 Fr	freely_sleeping	0.59959983183985
WT	WT TR	WT TR 11060 Fr	freely_sleeping	0.697194475262957
WT	WT TR	WT TR 11060 Fr	freely_sleeping	0.94459859476884
WT	WT TR	WT TR 11060 Fr	freely_sleeping	0.896239552202808
WT	WT TR	WT TR 11060 Fr	freely_sleeping	0.843839298325976
WT	WT TR	WT TR 11060 Fr	freely_sleeping	0.971584492715711
WT	WT TR	WT TR 11060 Fr	freely_sleeping	0.755858805059849
WT	WT TR	WT TR 11060 Fr	freely_sleeping	0.675536041702125
WT	WT TR	WT TR 11060 Fr	freely_sleeping	0.742927606454427
WT	WT TR	WT TR 11060 Fr	freely_sleeping	0.60440204452191
WT	WT TR	WT TR 11060 Fr	freely_sleeping	0.704231603504779
WT	WT NM	WT NM 11061 Fi	headfixed	0.52957032187746
WT	WT NM	WT NM 11061 Fi	headfixed	0.538517672799641
WT	WT NM	WT NM 11061 Fi	headfixed	0.468481451377369
WT	WT NM	WT NM 11061 Fi	headfixed	0.735310505485703
WT	WT NM	WT NM 11061 Fi	headfixed	0.51830099329578
WT	WT NM	WT NM 11061 Fi	headfixed	0.450711814727571
WT	WT NM	WT NM 11061 Fi	headfixed	0.490039900246689
WT	WT NM	WT NM 11061 Fi	headfixed	0.556316927278318
WT	WT NM	WT NM 11061 Fi	headfixed	0.55989863157567
WT	WT NM	WT NM 11061 Fi	headfixed	0.620292458045364
WT	WT NM	WT NM 11061 Fi	headfixed	0.518312247654787
WT	WT NM	WT NM 11061 Fi	headfixed	0.437764644074308
WT	WT NM	WT NM 11061 Fi	headfixed	0.560383301348872
WT	WT NM	WT NM 11061 Fi	headfixed	0.535438027657685
WT	WT NM	WT NM 11061 Fi	headfixed	0.520674482003537
WT	WT NM	WT NM 11061 Fi	headfixed	0.606267640688995
WT	WT NM	WT NM 11061 Fi	headfixed	0.584013381787834
WT	WT NM	WT NM 11061 Fi	headfixed	0.540908648462748
WT	WT TR	WT TR 11061 Fr	freely_sleeping	1.2583798279669
WT	WT TR	WT TR 11061 Fr	freely_sleeping	1.11239669057385
WT	WT TR	WT TR 11061 Fr	freely_sleeping	0.980287786350303
WT	WT TR	WT TR 11061 Fr	freely_sleeping	1.10709753718285
WT	WT TR	WT TR 11061 Fr	freely_sleeping	0.923619287931519
WT	WT TR	WT TR 11061 Fr	freely_sleeping	0.899679744844264
WT	WT TR	WT TR 11061 Fr	freely_sleeping	1.06534750330208
WT	WT TR	WT TR 11061 Fr	freely_sleeping	0.857509011183413
WT	WT TR	WT TR 11061 Fr	freely_sleeping	0.824590468397501
WT	WT TR	WT TR 11061 Fr	freely_sleeping	0.933021550474225
WT	WT TR	WT TR 11061 Fr	freely_sleeping	0.939631717414317
WT	WT TR	WT TR 11061 Fr	freely_sleeping	0.707150634126411
WT	WT TR	WT TR 11061 Fr	freely_sleeping	0.799649013513494
WT	WT TR	WT TR 11061 Fr	freely_sleeping	0.743164547858908
WT	WT TR	WT TR 11061 Fr	freely_sleeping	0.889915602448464
WT	WT TR	WT TR 11061 Fr	freely_sleeping	0.884939376472681
WT	WT TR	WT TR 11061 Fr	freely_sleeping	0.831794711646968
WT	WT TR	WT TR 11061 Fr	freely_sleeping	0.834735514433487
WT	WT TR	WT TR 11061 Fr	freely_sleeping	0.601962563959684
WT	WT TR	WT TR 11061 Fr	freely_sleeping	0.808396215496687
WT	WT TR	WT TR 11061 Fr	freely_sleeping	0.648068433358004
WT	WT TR	WT TR 11061 Fr	freely_sleeping	0.260241419911619
WT	WT TR	WT TR 11061 Fr	freely_sleeping	0.522180596692709
WT	WT TR	WT TR 11061 Fr	freely_sleeping	0.562875717263921
WT	WT TR	WT TR 11061 Fr	freely_sleeping	0.545657476479479
WT	WT TR	WT TR 11061 Fr	freely_sleeping	0.824709818638705
WT	WT TR	WT TR 11061 Fr	freely_sleeping	0.407804889618811
WT	WT TR	WT TR 11061 Fr	freely_sleeping	0.468131732279888
WT	WT TR	WT TR 11061 Fr	freely_sleeping	0.668619312259525
WT	WT TR	WT TR 11061 Fr	freely_sleeping	0.652317111143935
WT	WT TR	WT TR 11061 Fr	freely_sleeping	0.694120386794375
WT	WT TR	WT TR 11061 Fr	freely_sleeping	0.720474318348062
WT	WT TR	WT TR 11061 Fr	freely_sleeping	0.671448067137569
WT	WT TR	WT TR 11061 Fr	freely_sleeping	0.773866107488026
WT	WT TR	WT TR 11061 Fr	freely_sleeping	0.815273481881495
WT	WT TR	WT TR 11061 Fr	freely_sleeping	0.817054545629838
WT	WT TR	WT TR 11061 Fr	freely_sleeping	0.911008302827404
WT	WT TR	WT TR 11061 Fr	freely_sleeping	0.358399055828512
WT	WT TR	WT TR 11061 Fr	freely_sleeping	0.506023412572179
WT	WT TR	WT TR 11061 Fr	freely_sleeping	0.626771201914064
WT	WT TR	WT TR 11061 Fr	freely_sleeping	0.630114709271851
WT	WT TR	WT TR 11061 Fr	freely_sleeping	0.595225562623566
WT	WT TR	WT TR 11061 Fr	freely_sleeping	0.687321456747836
WT	WT TR	WT TR 11061 Fr	freely_sleeping	0.565240174538913
WT	WT TR	WT TR 11061 Fr	freely_sleeping	0.573068892584428
WT	WT TR	WT TR 11061 Fr	freely_sleeping	0.527647237423216
WT	WT TR	WT TR 11061 Fr	freely_sleeping	0.681919347156461
WT	WT TR	WT TR 11061 Fr	freely_sleeping	0.624685093702079
WT	WT TR	WT TR 11061 Fr	freely_sleeping	1.29069740060548
WT	WT TR	WT TR 11061 Fr	freely_sleeping	0.711918728972321
WT	WT TR	WT TR 11061 Fr	freely_sleeping	0.5665487729643
WT	WT TR	WT TR 11061 Fr	freely_sleeping	0.773375946435759
WT	WT TR	WT TR 11061 Fr	freely_sleeping	0.628741295179566
WT	WT TR	WT TR 11061 Fr	freely_sleeping	0.59863126016383
WT	WT TR	WT TR 11061 Fr	freely_sleeping	0.37342203987204
WT	WT TR	WT TR 11061 Fr	freely_sleeping	0.654894505072112
WT	WT TR	WT TR 11061 Fr	freely_sleeping	0.588233548550425
WT	WT TR	WT TR 11061 Fr	freely_sleeping	0.535299858099867
WT	WT TR	WT TR 11061 Fr	freely_sleeping	1.03699428354676
WT	WT NM	WT NM 11140 Fr	freely_sleeping	1.31306303157649
WT	WT NM	WT NM 11140 Fr	freely_sleeping	1.51465496964758
WT	WT NM	WT NM 11140 Fr	freely_sleeping	1.09964070380514
WT	WT NM	WT NM 11140 Fr	freely_sleeping	1.20188394095331
WT	WT NM	WT NM 11140 Fr	freely_sleeping	1.06374909011687
WT	WT NM	WT NM 11140 Fr	freely_sleeping	1.11305016139022
WT	WT NM	WT NM 11140 Fr	freely_sleeping	1.22735418335268
WT	WT NM	WT NM 11140 Fr	freely_sleeping	0.847944937782342
WT	WT NM	WT NM 11140 Fr	freely_sleeping	0.899266624410493
WT	WT NM	WT NM 11140 Fr	freely_sleeping	1.13596736825473
WT	WT NM	WT NM 11140 Fr	freely_sleeping	0.992568623592923
WT	WT NM	WT NM 11140 Fr	freely_sleeping	0.758271350525401
WT	WT NM	WT NM 11140 Fr	freely_sleeping	1.13100837676566
WT	WT NM	WT NM 11140 Fr	freely_sleeping	0.881413446981288
WT	WT NM	WT NM 11140 Fr	freely_sleeping	0.924004394619627
WT	WT NM	WT NM 11140 Fr	freely_sleeping	1.28166939542878
WT	WT NM	WT NM 11140 Fr	freely_sleeping	0.879548200364436
WT	WT NM	WT NM 11140 Fr	freely_sleeping	0.756579834208628
WT	WT NM	WT NM 11140 Fr	freely_sleeping	0.959529998816132
WT	WT NM	WT NM 11140 Fr	freely_sleeping	1.16973681395831
WT	WT NM	WT NM 11140 Fr	freely_sleeping	0.879448861375619
WT	WT NM	WT NM 11140 Fr	freely_sleeping	0.702771188631194
WT	WT NM	WT NM 11140 Fr	freely_sleeping	1.07471791280606
WT	WT NM	WT NM 11140 Fr	freely_sleeping	1.05407028261234
WT	WT NM	WT NM 11140 Fr	freely_sleeping	0.921216629754114
WT	WT NM	WT NM 11140 Fr	freely_sleeping	0.9630071685461
WT	WT NM	WT NM 11140 Fr	freely_sleeping	0.943647288844294
WT	WT NM	WT NM 11140 Fr	freely_sleeping	0.853547565716316
WT	WT NM	WT NM 11140 Fr	freely_sleeping	0.923054258929019
WT	WT NM	WT NM 11140 Fr	freely_sleeping	0.766742802309872
WT	WT NM	WT NM 11140 Fr	freely_sleeping	0.903369669766367
WT	WT NM	WT NM 11140 Fr	freely_sleeping	0.672886612417859
WT	WT NM	WT NM 11140 Fr	freely_sleeping	0.648547032423457
WT	WT NM	WT NM 11140 Fr	freely_sleeping	0.760971185814346
WT	WT NM	WT NM 11140 Fr	freely_sleeping	0.8513313716489
WT	WT NM	WT NM 11140 Fr	freely_sleeping	0.78649775894685
WT	WT NM	WT NM 11140 Fr	freely_sleeping	0.641995795179691
WT	WT NM	WT NM 11140 Fr	freely_sleeping	0.793338670348155
WT	WT NM	WT NM 11140 Fr	freely_sleeping	0.686897658033396
WT	WT NM	WT NM 11140 Fr	freely_sleeping	0.651928409429104
WT	WT NM	WT NM 11140 Fr	freely_sleeping	0.642443681054704
WT	WT NM	WT NM 11140 Fr	freely_sleeping	0.826586051913374
WT	WT NM	WT NM 11140 Fr	freely_sleeping	1.08241059104428
WT	WT NM	WT NM 11140 Fr	freely_sleeping	0.842560712327703
WT	WT NM	WT NM 11140 Fr	freely_sleeping	0.772084708805609
WT	WT NM	WT NM 11140 Fr	freely_sleeping	1.00915260011196
WT	WT NM	WT NM 11140 Fr	freely_sleeping	0.790154214565982
WT	WT NM	WT NM 11140 Fr	freely_sleeping	0.730933326508877
WT	WT NM	WT NM 11140 Fr	freely_sleeping	0.810056528672922
WT	WT NM	WT NM 11140 Fr	freely_sleeping	0.950034393227518
WT	WT NM	WT NM 11140 Fr	freely_sleeping	0.941343664222244
WT	WT NM	WT NM 11140 Fr	freely_sleeping	0.626188335908127
WT	WT NM	WT NM 11140 Fr	freely_sleeping	0.848767251743892
WT	WT NM	WT NM 11140 Fr	freely_sleeping	0.97799188233091
WT	WT NM	WT NM 11140 Fr	freely_sleeping	0.743092525380974
WT	WT NM	WT NM 11140 Fr	freely_sleeping	0.712146182720026
WT	WT NM	WT NM 11140 Fr	freely_sleeping	0.743153441190501
WT	WT NM	WT NM 11140 Fr	freely_sleeping	0.614183346080237
WT	WT NM	WT NM 11140 Fr	freely_sleeping	0.808995431874852
WT	WT NM	WT NM 11140 Fr	freely_sleeping	0.628999873007425
WT	WT NM	WT NM 11140 Fr	freely_sleeping	0.798845668082743
WT	WT NM	WT NM 11140 Fr	freely_sleeping	1.02633420620606
WT	WT NM	WT NM 11140 Fr	freely_sleeping	0.841520159380407
WT	WT NM	WT NM 11140 Fr	freely_sleeping	0.881194282826061
WT	WT NM	WT NM 11140 Fr	freely_sleeping	0.640313635290309
WT	WT NM	WT NM 11140 Fr	freely_sleeping	0.761519626158634
WT	WT NM	WT NM 11140 Fr	freely_sleeping	0.979427795374017
WT	WT NM	WT NM 11140 Fr	freely_sleeping	1.30077902237241
WT	WT NM	WT NM 11140 Fr	freely_sleeping	0.46869955579552
WT	WT NM	WT NM 11140 Fr	freely_sleeping	1.11420986238147
WT	WT NM	WT NM 11140 Fr	freely_sleeping	1.1106757076912
WT	WT NM	WT NM 11140 Fr	freely_sleeping	0.841213949191473
WT	WT NM	WT NM 11140 Fr	freely_sleeping	1.68585898864764
WT	WT NM	WT NM 11140 Fr	freely_sleeping	1.05123369099052
WT	WT NM	WT NM 11140 Fr	freely_sleeping	0.756259908556772
WT	WT NM	WT NM 11140 Fr	freely_sleeping	0.571677015321503
WT	WT NM	WT NM 11140 Fr	freely_sleeping	0.496666025737621
WT	WT NM	WT NM 11140 Fr	freely_sleeping	0.547629466849648
WT	WT NM	WT NM 11140 Fr	freely_sleeping	0.630151553537892
WT	WT NM	WT NM 11140 Fr	freely_sleeping	0.765508691798409
WT	WT NM	WT NM 11140 Fr	freely_sleeping	0.674846583753266
WT	WT NM	WT NM 11140 Fr	freely_sleeping	0.577843669280491
WT	WT NM	WT NM 11140 Fr	freely_sleeping	0.600303356168497
WT	WT NM	WT NM 11140 Fr	freely_sleeping	0.647992400028511
WT	WT NM	WT NM 11140 Fr	freely_sleeping	0.537841079436673
WT	WT NM	WT NM 11140 Fr	freely_sleeping	0.533590605574965
WT	WT NM	WT NM 11140 Fr	freely_sleeping	0.597376888584186
WT	WT NM	WT NM 11140 Fr	freely_sleeping	0.663380525123953
WT	WT NM	WT NM 11140 Fr	freely_sleeping	0.674807807751722
WT	WT NM	WT NM 11140 Fr	freely_sleeping	0.516490831739877
WT	WT NM	WT NM 11140 Fr	freely_sleeping	0.652918534591085
WT	WT NM	WT NM 11140 Fr	freely_sleeping	0.752188924642052
WT	WT NM	WT NM 11140 Fr	freely_sleeping	0.81519076325252
WT	WT NM	WT NM 11140 Fr	freely_sleeping	0.527820382221474
WT	WT NM	WT NM 11140 Fr	freely_sleeping	0.533153091866042
WT	WT NM	WT NM 11140 Fr	freely_sleeping	0.695291335109157
WT	WT NM	WT NM 11140 Fr	freely_sleeping	0.529279438896982
WT	WT NM	WT NM 11140 Fr	freely_sleeping	0.845900825897571
WT	WT NM	WT NM 11140 Fr	freely_sleeping	0.768629977149396
WT	WT NM	WT NM 11140 Fr	freely_sleeping	0.803597070252216
WT	WT NM	WT NM 11140 Fr	freely_sleeping	0.73923796397586
WT	WT NM	WT NM 11140 Fr	freely_sleeping	0.603116395075074
WT	WT NM	WT NM 11140 Fr	freely_sleeping	0.729759799879467
WT	WT NM	WT NM 11140 Fr	freely_sleeping	0.70800154994273
WT	WT NM	WT NM 11140 Fr	freely_sleeping	0.739374133799732
WT	WT NM	WT NM 11140 Fr	freely_sleeping	0.746761782820997
WT	WT NM	WT NM 11140 Fr	freely_sleeping	0.6512625537395
WT	WT NM	WT NM 11140 Fr	freely_sleeping	0.562504440394847
WT	WT NM	WT NM 11140 Fr	freely_sleeping	0.685011832902872
WT	WT NM	WT NM 11140 Fr	freely_sleeping	0.482693855383003
WT	WT NM	WT NM 11140 Fr	freely_sleeping	0.533994239860902
WT	WT NM	WT NM 11140 Fr	freely_sleeping	0.409710535725289
WT	WT TL	WT TL 11150 Fi	headfixed	0.937916988499529
WT	WT TL	WT TL 11150 Fi	headfixed	0.679240846736161
WT	WT TL	WT TL 11150 Fi	headfixed	0.364889866077139
WT	WT TL	WT TL 11150 Fi	headfixed	0.555623968874057
WT	WT TL	WT TL 11150 Fi	headfixed	0.394856901648987
WT	WT TL	WT TL 11150 Fi	headfixed	0.577052122315544
WT	WT TL	WT TL 11150 Fi	headfixed	0.609508518491333
WT	WT TL	WT TL 11150 Fi	headfixed	0.620653985167292
WT	WT TL	WT TL 11150 Fi	headfixed	1.48330244502929
WT	WT TL	WT TL 11150 Fi	headfixed	1.06187414293283
WT	WT TL	WT TL 11150 Fi	headfixed	0.898381364391884
WT	WT TL	WT TL 11150 Fi	headfixed	0.696108074563564
WT	WT TL	WT TL 11150 Fi	headfixed	0.717575014820134
WT	WT TL	WT TL 11150 Fi	headfixed	1.0385832842613
WT	WT TL	WT TL 11150 Fi	headfixed	0.568340131221291
WT	WT TL	WT TL 11150 Fi	headfixed	0.474120630177983
WT	WT TL	WT TL 11150 Fi	headfixed	0.804503495118296
WT	WT TL	WT TL 11150 Fi	headfixed	0.376758392866453
WT	WT TL	WT TL 11150 Fi	headfixed	0.868553652278928
WT	WT TL	WT TL 11150 Fi	headfixed	0.267992204484055
WT	WT TL	WT TL 11150 Fi	headfixed	0.691876204978453
WT	WT TL	WT TL 11150 Fi	headfixed	0.284581837511156
WT	WT TL	WT TL 11150 Fi	headfixed	0.269906725824735
WT	WT TL	WT TL 11150 Fi	headfixed	0.528158379586091
WT	WT TL	WT TL 11150 Fi	headfixed	0.364919864580188
WT	WT TL	WT TL 11150 Fi	headfixed	0.545917258068297
WT	WT TL	WT TL 11150 Fi	headfixed	2.34522207514814
WT	WT TL	WT TL 11150 Fi	headfixed	0.646325306584548
WT	WT TL	WT TL 11150 Fi	headfixed	0.587932057609719
WT	WT TL	WT TL 11150 Fi	headfixed	0.39170575732615
WT	WT TL	WT TL 11150 Fi	headfixed	0.375995988141694
WT	WT TL	WT TL 11150 Fi	headfixed	0.376358080603653
WT	WT NM	WT NM 11160 Fi	headfixed	0.680085980043712
WT	WT NM	WT NM 11160 Fi	headfixed	0.746167690918735
WT	WT NM	WT NM 11160 Fi	headfixed	0.88317810404878
WT	WT NM	WT NM 11160 Fi	headfixed	0.884650001833495
WT	WT NM	WT NM 11160 Fi	headfixed	0.668734430959507
WT	WT NM	WT NM 11160 Fi	headfixed	0.845853159473231
WT	WT NM	WT NM 11160 Fi	headfixed	0.891272953008777
WT	WT NM	WT NM 11160 Fi	headfixed	0.815775990117595
WT	WT NM	WT NM 11160 Fi	headfixed	0.817885704883058
WT	WT NM	WT NM 11160 Fi	headfixed	0.939196902459432
WT	WT NM	WT NM 11160 Fi	headfixed	0.700374526174832
WT	WT NM	WT NM 11160 Fi	headfixed	0.76073953332036
WT	WT NM	WT NM 11160 Fi	headfixed	0.789686480904206
WT	WT NM	WT NM 11160 Fi	headfixed	0.818679158196286
WT	WT NM	WT NM 11160 Fi	headfixed	0.656714986731161
WT	WT NM	WT NM 11160 Fi	headfixed	0.613818223100007
WT	WT NM	WT NM 11160 Fi	headfixed	0.598246572390437
WT	WT NM	WT NM 11160 Fi	headfixed	0.703967908122959
WT	WT NM	WT NM 11160 Fi	headfixed	0.854487606720008
WT	WT NM	WT NM 11160 Fi	headfixed	0.794169005017535
WT	WT NM	WT NM 11160 Fi	headfixed	1.06565624684095
WT	WT NM	WT NM 11160 Fi	headfixed	0.539454859941268
WT	WT NM	WT NM 11160 Fi	headfixed	0.441852039972179
WT	WT NM	WT NM 11160 Fi	headfixed	0.688921410509466
WT	WT NM	WT NM 11160 Fi	headfixed	0.569442925959553
WT	WT NM	WT NM 11160 Fi	headfixed	0.771251801421306
WT	WT NM	WT NM 11160 Fi	headfixed	0.626300490477347
WT	WT NM	WT NM 11160 Fi	headfixed	0.459579015895422
WT	WT NM	WT NM 11160 Fi	headfixed	0.518435300124801
WT	WT NM	WT NM 11160 Fi	headfixed	0.585698889101235
WT	WT NM	WT NM 11160 Fi	headfixed	0.522362097931743
WT	WT NM	WT NM 11160 Fi	headfixed	0.640566861901957
WT	WT NM	WT NM 11160 Fi	headfixed	0.652161902385342
WT	WT NM	WT NM 11160 Fi	headfixed	0.673987298721492
WT	WT NM	WT NM 11160 Fi	headfixed	0.625029271636562
WT	WT NM	WT NM 11160 Fi	headfixed	0.608465767898617
WT	WT NM	WT NM 11160 Fi	headfixed	0.589449154787148
WT	WT NM	WT NM 11160 Fi	headfixed	0.518044790961729
WT	WT NM	WT NM 11160 Fi	headfixed	0.681449037195872
WT	WT NM	WT NM 11160 Fi	headfixed	0.579065798633369
WT	WT NM	WT NM 11160 Fi	headfixed	0.443779489559002
WT	WT NM	WT NM 11160 Fi	headfixed	0.508449798412556
WT	WT NM	WT NM 11160 Fi	headfixed	0.541734282019652
WT	WT NM	WT NM 11160 Fi	headfixed	0.449513256336768
WT	WT NM	WT NM 11160 Fi	headfixed	0.544631749671336
WT	WT NM	WT NM 11160 Fi	headfixed	0.576685483996805
WT	WT NM	WT NM 11160 Fi	headfixed	0.551123785573692
WT	WT NM	WT NM 11160 Fi	headfixed	0.618680207668791
WT	WT NM	WT NM 11160 Fi	headfixed	0.714241989809852
WT	WT NM	WT NM 11160 Fi	headfixed	0.906870741677299
WT	WT NM	WT NM 11160 Fi	headfixed	1.18460126050294
WT	WT NM	WT NM 11160 Fi	headfixed	0.682551949262826
WT	WT NM	WT NM 11160 Fi	headfixed	0.532649515112963
WT	WT NM	WT NM 11160 Fi	headfixed	0.539231396187246
WT	WT NM	WT NM 11160 Fi	headfixed	0.56882030051633
WT	WT NM	WT NM 11160 Fi	headfixed	0.403318552848227
WT	WT NM	WT NM 11160 Fi	headfixed	0.702729541141404
WT	WT NM	WT NM 11160 Fi	headfixed	1.00972960733223
WT	WT NM	WT NM 11160 Fi	headfixed	0.646134171836629
WT	WT NM	WT NM 11160 Fi	headfixed	0.599342150941165
WT	WT NM	WT NM 11160 Fi	headfixed	0.944167233944229
WT	WT NM	WT NM 11160 Fi	headfixed	0.503928231811716
WT	WT NM	WT NM 11160 Fi	headfixed	0.569938232170599
WT	WT NM	WT NM 11160 Fi	headfixed	0.521582564366055
WT	WT NM	WT NM 11160 Fi	headfixed	0.701443953510005
WT	WT NM	WT NM 11160 Fi	headfixed	0.628755120220607
WT	WT NM	WT NM 11160 Fi	headfixed	0.540276436607532
WT	WT NM	WT NM 11160 Fi	headfixed	0.570629161237148
WT	WT BR	WT BR 11160 Fr	freely_sleeping	0.910935985215277
WT	WT BR	WT BR 11160 Fr	freely_sleeping	0.733964176196986
WT	WT BR	WT BR 11160 Fr	freely_sleeping	0.743905817060303
WT	WT BR	WT BR 11160 Fr	freely_sleeping	0.81023819045984
WT	WT BR	WT BR 11160 Fr	freely_sleeping	0.747773558467035
WT	WT BR	WT BR 11160 Fr	freely_sleeping	0.664885927908321
WT	WT BR	WT BR 11160 Fr	freely_sleeping	0.744241560578042
WT	WT BR	WT BR 11160 Fr	freely_sleeping	0.719136593260805
WT	WT BR	WT BR 11160 Fr	freely_sleeping	0.63322466634395
WT	WT BR	WT BR 11160 Fr	freely_sleeping	0.926628666646468
WT	WT BR	WT BR 11160 Fr	freely_sleeping	0.698842194588274
WT	WT BR	WT BR 11160 Fr	freely_sleeping	0.524786995215886
WT	WT BR	WT BR 11160 Fr	freely_sleeping	0.861515691201643
WT	WT BR	WT BR 11160 Fr	freely_sleeping	0.597987968579915
WT	WT BR	WT BR 11160 Fr	freely_sleeping	0.631651149887665
WT	WT BR	WT BR 11160 Fr	freely_sleeping	0.566206598550049
WT	WT BR	WT BR 11160 Fr	freely_sleeping	0.588642961254773
WT	WT BR	WT BR 11160 Fr	freely_sleeping	0.591327878012599
WT	WT BR	WT BR 11160 Fr	freely_sleeping	0.493352424328459
WT	WT BR	WT BR 11160 Fr	freely_sleeping	0.608379785305109
WT	WT BR	WT BR 11160 Fr	freely_sleeping	0.612121866172529
WT	WT BR	WT BR 11160 Fr	freely_sleeping	0.766146004734959
WT	WT BR	WT BR 11160 Fr	freely_sleeping	0.54210054785281
WT	WT BR	WT BR 11160 Fr	freely_sleeping	0.581105121930515
WT	WT BR	WT BR 11160 Fr	freely_sleeping	0.621499858639924
WT	WT BR	WT BR 11160 Fr	freely_sleeping	0.678910464190687
WT	WT BR	WT BR 11160 Fr	freely_sleeping	0.693340155733423
WT	WT BR	WT BR 11160 Fr	freely_sleeping	0.518443794968018
WT	WT BR	WT BR 11160 Fr	freely_sleeping	0.502649525324178
WT	WT BR	WT BR 11160 Fr	freely_sleeping	0.458598465374004
WT	WT BR	WT BR 11160 Fr	freely_sleeping	0.477252549325545
WT	WT BR	WT BR 11160 Fr	freely_sleeping	0.570968207973427
WT	WT BR	WT BR 11160 Fr	freely_sleeping	0.364980611012346
WT	WT BR	WT BR 11160 Fr	freely_sleeping	0.544630736491288
WT	WT BR	WT BR 11160 Fr	freely_sleeping	0.359566668994189
WT	WT BR	WT BR 11160 Fr	freely_sleeping	0.157943475303528
WT	WT BR	WT BR 11160 Fr	freely_sleeping	0.45844446414162
WT	WT BR	WT BR 11160 Fr	freely_sleeping	0.526212286895155
WT	WT BR	WT BR 11160 Fr	freely_sleeping	0.407526834536359
WT	WT BR	WT BR 11160 Fr	freely_sleeping	0.453286669522615
WT	WT BR	WT BR 11160 Fr	freely_sleeping	0.526629508456793
WT	WT BR	WT BR 11160 Fr	freely_sleeping	0.587793412370501
WT	WT BR	WT BR 11160 Fr	freely_sleeping	0.472437531123
WT	WT BR	WT BR 11160 Fr	freely_sleeping	0.46453217216566
WT	WT BR	WT BR 11160 Fr	freely_sleeping	0.530196712070955
WT	WT BR	WT BR 11160 Fr	freely_sleeping	0.433339648794744
WT	WT BR	WT BR 11160 Fr	freely_sleeping	0.55537950227151
WT	WT BR	WT BR 11160 Fr	freely_sleeping	0.461717431797246
WT	WT BR	WT BR 11160 Fr	freely_sleeping	0.498122324863857
WT	WT BR	WT BR 11160 Fr	freely_sleeping	0.419949318713023
WT	WT BR	WT BR 11160 Fr	freely_sleeping	0.437115940250648
WT	WT BR	WT BR 11160 Fr	freely_sleeping	0.390935231354712
WT	WT BR	WT BR 11160 Fr	freely_sleeping	0.50136062446663
WT	WT BR	WT BR 11160 Fr	freely_sleeping	0.62633319102217
WT	WT BR	WT BR 11160 Fr	freely_sleeping	0.528882588346439
WT	WT BR	WT BR 11160 Fr	freely_sleeping	0.510946391419139
WT	WT BR	WT BR 11160 Fr	freely_sleeping	0.549037744497438
WT	WT BR	WT BR 11160 Fr	freely_sleeping	0.618019218243721
WT	WT BR	WT BR 11160 Fr	freely_sleeping	0.369362957038089
WT	WT BR	WT BR 11160 Fr	freely_sleeping	0.438604389932091
WT	WT BR	WT BR 11160 Fr	freely_sleeping	0.409579532886486
WT	WT BR	WT BR 11160 Fr	freely_sleeping	0.4686208907276
WT	WT BR	WT BR 11160 Fr	freely_sleeping	0.451820764491975
WT	WT BR	WT BR 11160 Fr	freely_sleeping	0.287511175651765
WT	WT BR	WT BR 11160 Fr	freely_sleeping	0.492795379370164
WT	WT BR	WT BR 11160 Fr	freely_sleeping	0.57705183302737
WT	WT BR	WT BR 11160 Fr	freely_sleeping	0.529363231161875
WT	WT BR	WT BR 11160 Fr	freely_sleeping	0.479817617290468
WT	WT BR	WT BR 11160 Fr	freely_sleeping	0.49945776485558
WT	WT BR	WT BR 11160 Fr	freely_sleeping	0.611051188399548
WT	WT BR	WT BR 11160 Fr	freely_sleeping	0.551416436496942
WT	WT BR	WT BR 11160 Fr	freely_sleeping	0.442936290840149
WT	WT BR	WT BR 11160 Fr	freely_sleeping	0.447075248566567
WT	WT BR	WT BR 11160 Fr	freely_sleeping	0.486666813389177
WT	WT BR	WT BR 11160 Fr	freely_sleeping	0.50030604132876
WT	WT BR	WT BR 11160 Fr	freely_sleeping	0.454057860793275
WT	WT BR	WT BR 11160 Fr	freely_sleeping	0.47773553395752
WT	WT BR	WT BR 11160 Fr	freely_sleeping	0.422117839207478
WT	WT BR	WT BR 11160 Fr	freely_sleeping	0.441921932719823
WT	WT BR	WT BR 11160 Fr	freely_sleeping	0.287047265085028
WT	WT BR	WT BR 11160 Fr	freely_sleeping	0.386337148833038
WT	WT BR	WT BR 11160 Fr	freely_sleeping	0.529637134865538
WT	WT BR	WT BR 11160 Fr	freely_sleeping	0.247869715558081
WT	WT BR	WT BR 11160 Fr	freely_sleeping	0.535332871448232
WT	WT BR	WT BR 11160 Fr	freely_sleeping	0.577119256112752
WT	WT BR	WT BR 11160 Fr	freely_sleeping	0.386405531548096
WT	WT BR	WT BR 11160 Fr	freely_sleeping	0.43671234693929
WT	WT BR	WT BR 11160 Fr	freely_sleeping	0.301208165252643
WT	WT BR	WT BR 11160 Fr	freely_sleeping	0.462688197059757
WT	WT BR	WT BR 11160 Fr	freely_sleeping	0.434208990461783
WT	WT BR	WT BR 11160 Fr	freely_sleeping	0.40804379770729
WT	WT BR	WT BR 11160 Fr	freely_sleeping	0.49996598143036
WT	WT BR	WT BR 11160 Fr	freely_sleeping	0.532938708107697
WT	WT BR	WT BR 11160 Fr	freely_sleeping	0.419732719390457
WT	WT BR	WT BR 11160 Fr	freely_sleeping	0.310042159179248
WT	WT BR	WT BR 11160 Fr	freely_sleeping	0.289434652181068
WT	WT BR	WT BR 11160 Fr	freely_sleeping	0.291634831664326
WT	WT BR	WT BR 11160 Fr	freely_sleeping	0.456881613331841
WT	WT BR	WT BR 11160 Fr	freely_sleeping	0.294535455533868
WT	WT BR	WT BR 11160 Fr	freely_sleeping	0.498461633201463
WT	WT BR	WT BR 11160 Fr	freely_sleeping	0.390040307883808
WT	WT BR	WT BR 11160 Fr	freely_sleeping	0.289677076715496
WT	WT BR	WT BR 11160 Fr	freely_sleeping	0.476932674895544
WT	WT BR	WT BR 11160 Fr	freely_sleeping	0.332882337293673
WT	WT BR	WT BR 11160 Fr	freely_sleeping	0.295228981118662
WT	WT BR	WT BR 11160 Fr	freely_sleeping	0.479146427452177
WT	WT BR	WT BR 11160 Fr	freely_sleeping	0.39061459139101
WT	WT BR	WT BR 11160 Fr	freely_sleeping	0.437638062333279
WT	WT BR	WT BR 11160 Fr	freely_sleeping	0.556133063845901
WT	WT BR	WT BR 11160 Fr	freely_sleeping	0.470936329529341
WT	WT BR	WT BR 11160 Fr	freely_sleeping	0.365136632352429
WT	WT BR	WT BR 11160 Fr	freely_sleeping	0.407687663224983
WT	WT BR	WT BR 11160 Fr	freely_sleeping	0.365356853405559
WT	WT BR	WT BR 11160 Fr	freely_sleeping	0.705250128363823
WT	WT BR	WT BR 11160 Fr	freely_sleeping	0.463846237848187
WT	WT BR	WT BR 11160 Fr	freely_sleeping	0.334060158101403
WT	WT BR	WT BR 11160 Fr	freely_sleeping	0.252290265206718
WT	WT BR	WT BR 11160 Fr	freely_sleeping	0.370497580846445
WT	WT BR	WT BR 11160 Fr	freely_sleeping	0.322445465654277
WT	WT BR	WT BR 11160 Fr	freely_sleeping	0.302178827478515
WT	WT BR	WT BR 11160 Fr	freely_sleeping	0.404644722849423
WT	WT BR	WT BR 11160 Fr	freely_sleeping	0.330245193125514
WT	WT BR	WT BR 11160 Fr	freely_sleeping	0.46728061126559
WT	WT BR	WT BR 11160 Fr	freely_sleeping	0.568603334818194
WT	WT BR	WT BR 11170 Fi	headfixed	0.699817969254254
WT	WT BR	WT BR 11170 Fi	headfixed	0.669267252956927
WT	WT BR	WT BR 11170 Fi	headfixed	0.479715193014104
WT	WT BR	WT BR 11170 Fi	headfixed	0.569846865446635
WT	WT BR	WT BR 11170 Fi	headfixed	0.442292887587305
WT	WT BR	WT BR 11170 Fi	headfixed	0.572318210228843
WT	WT BR	WT BR 11170 Fi	headfixed	0.566785059649927
WT	WT BR	WT BR 11170 Fi	headfixed	0.566484626197652
WT	WT BR	WT BR 11170 Fi	headfixed	0.527565931545983
WT	WT BR	WT BR 11170 Fi	headfixed	0.578118155475268
WT	WT BR	WT BR 11170 Fi	headfixed	0.527272405065726
WT	WT BR	WT BR 11170 Fi	headfixed	0.552792540706495
WT	WT BR	WT BR 11170 Fi	headfixed	0.653762073954031
WT	WT BR	WT BR 11170 Fi	headfixed	0.54581186656441
WT	WT BR	WT BR 11170 Fi	headfixed	0.509000478076994
WT	WT BR	WT BR 11170 Fi	headfixed	0.556891584615052
WT	WT BR	WT BR 11170 Fi	headfixed	0.47905067092321
WT	WT BR	WT BR 11170 Fi	headfixed	0.361716979147452
WT	WT BR	WT BR 11170 Fi	headfixed	0.397795123928661
WT	WT BR	WT BR 11170 Fi	headfixed	0.491395227881245
WT	WT BR	WT BR 11170 Fi	headfixed	0.468980361939226
WT	WT BR	WT BR 11170 Fi	headfixed	0.577489546627924
WT	WT BR	WT BR 11170 Fi	headfixed	0.647561257995723
WT	WT BR	WT BR 11170 Fi	headfixed	0.712325570809302
WT	WT BR	WT BR 11170 Fi	headfixed	0.761920198401682
WT	WT BR	WT BR 11170 Fi	headfixed	0.672743695242794
WT	WT BR	WT BR 11170 Fi	headfixed	0.97369744442002
WT	WT BR	WT BR 11170 Fi	headfixed	0.532173325626092
WT	WT BR	WT BR 11170 Fi	headfixed	0.553029316508742
WT	WT BR	WT BR 11170 Fi	headfixed	0.728828331888244
WT	WT BR	WT BR 11170 Fi	headfixed	0.54840290135619
WT	WT BR	WT BR 11170 Fi	headfixed	0.539748083812131
WT	WT BR	WT BR 11170 Fi	headfixed	0.765736595778164
WT	WT BR	WT BR 11170 Fi	headfixed	0.623862036825531
WT	WT BR	WT BR 11170 Fi	headfixed	0.527640047585387
WT	WT BR	WT BR 11170 Fi	headfixed	0.420350554800786
WT	WT BR	WT BR 11170 Fi	headfixed	0.600991784978836
WT	WT BR	WT BR 11170 Fi	headfixed	0.670138800709313
WT	WT BR	WT BR 11170 Fi	headfixed	0.570033383478851
WT	WT BR	WT BR 11170 Fi	headfixed	0.572332979204703
WT	WT BR	WT BR 11170 Fi	headfixed	0.573432359169453
WT	WT TL	WT TL 11170 Fr	freely_sleeping	1.15716877784967
WT	WT TL	WT TL 11170 Fr	freely_sleeping	0.884473491962193
WT	WT TL	WT TL 11170 Fr	freely_sleeping	0.791460417330316
WT	WT TL	WT TL 11170 Fr	freely_sleeping	0.823020925917167
WT	WT TL	WT TL 11170 Fr	freely_sleeping	0.932342310544444
WT	WT TL	WT TL 11170 Fr	freely_sleeping	0.668362432712412
WT	WT TL	WT TL 11170 Fr	freely_sleeping	0.741554930427626
WT	WT TL	WT TL 11170 Fr	freely_sleeping	0.695189912423081
WT	WT TL	WT TL 11170 Fr	freely_sleeping	0.717336541753587
WT	WT TL	WT TL 11170 Fr	freely_sleeping	0.758473195958893
WT	WT TL	WT TL 11170 Fr	freely_sleeping	0.638158924925381
WT	WT TL	WT TL 11170 Fr	freely_sleeping	0.662915449395431
WT	WT TL	WT TL 11170 Fr	freely_sleeping	0.776108544803985
WT	WT TL	WT TL 11170 Fr	freely_sleeping	0.677783994829164
WT	WT TL	WT TL 11170 Fr	freely_sleeping	0.698221883489047
WT	WT TL	WT TL 11170 Fr	freely_sleeping	0.743150134128292
WT	WT TL	WT TL 11170 Fr	freely_sleeping	0.541557351335122
WT	WT TL	WT TL 11170 Fr	freely_sleeping	0.6807514507198
WT	WT TL	WT TL 11170 Fr	freely_sleeping	0.607889021389244
WT	WT TL	WT TL 11170 Fr	freely_sleeping	0.652488807731632
WT	WT TL	WT TL 11170 Fr	freely_sleeping	0.66017502857023
WT	WT TL	WT TL 11170 Fr	freely_sleeping	0.598637938840177
WT	WT TL	WT TL 11170 Fr	freely_sleeping	0.596274202673587
WT	WT TL	WT TL 11170 Fr	freely_sleeping	0.489037576703821
WT	WT TL	WT TL 11170 Fr	freely_sleeping	0.504272911311423
WT	WT TL	WT TL 11170 Fr	freely_sleeping	0.55515946668013
WT	WT TL	WT TL 11170 Fr	freely_sleeping	0.482837175334912
WT	WT TL	WT TL 11170 Fr	freely_sleeping	0.520586743801578
WT	WT TL	WT TL 11170 Fr	freely_sleeping	0.569136568159588
WT	WT TL	WT TL 11170 Fr	freely_sleeping	0.547236885369214
WT	WT TL	WT TL 11170 Fr	freely_sleeping	0.4585457406579
WT	WT TL	WT TL 11170 Fr	freely_sleeping	0.626354650415235
WT	WT TL	WT TL 11170 Fr	freely_sleeping	0.507037864207036
WT	WT TL	WT TL 11170 Fr	freely_sleeping	0.463821715171685
WT	WT TL	WT TL 11170 Fr	freely_sleeping	0.580163127486258
WT	WT TL	WT TL 11170 Fr	freely_sleeping	0.818065863346699
WT	WT TL	WT TL 11170 Fr	freely_sleeping	0.720755143431484
WT	WT TL	WT TL 11170 Fr	freely_sleeping	0.666801719003893
WT	WT TL	WT TL 11170 Fr	freely_sleeping	0.834077189082341
WT	WT TL	WT TL 11170 Fr	freely_sleeping	0.769648233385482
WT	WT TL	WT TL 11170 Fr	freely_sleeping	0.633072622998346
WT	WT TL	WT TL 11170 Fr	freely_sleeping	0.723889363437106
WT	WT TL	WT TL 11170 Fr	freely_sleeping	0.464427524667233
WT	WT TL	WT TL 11170 Fr	freely_sleeping	0.744712086800799
WT	WT TL	WT TL 11170 Fr	freely_sleeping	0.764257199697238
WT	WT TL	WT TL 11170 Fr	freely_sleeping	0.674464169428027
WT	WT TL	WT TL 11170 Fr	freely_sleeping	0.43879270225641
WT	WT TL	WT TL 11170 Fr	freely_sleeping	0.598617116101495
WT	WT TL	WT TL 11170 Fr	freely_sleeping	0.64375111788691
WT	WT TL	WT TL 11170 Fr	freely_sleeping	0.616692267696047
WT	WT TL	WT TL 11170 Fr	freely_sleeping	0.542663124151332
WT	WT TL	WT TL 11170 Fr	freely_sleeping	0.707291658015186
WT	WT TL	WT TL 11170 Fr	freely_sleeping	0.60205696841814
WT	WT TL	WT TL 11170 Fr	freely_sleeping	0.50499519454405
WT	WT TL	WT TL 11170 Fr	freely_sleeping	0.400726906540649
WT	WT TL	WT TL 11170 Fr	freely_sleeping	0.318135222919127
WT	WT TL	WT TL 11170 Fr	freely_sleeping	0.529493444490084
WT	WT TL	WT TL 11170 Fr	freely_sleeping	0.590647012768583
WT	WT TL	WT TL 11170 Fr	freely_sleeping	0.832128750117943
WT	WT TL	WT TL 11170 Fr	freely_sleeping	0.351649637144471
WT	WT TL	WT TL 11170 Fr	freely_sleeping	0.546937308708312
WT	WT TL	WT TL 11170 Fr	freely_sleeping	0.606620696363214
WT	WT TL	WT TL 11170 Fr	freely_sleeping	0.741717505240575
WT	WT TL	WT TL 11170 Fr	freely_sleeping	0.346863860559614
WT	WT TL	WT TL 11170 Fr	freely_sleeping	0.459523139120751
WT	WT TL	WT TL 11170 Fr	freely_sleeping	0.699499844391869
WT	WT TL	WT TL 11170 Fr	freely_sleeping	0.550115156398931
WT	WT TL	WT TL 11170 Fr	freely_sleeping	0.535580291705773
WT	WT TL	WT TL 11170 Fr	freely_sleeping	0.398876215408245
WT	WT TL	WT TL 11170 Fr	freely_sleeping	0.62265351195679
WT	WT TL	WT TL 11170 Fr	freely_sleeping	0.61890884446651
WT	WT TL	WT TL 11170 Fr	freely_sleeping	0.542117070394323
WT	WT TL	WT TL 11170 Fr	freely_sleeping	0.512089038997534
WT	WT TL	WT TL 11170 Fr	freely_sleeping	0.451487834965828
WT	WT TL	WT TL 11170 Fr	freely_sleeping	0.442910511052058
WT	WT TL	WT TL 11170 Fr	freely_sleeping	0.785011501592162
WT	WT TL	WT TL 11170 Fr	freely_sleeping	0.566753268436488
WT	WT TL	WT TL 11170 Fr	freely_sleeping	0.603310981278442
WT	WT TL	WT TL 11170 Fr	freely_sleeping	0.531017108083344
WT	WT TL	WT TL 11170 Fr	freely_sleeping	0.404574749498823
WT	WT TL	WT TL 11170 Fr	freely_sleeping	0.508179570188391
WT	WT TL	WT TL 11170 Fr	freely_sleeping	0.464015194418519
WT	WT TL	WT TL 11170 Fr	freely_sleeping	0.530123620366022
WT	WT TL	WT TL 11170 Fr	freely_sleeping	0.455677188200801
WT	WT TL	WT TL 11170 Fr	freely_sleeping	0.444848181395823
WT	WT TL	WT TL 11170 Fr	freely_sleeping	0.503753173519628
WT	WT TL	WT TL 11170 Fr	freely_sleeping	0.553570477720038
WT	WT TL	WT TL 11170 Fr	freely_sleeping	0.380892413134314
WT	WT TL	WT TL 11170 Fr	freely_sleeping	0.342558762087889
WT	WT TL	WT TL 11170 Fr	freely_sleeping	0.332298552456472
WT	WT TL	WT TL 11170 Fr	freely_sleeping	0.576247038164108
WT	WT TL	WT TL 11170 Fr	freely_sleeping	0.470527250177066
WT	WT TL	WT TL 11170 Fr	freely_sleeping	0.634081894214608
WT	WT TL	WT TL 11170 Fr	freely_sleeping	0.600361081903806
WT	WT TL	WT TL 11170 Fr	freely_sleeping	0.608953016191972
WT	WT TL	WT TL 11170 Fr	freely_sleeping	0.576722330801123
WT	WT TL	WT TL 11170 Fr	freely_sleeping	0.217991576056583
WT	WT TL	WT TL 11170 Fr	freely_sleeping	0.626281273117591
WT	WT TL	WT TL 11170 Fr	freely_sleeping	0.469983907683119
WT	WT TL	WT TL 11170 Fr	freely_sleeping	0.544200873585088
WT	WT TL	WT TL 11170 Fr	freely_sleeping	0.742238264124534
WT	WT TL	WT TL 11170 Fr	freely_sleeping	0.764886481693008
WT	WT TL	WT TL 11170 Fr	freely_sleeping	0.737676947522702
WT	WT TL	WT TL 11170 Fr	freely_sleeping	0.590228435819676
WT	WT TL	WT TL 11170 Fr	freely_sleeping	0.649397235828626
WT	WT TL	WT TL 11170 Fr	freely_sleeping	0.748535908922541
WT	WT TL	WT TL 11170 Fr	freely_sleeping	0.415344679787892
WT	WT TL	WT TL 11170 Fr	freely_sleeping	0.735617911585658
WT	WT TL	WT TL 11170 Fr	freely_sleeping	0.806878090696274
WT	WT TL	WT TL 11170 Fr	freely_sleeping	0.594656135734378
WT	WT TL	WT TL 11170 Fr	freely_sleeping	0.598125527934134
WT	WT TL	WT TL 11170 Fr	freely_sleeping	0.520414965453008
WT	WT TL	WT TL 11170 Fr	freely_sleeping	0.190944061758555
WT	WT TL	WT TL 11170 Fr	freely_sleeping	0.207076377676156
WT	WT TL	WT TL 11170 Fr	freely_sleeping	0.4021955316807
WT	WT TL	WT TL 11170 Fr	freely_sleeping	0.472845070764012
WT	WT TL	WT TL 11170 Fr	freely_sleeping	0.564394853496048
WT	WT TL	WT TL 11170 Fr	freely_sleeping	0.272598470363409
WT	WT TL	WT TL 11170 Fr	freely_sleeping	0.489534075837942
WT	WT TL	WT TL 11170 Fr	freely_sleeping	0.466128812530518
WT	WT TL	WT TL 11170 Fr	freely_sleeping	0.31672668976693
WT	WT TL	WT TL 11170 Fr	freely_sleeping	0.532194776970097
WT	WT TL	WT TL 11170 Fr	freely_sleeping	0.493694419700682
WT	WT TL	WT TL 11170 Fr	freely_sleeping	0.399965711508548
WT	WT TL	WT TL 11170 Fr	freely_sleeping	0.476870636333982
WT	WT TL	WT TL 11170 Fr	freely_sleeping	0.482852238824313
WT	WT TL	WT TL 11170 Fr	freely_sleeping	0.401766830923406
WT	WT TL	WT TL 11170 Fr	freely_sleeping	0.429525528536032
WT	WT TL	WT TL 11170 Fr	freely_sleeping	0.619595171008244
WT	WT TL	WT TL 11170 Fr	freely_sleeping	0.396727516554749
WT	WT TL	WT TL 11170 Fr	freely_sleeping	0.463410397660769
WT	WT TL	WT TL 11170 Fr	freely_sleeping	0.511553011582883
WT	WT TL	WT TL 11170 Fr	freely_sleeping	0.569497078651477
WT	WT NM	WT NM 11180 Fr	freely_sleeping	1.07371412207969
WT	WT NM	WT NM 11180 Fr	freely_sleeping	0.959780044133442
WT	WT NM	WT NM 11180 Fr	freely_sleeping	1.04360350909859
WT	WT NM	WT NM 11180 Fr	freely_sleeping	0.823878809812805
WT	WT NM	WT NM 11180 Fr	freely_sleeping	1.08792792469233
WT	WT NM	WT NM 11180 Fr	freely_sleeping	0.910225883740451
WT	WT NM	WT NM 11180 Fr	freely_sleeping	0.739288359466622
WT	WT NM	WT NM 11180 Fr	freely_sleeping	0.837466513495634
WT	WT NM	WT NM 11180 Fr	freely_sleeping	0.538950123035797
WT	WT NM	WT NM 11180 Fr	freely_sleeping	0.639877715013313
WT	WT NM	WT NM 11180 Fr	freely_sleeping	0.688127570659343
WT	WT NM	WT NM 11180 Fr	freely_sleeping	0.705998896920979
WT	WT NM	WT NM 11180 Fr	freely_sleeping	0.697197387130523
WT	WT NM	WT NM 11180 Fr	freely_sleeping	0.74360149196592
WT	WT NM	WT NM 11180 Fr	freely_sleeping	0.781369621416816
WT	WT NM	WT NM 11180 Fr	freely_sleeping	0.626752674102338
WT	WT NM	WT NM 11180 Fr	freely_sleeping	0.577199365651529
WT	WT NM	WT NM 11180 Fr	freely_sleeping	0.57844677994603
WT	WT NM	WT NM 11180 Fr	freely_sleeping	0.543752463460765
WT	WT NM	WT NM 11180 Fr	freely_sleeping	0.542864882623151
WT	WT NM	WT NM 11180 Fr	freely_sleeping	0.679054290881173
WT	WT NM	WT NM 11180 Fr	freely_sleeping	0.636358155536881
WT	WT NM	WT NM 11180 Fr	freely_sleeping	0.542882159085936
WT	WT NM	WT NM 11180 Fr	freely_sleeping	0.611138254369901
WT	WT NM	WT NM 11180 Fr	freely_sleeping	0.635001572512542
WT	WT NM	WT NM 11180 Fr	freely_sleeping	0.311991602870883
WT	WT NM	WT NM 11180 Fr	freely_sleeping	0.5849040368108
WT	WT NM	WT NM 11180 Fr	freely_sleeping	0.504991078402087
WT	WT NM	WT NM 11180 Fr	freely_sleeping	0.579251096015311
WT	WT NM	WT NM 11180 Fr	freely_sleeping	0.843363878086138
WT	WT NM	WT NM 11180 Fr	freely_sleeping	0.705046107577246
WT	WT NM	WT NM 11180 Fr	freely_sleeping	0.738432679082183
WT	WT NM	WT NM 11180 Fr	freely_sleeping	0.799868256529787
WT	WT NM	WT NM 11180 Fr	freely_sleeping	0.541786255426175
WT	WT NM	WT NM 11180 Fr	freely_sleeping	0.965559740280487
WT	WT NM	WT NM 11180 Fr	freely_sleeping	1.0233697100088
WT	WT NM	WT NM 11180 Fr	freely_sleeping	0.614965929517175
WT	WT NM	WT NM 11180 Fr	freely_sleeping	0.772354000003148
WT	WT NM	WT NM 11180 Fr	freely_sleeping	0.699672413133599
WT	WT NM	WT NM 11180 Fr	freely_sleeping	0.569329513873805
WT	WT NM	WT NM 11180 Fr	freely_sleeping	0.673741155048819
WT	WT NM	WT NM 11180 Fr	freely_sleeping	0.575251772755797
WT	WT NM	WT NM 11180 Fr	freely_sleeping	0.655856496761137
WT	WT NM	WT NM 11180 Fr	freely_sleeping	0.760143975101707
WT	WT NM	WT NM 11180 Fr	freely_sleeping	0.632016196733339
WT	WT NM	WT NM 11180 Fr	freely_sleeping	1.07172902599656
WT	WT NM	WT NM 11180 Fr	freely_sleeping	0.548040565596479
WT	WT NM	WT NM 11180 Fr	freely_sleeping	0.753205186684448
WT	WT NM	WT NM 11180 Fr	freely_sleeping	0.720459761025817
WT	WT NM	WT NM 11180 Fr	freely_sleeping	0.65016119561548
WT	WT NM	WT NM 11180 Fr	freely_sleeping	0.826616844340817
WT	WT NM	WT NM 11180 Fr	freely_sleeping	0.502293965612957
WT	WT NM	WT NM 11180 Fr	freely_sleeping	0.693377106993953
WT	WT NM	WT NM 11180 Fr	freely_sleeping	0.445537881353236
WT	WT NM	WT NM 11180 Fr	freely_sleeping	0.725146129862733
WT	WT NM	WT NM 11180 Fr	freely_sleeping	0.605640646662487
WT	WT NM	WT NM 11180 Fr	freely_sleeping	0.490303494921593
WT	WT NM	WT NM 11180 Fr	freely_sleeping	0.586222412952686
WT	WT NM	WT NM 11180 Fr	freely_sleeping	0.474598076021575
WT	WT NM	WT NM 11180 Fr	freely_sleeping	0.414990903958224
WT	WT NM	WT NM 11180 Fr	freely_sleeping	0.348023705803092
WT	WT NM	WT NM 11180 Fr	freely_sleeping	0.580692126933106
WT	WT NM	WT NM 11180 Fr	freely_sleeping	0.677727617716938
WT	WT NM	WT NM 11180 Fr	freely_sleeping	0.568721116956619
WT	WT NM	WT NM 11180 Fr	freely_sleeping	0.716878107013512
WT	WT NM	WT NM 11180 Fr	freely_sleeping	0.690664023243205
WT	WT NM	WT NM 11180 Fr	freely_sleeping	0.591330392185419
WT	WT NM	WT NM 11180 Fr	freely_sleeping	0.407941862366655
WT	WT NM	WT NM 11180 Fr	freely_sleeping	0.491605362752126
WT	WT NM	WT NM 11180 Fr	freely_sleeping	0.555089476115941
WT	WT NM	WT NM 11180 Fr	freely_sleeping	0.605615254962153
WT	WT NM	WT NM 11180 Fr	freely_sleeping	0.578975563965731
WT	WT NM	WT NM 11180 Fr	freely_sleeping	0.682350560410689
WT	WT NM	WT NM 11180 Fr	freely_sleeping	0.662140948213745
WT	WT NM	WT NM 11180 Fr	freely_sleeping	0.586515361750865
WT	WT NM	WT NM 11180 Fr	freely_sleeping	0.654179352561115
WT	WT NM	WT NM 11180 Fr	freely_sleeping	0.544873664122429
WT	WT NM	WT NM 11180 Fr	freely_sleeping	0.512411078827287
WT	WT NM	WT NM 11180 Fr	freely_sleeping	0.466299730455214
WT	WT NM	WT NM 11180 Fr	freely_sleeping	0.58195423082757
WT	WT NM	WT NM 11180 Fr	freely_sleeping	0.495882841882551
WT	WT NM	WT NM 11180 Fr	freely_sleeping	0.500943325525584
WT	WT NM	WT NM 11180 Fr	freely_sleeping	0.552817363640032
WT	WT NM	WT NM 11180 Fr	freely_sleeping	0.558997905773412
WT	WT NM	WT NM 11180 Fr	freely_sleeping	0.579054280392262
WT	WT NM	WT NM 11180 Fr	freely_sleeping	0.566818476005597
WT	WT NM	WT NM 11180 Fr	freely_sleeping	0.417485657370671
WT	WT NM	WT NM 11180 Fr	freely_sleeping	0.499874530928191
WT	WT NM	WT NM 11180 Fr	freely_sleeping	0.480487130532419
WT	WT NM	WT NM 11180 Fr	freely_sleeping	0.440353792720585
WT	WT NM	WT NM 11180 Fr	freely_sleeping	0.560360417892914
WT	WT NM	WT NM 11180 Fr	freely_sleeping	0.429550103611604
WT	WT NM	WT NM 11180 Fr	freely_sleeping	0.605586882076247
WT	WT NM	WT NM 11180 Fr	freely_sleeping	0.508176677516288
WT	WT NM	WT NM 11180 Fr	freely_sleeping	0.510355769638834
WT	WT NM	WT NM 11180 Fr	freely_sleeping	0.754313325807
WT	WT NM	WT NM 11180 Fr	freely_sleeping	0.491719849278421
WT	WT NM	WT NM 11180 Fr	freely_sleeping	0.715516770991583
WT	WT NM	WT NM 11180 Fr	freely_sleeping	0.64836883131394
WT	WT NM	WT NM 11180 Fr	freely_sleeping	0.489557061427796
WT	WT NM	WT NM 11180 Fr	freely_sleeping	0.674534777799729
WT	WT NM	WT NM 11180 Fr	freely_sleeping	0.492412710076785
WT	WT NM	WT NM 11180 Fr	freely_sleeping	0.503890951659744
WT	WT NM	WT NM 11180 Fr	freely_sleeping	0.724159715982984
WT	WT NM	WT NM 11180 Fr	freely_sleeping	0.552442237618727
WT	WT NM	WT NM 11180 Fr	freely_sleeping	0.601195309857321
WT	WT NM	WT NM 11180 Fr	freely_sleeping	0.585464654854803
WT	WT NM	WT NM 11180 Fr	freely_sleeping	0.713650319641725
WT	WT NM	WT NM 11180 Fr	freely_sleeping	0.495019253874512
WT	WT NM	WT NM 11180 Fr	freely_sleeping	0.383119633283261
WT	WT NM	WT NM 11180 Fr	freely_sleeping	0.356538926949985
WT	WT NM	WT NM 11180 Fr	freely_sleeping	0.629416373492081
WT	WT NM	WT NM 11180 Fr	freely_sleeping	0.411062123523692
WT	WT NM	WT NM 11180 Fr	freely_sleeping	0.464882464221235
WT	WT NM	WT NM 11180 Fr	freely_sleeping	0.593082971925289
WT	WT NM	WT NM 11180 Fr	freely_sleeping	0.646467165392262
WT	WT NM	WT NM 11180 Fr	freely_sleeping	0.498590726083229
WT	WT NM	WT NM 11180 Fr	freely_sleeping	0.634528188851523
WT	WT NM	WT NM 11180 Fr	freely_sleeping	0.589053086324764
WT	WT NM	WT NM 11180 Fr	freely_sleeping	0.721378279139863
WT	WT NM	WT NM 11180 Fr	freely_sleeping	0.588435319661652
WT	WT NM	WT NM 11180 Fr	freely_sleeping	0.532911631605588
WT	WT NM	WT NM 11180 Fr	freely_sleeping	0.487549746816444
WT	WT NM	WT NM 11180 Fr	freely_sleeping	0.575645096357171
WT	WT NM	WT NM 11180 Fr	freely_sleeping	0.554406608920626
WT	WT NM	WT NM 11180 Fr	freely_sleeping	0.472516862622581
WT	WT NM	WT NM 11180 Fr	freely_sleeping	0.605406395883657
WT	WT NM	WT NM 11180 Fr	freely_sleeping	0.661258675238542
WT	WT NM	WT NM 11180 Fr	freely_sleeping	0.465589105420478
WT	WT NM	WT NM 11180 Fr	freely_sleeping	0.511318450649267
WT	WT NM	WT NM 11180 Fr	freely_sleeping	0.455828053267659
WT	WT NM	WT NM 11180 Fr	freely_sleeping	0.438970431007169
WT	WT NM	WT NM 11180 Fr	freely_sleeping	0.560542773916827
WT	WT NM	WT NM 11180 Fr	freely_sleeping	0.495157601145745
WT	WT NM	WT NM 11180 Fr	freely_sleeping	0.563996855420482
WT	WT NM	WT NM 11180 Fr	freely_sleeping	0.475851732463647
WT	WT NM	WT NM 11180 Fr	freely_sleeping	0.539979473701003
WT	WT NM	WT NM 11180 Fr	freely_sleeping	0.517044480306588
WT	WT NM	WT NM 11180 Fr	freely_sleeping	0.43878491961831
WT	WT NM	WT NM 11180 Fr	freely_sleeping	0.421387014921592
WT	WT NM	WT NM 11180 Fr	freely_sleeping	0.513019858410297
WT	WT NM	WT NM 11180 Fr	freely_sleeping	0.558109163896903
WT	WT NM	WT NM 11180 Fr	freely_sleeping	0.479998582496533
WT	WT NM	WT NM 11180 Fr	freely_sleeping	0.416324616411304
WT	WT NM	WT NM 11180 Fr	freely_sleeping	0.414027021101244
WT	WT NM	WT NM 11180 Fr	freely_sleeping	0.390101128254609
WT	WT NM	WT NM 11180 Fr	freely_sleeping	0.535305977603021
WT	WT NM	WT NM 11180 Fr	freely_sleeping	0.411422740443798
WT	WT NM	WT NM 11180 Fr	freely_sleeping	0.414781108002558
WT	WT NM	WT NM 11180 Fr	freely_sleeping	0.534432004077863
WT	WT NM	WT NM 11180 Fr	freely_sleeping	0.5057647461558
WT	WT NM	WT NM 11180 Fr	freely_sleeping	0.439049322518033
WT	WT NM	WT NM 11180 Fr	freely_sleeping	0.408207101693339
WT	WT NM	WT NM 11180 Fr	freely_sleeping	0.389590124362462
WT	WT NM	WT NM 11180 Fr	freely_sleeping	0.562891811894783
WT	WT NM	WT NM 11180 Fr	freely_sleeping	0.582372649993398
WT	WT NM	WT NM 11180 Fr	freely_sleeping	0.38929537114376
WT	WT NM	WT NM 11180 Fr	freely_sleeping	0.46371499544606
WT	WT NM	WT NM 11180 Fr	freely_sleeping	0.543066204680224
WT	WT NM	WT NM 11180 Fr	freely_sleeping	0.327370259232945
WT	WT NM	WT NM 11180 Fr	freely_sleeping	0.444636370095282
WT	WT NM	WT NM 11180 Fr	freely_sleeping	0.596863481415123
WT	WT NM	WT NM 11180 Fr	freely_sleeping	0.58964980448156
WT	WT NM	WT NM 11180 Fr	freely_sleeping	0.518829314411903
WT	WT NM	WT NM 11180 Fr	freely_sleeping	0.485768375108918
WT	WT NM	WT NM 11180 Fr	freely_sleeping	0.463187789008706
WT	WT BR	WT BR 11190 Fr	freely_sleeping	0.686395470653663
WT	WT BR	WT BR 11190 Fr	freely_sleeping	0.709180095758551
WT	WT BR	WT BR 11190 Fr	freely_sleeping	0.746340000881196
WT	WT BR	WT BR 11190 Fr	freely_sleeping	0.76841353562014
WT	WT BR	WT BR 11190 Fr	freely_sleeping	0.797489501723985
WT	WT BR	WT BR 11190 Fr	freely_sleeping	0.655971153717955
WT	WT BR	WT BR 11190 Fr	freely_sleeping	0.726691873165314
WT	WT BR	WT BR 11190 Fr	freely_sleeping	0.622791297883333
WT	WT BR	WT BR 11190 Fr	freely_sleeping	0.468221341983856
WT	WT BR	WT BR 11190 Fr	freely_sleeping	0.784012118207062
WT	WT BR	WT BR 11190 Fr	freely_sleeping	0.60644038884996
WT	WT BR	WT BR 11190 Fr	freely_sleeping	0.710954643351054
WT	WT BR	WT BR 11190 Fr	freely_sleeping	0.738726706817983
WT	WT BR	WT BR 11190 Fr	freely_sleeping	0.647250710651604
WT	WT BR	WT BR 11190 Fr	freely_sleeping	0.608634231854279
WT	WT BR	WT BR 11190 Fr	freely_sleeping	0.582314847775972
WT	WT BR	WT BR 11190 Fr	freely_sleeping	0.593556699046131
WT	WT BR	WT BR 11190 Fr	freely_sleeping	0.566116338478738
WT	WT BR	WT BR 11190 Fr	freely_sleeping	0.537287247041893
WT	WT BR	WT BR 11190 Fr	freely_sleeping	0.59454899420919
WT	WT BR	WT BR 11190 Fr	freely_sleeping	0.529480531045118
WT	WT BR	WT BR 11190 Fr	freely_sleeping	0.609360752849823
WT	WT BR	WT BR 11190 Fr	freely_sleeping	0.642433444496585
WT	WT BR	WT BR 11190 Fr	freely_sleeping	0.573991191924996
WT	WT BR	WT BR 11190 Fr	freely_sleeping	0.62548523781763
WT	WT BR	WT BR 11190 Fr	freely_sleeping	0.542208029667395
WT	WT BR	WT BR 11190 Fr	freely_sleeping	0.74996637792078
WT	WT BR	WT BR 11190 Fr	freely_sleeping	1.23334329469788
WT	WT BR	WT BR 11190 Fr	freely_sleeping	0.621516236572551
WT	WT BR	WT BR 11190 Fr	freely_sleeping	0.602054286509792
WT	WT BR	WT BR 11190 Fr	freely_sleeping	0.471601562788124
WT	WT BR	WT BR 11190 Fr	freely_sleeping	0.485123218604966
WT	WT BR	WT BR 11190 Fr	freely_sleeping	0.639424168974104
WT	WT BR	WT BR 11190 Fr	freely_sleeping	0.512416354470297
WT	WT BR	WT BR 11190 Fr	freely_sleeping	0.644770977179538
WT	WT BR	WT BR 11190 Fr	freely_sleeping	0.520108194138077
WT	WT BR	WT BR 11190 Fr	freely_sleeping	0.574161928531768
WT	WT BR	WT BR 11190 Fr	freely_sleeping	0.700298996997198
WT	WT BR	WT BR 11190 Fr	freely_sleeping	0.548933031869651
WT	WT BR	WT BR 11190 Fr	freely_sleeping	0.5892501930373
WT	WT BR	WT BR 11190 Fr	freely_sleeping	0.603401715607729
WT	WT BR	WT BR 11190 Fr	freely_sleeping	0.547450866318167
WT	WT BR	WT BR 11190 Fr	freely_sleeping	0.462140462404098
WT	WT BR	WT BR 11190 Fr	freely_sleeping	0.638937675989543
WT	WT BR	WT BR 11190 Fr	freely_sleeping	0.256285486699144
WT	WT BR	WT BR 11190 Fr	freely_sleeping	0.685877402978504
WT	WT BR	WT BR 11190 Fr	freely_sleeping	0.615020366398519
WT	WT BR	WT BR 11190 Fr	freely_sleeping	0.598380916240138
WT	WT BR	WT BR 11190 Fr	freely_sleeping	0.551687049996951
WT	WT BR	WT BR 11190 Fr	freely_sleeping	0.432441773619641
WT	WT BR	WT BR 11190 Fr	freely_sleeping	0.354219743813144
WT	WT BR	WT BR 11190 Fr	freely_sleeping	0.589789325907859
WT	WT BR	WT BR 11190 Fr	freely_sleeping	0.495953787650545
WT	WT BR	WT BR 11190 Fr	freely_sleeping	0.507081231760401
WT	WT BR	WT BR 11190 Fr	freely_sleeping	0.482674874916256
WT	WT BR	WT BR 11190 Fr	freely_sleeping	0.412947003696823
WT	WT BR	WT BR 11190 Fr	freely_sleeping	0.614229822414202
WT	WT BR	WT BR 11190 Fr	freely_sleeping	0.518166174172795
WT	WT BR	WT BR 11190 Fr	freely_sleeping	0.432448899152947
WT	WT BR	WT BR 11190 Fr	freely_sleeping	0.488459967008958
WT	WT BR	WT BR 11190 Fr	freely_sleeping	0.408393219667114
WT	WT BR	WT BR 11190 Fr	freely_sleeping	0.351382241082323
WT	WT BR	WT BR 11190 Fr	freely_sleeping	0.369506891552387
WT	WT BR	WT BR 11190 Fr	freely_sleeping	0.584594337651498
WT	WT BR	WT BR 11190 Fr	freely_sleeping	0.629381258112518
WT	WT BR	WT BR 11190 Fr	freely_sleeping	0.488835560018441
WT	WT BR	WT BR 11190 Fr	freely_sleeping	0.411877900805496
WT	WT BR	WT BR 11190 Fr	freely_sleeping	0.655264477746617
WT	WT BR	WT BR 11190 Fr	freely_sleeping	0.470422624235988
WT	WT BR	WT BR 11190 Fr	freely_sleeping	0.554491799112617
WT	WT BR	WT BR 11190 Fr	freely_sleeping	0.700992090935716
WT	WT BR	WT BR 11190 Fr	freely_sleeping	0.48945168658815
WT	WT BR	WT BR 11190 Fr	freely_sleeping	0.358144582798016
WT	WT BR	WT BR 11190 Fr	freely_sleeping	0.522840084166501
WT	WT BR	WT BR 11190 Fr	freely_sleeping	0.501335832201657
WT	WT BR	WT BR 11190 Fr	freely_sleeping	0.590629714917738
WT	WT BR	WT BR 11190 Fr	freely_sleeping	0.522734327055542
WT	WT BR	WT BR 11190 Fr	freely_sleeping	0.295998630996555
WT	WT BR	WT BR 11190 Fr	freely_sleeping	0.306698081114828
WT	WT BR	WT BR 11190 Fr	freely_sleeping	0.562771489426637
WT	WT BR	WT BR 11190 Fr	freely_sleeping	0.487479830157401
WT	WT BR	WT BR 11190 Fr	freely_sleeping	0.64840247131691
WT	WT BR	WT BR 11190 Fr	freely_sleeping	0.510587252246698
WT	WT BR	WT BR 11190 Fr	freely_sleeping	0.586349387775004
WT	WT BR	WT BR 11190 Fr	freely_sleeping	0.399889592620995
WT	WT BR	WT BR 11190 Fr	freely_sleeping	0.489847804739931
WT	WT BR	WT BR 11190 Fr	freely_sleeping	0.572864469884452
WT	WT BR	WT BR 11190 Fr	freely_sleeping	0.543515590851227
WT	WT BR	WT BR 11190 Fr	freely_sleeping	0.558716629649994
WT	WT BR	WT BR 11190 Fr	freely_sleeping	0.542748543067411
WT	WT BR	WT BR 11190 Fr	freely_sleeping	0.534851584123419
WT	WT BR	WT BR 11190 Fr	freely_sleeping	0.331294682642506
WT	WT BR	WT BR 11190 Fr	freely_sleeping	0.513147978754084
WT	WT BR	WT BR 11190 Fr	freely_sleeping	0.388727758674938
WT	WT BR	WT BR 11190 Fr	freely_sleeping	0.463333070073973
WT	WT BR	WT BR 11190 Fr	freely_sleeping	0.415145782224065
WT	WT BR	WT BR 11190 Fr	freely_sleeping	0.495287147658016
WT	WT BR	WT BR 11190 Fr	freely_sleeping	0.441618801975971
WT	WT BR	WT BR 11190 Fr	freely_sleeping	0.535901775167814
WT	WT BR	WT BR 11190 Fr	freely_sleeping	0.372167372182342
WT	WT BR	WT BR 11190 Fr	freely_sleeping	0.472134485824572
WT	WT BR	WT BR 11190 Fr	freely_sleeping	0.494418008261779
WT	WT BR	WT BR 11190 Fr	freely_sleeping	0.571543361567453
WT	WT BR	WT BR 11190 Fr	freely_sleeping	0.64031436185832
WT	WT BR	WT BR 11190 Fr	freely_sleeping	0.532261212475585
WT	WT BR	WT BR 11190 Fr	freely_sleeping	0.460391898355391
WT	WT BR	WT BR 11190 Fr	freely_sleeping	0.539480114775264
WT	WT BR	WT BR 11190 Fr	freely_sleeping	0.612844700412263
WT	WT TL	WT TL 11201 Fi	headfixed	0.402375365571488
WT	WT TL	WT TL 11201 Fi	headfixed	0.332939060937678
WT	WT TL	WT TL 11201 Fi	headfixed	0.500668960933217
WT	WT TL	WT TL 11201 Fi	headfixed	0.429614709104682
WT	WT TL	WT TL 11201 Fi	headfixed	0.354159285650265
WT	WT TL	WT TL 11201 Fi	headfixed	0.352134979087211
WT	WT TL	WT TL 11201 Fi	headfixed	0.479440387933822
WT	WT TL	WT TL 11201 Fi	headfixed	0.618588787765168
WT	WT TL	WT TL 11201 Fi	headfixed	0.441233399140124
WT	WT TL	WT TL 11201 Fi	headfixed	0.426825561478463
WT	WT TL	WT TL 11201 Fi	headfixed	0.480588134449678
WT	WT TL	WT TL 11201 Fi	headfixed	0.544213953960678
WT	WT TL	WT TL 11201 Fi	headfixed	0.714547424893608
WT	WT TL	WT TL 11201 Fi	headfixed	0.581019999218389
WT	WT TL	WT TL 11201 Fi	headfixed	0.563408573545588
WT	WT TL	WT TL 11201 Fi	headfixed	0.597247653958629
WT	WT TL	WT TL 11201 Fi	headfixed	0.322299159883025
WT	WT TL	WT TL 11201 Fi	headfixed	0.409904809960864
WT	WT TL	WT TL 11201 Fi	headfixed	0.35442859110788
WT	WT TL	WT TL 11201 Fi	headfixed	0.437472357100574
WT	WT TL	WT TL 11201 Fi	headfixed	0.347104070782219
WT	WT TL	WT TL 11201 Fi	headfixed	0.513950074936332
WT	WT TL	WT TL 11201 Fi	headfixed	0.401384407412681
WT	WT TL	WT TL 11201 Fi	headfixed	0.477527294381524
WT	WT TL	WT TL 11201 Fi	headfixed	0.307024560915537
WT	WT TL	WT TL 11201 Fi	headfixed	0.420945027038412
WT	WT TL	WT TL 11201 Fi	headfixed	0.294286892198039
WT	WT TL	WT TL 11201 Fi	headfixed	0.41226124965886
WT	WT TL	WT TL 11201 Fi	headfixed	0.445597541561495
WT	WT TL	WT TL 11201 Fi	headfixed	0.46260154417392
WT	WT TL	WT TL 11201 Fi	headfixed	0.420414809218034
WT	WT TL	WT TL 11201 Fi	headfixed	0.149145593870114
WT	WT TL	WT TL 11201 Fi	headfixed	0.246054054371088
WT	WT TL	WT TL 11201 Fi	headfixed	0.309792596917559
WT	WT TL	WT TL 11201 Fi	headfixed	0.332519260758785
WT	WT TL	WT TL 11201 Fi	headfixed	0.221832012007372
WT	WT TL	WT TL 11201 Fi	headfixed	0.371345035979658
WT	WT TL	WT TL 11201 Fi	headfixed	0.590968042994523
WT	WT TL	WT TL 11201 Fi	headfixed	0.436256810576991
WT	WT TL	WT TL 11201 Fi	headfixed	0.366029935504748
WT	WT TL	WT TL 11201 Fi	headfixed	0.349662390086281
WT	WT TL	WT TL 11201 Fi	headfixed	0.394508737098995
WT	WT TL	WT TL 11201 Fi	headfixed	0.341724696287412
WT	WT TL	WT TL 11201 Fi	headfixed	0.401605525284292
WT	WT TL	WT TL 11201 Fi	headfixed	0.292613102013586
WT	WT TL	WT TL 11201 Fi	headfixed	0.388114726648732
WT	WT TL	WT TL 11201 Fi	headfixed	0.440200933378819
WT	WT TL	WT TL 11201 Fi	headfixed	0.394425286210558
WT	WT TL	WT TL 11201 Fi	headfixed	0.40021348064565
WT	WT TL	WT TL 11201 Fi	headfixed	0.454803804667235
WT	WT TL	WT TL 11201 Fi	headfixed	0.538879188865183
WT	WT TL	WT TL 11201 Fi	headfixed	0.426202172643507
WT	WT TL	WT TL 11201 Fi	headfixed	0.337271780312732
WT	WT TL	WT TL 11201 Fi	headfixed	0.3917748202536
WT	WT TL	WT TL 11201 Fi	headfixed	0.520653663054463
WT	WT TL	WT TL 11201 Fi	headfixed	0.524040093655734
WT	WT TL	WT TL 11201 Fi	headfixed	0.417603447757258
WT	WT TL	WT TL 11201 Fi	headfixed	0.292347110584014
WT	WT TL	WT TL 11201 Fi	headfixed	0.307678477516636
WT	WT TL	WT TL 11201 Fi	headfixed	0.307436266149209
WT	WT TL	WT TL 11201 Fi	headfixed	0.286415096595303
WT	WT TL	WT TL 11201 Fi	headfixed	0.391498495148272
WT	WT TL	WT TL 11201 Fi	headfixed	0.315813005523573
WT	WT TL	WT TL 11201 Fi	headfixed	0.384767845755761
WT	WT TL	WT TL 11201 Fi	headfixed	0.4158315868025
WT	WT TL	WT TL 11201 Fi	headfixed	0.297101711790435
WT	WT TL	WT TL 11201 Fi	headfixed	0.436882594653831
WT	WT TL	WT TL 11201 Fi	headfixed	0.389210949047656
WT	WT TL	WT TL 11201 Fi	headfixed	0.27012640530225
WT	WT TL	WT TL 11201 Fi	headfixed	0.378280024566492
WT	WT TL	WT TL 11201 Fi	headfixed	0.364282224379981
WT	WT TL	WT TL 11201 Fi	headfixed	0.358462993042434
WT	WT TL	WT TL 11201 Fi	headfixed	0.304219515514618
WT	WT TL	WT TL 11201 Fi	headfixed	0.267672073479615
WT	WT TL	WT TL 11201 Fi	headfixed	0.376898080937992
WT	WT TL	WT TL 11201 Fi	headfixed	0.330575622826429
WT	WT BR	WT BR 11290 Fi	headfixed	0.605407912744242
WT	WT BR	WT BR 11290 Fi	headfixed	0.467050152725649
WT	WT BR	WT BR 11290 Fi	headfixed	0.592428260838525
WT	WT BR	WT BR 11290 Fi	headfixed	0.63708934544746
WT	WT BR	WT BR 11290 Fi	headfixed	0.549180543975443
WT	WT BR	WT BR 11290 Fi	headfixed	0.552970180531682
WT	WT BR	WT BR 11290 Fi	headfixed	0.608762654868663
WT	WT BR	WT BR 11290 Fi	headfixed	0.638184075465673
WT	WT BR	WT BR 11290 Fi	headfixed	0.447319159914734
WT	WT BR	WT BR 11290 Fi	headfixed	0.611342293283092
WT	WT BR	WT BR 11290 Fi	headfixed	0.599792511147767
WT	WT BR	WT BR 11290 Fi	headfixed	0.613869150163691
WT	WT BR	WT BR 11290 Fi	headfixed	0.501861036709877
WT	WT BR	WT BR 11290 Fi	headfixed	0.575711950543585
WT	WT BR	WT BR 11290 Fi	headfixed	0.70085595071389
WT	WT BR	WT BR 11290 Fi	headfixed	0.790590473660954
WT	WT BR	WT BR 11290 Fi	headfixed	0.739060625765378
WT	WT BR	WT BR 11290 Fi	headfixed	0.601627180679389
WT	WT BR	WT BR 11290 Fi	headfixed	0.698239113887095
WT	WT BR	WT BR 11290 Fi	headfixed	0.597978907132965
WT	WT BR	WT BR 11290 Fi	headfixed	0.564719454806744
WT	WT BR	WT BR 11290 Fi	headfixed	0.562324644656339
WT	WT BR	WT BR 11290 Fi	headfixed	0.504665534786985
WT	WT BR	WT BR 11290 Fi	headfixed	0.533908253486219
WT	WT BR	WT BR 11290 Fi	headfixed	0.575026786340119
WT	WT BR	WT BR 11290 Fi	headfixed	0.587537834461445
WT	WT BR	WT BR 11290 Fi	headfixed	0.54131089452689
WT	WT BR	WT BR 11290 Fi	headfixed	0.443747577445513
WT	WT BR	WT BR 11290 Fi	headfixed	0.553474930000026
WT	WT BR	WT BR 11290 Fi	headfixed	0.626723149797702
WT	WT BR	WT BR 11290 Fi	headfixed	0.538942058874395
WT	WT BR	WT BR 11290 Fi	headfixed	0.455628173703608
WT	WT BR	WT BR 11290 Fi	headfixed	0.330517595139232
WT	WT BR	WT BR 11290 Fi	headfixed	0.557027369213938
WT	WT BR	WT BR 11290 Fi	headfixed	0.368213906672553
WT	WT BR	WT BR 11290 Fi	headfixed	0.457891069087502
WT	WT BR	WT BR 11290 Fi	headfixed	0.557556879875939
WT	WT BR	WT BR 11290 Fi	headfixed	0.486075363259369
WT	WT BR	WT BR 11290 Fi	headfixed	0.544226363652368
WT	WT BR	WT BR 11290 Fi	headfixed	0.660995189828849
WT	WT BR	WT BR 11290 Fi	headfixed	0.581263042836478
WT	WT BR	WT BR 11290 Fi	headfixed	0.440652446621395
WT	WT BR	WT BR 11290 Fi	headfixed	0.473893026881638
WT	WT BR	WT BR 11290 Fi	headfixed	0.414958587344192
WT	WT BR	WT BR 11290 Fi	headfixed	0.647119115379217
WT	WT BR	WT BR 11290 Fi	headfixed	0.53132254528154
WT	WT BR	WT BR 11290 Fi	headfixed	0.474808603246602
WT	WT BR	WT BR 11290 Fi	headfixed	0.70789480951485
WT	WT BR	WT BR 11290 Fi	headfixed	0.688308118829298
WT	WT BR	WT BR 11290 Fi	headfixed	0.601132842524054
WT	WT BR	WT BR 11290 Fi	headfixed	0.687262693932095
WT	WT BR	WT BR 11290 Fi	headfixed	0.426825364209773
WT	WT BR	WT BR 11290 Fi	headfixed	0.506680996829003
WT	WT BR	WT BR 11290 Fi	headfixed	0.506334939798755
WT	WT BR	WT BR 11290 Fi	headfixed	0.59172781812278
WT	WT BR	WT BR 11290 Fi	headfixed	0.332873880251458
WT	WT BR	WT BR 11290 Fi	headfixed	0.39170640696773
WT	WT BR	WT BR 11290 Fi	headfixed	0.586277126966504
WT	WT BR	WT BR 11290 Fi	headfixed	0.460180551947616
WT	WT BR	WT BR 11290 Fi	headfixed	0.502375656404867
WT	WT BR	WT BR 11290 Fi	headfixed	0.508337388727935
WT	WT BR	WT BR 11290 Fi	headfixed	0.6396884645769
WT	WT BR	WT BR 11290 Fi	headfixed	0.672412591137276
WT	WT BR	WT BR 11290 Fi	headfixed	0.600873037028128
WT	WT BR	WT BR 11290 Fi	headfixed	0.608078344741177
WT	WT BR	WT BR 11290 Fi	headfixed	0.452039373650849
WT	WT BR	WT BR 11290 Fi	headfixed	0.446622289480838
WT	WT BR	WT BR 11290 Fi	headfixed	0.42894954165999
WT	WT BR	WT BR 11290 Fi	headfixed	0.72631881943819
WT	WT BR	WT BR 11290 Fi	headfixed	0.535973494271574
WT	WT BR	WT BR 11290 Fi	headfixed	0.59143283979893
WT	WT BR	WT BR 11290 Fi	headfixed	0.636002078763568
IP3	IP3 M2	IP3 M2 12030 Fi	headfixed	0.78818468366656
IP3	IP3 M2	IP3 M2 12030 Fi	headfixed	0.698334675992684
IP3	IP3 M2	IP3 M2 12030 Fi	headfixed	0.753838256672409
IP3	IP3 M2	IP3 M2 12030 Fi	headfixed	0.653936493431465
IP3	IP3 M2	IP3 M2 12030 Fi	headfixed	0.57980275104231
IP3	IP3 M2	IP3 M2 12030 Fi	headfixed	0.816132533705621
IP3	IP3 M2	IP3 M2 12030 Fi	headfixed	0.713180621669606
IP3	IP3 M2	IP3 M2 12030 Fi	headfixed	0.727603420815397
IP3	IP3 M2	IP3 M2 12030 Fi	headfixed	0.822447446704546
IP3	IP3 M2	IP3 M2 12030 Fi	headfixed	0.854347128250166
IP3	IP3 M2	IP3 M2 12030 Fi	headfixed	0.758761353542641
IP3	IP3 M2	IP3 M2 12030 Fi	headfixed	0.716963187701281
IP3	IP3 M2	IP3 M2 12030 Fi	headfixed	1.13069047650697
IP3	IP3 M2	IP3 M2 12030 Fi	headfixed	1.17529081109736
IP3	IP3 M2	IP3 M2 12030 Fi	headfixed	0.619546354202973
IP3	IP3 M2	IP3 M2 12030 Fi	headfixed	0.681988513382063
IP3	IP3 M2	IP3 M2 12030 Fi	headfixed	0.791288822549182
IP3	IP3 M2	IP3 M2 12030 Fi	headfixed	0.588857720883774
IP3	IP3 M2	IP3 M2 12030 Fi	headfixed	0.588193713135167
IP3	IP3 M2	IP3 M2 12030 Fi	headfixed	1.59283775666118
IP3	IP3 M2	IP3 M2 12030 Fi	headfixed	0.948926406096041
IP3	IP3 M1	IP3 M1 12030 Fr	freely_sleeping	0.29589538890379
IP3	IP3 M1	IP3 M1 12030 Fr	freely_sleeping	0.281704198231749
IP3	IP3 M1	IP3 M1 12030 Fr	freely_sleeping	0.270624041627709
IP3	IP3 M1	IP3 M1 12030 Fr	freely_sleeping	0.263319532058633
IP3	IP3 M1	IP3 M1 12030 Fr	freely_sleeping	0.321292208904259
IP3	IP3 M1	IP3 M1 12030 Fr	freely_sleeping	0.224784036334618
IP3	IP3 M1	IP3 M1 12030 Fr	freely_sleeping	0.257188508959149
IP3	IP3 M1	IP3 M1 12030 Fr	freely_sleeping	0.34660541580311
IP3	IP3 M1	IP3 M1 12030 Fr	freely_sleeping	0.370400806244753
IP3	IP3 M1	IP3 M1 12030 Fr	freely_sleeping	0.245015135331638
IP3	IP3 M1	IP3 M1 12030 Fr	freely_sleeping	0.261155168264943
IP3	IP3 M1	IP3 M1 12030 Fr	freely_sleeping	0.165718858021327
IP3	IP3 M1	IP3 M1 12030 Fr	freely_sleeping	0.253713459013571
IP3	IP3 M1	IP3 M1 12030 Fr	freely_sleeping	0.245270672492765
IP3	IP3 M1	IP3 M1 12030 Fr	freely_sleeping	0.340169309243349
IP3	IP3 M1	IP3 M1 12030 Fr	freely_sleeping	0.247782948883638
IP3	IP3 M1	IP3 M1 12030 Fr	freely_sleeping	0.284237069784329
IP3	IP3 M1	IP3 M1 12030 Fr	freely_sleeping	0.280759568094505
IP3	IP3 M1	IP3 M1 12030 Fr	freely_sleeping	0.178146380909877
IP3	IP3 M1	IP3 M1 12030 Fr	freely_sleeping	0.253941952238039
IP3	IP3 M1	IP3 M1 12030 Fr	freely_sleeping	0.193529456296239
IP3	IP3 M1	IP3 M1 12030 Fr	freely_sleeping	0.194952978268582
IP3	IP3 M1	IP3 M1 12030 Fr	freely_sleeping	0.209556758042251
IP3	IP3 M1	IP3 M1 12030 Fr	freely_sleeping	0.205923467148404
IP3	IP3 M1	IP3 M1 12030 Fr	freely_sleeping	0.200016889922632
IP3	IP3 M1	IP3 M1 12030 Fr	freely_sleeping	0.362979387239332
IP3	IP3 M1	IP3 M1 12030 Fr	freely_sleeping	0.296668568540742
IP3	IP3 M1	IP3 M1 12030 Fr	freely_sleeping	0.214823985171092
IP3	IP3 M1	IP3 M1 12030 Fr	freely_sleeping	0.30077137813763
IP3	IP3 M1	IP3 M1 12030 Fr	freely_sleeping	0.191297640413354
IP3	IP3 M1	IP3 M1 12030 Fr	freely_sleeping	0.17736669850951
IP3	IP3 M1	IP3 M1 12030 Fr	freely_sleeping	0.178349040119703
IP3	IP3 M1	IP3 M1 12030 Fr	freely_sleeping	0.306931588625475
IP3	IP3 M1	IP3 M1 12030 Fr	freely_sleeping	0.225271763176633
IP3	IP3 M1	IP3 M1 12030 Fr	freely_sleeping	0.253401880044021
IP3	IP3 M1	IP3 M1 12030 Fr	freely_sleeping	0.256473024680992
IP3	IP3 M1	IP3 M1 12030 Fr	freely_sleeping	0.298049215443266
IP3	IP3 M1	IP3 M1 12030 Fr	freely_sleeping	0.261706601503707
IP3	IP3 M1	IP3 M1 12030 Fr	freely_sleeping	0.359982421193852
IP3	IP3 M1	IP3 M1 12030 Fr	freely_sleeping	0.248543949126914
IP3	IP3 M1	IP3 M1 12030 Fr	freely_sleeping	0.228077201362392
IP3	IP3 M1	IP3 M1 12030 Fr	freely_sleeping	0.156660855785492
IP3	IP3 M1	IP3 M1 12030 Fr	freely_sleeping	0.20479374505411
IP3	IP3 M1	IP3 M1 12030 Fr	freely_sleeping	0.138117659705989
IP3	IP3 M1	IP3 M1 12030 Fr	freely_sleeping	0.193299582719044
IP3	IP3 M1	IP3 M1 12030 Fr	freely_sleeping	0.321038023349962
IP3	IP3 M1	IP3 M1 12030 Fr	freely_sleeping	0.217917261812058
IP3	IP3 M1	IP3 M1 12030 Fr	freely_sleeping	0.247040669793174
IP3	IP3 M1	IP3 M1 12030 Fr	freely_sleeping	0.142359773143206
IP3	IP3 M1	IP3 M1 12030 Fr	freely_sleeping	0.261081342554008
IP3	IP3 M1	IP3 M1 12030 Fr	freely_sleeping	0.232566187865017
IP3	IP3 M1	IP3 M1 12030 Fr	freely_sleeping	0.184500258970112
IP3	IP3 M1	IP3 M1 12030 Fr	freely_sleeping	0.215215663935187
IP3	IP3 M1	IP3 M1 12030 Fr	freely_sleeping	0.249661041783108
IP3	IP3 M1	IP3 M1 12030 Fr	freely_sleeping	0.192949495528392
IP3	IP3 M1	IP3 M1 12030 Fr	freely_sleeping	0.201148714391783
IP3	IP3 M1	IP3 M1 12030 Fr	freely_sleeping	0.15594406613193
IP3	IP3 M1	IP3 M1 12030 Fr	freely_sleeping	0.142870099711329
IP3	IP3 M1	IP3 M1 12030 Fr	freely_sleeping	0.169863322819204
IP3	IP3 M1	IP3 M1 12030 Fr	freely_sleeping	0.192277269253129
IP3	IP3 M1	IP3 M1 12030 Fr	freely_sleeping	0.305270058978132
IP3	IP3 M1	IP3 M1 12030 Fr	freely_sleeping	0.284232127270249
IP3	IP3 M1	IP3 M1 12030 Fr	freely_sleeping	0.265908577663887
IP3	IP3 M1	IP3 M1 12030 Fr	freely_sleeping	0.225715549393406
IP3	IP3 M1	IP3 M1 12030 Fr	freely_sleeping	0.20901838816526
IP3	IP3 M1	IP3 M1 12030 Fr	freely_sleeping	0.240974689546375
IP3	IP3 M1	IP3 M1 12030 Fr	freely_sleeping	0.167683636706634
IP3	IP3 M1	IP3 M1 12030 Fr	freely_sleeping	0.205400019355084
IP3	IP3 M1	IP3 M1 12030 Fr	freely_sleeping	0.202431712629329
IP3	IP3 M1	IP3 M1 12030 Fr	freely_sleeping	0.172135341891217
IP3	IP3 M1	IP3 M1 12030 Fr	freely_sleeping	0.154757445649707
IP3	IP3 M1	IP3 M1 12030 Fr	freely_sleeping	0.177030554354268
IP3	IP3 M1	IP3 M1 12030 Fr	freely_sleeping	0.21098784686646
IP3	IP3 M1	IP3 M1 12030 Fr	freely_sleeping	0.188184231359159
IP3	IP3 M1	IP3 M1 12030 Fr	freely_sleeping	0.13791975258181
IP3	IP3 M1	IP3 M1 12030 Fr	freely_sleeping	0.19634681355478
IP3	IP3 M1	IP3 M1 12030 Fr	freely_sleeping	0.212811342653173
IP3	IP3 M1	IP3 M1 12030 Fr	freely_sleeping	0.18698978033687
IP3	IP3 M1	IP3 M1 12030 Fr	freely_sleeping	0.217335209988365
IP3	IP3 M1	IP3 M1 12030 Fr	freely_sleeping	0.187073336744465
IP3	IP3 M1	IP3 M1 12030 Fr	freely_sleeping	0.116683848001147
IP3	IP3 M4	IP3 M4 12040 Fr	freely_sleeping	0.292382252108241
IP3	IP3 M4	IP3 M4 12040 Fr	freely_sleeping	0.434472410261503
IP3	IP3 M4	IP3 M4 12040 Fr	freely_sleeping	0.444142342270598
IP3	IP3 M4	IP3 M4 12040 Fr	freely_sleeping	0.480320987303105
IP3	IP3 M4	IP3 M4 12040 Fr	freely_sleeping	0.408952559210456
IP3	IP3 M4	IP3 M4 12040 Fr	freely_sleeping	0.446972779244208
IP3	IP3 M4	IP3 M4 12040 Fr	freely_sleeping	0.35480251265698
IP3	IP3 M4	IP3 M4 12040 Fr	freely_sleeping	0.360643223193188
IP3	IP3 M4	IP3 M4 12040 Fr	freely_sleeping	0.468081993161132
IP3	IP3 M4	IP3 M4 12040 Fr	freely_sleeping	0.457033472020921
IP3	IP3 M4	IP3 M4 12040 Fr	freely_sleeping	0.375381916218845
IP3	IP3 M4	IP3 M4 12040 Fr	freely_sleeping	0.300086786131442
IP3	IP3 M4	IP3 M4 12040 Fr	freely_sleeping	0.302818714154318
IP3	IP3 M4	IP3 M4 12040 Fr	freely_sleeping	0.305419592825896
IP3	IP3 M4	IP3 M4 12040 Fr	freely_sleeping	0.290146043717228
IP3	IP3 M4	IP3 M4 12040 Fr	freely_sleeping	0.305288489068077
IP3	IP3 M4	IP3 M4 12040 Fr	freely_sleeping	0.36027575299092
IP3	IP3 M4	IP3 M4 12040 Fr	freely_sleeping	0.330704779650582
IP3	IP3 M4	IP3 M4 12040 Fr	freely_sleeping	0.318180666880041
IP3	IP3 M4	IP3 M4 12040 Fr	freely_sleeping	0.358573700783805
IP3	IP3 M4	IP3 M4 12040 Fr	freely_sleeping	0.418105896156579
IP3	IP3 M4	IP3 M4 12040 Fr	freely_sleeping	0.293213939895318
IP3	IP3 M4	IP3 M4 12040 Fr	freely_sleeping	0.337899800543407
IP3	IP3 M4	IP3 M4 12040 Fr	freely_sleeping	0.606437368673784
IP3	IP3 M4	IP3 M4 12040 Fr	freely_sleeping	0.304944451233239
IP3	IP3 M4	IP3 M4 12040 Fr	freely_sleeping	0.354819155501271
IP3	IP3 M4	IP3 M4 12040 Fr	freely_sleeping	0.288307846801505
IP3	IP3 M4	IP3 M4 12040 Fr	freely_sleeping	0.244483459454102
IP3	IP3 M4	IP3 M4 12040 Fr	freely_sleeping	0.295336865177681
IP3	IP3 M4	IP3 M4 12040 Fr	freely_sleeping	0.179584151595095
IP3	IP3 M4	IP3 M4 12040 Fr	freely_sleeping	0.305199877148291
IP3	IP3 M4	IP3 M4 12040 Fr	freely_sleeping	0.462898904657408
IP3	IP3 M4	IP3 M4 12040 Fr	freely_sleeping	0.37077157477179
IP3	IP3 M4	IP3 M4 12040 Fr	freely_sleeping	0.268499925729744
IP3	IP3 M4	IP3 M4 12040 Fr	freely_sleeping	0.275527104276691
IP3	IP3 M4	IP3 M4 12040 Fr	freely_sleeping	0.0673963287819656
IP3	IP3 M4	IP3 M4 12040 Fr	freely_sleeping	0.243591120964059
IP3	IP3 M4	IP3 M4 12040 Fr	freely_sleeping	0.302120398974371
IP3	IP3 M4	IP3 M4 12040 Fr	freely_sleeping	0.301437465664159
IP3	IP3 M4	IP3 M4 12040 Fr	freely_sleeping	0.437113407044892
IP3	IP3 M4	IP3 M4 12040 Fr	freely_sleeping	0.332965917284988
IP3	IP3 M4	IP3 M4 12040 Fr	freely_sleeping	0.42320834905332
IP3	IP3 M4	IP3 M4 12040 Fr	freely_sleeping	0.341484265972419
IP3	IP3 M4	IP3 M4 12040 Fr	freely_sleeping	0.345804273769967
IP3	IP3 M4	IP3 M4 12040 Fr	freely_sleeping	0.294715329864916
IP3	IP3 M4	IP3 M4 12040 Fr	freely_sleeping	0.316292901424738
IP3	IP3 M4	IP3 M4 12040 Fr	freely_sleeping	0.302753461875712
IP3	IP3 M4	IP3 M4 12040 Fr	freely_sleeping	0.264118110878229
IP3	IP3 M4	IP3 M4 12040 Fr	freely_sleeping	0.189119064649769
IP3	IP3 M4	IP3 M4 12040 Fr	freely_sleeping	0.383309516346808
IP3	IP3 M4	IP3 M4 12040 Fr	freely_sleeping	0.208656317852936
IP3	IP3 M4	IP3 M4 12040 Fr	freely_sleeping	0.325979759904789
IP3	IP3 M4	IP3 M4 12040 Fr	freely_sleeping	0.393293078918029
IP3	IP3 M4	IP3 M4 12040 Fr	freely_sleeping	0.21783948508883
IP3	IP3 M4	IP3 M4 12040 Fr	freely_sleeping	0.332464244037305
IP3	IP3 M4	IP3 M4 12040 Fr	freely_sleeping	0.31670234445021
IP3	IP3 M4	IP3 M4 12040 Fr	freely_sleeping	0.227834519932925
IP3	IP3 M4	IP3 M4 12040 Fr	freely_sleeping	0.278625280800726
IP3	IP3 M4	IP3 M4 12040 Fr	freely_sleeping	0.244696814514222
IP3	IP3 M4	IP3 M4 12040 Fr	freely_sleeping	0.383115165229948
IP3	IP3 M4	IP3 M4 12040 Fr	freely_sleeping	0.300306706306884
IP3	IP3 M4	IP3 M4 12040 Fr	freely_sleeping	0.312903648370365
IP3	IP3 M4	IP3 M4 12040 Fr	freely_sleeping	0.333377937407069
IP3	IP3 M4	IP3 M4 12040 Fr	freely_sleeping	0.279797677746132
IP3	IP3 M4	IP3 M4 12040 Fr	freely_sleeping	0.41708604372313
IP3	IP3 M4	IP3 M4 12040 Fr	freely_sleeping	0.290144958856295
IP3	IP3 M4	IP3 M4 12040 Fr	freely_sleeping	0.30255981985573
IP3	IP3 M4	IP3 M4 12040 Fr	freely_sleeping	0.19053360334916
IP3	IP3 M4	IP3 M4 12040 Fr	freely_sleeping	0.228523300722146
IP3	IP3 M4	IP3 M4 12040 Fr	freely_sleeping	0.214276181557343
IP3	IP3 M4	IP3 M4 12040 Fr	freely_sleeping	0.233884148735086
IP3	IP3 M4	IP3 M4 12040 Fr	freely_sleeping	0.409127529884923
IP3	IP3 M4	IP3 M4 12040 Fr	freely_sleeping	0.307956369695725
IP3	IP3 M4	IP3 M4 12040 Fr	freely_sleeping	0.261636576874414
IP3	IP3 M4	IP3 M4 12040 Fr	freely_sleeping	0.300845870552565
IP3	IP3 M4	IP3 M4 12040 Fr	freely_sleeping	0.269650339010247
IP3	IP3 M4	IP3 M4 12040 Fr	freely_sleeping	0.435447825585245
IP3	IP3 M4	IP3 M4 12040 Fr	freely_sleeping	0.23370417564237
IP3	IP3 M4	IP3 M4 12040 Fr	freely_sleeping	0.259762309192619
IP3	IP3 M4	IP3 M4 12040 Fr	freely_sleeping	0.26798255351249
IP3	IP3 M4	IP3 M4 12040 Fr	freely_sleeping	0.281372557720286
IP3	IP3 M4	IP3 M4 12040 Fr	freely_sleeping	0.277696412266894
IP3	IP3 M4	IP3 M4 12040 Fr	freely_sleeping	0.290366208700664
IP3	IP3 M4	IP3 M4 12040 Fr	freely_sleeping	0.317414726175104
IP3	IP3 M4	IP3 M4 12040 Fr	freely_sleeping	0.28200021229223
IP3	IP3 M4	IP3 M4 12040 Fr	freely_sleeping	0.26336870086375
IP3	IP3 M4	IP3 M4 12040 Fr	freely_sleeping	0.247890343733283
IP3	IP3 M4	IP3 M4 12040 Fr	freely_sleeping	0.204624972921739
IP3	IP3 M4	IP3 M4 12040 Fr	freely_sleeping	0.337069375613273
IP3	IP3 M4	IP3 M4 12040 Fr	freely_sleeping	0.329074516665252
IP3	IP3 M4	IP3 M4 12040 Fr	freely_sleeping	0.336473585720438
IP3	IP3 M4	IP3 M4 12040 Fr	freely_sleeping	0.273293441564357
IP3	IP3 M4	IP3 M4 12040 Fr	freely_sleeping	0.311779198842261
IP3	IP3 M4	IP3 M4 12040 Fr	freely_sleeping	0.227593790929108
IP3	IP3 M4	IP3 M4 12040 Fr	freely_sleeping	0.263492616555299
IP3	IP3 M4	IP3 M4 12040 Fr	freely_sleeping	0.234761120259135
IP3	IP3 M4	IP3 M4 12040 Fr	freely_sleeping	0.202565535850801
IP3	IP3 M4	IP3 M4 12040 Fr	freely_sleeping	0.255740272618167
IP3	IP3 M4	IP3 M4 12040 Fr	freely_sleeping	0.223532828586479
IP3	IP3 M4	IP3 M4 12040 Fr	freely_sleeping	0.22644577291628
IP3	IP3 M4	IP3 M4 12040 Fr	freely_sleeping	0.281253793134444
IP3	IP3 M4	IP3 M4 12040 Fr	freely_sleeping	0.329451584290244
IP3	IP3 M4	IP3 M4 12040 Fr	freely_sleeping	0.340224980572095
IP3	IP3 M4	IP3 M4 12040 Fr	freely_sleeping	0.287375118216965
IP3	IP3 M4	IP3 M4 12040 Fr	freely_sleeping	0.231409904354904
IP3	IP3 M4	IP3 M4 12040 Fr	freely_sleeping	0.240068057890841
IP3	IP3 M4	IP3 M4 12040 Fr	freely_sleeping	0.218966370582147
IP3	IP3 M4	IP3 M4 12040 Fr	freely_sleeping	0.261276712513752
IP3	IP3 M4	IP3 M4 12040 Fr	freely_sleeping	0.244783836461451
IP3	IP3 M4	IP3 M4 12040 Fr	freely_sleeping	0.263877083713309
IP3	IP3 M4	IP3 M4 12040 Fr	freely_sleeping	0.250480920750325
IP3	IP3 M4	IP3 M4 12040 Fr	freely_sleeping	0.353144231392873
IP3	IP3 M4	IP3 M4 12040 Fr	freely_sleeping	0.246527853632602
IP3	IP3 M4	IP3 M4 12040 Fr	freely_sleeping	0.218410184349804
IP3	IP3 M4	IP3 M4 12040 Fr	freely_sleeping	0.394970999155565
IP3	IP3 M4	IP3 M4 12040 Fr	freely_sleeping	0.379688495757934
IP3	IP3 M4	IP3 M4 12040 Fr	freely_sleeping	0.227246485396696
IP3	IP3 M4	IP3 M4 12040 Fr	freely_sleeping	0.32624355565976
IP3	IP3 M4	IP3 M4 12040 Fr	freely_sleeping	0.419676085647008
IP3	IP3 M4	IP3 M4 12040 Fr	freely_sleeping	0.315558816300048
IP3	IP3 M4	IP3 M4 12040 Fr	freely_sleeping	0.329443990117831
IP3	IP3 M4	IP3 M4 12040 Fr	freely_sleeping	0.357047107431992
IP3	IP3 M4	IP3 M4 12040 Fr	freely_sleeping	0.347416132828655
IP3	IP3 M4	IP3 M4 12040 Fr	freely_sleeping	0.461645074296463
IP3	IP3 M4	IP3 M4 12040 Fr	freely_sleeping	0.410994430551273
IP3	IP3 M4	IP3 M4 12040 Fr	freely_sleeping	0.322727720330765
IP3	IP3 M4	IP3 M4 12040 Fr	freely_sleeping	0.280238832933482
IP3	IP3 M4	IP3 M4 12040 Fr	freely_sleeping	0.1774625719251
IP3	IP3 M4	IP3 M4 12040 Fr	freely_sleeping	0.278749855668453
IP3	IP3 M4	IP3 M4 12040 Fr	freely_sleeping	0.28711753901804
IP3	IP3 M4	IP3 M4 12040 Fr	freely_sleeping	0.305393875627818
IP3	IP3 M4	IP3 M4 12040 Fr	freely_sleeping	0.274831132026922
IP3	IP3 M4	IP3 M4 12040 Fr	freely_sleeping	0.272486081715427
IP3	IP3 M4	IP3 M4 12040 Fr	freely_sleeping	0.352478342180561
IP3	IP3 M4	IP3 M4 12040 Fr	freely_sleeping	0.342281673914716
IP3	IP3 M4	IP3 M4 12040 Fr	freely_sleeping	0.376035878758284
IP3	IP3 M4	IP3 M4 12040 Fr	freely_sleeping	0.363129932563356
IP3	IP3 M4	IP3 M4 12040 Fr	freely_sleeping	0.275203439539903
IP3	IP3 M4	IP3 M4 12040 Fr	freely_sleeping	0.243666781726192
IP3	IP3 M4	IP3 M4 12040 Fr	freely_sleeping	0.349585540676461
IP3	IP3 M4	IP3 M4 12040 Fr	freely_sleeping	0.402169484933061
IP3	IP3 M4	IP3 M4 12040 Fr	freely_sleeping	0.311900852853574
IP3	IP3 M4	IP3 M4 12040 Fr	freely_sleeping	0.189522208105565
IP3	IP3 M4	IP3 M4 12040 Fr	freely_sleeping	0.267448495028027
IP3	IP3 M4	IP3 M4 12040 Fr	freely_sleeping	0.242737430455781
IP3	IP3 M4	IP3 M4 12040 Fr	freely_sleeping	0.181644404117437
IP3	IP3 M4	IP3 M4 12040 Fr	freely_sleeping	0.301351147941702
IP3	IP3 M4	IP3 M4 12040 Fr	freely_sleeping	0.262945548813543
IP3	IP3 M4	IP3 M4 12040 Fr	freely_sleeping	0.252444545878433
IP3	IP3 M4	IP3 M4 12040 Fr	freely_sleeping	0.249406908566327
IP3	IP3 M4	IP3 M4 12040 Fr	freely_sleeping	0.224556924376836
IP3	IP3 M4	IP3 M4 12040 Fr	freely_sleeping	0.258438169559219
IP3	IP3 M4	IP3 M4 12040 Fr	freely_sleeping	0.212361204255614
IP3	IP3 M4	IP3 M4 12040 Fr	freely_sleeping	0.263696734078079
IP3	IP3 M4	IP3 M4 12040 Fr	freely_sleeping	0.258918371972366
IP3	IP3 M4	IP3 M4 12040 Fr	freely_sleeping	0.241031212112129
IP3	IP3 M4	IP3 M4 12040 Fr	freely_sleeping	0.297923083648465
IP3	IP3 M4	IP3 M4 12040 Fr	freely_sleeping	0.183523267171605
IP3	IP3 M4	IP3 M4 12040 Fr	freely_sleeping	0.216316760562383
IP3	IP3 M4	IP3 M4 12040 Fr	freely_sleeping	0.111039106091315
IP3	IP3 M4	IP3 M4 12040 Fr	freely_sleeping	0.188937773399416
IP3	IP3 M4	IP3 M4 12040 Fr	freely_sleeping	0.294701283409536
IP3	IP3 M4	IP3 M4 12040 Fr	freely_sleeping	0.270341113633818
IP3	IP3 M4	IP3 M4 12040 Fr	freely_sleeping	0.307518669152059
IP3	IP3 M4	IP3 M4 12040 Fr	freely_sleeping	0.356571624104406
IP3	IP3 M4	IP3 M4 12040 Fr	freely_sleeping	0.247197754678083
IP3	IP3 M4	IP3 M4 12040 Fr	freely_sleeping	0.241316322323549
IP3	IP3 M4	IP3 M4 12040 Fr	freely_sleeping	0.256603865690297
IP3	IP3 M4	IP3 M4 12040 Fr	freely_sleeping	0.21387989832738
IP3	IP3 M4	IP3 M4 12040 Fr	freely_sleeping	0.311265247739974
IP3	IP3 M4	IP3 M4 12040 Fr	freely_sleeping	0.329366807712777
IP3	IP3 M4	IP3 M4 12040 Fr	freely_sleeping	0.303740692241511
IP3	IP3 M4	IP3 M4 12040 Fr	freely_sleeping	0.230406190562851
IP3	IP3 M4	IP3 M4 12040 Fr	freely_sleeping	0.232305705167027
IP3	IP3 M4	IP3 M4 12040 Fr	freely_sleeping	0.207345876326946
IP3	IP3 M4	IP3 M4 12040 Fr	freely_sleeping	0.208128966470612
IP3	IP3 M4	IP3 M4 12040 Fr	freely_sleeping	0.226315622927656
IP3	IP3 M4	IP3 M4 12040 Fr	freely_sleeping	0.187275911617039
IP3	IP3 M4	IP3 M4 12040 Fr	freely_sleeping	0.218487104551254
IP3	IP3 M4	IP3 M4 12040 Fr	freely_sleeping	0.235383954850615
IP3	IP3 M4	IP3 M4 12040 Fr	freely_sleeping	0.18862689104574
IP3	IP3 M4	IP3 M4 12040 Fr	freely_sleeping	0.330749056371913
IP3	IP3 M4	IP3 M4 12040 Fr	freely_sleeping	0.23734084151106
IP3	IP3 M4	IP3 M4 12040 Fr	freely_sleeping	0.289319596884333
IP3	IP3 M4	IP3 M4 12040 Fr	freely_sleeping	0.21606662234993
IP3	IP3 M4	IP3 M4 12040 Fr	freely_sleeping	0.296630538660288
IP3	IP3 M4	IP3 M4 12040 Fr	freely_sleeping	0.317701889398014
IP3	IP3 M4	IP3 M4 12040 Fr	freely_sleeping	0.119925922729082
IP3	IP3 M4	IP3 M4 12040 Fr	freely_sleeping	0.258646314419674
IP3	IP3 M4	IP3 M4 12040 Fr	freely_sleeping	0.244094281494224
IP3	IP3 M4	IP3 M4 12040 Fr	freely_sleeping	0.276818648381306
IP3	IP3 M4	IP3 M4 12040 Fr	freely_sleeping	0.336478732885511
IP3	IP3 M4	IP3 M4 12040 Fr	freely_sleeping	0.302091706843798
IP3	IP3 M4	IP3 M4 12040 Fr	freely_sleeping	0.333683802022963
IP3	IP3 M4	IP3 M4 12040 Fr	freely_sleeping	0.294512275346707
IP3	IP3 M4	IP3 M4 12040 Fr	freely_sleeping	0.329791270644662
IP3	IP3 M4	IP3 M4 12040 Fr	freely_sleeping	0.480609710035993
IP3	IP3 M4	IP3 M4 12040 Fr	freely_sleeping	0.331442328439544
IP3	IP3 M4	IP3 M4 12040 Fr	freely_sleeping	0.428896813068605
IP3	IP3 M4	IP3 M4 12040 Fr	freely_sleeping	0.236199499845685
IP3	IP3 M4	IP3 M4 12040 Fr	freely_sleeping	0.263340284477796
IP3	IP3 M4	IP3 M4 12040 Fr	freely_sleeping	0.269740693669789
IP3	IP3 M4	IP3 M4 12040 Fr	freely_sleeping	0.266478801620424
IP3	IP3 M2	IP3 M2 12060 Fr	freely_sleeping	0.563161523116793
IP3	IP3 M2	IP3 M2 12060 Fr	freely_sleeping	0.569374106142044
IP3	IP3 M2	IP3 M2 12060 Fr	freely_sleeping	0.586218343426627
IP3	IP3 M2	IP3 M2 12060 Fr	freely_sleeping	0.625219138515968
IP3	IP3 M2	IP3 M2 12060 Fr	freely_sleeping	0.640189247819965
IP3	IP3 M2	IP3 M2 12060 Fr	freely_sleeping	0.51787682783238
IP3	IP3 M2	IP3 M2 12060 Fr	freely_sleeping	0.523969453971751
IP3	IP3 M2	IP3 M2 12060 Fr	freely_sleeping	0.488015644894997
IP3	IP3 M2	IP3 M2 12060 Fr	freely_sleeping	0.606350796460796
IP3	IP3 M2	IP3 M2 12060 Fr	freely_sleeping	0.542520721313931
IP3	IP3 M2	IP3 M2 12060 Fr	freely_sleeping	0.444382773941761
IP3	IP3 M2	IP3 M2 12060 Fr	freely_sleeping	0.461500591079472
IP3	IP3 M2	IP3 M2 12060 Fr	freely_sleeping	0.520846298025868
IP3	IP3 M2	IP3 M2 12060 Fr	freely_sleeping	0.531368319892103
IP3	IP3 M2	IP3 M2 12060 Fr	freely_sleeping	0.360286851006546
IP3	IP3 M2	IP3 M2 12060 Fr	freely_sleeping	0.542993556380153
IP3	IP3 M2	IP3 M2 12060 Fr	freely_sleeping	0.444733656462991
IP3	IP3 M2	IP3 M2 12060 Fr	freely_sleeping	0.429331333695125
IP3	IP3 M2	IP3 M2 12060 Fr	freely_sleeping	0.455166446468085
IP3	IP3 M2	IP3 M2 12060 Fr	freely_sleeping	0.65770384643282
IP3	IP3 M2	IP3 M2 12060 Fr	freely_sleeping	0.438769111025604
IP3	IP3 M2	IP3 M2 12060 Fr	freely_sleeping	0.360250030375507
IP3	IP3 M2	IP3 M2 12060 Fr	freely_sleeping	0.388023284156672
IP3	IP3 M2	IP3 M2 12060 Fr	freely_sleeping	0.501461387226222
IP3	IP3 M2	IP3 M2 12060 Fr	freely_sleeping	0.384993096676648
IP3	IP3 M2	IP3 M2 12060 Fr	freely_sleeping	0.267967829368686
IP3	IP3 M2	IP3 M2 12060 Fr	freely_sleeping	0.292434549519501
IP3	IP3 M2	IP3 M2 12060 Fr	freely_sleeping	0.20026600585897
IP3	IP3 M2	IP3 M2 12060 Fr	freely_sleeping	0.414535208319417
IP3	IP3 M2	IP3 M2 12060 Fr	freely_sleeping	0.378162492821058
IP3	IP3 M2	IP3 M2 12060 Fr	freely_sleeping	0.340530799535991
IP3	IP3 M2	IP3 M2 12060 Fr	freely_sleeping	0.384948333508273
IP3	IP3 M2	IP3 M2 12060 Fr	freely_sleeping	0.356469558096948
IP3	IP3 M2	IP3 M2 12060 Fr	freely_sleeping	0.446748286966241
IP3	IP3 M2	IP3 M2 12060 Fr	freely_sleeping	0.338659677147166
IP3	IP3 M2	IP3 M2 12060 Fr	freely_sleeping	0.369274009838163
IP3	IP3 M2	IP3 M2 12060 Fr	freely_sleeping	0.394940786514506
IP3	IP3 M2	IP3 M2 12060 Fr	freely_sleeping	0.51083758743118
IP3	IP3 M2	IP3 M2 12060 Fr	freely_sleeping	0.348280852590981
IP3	IP3 M2	IP3 M2 12060 Fr	freely_sleeping	0.317719132353378
IP3	IP3 M2	IP3 M2 12060 Fr	freely_sleeping	0.374325888774011
IP3	IP3 M2	IP3 M2 12060 Fr	freely_sleeping	0.322994478871591
IP3	IP3 M2	IP3 M2 12060 Fr	freely_sleeping	0.345622653289038
IP3	IP3 M2	IP3 M2 12060 Fr	freely_sleeping	0.529454498751606
IP3	IP3 M2	IP3 M2 12060 Fr	freely_sleeping	0.268080938925591
IP3	IP3 M2	IP3 M2 12060 Fr	freely_sleeping	0.436909318780619
IP3	IP3 M2	IP3 M2 12060 Fr	freely_sleeping	0.335624337066266
IP3	IP3 M2	IP3 M2 12060 Fr	freely_sleeping	0.381153472253715
IP3	IP3 M2	IP3 M2 12060 Fr	freely_sleeping	0.297859721134026
IP3	IP3 M2	IP3 M2 12060 Fr	freely_sleeping	0.342940593676907
IP3	IP3 M2	IP3 M2 12060 Fr	freely_sleeping	0.363650627057399
IP3	IP3 M2	IP3 M2 12060 Fr	freely_sleeping	0.381761790917502
IP3	IP3 M2	IP3 M2 12060 Fr	freely_sleeping	0.234971910976022
IP3	IP3 M2	IP3 M2 12060 Fr	freely_sleeping	0.317902276788546
IP3	IP3 M2	IP3 M2 12060 Fr	freely_sleeping	0.30522385804392
IP3	IP3 M2	IP3 M2 12060 Fr	freely_sleeping	0.331271825687826
IP3	IP3 M2	IP3 M2 12060 Fr	freely_sleeping	0.311735822657948
IP3	IP3 M2	IP3 M2 12060 Fr	freely_sleeping	0.294115345313703
IP3	IP3 M2	IP3 M2 12060 Fr	freely_sleeping	0.275832860690794
IP3	IP3 M2	IP3 M2 12060 Fr	freely_sleeping	0.360469582469522
IP3	IP3 M2	IP3 M2 12060 Fr	freely_sleeping	0.366965574813591
IP3	IP3 M2	IP3 M2 12060 Fr	freely_sleeping	0.258542828487864
IP3	IP3 M2	IP3 M2 12060 Fr	freely_sleeping	0.222407376562582
IP3	IP3 M2	IP3 M2 12060 Fr	freely_sleeping	0.321554160350489
IP3	IP3 M2	IP3 M2 12060 Fr	freely_sleeping	0.411839623089708
IP3	IP3 M2	IP3 M2 12060 Fr	freely_sleeping	0.290291394000656
IP3	IP3 M2	IP3 M2 12060 Fr	freely_sleeping	0.384111990226947
IP3	IP3 M2	IP3 M2 12060 Fr	freely_sleeping	0.452978992154375
IP3	IP3 M2	IP3 M2 12060 Fr	freely_sleeping	0.352194057474464
IP3	IP3 M2	IP3 M2 12060 Fr	freely_sleeping	0.4211400409731
IP3	IP3 M2	IP3 M2 12060 Fr	freely_sleeping	0.337768448169596
IP3	IP3 M2	IP3 M2 12060 Fr	freely_sleeping	0.264690850297985
IP3	IP3 M2	IP3 M2 12060 Fr	freely_sleeping	0.287441308256337
IP3	IP3 M2	IP3 M2 12060 Fr	freely_sleeping	0.355557479574701
IP3	IP3 M2	IP3 M2 12060 Fr	freely_sleeping	0.450296272191716
IP3	IP3 M2	IP3 M2 12060 Fr	freely_sleeping	0.390924003200799
IP3	IP3 M2	IP3 M2 12060 Fr	freely_sleeping	0.48642222701477
IP3	IP3 M2	IP3 M2 12060 Fr	freely_sleeping	0.327509683545541
IP3	IP3 M2	IP3 M2 12060 Fr	freely_sleeping	0.291451832724865
IP3	IP3 M2	IP3 M2 12060 Fr	freely_sleeping	0.449335464358067
IP3	IP3 M2	IP3 M2 12060 Fr	freely_sleeping	0.426425027262889
IP3	IP3 M2	IP3 M2 12060 Fr	freely_sleeping	0.322728501053904
IP3	IP3 M2	IP3 M2 12060 Fr	freely_sleeping	0.384917189478444
IP3	IP3 M2	IP3 M2 12060 Fr	freely_sleeping	0.262437742820526
IP3	IP3 M2	IP3 M2 12060 Fr	freely_sleeping	0.355989123484474
IP3	IP3 M2	IP3 M2 12060 Fr	freely_sleeping	0.344203322190787
IP3	IP3 M2	IP3 M2 12060 Fr	freely_sleeping	0.443067703542626
IP3	IP3 M2	IP3 M2 12060 Fr	freely_sleeping	0.298229617679163
IP3	IP3 M2	IP3 M2 12060 Fr	freely_sleeping	0.400615092358045
IP3	IP3 M2	IP3 M2 12060 Fr	freely_sleeping	0.35788350509529
IP3	IP3 M2	IP3 M2 12060 Fr	freely_sleeping	0.487567614265987
IP3	IP3 M2	IP3 M2 12060 Fr	freely_sleeping	0.324782985021083
IP3	IP3 M2	IP3 M2 12060 Fr	freely_sleeping	0.396438211422404
IP3	IP3 M2	IP3 M2 12060 Fr	freely_sleeping	0.411033920109014
IP3	IP3 M2	IP3 M2 12060 Fr	freely_sleeping	0.218944579771403
IP3	IP3 M2	IP3 M2 12060 Fr	freely_sleeping	0.267832704482081
IP3	IP3 M2	IP3 M2 12060 Fr	freely_sleeping	0.232145734301954
IP3	IP3 M2	IP3 M2 12060 Fr	freely_sleeping	0.321339930592848
IP3	IP3 M2	IP3 M2 12060 Fr	freely_sleeping	0.390190513060094
IP3	IP3 M2	IP3 M2 12060 Fr	freely_sleeping	0.338697602838058
IP3	IP3 M2	IP3 M2 12060 Fr	freely_sleeping	0.256534253058736
IP3	IP3 M2	IP3 M2 12060 Fr	freely_sleeping	0.258244698235098
IP3	IP3 M2	IP3 M2 12060 Fr	freely_sleeping	0.245132890050941
IP3	IP3 M2	IP3 M2 12060 Fr	freely_sleeping	0.232564036893338
IP3	IP3 M2	IP3 M2 12060 Fr	freely_sleeping	0.235114908611694
IP3	IP3 M2	IP3 M2 12060 Fr	freely_sleeping	0.172086892349657
IP3	IP3 M2	IP3 M2 12060 Fr	freely_sleeping	0.217594394649614
IP3	IP3 M2	IP3 M2 12060 Fr	freely_sleeping	0.337198449239569
IP3	IP3 M2	IP3 M2 12060 Fr	freely_sleeping	0.198444346027405
IP3	IP3 M2	IP3 M2 12060 Fr	freely_sleeping	0.288843826514531
IP3	IP3 M2	IP3 M2 12060 Fr	freely_sleeping	0.273455456987307
IP3	IP3 M2	IP3 M2 12060 Fr	freely_sleeping	0.306185132813129
IP3	IP3 M2	IP3 M2 12060 Fr	freely_sleeping	0.185796062785482
IP3	IP3 M2	IP3 M2 12060 Fr	freely_sleeping	0.219149040964645
IP3	IP3 M2	IP3 M2 12060 Fr	freely_sleeping	0.26100909354403
IP3	IP3 M2	IP3 M2 12100 Fr	freely_sleeping	0.539622156248683
IP3	IP3 M2	IP3 M2 12100 Fr	freely_sleeping	0.591815604319795
IP3	IP3 M2	IP3 M2 12100 Fr	freely_sleeping	0.693341708271152
IP3	IP3 M2	IP3 M2 12100 Fr	freely_sleeping	0.738131375263071
IP3	IP3 M2	IP3 M2 12100 Fr	freely_sleeping	0.600639565443025
IP3	IP3 M2	IP3 M2 12100 Fr	freely_sleeping	0.552355341954315
IP3	IP3 M2	IP3 M2 12100 Fr	freely_sleeping	0.356941610124288
IP3	IP3 M2	IP3 M2 12100 Fr	freely_sleeping	0.643441106600362
IP3	IP3 M2	IP3 M2 12100 Fr	freely_sleeping	0.378062539298729
IP3	IP3 M2	IP3 M2 12100 Fr	freely_sleeping	0.500349335984551
IP3	IP3 M2	IP3 M2 12100 Fr	freely_sleeping	0.482044095274969
IP3	IP3 M2	IP3 M2 12100 Fr	freely_sleeping	0.52817006423543
IP3	IP3 M2	IP3 M2 12100 Fr	freely_sleeping	0.660046767821991
IP3	IP3 M2	IP3 M2 12100 Fr	freely_sleeping	0.568276234280055
IP3	IP3 M2	IP3 M2 12100 Fr	freely_sleeping	0.542477652515827
IP3	IP3 M2	IP3 M2 12100 Fr	freely_sleeping	0.414082756961199
IP3	IP3 M2	IP3 M2 12100 Fr	freely_sleeping	0.518079924244875
IP3	IP3 M2	IP3 M2 12100 Fr	freely_sleeping	0.472366938259357
IP3	IP3 M2	IP3 M2 12100 Fr	freely_sleeping	0.567459241087095
IP3	IP3 M2	IP3 M2 12100 Fr	freely_sleeping	0.486789424341216
IP3	IP3 M2	IP3 M2 12100 Fr	freely_sleeping	0.586017686790477
IP3	IP3 M2	IP3 M2 12100 Fr	freely_sleeping	0.517379691889204
IP3	IP3 M2	IP3 M2 12100 Fr	freely_sleeping	0.391316293784315
IP3	IP3 M2	IP3 M2 12100 Fr	freely_sleeping	0.462229855720999
IP3	IP3 M2	IP3 M2 12100 Fr	freely_sleeping	0.407721691585684
IP3	IP3 M2	IP3 M2 12100 Fr	freely_sleeping	0.414717739299954
IP3	IP3 M2	IP3 M2 12100 Fr	freely_sleeping	0.556342376676643
IP3	IP3 M2	IP3 M2 12100 Fr	freely_sleeping	0.367577251014172
IP3	IP3 M2	IP3 M2 12100 Fr	freely_sleeping	0.708396830843131
IP3	IP3 M2	IP3 M2 12100 Fr	freely_sleeping	0.477165491402535
IP3	IP3 M2	IP3 M2 12100 Fr	freely_sleeping	0.497762607406232
IP3	IP3 M2	IP3 M2 12100 Fr	freely_sleeping	0.524496529344416
IP3	IP3 M2	IP3 M2 12100 Fr	freely_sleeping	0.435046841661357
IP3	IP3 M2	IP3 M2 12100 Fr	freely_sleeping	0.46239935856521
IP3	IP3 M2	IP3 M2 12100 Fr	freely_sleeping	0.516691872619021
IP3	IP3 M2	IP3 M2 12100 Fr	freely_sleeping	0.391777285747835
IP3	IP3 M2	IP3 M2 12100 Fr	freely_sleeping	0.541003028715903
IP3	IP3 M2	IP3 M2 12100 Fr	freely_sleeping	0.247763019139592
IP3	IP3 M2	IP3 M2 12100 Fr	freely_sleeping	0.477558025359323
IP3	IP3 M2	IP3 M2 12100 Fr	freely_sleeping	0.37062464452848
IP3	IP3 M2	IP3 M2 12100 Fr	freely_sleeping	0.331718216692231
IP3	IP3 M2	IP3 M2 12100 Fr	freely_sleeping	0.478692425508691
IP3	IP3 M2	IP3 M2 12100 Fr	freely_sleeping	0.548151992125826
IP3	IP3 M2	IP3 M2 12100 Fr	freely_sleeping	0.466908245927515
IP3	IP3 M2	IP3 M2 12100 Fr	freely_sleeping	0.454843311331241
IP3	IP3 M2	IP3 M2 12100 Fr	freely_sleeping	0.458256306915176
IP3	IP3 M2	IP3 M2 12100 Fr	freely_sleeping	0.423830559122975
IP3	IP3 M2	IP3 M2 12100 Fr	freely_sleeping	0.338486514987516
IP3	IP3 M2	IP3 M2 12100 Fr	freely_sleeping	0.464328695911153
IP3	IP3 M2	IP3 M2 12100 Fr	freely_sleeping	0.516463517820495
IP3	IP3 M2	IP3 M2 12100 Fr	freely_sleeping	0.478144646693291
IP3	IP3 M2	IP3 M2 12100 Fr	freely_sleeping	0.333853880978031
IP3	IP3 M2	IP3 M2 12100 Fr	freely_sleeping	0.385669959616764
IP3	IP3 M2	IP3 M2 12100 Fr	freely_sleeping	0.319905112031959
IP3	IP3 M2	IP3 M2 12100 Fr	freely_sleeping	0.431342135227116
IP3	IP3 M2	IP3 M2 12100 Fr	freely_sleeping	0.439028779058259
IP3	IP3 M2	IP3 M2 12100 Fr	freely_sleeping	0.564841313977835
IP3	IP3 M2	IP3 M2 12100 Fr	freely_sleeping	0.331303792644653
IP3	IP3 M2	IP3 M2 12100 Fr	freely_sleeping	0.404522151819697
IP3	IP3 M2	IP3 M2 12100 Fr	freely_sleeping	0.401072242156459
IP3	IP3 M2	IP3 M2 12100 Fr	freely_sleeping	0.304164724304931
IP3	IP3 M2	IP3 M2 12100 Fr	freely_sleeping	0.259617839537125
IP3	IP3 M2	IP3 M2 12100 Fr	freely_sleeping	0.264922793407199
IP3	IP3 M2	IP3 M2 12100 Fr	freely_sleeping	0.347177984015898
IP3	IP3 M2	IP3 M2 12100 Fr	freely_sleeping	0.360658887851368
IP3	IP3 M2	IP3 M2 12100 Fr	freely_sleeping	0.467057718350033
IP3	IP3 M2	IP3 M2 12100 Fr	freely_sleeping	0.28782864176839
IP3	IP3 M2	IP3 M2 12100 Fr	freely_sleeping	0.306531983785048
IP3	IP3 M2	IP3 M2 12100 Fr	freely_sleeping	0.28996687627595
IP3	IP3 M2	IP3 M2 12100 Fr	freely_sleeping	0.337874368232296
IP3	IP3 M2	IP3 M2 12100 Fr	freely_sleeping	0.293112230177791
IP3	IP3 M2	IP3 M2 12100 Fr	freely_sleeping	0.41221310465948
IP3	IP3 M2	IP3 M2 12100 Fr	freely_sleeping	0.348413703468241
IP3	IP3 M2	IP3 M2 12100 Fr	freely_sleeping	0.329970884460781
IP3	IP3 M2	IP3 M2 12100 Fr	freely_sleeping	0.267885452585104
IP3	IP3 M2	IP3 M2 12100 Fr	freely_sleeping	0.308813982331848
IP3	IP3 M2	IP3 M2 12100 Fr	freely_sleeping	0.520680489108736
IP3	IP3 M2	IP3 M2 12100 Fr	freely_sleeping	0.313476140964446
IP3	IP3 M2	IP3 M2 12100 Fr	freely_sleeping	0.348925742076634
IP3	IP3 M2	IP3 M2 12100 Fr	freely_sleeping	0.295737436176706
IP3	IP3 M2	IP3 M2 12100 Fr	freely_sleeping	0.224966660856387
IP3	IP3 M2	IP3 M2 12100 Fr	freely_sleeping	0.418179812196779
IP3	IP3 M2	IP3 M2 12100 Fr	freely_sleeping	0.47203202411013
IP3	IP3 M2	IP3 M2 12100 Fr	freely_sleeping	0.484580858235266
IP3	IP3 M2	IP3 M2 12100 Fr	freely_sleeping	0.385961235991661
IP3	IP3 M2	IP3 M2 12100 Fr	freely_sleeping	0.314357129060626
IP3	IP3 M2	IP3 M2 12100 Fr	freely_sleeping	0.407195863066279
IP3	IP3 M2	IP3 M2 12100 Fr	freely_sleeping	0.377457721780401
IP3	IP3 M2	IP3 M2 12100 Fr	freely_sleeping	0.440601591534103
IP3	IP3 M2	IP3 M2 12100 Fr	freely_sleeping	0.404515760704857
IP3	IP3 M2	IP3 M2 12100 Fr	freely_sleeping	0.445880053539209
IP3	IP3 M2	IP3 M2 12100 Fr	freely_sleeping	0.344948525082371
IP3	IP3 M2	IP3 M2 12100 Fr	freely_sleeping	0.442495318912004
IP3	IP3 M2	IP3 M2 12100 Fr	freely_sleeping	0.306482168969461
IP3	IP3 M2	IP3 M2 12100 Fr	freely_sleeping	0.35844374805346
IP3	IP3 M2	IP3 M2 12100 Fr	freely_sleeping	0.289156128060233
IP3	IP3 M2	IP3 M2 12100 Fr	freely_sleeping	0.217337563756794
IP3	IP3 M2	IP3 M2 12100 Fr	freely_sleeping	0.266618496232521
IP3	IP3 M2	IP3 M2 12100 Fr	freely_sleeping	0.243539176029702
IP3	IP3 M2	IP3 M2 12100 Fr	freely_sleeping	0.316402466422596
IP3	IP3 M2	IP3 M2 12100 Fr	freely_sleeping	0.299256777790584
IP3	IP3 M2	IP3 M2 12100 Fr	freely_sleeping	0.533547915867412
IP3	IP3 M2	IP3 M2 12100 Fr	freely_sleeping	0.293850067996265
IP3	IP3 M2	IP3 M2 12100 Fr	freely_sleeping	0.41767649221282
IP3	IP3 M2	IP3 M2 12100 Fr	freely_sleeping	0.222369778050785
IP3	IP3 M2	IP3 M2 12100 Fr	freely_sleeping	0.328727997632068
IP3	IP3 M2	IP3 M2 12100 Fr	freely_sleeping	0.347791675533467
IP3	IP3 M2	IP3 M2 12100 Fr	freely_sleeping	0.251424083465836
IP3	IP3 M2	IP3 M2 12100 Fr	freely_sleeping	0.409627811551215
IP3	IP3 M2	IP3 M2 12100 Fr	freely_sleeping	0.497873954535512
IP3	IP3 M2	IP3 M2 12100 Fr	freely_sleeping	0.376883504624015
IP3	IP3 M2	IP3 M2 12100 Fr	freely_sleeping	0.494792226315951
IP3	IP3 M2	IP3 M2 12100 Fr	freely_sleeping	0.323406879012513
IP3	IP3 M2	IP3 M2 12100 Fr	freely_sleeping	0.380708643431017
IP3	IP3 M2	IP3 M2 12100 Fr	freely_sleeping	0.310165184992197
IP3	IP3 M2	IP3 M2 12100 Fr	freely_sleeping	0.261544561342243
IP3	IP3 M2	IP3 M2 12100 Fr	freely_sleeping	0.294089553715919
IP3	IP3 M2	IP3 M2 12100 Fr	freely_sleeping	0.18544706575968
IP3	IP3 M2	IP3 M2 12100 Fr	freely_sleeping	0.306907178781879
IP3	IP3 M2	IP3 M2 12100 Fr	freely_sleeping	0.218673333176675
IP3	IP3 M2	IP3 M2 12100 Fr	freely_sleeping	0.116223208890127
IP3	IP3 M2	IP3 M2 12100 Fr	freely_sleeping	0.222046339903595
IP3	IP3 M2	IP3 M2 12100 Fr	freely_sleeping	0.110152873060821
IP3	IP3 M2	IP3 M2 12100 Fr	freely_sleeping	0.309224223699629
IP3	IP3 M2	IP3 M2 12100 Fr	freely_sleeping	0.288703986477076
IP3	IP3 M2	IP3 M2 12100 Fr	freely_sleeping	0.561539926036195
IP3	IP3 M2	IP3 M2 12100 Fr	freely_sleeping	0.414009778647124
IP3	IP3 M2	IP3 M2 12100 Fr	freely_sleeping	0.406246637014393
IP3	IP3 M2	IP3 M2 12100 Fr	freely_sleeping	0.368056825333708
IP3	IP3 M4	IP3 M4 12120 Fr	freely_sleeping	0.535369130675044
IP3	IP3 M4	IP3 M4 12120 Fr	freely_sleeping	0.461835058480169
IP3	IP3 M4	IP3 M4 12120 Fr	freely_sleeping	0.482343756280224
IP3	IP3 M4	IP3 M4 12120 Fr	freely_sleeping	0.457544300983427
IP3	IP3 M4	IP3 M4 12120 Fr	freely_sleeping	0.290296063580366
IP3	IP3 M4	IP3 M4 12120 Fr	freely_sleeping	0.393415734791344
IP3	IP3 M4	IP3 M4 12120 Fr	freely_sleeping	0.403205896521513
IP3	IP3 M4	IP3 M4 12120 Fr	freely_sleeping	0.502512237098839
IP3	IP3 M4	IP3 M4 12120 Fr	freely_sleeping	0.459059684333443
IP3	IP3 M4	IP3 M4 12120 Fr	freely_sleeping	0.429518609591805
IP3	IP3 M4	IP3 M4 12120 Fr	freely_sleeping	0.443526549277013
IP3	IP3 M4	IP3 M4 12120 Fr	freely_sleeping	0.402565717356293
IP3	IP3 M4	IP3 M4 12120 Fr	freely_sleeping	0.457889223717975
IP3	IP3 M4	IP3 M4 12120 Fr	freely_sleeping	0.26483229103554
IP3	IP3 M4	IP3 M4 12120 Fr	freely_sleeping	0.394078633506988
IP3	IP3 M4	IP3 M4 12120 Fr	freely_sleeping	0.336995690931891
IP3	IP3 M4	IP3 M4 12120 Fr	freely_sleeping	0.34970398405714
IP3	IP3 M4	IP3 M4 12120 Fr	freely_sleeping	0.391621605981249
IP3	IP3 M4	IP3 M4 12120 Fr	freely_sleeping	0.356105511814435
IP3	IP3 M4	IP3 M4 12120 Fr	freely_sleeping	0.428333409861868
IP3	IP3 M4	IP3 M4 12120 Fr	freely_sleeping	0.225710162241006
IP3	IP3 M4	IP3 M4 12120 Fr	freely_sleeping	0.333448257389234
IP3	IP3 M4	IP3 M4 12120 Fr	freely_sleeping	0.409578824876593
IP3	IP3 M4	IP3 M4 12120 Fr	freely_sleeping	0.332453889752392
IP3	IP3 M4	IP3 M4 12120 Fr	freely_sleeping	0.290039245863269
IP3	IP3 M4	IP3 M4 12120 Fr	freely_sleeping	0.296848873421462
IP3	IP3 M4	IP3 M4 12120 Fr	freely_sleeping	0.317165062048939
IP3	IP3 M4	IP3 M4 12120 Fr	freely_sleeping	0.459854780948061
IP3	IP3 M4	IP3 M4 12120 Fr	freely_sleeping	0.166642189222076
IP3	IP3 M4	IP3 M4 12120 Fr	freely_sleeping	0.167562490576762
IP3	IP3 M4	IP3 M4 12120 Fr	freely_sleeping	0.233934909604617
IP3	IP3 M4	IP3 M4 12120 Fr	freely_sleeping	0.331826249558735
IP3	IP3 M4	IP3 M4 12120 Fr	freely_sleeping	0.220671070825759
IP3	IP3 M4	IP3 M4 12120 Fr	freely_sleeping	0.262720305361854
IP3	IP3 M4	IP3 M4 12120 Fr	freely_sleeping	0.255640175588441
IP3	IP3 M4	IP3 M4 12120 Fr	freely_sleeping	0.266047485123104
IP3	IP3 M4	IP3 M4 12120 Fr	freely_sleeping	0.370340620172495
IP3	IP3 M4	IP3 M4 12120 Fr	freely_sleeping	0.316799844482863
IP3	IP3 M4	IP3 M4 12120 Fr	freely_sleeping	0.387226009517842
IP3	IP3 M4	IP3 M4 12120 Fr	freely_sleeping	0.416000574264318
IP3	IP3 M4	IP3 M4 12120 Fr	freely_sleeping	0.344570473483655
IP3	IP3 M4	IP3 M4 12120 Fr	freely_sleeping	0.223289676784623
IP3	IP3 M4	IP3 M4 12120 Fr	freely_sleeping	0.390333044250744
IP3	IP3 M4	IP3 M4 12120 Fr	freely_sleeping	0.311214831565907
IP3	IP3 M4	IP3 M4 12120 Fr	freely_sleeping	0.284464131454847
IP3	IP3 M4	IP3 M4 12120 Fr	freely_sleeping	0.307791768164608
IP3	IP3 M4	IP3 M4 12120 Fr	freely_sleeping	0.299335030200612
IP3	IP3 M4	IP3 M4 12120 Fr	freely_sleeping	0.30052574586372
IP3	IP3 M4	IP3 M4 12120 Fr	freely_sleeping	0.541928541793355
IP3	IP3 M4	IP3 M4 12120 Fr	freely_sleeping	0.228377066572121
IP3	IP3 M4	IP3 M4 12120 Fr	freely_sleeping	0.215525386564525
IP3	IP3 M4	IP3 M4 12120 Fr	freely_sleeping	0.311696396881847
IP3	IP3 M4	IP3 M4 12120 Fr	freely_sleeping	0.23988047418288
IP3	IP3 M4	IP3 M4 12120 Fr	freely_sleeping	0.261601239945665
IP3	IP3 M4	IP3 M4 12120 Fr	freely_sleeping	0.245040522435474
IP3	IP3 M4	IP3 M4 12120 Fr	freely_sleeping	0.399058975576106
IP3	IP3 M4	IP3 M4 12120 Fr	freely_sleeping	0.309527640785802
IP3	IP3 M4	IP3 M4 12120 Fr	freely_sleeping	0.35453532568327
IP3	IP3 M4	IP3 M4 12120 Fr	freely_sleeping	0.347370409573961
IP3	IP3 M4	IP3 M4 12120 Fr	freely_sleeping	0.261695666047727
IP3	IP3 M4	IP3 M4 12120 Fr	freely_sleeping	0.423952705781968
IP3	IP3 M4	IP3 M4 12120 Fr	freely_sleeping	0.349518775694579
IP3	IP3 M4	IP3 M4 12120 Fr	freely_sleeping	0.251795731611151
IP3	IP3 M4	IP3 M4 12120 Fr	freely_sleeping	0.330978452000081
IP3	IP3 M4	IP3 M4 12120 Fr	freely_sleeping	0.220388658154942
IP3	IP3 M4	IP3 M4 12120 Fr	freely_sleeping	0.222195889401542
IP3	IP3 M4	IP3 M4 12120 Fr	freely_sleeping	0.224932206923862
IP3	IP3 M4	IP3 M4 12120 Fr	freely_sleeping	0.276967729370856
IP3	IP3 M4	IP3 M4 12120 Fr	freely_sleeping	0.231195283677249
IP3	IP3 M4	IP3 M4 12120 Fr	freely_sleeping	0.24738168333815
IP3	IP3 M4	IP3 M4 12120 Fr	freely_sleeping	0.250013524863266
IP3	IP3 M4	IP3 M4 12120 Fr	freely_sleeping	0.217555951402763
IP3	IP3 M4	IP3 M4 12120 Fr	freely_sleeping	0.300925520421537
IP3	IP3 M4	IP3 M4 12120 Fr	freely_sleeping	0.310096248292054
IP3	IP3 M4	IP3 M4 12120 Fr	freely_sleeping	0.202609095417739
IP3	IP3 M4	IP3 M4 12120 Fr	freely_sleeping	0.173471693109016
IP3	IP3 M4	IP3 M4 12120 Fr	freely_sleeping	0.266685508648711
IP3	IP3 M4	IP3 M4 12120 Fr	freely_sleeping	0.268498471851861
IP3	IP3 M4	IP3 M4 12120 Fr	freely_sleeping	0.262295250618602
IP3	IP3 M4	IP3 M4 12120 Fr	freely_sleeping	0.344040401078192
IP3	IP3 M4	IP3 M4 12120 Fr	freely_sleeping	0.270705838586617
IP3	IP3 M4	IP3 M4 12120 Fr	freely_sleeping	0.339753118661707
IP3	IP3 M4	IP3 M4 12120 Fr	freely_sleeping	0.299907862490268
IP3	IP3 M4	IP3 M4 12120 Fr	freely_sleeping	0.27402160055217
IP3	IP3 M4	IP3 M4 12120 Fr	freely_sleeping	0.4598244289364
IP3	IP3 M4	IP3 M4 12120 Fr	freely_sleeping	0.337786605086319
IP3	IP3 M4	IP3 M4 12120 Fr	freely_sleeping	0.223300038545656
IP3	IP3 M4	IP3 M4 12120 Fr	freely_sleeping	0.211796947665375
IP3	IP3 M4	IP3 M4 12120 Fr	freely_sleeping	0.333587952463349
IP3	IP3 M4	IP3 M4 12120 Fr	freely_sleeping	0.392846957596009
IP3	IP3 M4	IP3 M4 12120 Fr	freely_sleeping	0.304470844659438
IP3	IP3 M4	IP3 M4 12120 Fr	freely_sleeping	0.351265879871482
IP3	IP3 M4	IP3 M4 12120 Fr	freely_sleeping	0.304465775656592
IP3	IP3 M4	IP3 M4 12120 Fr	freely_sleeping	0.338356814211613
IP3	IP3 M4	IP3 M4 12120 Fr	freely_sleeping	0.252605770496178
IP3	IP3 M4	IP3 M4 12120 Fr	freely_sleeping	0.286920663997865
IP3	IP3 M4	IP3 M4 12120 Fr	freely_sleeping	0.188673102882853
IP3	IP3 M4	IP3 M4 12120 Fr	freely_sleeping	0.332338497164179
IP3	IP3 M4	IP3 M4 12120 Fr	freely_sleeping	0.289003212412867
IP3	IP3 M4	IP3 M4 12120 Fr	freely_sleeping	0.236015515641512
IP3	IP3 M4	IP3 M4 12120 Fr	freely_sleeping	0.247179054804039
IP3	IP3 M4	IP3 M4 12120 Fr	freely_sleeping	0.268081371321692
IP3	IP3 M4	IP3 M4 12120 Fr	freely_sleeping	0.24044546995463
IP3	IP3 M4	IP3 M4 12120 Fr	freely_sleeping	0.223976188885147
IP3	IP3 M4	IP3 M4 12120 Fr	freely_sleeping	0.212095463064447
IP3	IP3 M4	IP3 M4 12120 Fr	freely_sleeping	0.326353600377261
IP3	IP3 M4	IP3 M4 12120 Fr	freely_sleeping	0.238065405899442
IP3	IP3 M4	IP3 M4 12120 Fr	freely_sleeping	0.2929027451656
IP3	IP3 M4	IP3 M4 12120 Fr	freely_sleeping	0.321891057211541
IP3	IP3 M4	IP3 M4 12120 Fr	freely_sleeping	0.311536721911897
IP3	IP3 M4	IP3 M4 12120 Fr	freely_sleeping	0.292403112310712
IP3	IP3 M4	IP3 M4 12120 Fr	freely_sleeping	0.301130494197306
IP3	IP3 M4	IP3 M4 12120 Fr	freely_sleeping	0.416388377341349
IP3	IP3 M4	IP3 M4 12120 Fr	freely_sleeping	0.261131510671557
IP3	IP3 M4	IP3 M4 12120 Fr	freely_sleeping	0.252042308703841
IP3	IP3 M4	IP3 M4 12120 Fr	freely_sleeping	0.324065139925123
IP3	IP3 M4	IP3 M4 12120 Fr	freely_sleeping	0.294720959448264
IP3	IP3 M4	IP3 M4 12120 Fr	freely_sleeping	0.271073093037057
IP3	IP3 M4	IP3 M4 12120 Fr	freely_sleeping	0.288975198933323
IP3	IP3 M4	IP3 M4 12120 Fr	freely_sleeping	0.286231321299383
IP3	IP3 M4	IP3 M4 12120 Fr	freely_sleeping	0.190161795355329
IP3	IP3 M4	IP3 M4 12120 Fr	freely_sleeping	0.210187674261245
IP3	IP3 M4	IP3 M4 12120 Fr	freely_sleeping	0.184654359186243
IP3	IP3 M4	IP3 M4 12120 Fr	freely_sleeping	0.195100829868248
IP3	IP3 M4	IP3 M4 12120 Fr	freely_sleeping	0.203585596759097
IP3	IP3 M4	IP3 M4 12120 Fr	freely_sleeping	0.228239029371902
IP3	IP3 M4	IP3 M4 12120 Fr	freely_sleeping	0.296050481682286
IP3	IP3 M4	IP3 M4 12120 Fr	freely_sleeping	0.286434562901101
IP3	IP3 M4	IP3 M4 12120 Fr	freely_sleeping	0.217992401926187
IP3	IP3 M4	IP3 M4 12120 Fr	freely_sleeping	0.309880744780514
IP3	IP3 M4	IP3 M4 12120 Fr	freely_sleeping	0.299722956586055
IP3	IP3 M4	IP3 M4 12120 Fr	freely_sleeping	0.262121431848265
IP3	IP3 M4	IP3 M4 12120 Fr	freely_sleeping	0.192302694006904
IP3	IP3 M4	IP3 M4 12120 Fr	freely_sleeping	0.210009415612468
IP3	IP3 M4	IP3 M4 12120 Fr	freely_sleeping	0.303903260659894
IP3	IP3 M4	IP3 M4 12120 Fr	freely_sleeping	0.202974939335859
IP3	IP3 M4	IP3 M4 12120 Fr	freely_sleeping	0.243764237685334
IP3	IP3 M4	IP3 M4 12120 Fr	freely_sleeping	0.211429580383056
IP3	IP3 M4	IP3 M4 12120 Fr	freely_sleeping	0.197415732499759
IP3	IP3 M4	IP3 M4 12120 Fr	freely_sleeping	0.257935797451526
IP3	IP3 M4	IP3 M4 12120 Fr	freely_sleeping	0.265564795934907
IP3	IP3 M4	IP3 M4 12120 Fr	freely_sleeping	0.203825148893699
IP3	IP3 M4	IP3 M4 12120 Fr	freely_sleeping	0.223034800965774
IP3	IP3 M4	IP3 M4 12120 Fr	freely_sleeping	0.136265872418612
IP3	IP3 M4	IP3 M4 12120 Fr	freely_sleeping	0.15248238706174
IP3	IP3 M4	IP3 M4 12120 Fr	freely_sleeping	0.209570213722638
IP3	IP3 M4	IP3 M4 12120 Fr	freely_sleeping	0.176093427205774
IP3	IP3 M4	IP3 M4 12120 Fr	freely_sleeping	0.203132594033499
IP3	IP3 M4	IP3 M4 12120 Fr	freely_sleeping	0.19991964032344
IP3	IP3 M4	IP3 M4 12120 Fr	freely_sleeping	0.239815316828665
IP3	IP3 M4	IP3 M4 12120 Fr	freely_sleeping	0.243299886109064
IP3	IP3 M4	IP3 M4 12120 Fr	freely_sleeping	0.33467267308938
IP3	IP3 M4	IP3 M4 12120 Fr	freely_sleeping	0.285900325675772
IP3	IP3 M4	IP3 M4 12120 Fr	freely_sleeping	0.275860828016504
IP3	IP3 M4	IP3 M4 12120 Fr	freely_sleeping	0.224521972725488
IP3	IP3 M4	IP3 M4 12120 Fr	freely_sleeping	0.220224782573345
IP3	IP3 M4	IP3 M4 12120 Fr	freely_sleeping	0.228281421922386
IP3	IP3 M4	IP3 M4 12120 Fr	freely_sleeping	0.228336778095496
IP3	IP3 M4	IP3 M4 12120 Fr	freely_sleeping	0.268836217876802
IP3	IP3 M4	IP3 M4 12120 Fr	freely_sleeping	0.263999413360704
IP3	IP3 M4	IP3 M4 12120 Fr	freely_sleeping	0.241188439524528
IP3	IP3 M4	IP3 M4 12120 Fr	freely_sleeping	0.198543018844196
IP3	IP3 M4	IP3 M4 12120 Fr	freely_sleeping	0.188752882547146
IP3	IP3 M4	IP3 M4 12120 Fr	freely_sleeping	0.310141443589185
IP3	IP3 M4	IP3 M4 12120 Fr	freely_sleeping	0.165538327132653
IP3	IP3 M4	IP3 M4 12120 Fr	freely_sleeping	0.163055085462476
IP3	IP3 M4	IP3 M4 12120 Fr	freely_sleeping	0.38447840860614
IP3	IP3 M4	IP3 M4 12120 Fr	freely_sleeping	0.226220778012251
IP3	IP3 M4	IP3 M4 12120 Fr	freely_sleeping	0.185157469505401
IP3	IP3 M4	IP3 M4 12120 Fr	freely_sleeping	0.208892306847269
IP3	IP3 M4	IP3 M4 12120 Fr	freely_sleeping	0.207320249219174
IP3	IP3 M4	IP3 M4 12120 Fr	freely_sleeping	0.192293982532639
IP3	IP3 M4	IP3 M4 12120 Fr	freely_sleeping	0.485422482180359
IP3	IP3 M4	IP3 M4 12120 Fr	freely_sleeping	0.260141472488354
IP3	IP3 M4	IP3 M4 12120 Fr	freely_sleeping	0.306598784657979
IP3	IP3 M4	IP3 M4 12120 Fr	freely_sleeping	0.294634395767485
IP3	IP3 M4	IP3 M4 12150 Fr	freely_sleeping	0.412030037681214
IP3	IP3 M4	IP3 M4 12150 Fr	freely_sleeping	0.572050347424136
IP3	IP3 M4	IP3 M4 12150 Fr	freely_sleeping	0.441525555076692
IP3	IP3 M4	IP3 M4 12150 Fr	freely_sleeping	0.442590888623275
IP3	IP3 M4	IP3 M4 12150 Fr	freely_sleeping	0.478052783005646
IP3	IP3 M4	IP3 M4 12150 Fr	freely_sleeping	0.442940505887997
IP3	IP3 M4	IP3 M4 12150 Fr	freely_sleeping	0.410491384338576
IP3	IP3 M4	IP3 M4 12150 Fr	freely_sleeping	0.374452117748976
IP3	IP3 M4	IP3 M4 12150 Fr	freely_sleeping	0.367422438099519
IP3	IP3 M4	IP3 M4 12150 Fr	freely_sleeping	0.541866044802683
IP3	IP3 M4	IP3 M4 12150 Fr	freely_sleeping	0.429311473108922
IP3	IP3 M4	IP3 M4 12150 Fr	freely_sleeping	0.298527459204753
IP3	IP3 M4	IP3 M4 12150 Fr	freely_sleeping	0.457896370261807
IP3	IP3 M4	IP3 M4 12150 Fr	freely_sleeping	0.224509989727787
IP3	IP3 M4	IP3 M4 12150 Fr	freely_sleeping	0.324312474842735
IP3	IP3 M4	IP3 M4 12150 Fr	freely_sleeping	0.427620087304856
IP3	IP3 M4	IP3 M4 12150 Fr	freely_sleeping	0.353111553431309
IP3	IP3 M4	IP3 M4 12150 Fr	freely_sleeping	0.21351725636376
IP3	IP3 M4	IP3 M4 12150 Fr	freely_sleeping	0.395988603741123
IP3	IP3 M4	IP3 M4 12150 Fr	freely_sleeping	0.412488408262707
IP3	IP3 M4	IP3 M4 12150 Fr	freely_sleeping	0.414919649481458
IP3	IP3 M4	IP3 M4 12150 Fr	freely_sleeping	0.351251211606634
IP3	IP3 M4	IP3 M4 12150 Fr	freely_sleeping	0.378045744586845
IP3	IP3 M4	IP3 M4 12150 Fr	freely_sleeping	0.360358530264995
IP3	IP3 M4	IP3 M4 12150 Fr	freely_sleeping	0.334551616234231
IP3	IP3 M4	IP3 M4 12150 Fr	freely_sleeping	0.375308970753601
IP3	IP3 M4	IP3 M4 12150 Fr	freely_sleeping	0.389692730331631
IP3	IP3 M4	IP3 M4 12150 Fr	freely_sleeping	0.272013156713712
IP3	IP3 M4	IP3 M4 12150 Fr	freely_sleeping	0.438174356629626
IP3	IP3 M4	IP3 M4 12150 Fr	freely_sleeping	0.322279917853547
IP3	IP3 M4	IP3 M4 12150 Fr	freely_sleeping	0.381559910955983
IP3	IP3 M4	IP3 M4 12150 Fr	freely_sleeping	0.376647499885597
IP3	IP3 M4	IP3 M4 12150 Fr	freely_sleeping	0.296726056513704
IP3	IP3 M4	IP3 M4 12150 Fr	freely_sleeping	0.389653970582184
IP3	IP3 M4	IP3 M4 12150 Fr	freely_sleeping	0.278077535434182
IP3	IP3 M4	IP3 M4 12150 Fr	freely_sleeping	0.363804453845348
IP3	IP3 M4	IP3 M4 12150 Fr	freely_sleeping	0.240190810740042
IP3	IP3 M4	IP3 M4 12150 Fr	freely_sleeping	0.407297287113713
IP3	IP3 M4	IP3 M4 12150 Fr	freely_sleeping	0.336570076489122
IP3	IP3 M4	IP3 M4 12150 Fr	freely_sleeping	0.467958311783519
IP3	IP3 M4	IP3 M4 12150 Fr	freely_sleeping	0.278721122715145
IP3	IP3 M4	IP3 M4 12150 Fr	freely_sleeping	0.431363876144519
IP3	IP3 M4	IP3 M4 12150 Fr	freely_sleeping	0.262673122012799
IP3	IP3 M4	IP3 M4 12150 Fr	freely_sleeping	0.331303607198391
IP3	IP3 M4	IP3 M4 12150 Fr	freely_sleeping	0.281640614317012
IP3	IP3 M4	IP3 M4 12150 Fr	freely_sleeping	0.317978223159648
IP3	IP3 M4	IP3 M4 12150 Fr	freely_sleeping	0.365713949444131
IP3	IP3 M4	IP3 M4 12150 Fr	freely_sleeping	0.29762626055727
IP3	IP3 M4	IP3 M4 12150 Fr	freely_sleeping	0.341908254410816
IP3	IP3 M4	IP3 M4 12150 Fr	freely_sleeping	0.371643028549685
IP3	IP3 M4	IP3 M4 12150 Fr	freely_sleeping	0.402548604364886
IP3	IP3 M4	IP3 M4 12150 Fr	freely_sleeping	0.25026828976708
IP3	IP3 M4	IP3 M4 12150 Fr	freely_sleeping	0.278252330462094
IP3	IP3 M4	IP3 M4 12150 Fr	freely_sleeping	0.301967114305264
IP3	IP3 M4	IP3 M4 12150 Fr	freely_sleeping	0.391136417034983
IP3	IP3 M4	IP3 M4 12150 Fr	freely_sleeping	0.317071809020921
IP3	IP3 M4	IP3 M4 12150 Fr	freely_sleeping	0.277747162659025
IP3	IP3 M4	IP3 M4 12150 Fr	freely_sleeping	0.271730710674056
IP3	IP3 M4	IP3 M4 12150 Fr	freely_sleeping	0.265119888762326
IP3	IP3 M4	IP3 M4 12150 Fr	freely_sleeping	0.336457564104196
IP3	IP3 M4	IP3 M4 12150 Fr	freely_sleeping	0.318284531058094
IP3	IP3 M4	IP3 M4 12150 Fr	freely_sleeping	0.192051742984243
IP3	IP3 M4	IP3 M4 12150 Fr	freely_sleeping	0.389700117024938
IP3	IP3 M4	IP3 M4 12150 Fr	freely_sleeping	0.344069085656199
IP3	IP3 M4	IP3 M4 12150 Fr	freely_sleeping	0.226627343079102
IP3	IP3 M4	IP3 M4 12150 Fr	freely_sleeping	0.240319989895468
IP3	IP3 M4	IP3 M4 12150 Fr	freely_sleeping	0.335303200618844
IP3	IP3 M4	IP3 M4 12150 Fr	freely_sleeping	0.350780775897411
IP3	IP3 M4	IP3 M4 12150 Fr	freely_sleeping	0.36578491264153
IP3	IP3 M4	IP3 M4 12150 Fr	freely_sleeping	0.223492804223463
IP3	IP3 M4	IP3 M4 12150 Fr	freely_sleeping	0.241398490433928
IP3	IP3 M4	IP3 M4 12150 Fr	freely_sleeping	0.273061527546748
IP3	IP3 M4	IP3 M4 12150 Fr	freely_sleeping	0.252715259783091
IP3	IP3 M4	IP3 M4 12150 Fr	freely_sleeping	0.151064738563631
IP3	IP3 M4	IP3 M4 12150 Fr	freely_sleeping	0.199917391227816
IP3	IP3 M4	IP3 M4 12150 Fr	freely_sleeping	0.31373126694326
IP3	IP3 M4	IP3 M4 12150 Fr	freely_sleeping	0.47487726790172
IP3	IP3 M4	IP3 M4 12150 Fr	freely_sleeping	0.439820127373607
IP3	IP3 M4	IP3 M4 12150 Fr	freely_sleeping	0.359660368112504
IP3	IP3 M4	IP3 M4 12150 Fr	freely_sleeping	0.259713673915304
IP3	IP3 M4	IP3 M4 12150 Fr	freely_sleeping	0.501460127527626
IP3	IP3 M4	IP3 M4 12150 Fr	freely_sleeping	0.26789000910779
IP3	IP3 M4	IP3 M4 12150 Fr	freely_sleeping	0.334911028941491
IP3	IP3 M4	IP3 M4 12150 Fr	freely_sleeping	0.225723356242119
IP3	IP3 M4	IP3 M4 12150 Fr	freely_sleeping	0.26914591921065
IP3	IP3 M4	IP3 M4 12150 Fr	freely_sleeping	0.302901680620932
IP3	IP3 M4	IP3 M4 12150 Fr	freely_sleeping	0.292449752057949
IP3	IP3 M4	IP3 M4 12150 Fr	freely_sleeping	0.212945310315344
IP3	IP3 M4	IP3 M4 12150 Fr	freely_sleeping	0.333425594839929
IP3	IP3 M4	IP3 M4 12150 Fr	freely_sleeping	0.276791481207039
IP3	IP3 M4	IP3 M4 12150 Fr	freely_sleeping	0.278863454750274
IP3	IP3 M4	IP3 M4 12150 Fr	freely_sleeping	0.353644931313135
IP3	IP3 M4	IP3 M4 12150 Fr	freely_sleeping	0.316269733165891
IP3	IP3 M4	IP3 M4 12150 Fr	freely_sleeping	0.224156763778887
IP3	IP3 M4	IP3 M4 12150 Fr	freely_sleeping	0.385184208803901
IP3	IP3 M4	IP3 M4 12150 Fr	freely_sleeping	0.488540301414191
IP3	IP3 M4	IP3 M4 12150 Fr	freely_sleeping	0.318380762942526
IP3	IP3 M4	IP3 M4 12150 Fr	freely_sleeping	0.312976186222732
IP3	IP3 M4	IP3 M4 12150 Fr	freely_sleeping	0.302096780956736
IP3	IP3 M4	IP3 M4 12150 Fr	freely_sleeping	0.256957236937106
IP3	IP3 M4	IP3 M4 12150 Fr	freely_sleeping	0.451719167178991
IP3	IP3 M4	IP3 M4 12150 Fr	freely_sleeping	0.214647002117438
IP3	IP3 M4	IP3 M4 12150 Fr	freely_sleeping	0.345550924408834
IP3	IP3 M4	IP3 M4 12150 Fr	freely_sleeping	0.328435132762048
IP3	IP3 M4	IP3 M4 12150 Fr	freely_sleeping	0.292731340817596
IP3	IP3 M4	IP3 M4 12150 Fr	freely_sleeping	0.233538613760938
IP3	IP3 M4	IP3 M4 12150 Fr	freely_sleeping	0.236442646794645
IP3	IP3 M4	IP3 M4 12150 Fr	freely_sleeping	0.337718834604429
IP3	IP3 M4	IP3 M4 12150 Fr	freely_sleeping	0.203522563210446
IP3	IP3 M4	IP3 M4 12150 Fr	freely_sleeping	0.211087405298565
IP3	IP3 M4	IP3 M4 12150 Fr	freely_sleeping	0.253737509264975
IP3	IP3 M4	IP3 M4 12150 Fr	freely_sleeping	0.277182513636586
IP3	IP3 M4	IP3 M4 12150 Fr	freely_sleeping	0.242183807392199
IP3	IP3 M4	IP3 M4 12150 Fr	freely_sleeping	0.27022888877092
IP3	IP3 M4	IP3 M4 12150 Fr	freely_sleeping	0.155911464780492
IP3	IP3 M4	IP3 M4 12150 Fr	freely_sleeping	0.308882847806116
IP3	IP3 M4	IP3 M4 12150 Fr	freely_sleeping	0.274421661904863
IP3	IP3 M4	IP3 M4 12150 Fr	freely_sleeping	0.30623301170749
IP3	IP3 M4	IP3 M4 12150 Fr	freely_sleeping	0.452672671175613
IP3	IP3 M4	IP3 M4 12150 Fr	freely_sleeping	0.258575885972766
[truncated: 133 more rows]
