# Supplementary material for: Astrocytic Ca2+ signaling is reduced during sleep and is involved in the regulation of slow wave sleep
Source: Nat Commun. 2020 Jul 6;11:3240. doi: 10.1038/s41467-020-17062-2 (PMC7338360; doi:10.1038/s41467-020-17062-2)
Supplement: Supplementary file 9 — Source Data [file 41467_2020_17062_MOESM9_ESM.zip › Source Data/data sup fig 9b.xlsx]

## Sheet: Sheet1
genotype	mouse	trial	state	roa_freq	dx_squared
wt_dual	wt_dual_TR16	20180115_TR16_trial_001	locomotion	0.00358238820321995	0.315442590053691
wt_dual	wt_dual_TR16	20180115_TR16_trial_001	whisking	0.00473589054293662	0.315442590053691
wt_dual	wt_dual_TR16	20180115_TR16_trial_002	locomotion	0.00398964200985347	0.492879046958892
wt_dual	wt_dual_TR16	20180115_TR16_trial_002	whisking	0.00133948377126278	0.492879046958892
wt_dual	wt_dual_TR16	20180115_TR16_trial_002	quiet	0.000704924055494297	0.492879046958892
wt_dual	wt_dual_TR16	20180115_TR16_trial_003	locomotion	0.00485301449787966	0.492879046958892
wt_dual	wt_dual_TR16	20180115_TR16_trial_003	whisking	0.00148805341905977	0.492879046958892
wt_dual	wt_dual_TR16	20180115_TR16_trial_003	quiet	0.00164496646483979	0.492879046958892
wt_dual	wt_dual_TR16	20180115_TR16_trial_007	locomotion	0.0055529440269309	0.354872913810402
wt_dual	wt_dual_TR16	20180115_TR16_trial_007	whisking	0.000453522487936656	0.354872913810402
wt_dual	wt_dual_TR16	20180115_TR16_trial_007	quiet	0.000747521299431792	0.354872913810402
wt_dual	wt_dual_TR16	20180115_TR16_trial_008	locomotion	0.00207123853945077	0.446103189004027
wt_dual	wt_dual_TR16	20180115_TR16_trial_008	quiet	0.0040432131616496	0.446103189004027
wt_dual	wt_dual_TR16	20180115_TR16_trial_009	locomotion	0.00418739534852273	0.177436456905202
wt_dual	wt_dual_TR16	20180115_TR16_trial_009	whisking	0.00388761717716477	0.177436456905202
wt_dual	wt_dual_TR16	20180115_TR16_trial_009	quiet	0.00454544355204413	0.177436456905202
wt_dual	wt_dual_TR16	20180115_TR16_trial_010	locomotion	0.00273281449797904	0.315442590053691
wt_dual	wt_dual_TR16	20180115_TR16_trial_010	whisking	0.00288686843154404	0.315442590053691
wt_dual	wt_dual_TR16	20180115_TR16_trial_010	quiet	0.000666565517363309	0.315442590053691
wt_dual	wt_dual_TR16	20180115_TR16_trial_011	locomotion	0.00334362908638219	0.354872913810402
wt_dual	wt_dual_TR16	20180115_TR16_trial_011	whisking	0.00160756673638793	0.354872913810402
wt_dual	wt_dual_TR16	20180115_TR16_trial_011	quiet	0.000461117912927673	0.354872913810402
wt_dual	wt_dual_TR16	20180115_TR16_trial_012	locomotion	0.0114500114856249	0.315442590053691
wt_dual	wt_dual_TR16	20180115_TR16_trial_012	whisking	0.00144303880678071	0.315442590053691
wt_dual	wt_dual_TR16	20180115_TR16_trial_012	quiet	0.000795955459317389	0.315442590053691
wt_dual	wt_dual_TR16	20180115_TR16_trial_013	locomotion	0.0071348330991967	0.315442590053691
wt_dual	wt_dual_TR16	20180115_TR16_trial_013	whisking	0.00601354765343687	0.315442590053691
wt_dual	wt_dual_TR16	20180115_TR16_trial_013	quiet	0.00129136939811061	0.315442590053691
wt_dual	wt_dual_TR16	20180115_TR16_trial_014	locomotion	0.00735044543939052	0.315442590053691
wt_dual	wt_dual_TR16	20180115_TR16_trial_014	whisking	0.00108970215912297	0.315442590053691
wt_dual	wt_dual_TR16	20180115_TR16_trial_014	quiet	0.0023032488333842	0.315442590053691
wt_dual	wt_dual_TR16	20180115_TR16_trial_016	locomotion	0.0022948651907953	0.315442590053691
wt_dual	wt_dual_TR16	20180115_TR16_trial_016	whisking	0.00287477090700696	0.315442590053691
wt_dual	wt_dual_TR16	20180115_TR16_trial_017	locomotion	0.00352940415012282	0.50186608762953
wt_dual	wt_dual_TR16	20180115_TR16_trial_017	whisking	0.000384029292741713	0.50186608762953
wt_dual	wt_dual_TR16	20180115_TR16_trial_017	quiet	0.000481821702328659	0.50186608762953
wt_dual	wt_dual_TR15	20180116_TR15_trial_002	locomotion	0.00449504640855427	0.223051594502013
wt_dual	wt_dual_TR15	20180116_TR15_trial_002	whisking	0.000626314147804251	0.223051594502013
wt_dual	wt_dual_TR15	20180116_TR15_trial_002	quiet	0.00087272788205881	0.223051594502013
wt_dual	wt_dual_TR15	20180116_TR15_trial_003	locomotion	0.00051918105416358	0.709745827620806
wt_dual	wt_dual_TR15	20180116_TR15_trial_003	whisking	0.000143467959600579	0.709745827620806
wt_dual	wt_dual_TR15	20180116_TR15_trial_003	quiet	9.8816685940908e-05	0.709745827620806
wt_dual	wt_dual_TR15	20180116_TR15_trial_005	locomotion	0.00279782142951912	0.315442590053691
wt_dual	wt_dual_TR15	20180116_TR15_trial_005	whisking	0.00134097035744875	0.315442590053691
wt_dual	wt_dual_TR15	20180116_TR15_trial_005	quiet	0.00121051001627667	0.315442590053691
wt_dual	wt_dual_TR15	20180116_TR15_trial_006	locomotion	0.000880082956082109	0.73323995562792
wt_dual	wt_dual_TR15	20180116_TR15_trial_006	whisking	0.000480224647559274	0.73323995562792
wt_dual	wt_dual_TR15	20180116_TR15_trial_006	quiet	0.000124500845501776	0.73323995562792
wt_dual	wt_dual_TR15	20180116_TR15_trial_017	is	0.00139037291458728	0.315442590053691
wt_dual	wt_dual_TR15	20180116_TR15_trial_017	nrem	0.000956960331297191	0.315442590053691
wt_dual	wt_dual_TR15	20180116_TR15_trial_018	nrem	0.000454552466411259	0.315442590053691
wt_dual	wt_dual_TR15	20180116_TR15_trial_018	rem	0.00146296167880336	0.315442590053691
wt_dual	wt_dual_TR15	20180116_TR15_trial_019	is	0.000342241717333523	0.586566799686617
wt_dual	wt_dual_TR15	20180116_TR15_trial_019	nrem	6.0079611769265e-05	0.586566799686617
wt_dual	wt_dual_TR15	20180116_TR15_trial_019	rem	0.00045006076377652	0.586566799686617
wt_dual	wt_dual_TR15	20180116_TR15_trial_020	is	0.000326628967677064	0.315442590053691
wt_dual	wt_dual_TR15	20180116_TR15_trial_020	nrem	0.000332310553741604	0.315442590053691
wt_dual	wt_dual_TR15	20180116_TR15_trial_021	is	0.00114081284493494	0.315442590053691
wt_dual	wt_dual_TR15	20180116_TR15_trial_021	nrem	0.000914870874847815	0.315442590053691
wt_dual	wt_dual_TR15	20180116_TR15_trial_021	rem	0.00136475541151034	0.315442590053691
wt_dual	wt_dual_TR16	20180117_TR16_trial_002	whisking	0.00588919270650225	0.454237329677315
wt_dual	wt_dual_TR16	20180117_TR16_trial_002	quiet	0.00315258762082954	0.454237329677315
wt_dual	wt_dual_TR16	20180117_TR16_trial_005	is	0.000699483908788791	0.454237329677315
wt_dual	wt_dual_TR16	20180117_TR16_trial_005	nrem	0.000563285891435843	0.454237329677315
wt_dual	wt_dual_TR16	20180117_TR16_trial_005	rem	0.00272035548570479	0.454237329677315
wt_dual	wt_dual_TR16	20180117_TR16_trial_006	nrem	0.000819741637006911	0.454237329677315
wt_dual	wt_dual_TR16	20180117_TR16_trial_007	nrem	0.000580445878937686	0.454237329677315
wt_dual	wt_dual_TR16	20180117_TR16_trial_008	is	0.000281316626865465	0.454237329677315
wt_dual	wt_dual_TR16	20180117_TR16_trial_008	nrem	0.000665830496107038	0.454237329677315
wt_dual	wt_dual_TR16	20180117_TR16_trial_010	nrem	0.000632035345520757	0.454237329677315
wt_dual	wt_dual_TR16	20180117_TR16_trial_010	rem	0.00278609035154126	0.454237329677315
wt_dual	wt_dual_TR16	20180117_TR16_trial_011	is	0.000667429436543646	0.315442590053691
wt_dual	wt_dual_TR16	20180117_TR16_trial_011	nrem	0.000495907650260344	0.315442590053691
wt_dual	wt_dual_TR16	20180117_TR16_trial_013	is	0.000432947976475916	0.454237329677315
wt_dual	wt_dual_TR16	20180117_TR16_trial_013	nrem	0.000243894853962593	0.454237329677315
wt_dual	wt_dual_TR16	20180117_TR16_trial_013	rem	0.00166223561849313	0.454237329677315
wt_dual	wt_dual_TR16	20180117_TR16_trial_014	is	0.00045793567647635	0.315442590053691
wt_dual	wt_dual_TR16	20180117_TR16_trial_014	nrem	0.000476877069705284	0.315442590053691
wt_dual	wt_dual_TR16	20180117_TR16_trial_015	is	0.000539359718779174	0.315442590053691
wt_dual	wt_dual_TR16	20180117_TR16_trial_015	nrem	0.0009424563366707	0.315442590053691
wt_dual	wt_dual_TR16	20180117_TR16_trial_015	rem	0.00172223745820675	0.315442590053691
wt_dual	wt_dual_TR16	20180117_TR16_trial_017	is	3.63559368067104e-05	0.586566799686617
wt_dual	wt_dual_TR16	20180117_TR16_trial_017	nrem	2.01814781097913e-05	0.586566799686617
wt_dual	wt_dual_TR16	20180117_TR16_trial_017	rem	8.50985660296202e-05	0.586566799686617
wt_dual	wt_dual_TR16	20180117_TR16_trial_018	is	5.00156931163335e-05	0.586566799686617
wt_dual	wt_dual_TR16	20180117_TR16_trial_018	nrem	0.000161718062912169	0.586566799686617
wt_dual	wt_dual_TR16	20180117_TR16_trial_018	rem	0.000223878448764521	0.586566799686617
wt_dual	wt_dual_TR16	20180117_TR16_trial_019	is	0.000244370697239731	0.50186608762953
wt_dual	wt_dual_TR16	20180117_TR16_trial_019	nrem	0.000609158722275782	0.50186608762953
wt_dual	wt_dual_TR16	20180117_TR16_trial_019	rem	0.000758010926390406	0.50186608762953
wt_dual	wt_dual_TR16	20180117_TR16_trial_020	is	0.00025767360613618	0.536669812945789
wt_dual	wt_dual_TR16	20180117_TR16_trial_021	is	0.000182092250623226	0.536669812945789
wt_dual	wt_dual_TR16	20180117_TR16_trial_021	nrem	0.000208374998003513	0.536669812945789
wt_dual	wt_dual_TR16	20180117_TR16_trial_021	rem	0.00110225680124532	0.536669812945789
wt_dual	wt_dual_TR16	20180117_TR16_trial_022	is	0.000459660584209951	0.315442590053691
wt_dual	wt_dual_TR16	20180117_TR16_trial_022	rem	0.000881212119809592	0.315442590053691
wt_dual	wt_dual_BL15	20180118_BL15_trial_008	is	5.58084154811539e-05	0.709745827620806
wt_dual	wt_dual_BL15	20180118_BL15_trial_008	nrem	0.000181399193588516	0.709745827620806
wt_dual	wt_dual_BL15	20180118_BL15_trial_010	is	0.000108411833580508	0.709745827620806
wt_dual	wt_dual_BL15	20180118_BL15_trial_010	nrem	0.000250282740621796	0.709745827620806
wt_dual	wt_dual_BL15	20180118_BL15_trial_010	rem	0.000517282854880309	0.709745827620806
wt_dual	wt_dual_BL15	20180118_BL15_trial_013	is	9.82393318060189e-05	0.709745827620806
wt_dual	wt_dual_BL15	20180118_BL15_trial_013	nrem	0.000153447143217031	0.709745827620806
wt_dual	wt_dual_BL15	20180118_BL15_trial_013	rem	0.000274465174670899	0.709745827620806
wt_dual	wt_dual_BL15	20180118_BL15_trial_014	is	0.000147861434009824	0.709745827620806
wt_dual	wt_dual_BL15	20180118_BL15_trial_014	nrem	0.000256134074309366	0.709745827620806
wt_dual	wt_dual_BL15	20180118_BL15_trial_014	rem	0.000336026003173337	0.709745827620806
wt_dual	wt_dual_BL15	20180118_BL15_trial_019	is	0.000133741675798261	0.586566799686617
wt_dual	wt_dual_BL15	20180118_BL15_trial_019	nrem	0.000245904109650971	0.586566799686617
wt_dual	wt_dual_BL15	20180118_BL15_trial_019	rem	0.000182460190195406	0.586566799686617
wt_dual	wt_dual_NM16	20180119_NM16_trial_007	is	9.67787713810078e-05	0.709745827620806
wt_dual	wt_dual_NM16	20180119_NM16_trial_007	nrem	0.000113635018937043	0.709745827620806
wt_dual	wt_dual_NM16	20180119_NM16_trial_008	is	0.000117808572334374	0.709745827620806
wt_dual	wt_dual_NM16	20180119_NM16_trial_008	nrem	0.000239965622364893	0.709745827620806
wt_dual	wt_dual_NM16	20180119_NM16_trial_009	is	5.22915458254224e-05	0.709745827620806
wt_dual	wt_dual_NM16	20180119_NM16_trial_009	nrem	8.6482570952718e-05	0.709745827620806
wt_dual	wt_dual_NM16	20180119_NM16_trial_009	rem	0.000319831902594566	0.709745827620806
wt_dual	wt_dual_NM16	20180119_NM16_trial_010	nrem	0.000138144907774081	0.586566799686617
wt_dual	wt_dual_NM16	20180119_NM16_trial_011	is	0.000114874329686083	0.586566799686617
wt_dual	wt_dual_NM16	20180119_NM16_trial_011	nrem	0.000135948720745156	0.586566799686617
wt_dual	wt_dual_NM16	20180119_NM16_trial_011	rem	0.000488522737979062	0.586566799686617
wt_dual	wt_dual_NM16	20180119_NM16_trial_013	is	5.70686397911712e-05	0.586566799686617
wt_dual	wt_dual_NM16	20180119_NM16_trial_013	nrem	0.000150050851154107	0.586566799686617
wt_dual	wt_dual_NM16	20180119_NM16_trial_013	rem	0.000137573321009472	0.586566799686617
wt_dual	wt_dual_NM16	20180119_NM16_trial_017	nrem	1.09788754222787e-05	0.586566799686617
wt_dual	wt_dual_TL16	20180120_TL16_trial_008	is	0.000787169666091599	0.709745827620806
wt_dual	wt_dual_TL16	20180120_TL16_trial_008	nrem	0.000766367280239185	0.709745827620806
wt_dual	wt_dual_TL16	20180120_TL16_trial_009	is	0.000246113772773628	0.709745827620806
wt_dual	wt_dual_TL16	20180120_TL16_trial_009	nrem	0.000292544811862978	0.709745827620806
wt_dual	wt_dual_TL16	20180120_TL16_trial_009	rem	0.000628448300906617	0.709745827620806
wt_dual	wt_dual_TL16	20180120_TL16_trial_010	is	0.000990715932396117	0.354872913810402
wt_dual	wt_dual_TL16	20180120_TL16_trial_010	nrem	0.00162185892508665	0.354872913810402
wt_dual	wt_dual_TL16	20180120_TL16_trial_010	rem	0.00176396848805626	0.354872913810402
wt_dual	wt_dual_TL16	20180120_TL16_trial_012	is	0.00104999057638906	0.315442590053691
wt_dual	wt_dual_TL16	20180120_TL16_trial_012	rem	0.00168844927731841	0.315442590053691
wt_dual	wt_dual_TL16	20180120_TL16_trial_013	is	0.00112277362734906	0.315442590053691
wt_dual	wt_dual_TL16	20180120_TL16_trial_013	nrem	0.00116493667683032	0.315442590053691
wt_dual	wt_dual_TL16	20180120_TL16_trial_014	nrem	0.00242419213680874	0.315442590053691
wt_dual	wt_dual_TL16	20180120_TL16_trial_015	is	8.01409863382896e-05	0.454237329677315
wt_dual	wt_dual_TL16	20180120_TL16_trial_015	nrem	7.25252313154257e-05	0.454237329677315
wt_dual	wt_dual_TL16	20180120_TL16_trial_015	rem	0.00013163488827795	0.454237329677315
wt_dual	wt_dual_TL16	20180120_TL16_trial_016	is	0.00321610950651465	0.3211942960829
wt_dual	wt_dual_TL16	20180120_TL16_trial_016	rem	0.00357549081887256	0.3211942960829
wt_dual	wt_dual_TL16	20180120_TL16_trial_017	is	0.000156517628558818	0.709745827620806
wt_dual	wt_dual_TL16	20180120_TL16_trial_017	nrem	0.000357242458739746	0.709745827620806
wt_dual	wt_dual_TL16	20180120_TL16_trial_018	is	8.09536497763144e-05	0.876229416815809
wt_dual	wt_dual_TL16	20180120_TL16_trial_018	nrem	0.000126998356895765	0.876229416815809
wt_dual	wt_dual_TL15	20180121_TL15_trial_001	locomotion	0.00898291610411169	0.315442590053691
wt_dual	wt_dual_TL15	20180121_TL15_trial_001	whisking	0.00439662144501597	0.315442590053691
wt_dual	wt_dual_TL15	20180121_TL15_trial_001	quiet	0.00186884240745181	0.315442590053691
wt_dual	wt_dual_TL15	20180121_TL15_trial_002	locomotion	0.00203183290094461	0.709745827620806
wt_dual	wt_dual_TL15	20180121_TL15_trial_002	whisking	0.000830468213882879	0.709745827620806
wt_dual	wt_dual_TL15	20180121_TL15_trial_002	quiet	0.000526334236121693	0.709745827620806
wt_dual	wt_dual_TL15	20180121_TL15_trial_005	locomotion	0.00676886838051336	0.315442590053691
wt_dual	wt_dual_TL15	20180121_TL15_trial_005	whisking	0.00291556098708731	0.315442590053691
wt_dual	wt_dual_TL15	20180121_TL15_trial_005	quiet	0.00150616341945361	0.315442590053691
wt_dual	wt_dual_TL15	20180121_TL15_trial_009	locomotion	0.00262874885752159	0.315442590053691
wt_dual	wt_dual_TL15	20180121_TL15_trial_009	whisking	0.00102912978269625	0.315442590053691
wt_dual	wt_dual_TL15	20180121_TL15_trial_009	quiet	0.00159163069751635	0.315442590053691
wt_dual	wt_dual_TL15	20180121_TL15_trial_012	locomotion	0.001872012161971	0.315442590053691
wt_dual	wt_dual_TL15	20180121_TL15_trial_012	whisking	0.00050397274508398	0.315442590053691
wt_dual	wt_dual_TL15	20180121_TL15_trial_012	quiet	0.000438948832690515	0.315442590053691
wt_dual	wt_dual_TL15	20180121_TL15_trial_014	locomotion	0.00331727117655849	0.177436456905202
wt_dual	wt_dual_TL15	20180121_TL15_trial_014	whisking	0.00237987837960671	0.177436456905202
wt_dual	wt_dual_TL15	20180121_TL15_trial_016	locomotion	0.00242173288125749	0.315442590053691
wt_dual	wt_dual_TL15	20180121_TL15_trial_016	whisking	0.00072570885367567	0.315442590053691
wt_dual	wt_dual_TL15	20180121_TL15_trial_016	quiet	0.000411832853077657	0.315442590053691
wt_dual	wt_dual_TL15	20180121_TL15_trial_017	locomotion	0.00235551926362734	0.315442590053691
wt_dual	wt_dual_TL15	20180121_TL15_trial_017	whisking	0.00108352972949607	0.315442590053691
wt_dual	wt_dual_TL15	20180121_TL15_trial_017	quiet	0.00126546563184528	0.315442590053691
wt_dual	wt_dual_TL15	20180121_TL15_trial_018	locomotion	0.00695006395816017	0.315442590053691
wt_dual	wt_dual_TL15	20180121_TL15_trial_018	whisking	0.000782447372298516	0.315442590053691
wt_dual	wt_dual_TL15	20180121_TL15_trial_018	quiet	0.00146080869625688	0.315442590053691
wt_dual	wt_dual_TL15	20180121_TL15_trial_019	locomotion	0.00374391484983017	0.315442590053691
wt_dual	wt_dual_TL15	20180121_TL15_trial_019	whisking	0.00212006530179813	0.315442590053691
wt_dual	wt_dual_TL15	20180121_TL15_trial_019	quiet	0.00215774199313171	0.315442590053691
wt_dual	wt_dual_TR15	20180130_TR15_trial_002	locomotion	NaN	0.315442590053691
wt_dual	wt_dual_TR15	20180130_TR15_trial_002	whisking	0.0010585171047719	0.315442590053691
wt_dual	wt_dual_TR15	20180130_TR15_trial_003	locomotion	0.00672846631001737	0.315442590053691
wt_dual	wt_dual_TR15	20180130_TR15_trial_003	whisking	0.00183117992545522	0.315442590053691
wt_dual	wt_dual_TR15	20180130_TR15_trial_003	quiet	0.00138553513462698	0.315442590053691
wt_dual	wt_dual_TR15	20180130_TR15_trial_004	locomotion	0.0154424364115332	0.315442590053691
wt_dual	wt_dual_TR15	20180130_TR15_trial_004	whisking	0.00175673568273271	0.315442590053691
wt_dual	wt_dual_TR15	20180130_TR15_trial_004	quiet	0.000681505405127222	0.315442590053691
wt_dual	wt_dual_TR15	20180130_TR15_trial_005	locomotion	0.00626059603777753	0.315442590053691
wt_dual	wt_dual_TR15	20180130_TR15_trial_005	whisking	0.00151075509867174	0.315442590053691
wt_dual	wt_dual_TR15	20180130_TR15_trial_005	quiet	0.000472046208255358	0.315442590053691
wt_dual	wt_dual_TR15	20180130_TR15_trial_006	locomotion	0.0163857442548687	0.231753739631283
wt_dual	wt_dual_TR15	20180130_TR15_trial_006	whisking	0.00384550821917798	0.231753739631283
wt_dual	wt_dual_TR15	20180130_TR15_trial_006	quiet	0.00114495875742003	0.231753739631283
wt_dual	wt_dual_TR15	20180130_TR15_trial_007	locomotion	0.0177592272351009	0.231753739631283
wt_dual	wt_dual_TR15	20180130_TR15_trial_007	whisking	0.0051691785331656	0.231753739631283
wt_dual	wt_dual_TR15	20180130_TR15_trial_007	quiet	0.00231800192380511	0.231753739631283
wt_dual	wt_dual_TR15	20180130_TR15_trial_008	locomotion	0.00459982026921763	0.315442590053691
wt_dual	wt_dual_TR15	20180130_TR15_trial_008	whisking	0.00153018830026385	0.315442590053691
wt_dual	wt_dual_TR15	20180130_TR15_trial_008	quiet	0.00082079975312275	0.315442590053691
wt_dual	wt_dual_TR15	20180130_TR15_trial_010	locomotion	0.00619642216828347	0.454237329677315
wt_dual	wt_dual_TR15	20180130_TR15_trial_010	whisking	0.000652477133614456	0.454237329677315
wt_dual	wt_dual_TR15	20180130_TR15_trial_010	quiet	0.00034274047868299	0.454237329677315
wt_dual	wt_dual_TL15	20180202_TL15_trial_006	nrem	0.000214828065195856	0.315442590053691
wt_dual	wt_dual_TL15	20180202_TL15_trial_007	is	2.96977655304061e-05	0.315442590053691
wt_dual	wt_dual_TL15	20180202_TL15_trial_008	is	0.000128037454247626	0.315442590053691
wt_dual	wt_dual_TL15	20180202_TL15_trial_008	nrem	0.000503187097890488	0.315442590053691
wt_dual	wt_dual_TL15	20180202_TL15_trial_009	is	0.000113496537472037	0.315442590053691
wt_dual	wt_dual_TL15	20180202_TL15_trial_009	nrem	0.000285718028928882	0.315442590053691
wt_dual	wt_dual_TL15	20180202_TL15_trial_009	rem	0.000194688999861781	0.315442590053691
wt_dual	wt_dual_TL15	20180202_TL15_trial_010	is	0.000221991458173493	0.231753739631283
wt_dual	wt_dual_TL15	20180202_TL15_trial_010	nrem	0.000477082419373445	0.231753739631283
wt_dual	wt_dual_TL15	20180202_TL15_trial_017	nrem	8.53228687352441e-05	0.36211521817388
wt_dual	wt_dual_TL15	20180202_TL15_trial_018	is	0.00013068510676688	0.36211521817388
wt_dual	wt_dual_TL15	20180202_TL15_trial_019	is	0.000113474690618644	0.36211521817388
wt_dual	wt_dual_TL15	20180202_TL15_trial_019	nrem	0.000281224497216586	0.36211521817388
wt_dual	wt_dual_TL15	20180202_TL15_trial_019	rem	0.000997774421231538	0.36211521817388
wt_dual	wt_dual_TL15	20180202_TL15_trial_020	is	3.93306132271218e-05	0.454237329677315
wt_dual	wt_dual_TL15	20180202_TL15_trial_020	nrem	7.50508059701206e-05	0.454237329677315
wt_dual	wt_dual_TL15	20180202_TL15_trial_021	is	1.14290660313176e-05	0.454237329677315
wt_dual	wt_dual_TL15	20180202_TL15_trial_021	rem	9.56709659782799e-05	0.454237329677315
wt_dual	wt_dual_TL15	20180202_TL15_trial_022	is	4.74051391153293e-05	0.454237329677315
wt_dual	wt_dual_TL15	20180202_TL15_trial_022	rem	0.000408536715688566	0.454237329677315
wt_dual	wt_dual_TL15	20180202_TL15_trial_023	is	3.88423817823138e-05	0.454237329677315
wt_dual	wt_dual_TL15	20180202_TL15_trial_024	is	7.62263350296526e-05	0.454237329677315
wt_dual	wt_dual_TL15	20180202_TL15_trial_024	nrem	5.70633972938866e-05	0.454237329677315
wt_dual	wt_dual_TL15	20180202_TL15_trial_024	rem	0.000501604904073032	0.454237329677315
wt_dual	wt_dual_TL15	20180202_TL15_trial_025	is	6.86828818696151e-05	0.389435296362582
wt_dual	wt_dual_TL15	20180202_TL15_trial_025	nrem	0.000105483221257768	0.389435296362582
wt_dual	wt_dual_TL15	20180202_TL15_trial_026	nrem	0.000205303780844215	0.389435296362582
wt_dual	wt_dual_TL15	20180202_TL15_trial_026	rem	0.000964740182804576	0.389435296362582
wt_dual	wt_dual_TL16	20180203_TL16_trial_007	is	0.000243430416835997	0.389435296362582
wt_dual	wt_dual_TL16	20180203_TL16_trial_007	nrem	0.000342520515762622	0.389435296362582
wt_dual	wt_dual_TL16	20180203_TL16_trial_008	is	0.000511329015762052	0.389435296362582
wt_dual	wt_dual_TL16	20180203_TL16_trial_008	nrem	0.000337881800202468	0.389435296362582
wt_dual	wt_dual_TL16	20180203_TL16_trial_009	is	0.000116109472154941	0.315442590053691
wt_dual	wt_dual_TL16	20180203_TL16_trial_009	nrem	0.000449827735073832	0.315442590053691
wt_dual	wt_dual_TL16	20180203_TL16_trial_009	rem	0.000971281478828751	0.315442590053691
wt_dual	wt_dual_TL16	20180203_TL16_trial_010	is	0.000854773417955773	0.315442590053691
wt_dual	wt_dual_TL16	20180203_TL16_trial_010	nrem	0.00201142195332913	0.315442590053691
wt_dual	wt_dual_TL16	20180203_TL16_trial_011	nrem	0.00039923263191326	0.315442590053691
wt_dual	wt_dual_TL16	20180203_TL16_trial_012	nrem	0.000303497827753961	0.315442590053691
wt_dual	wt_dual_TL16	20180203_TL16_trial_014	is	0.000157025648456488	0.315442590053691
wt_dual	wt_dual_TL16	20180203_TL16_trial_014	nrem	0.000209826962209396	0.315442590053691
wt_dual	wt_dual_TL16	20180203_TL16_trial_015	is	0.000246464589667829	0.315442590053691
wt_dual	wt_dual_TL16	20180203_TL16_trial_016	is	0.000154625015329237	0.315442590053691
wt_dual	wt_dual_TL16	20180203_TL16_trial_016	rem	0.00118577192308181	0.315442590053691
wt_dual	wt_dual_TL16	20180203_TL16_trial_017	is	0.000387951512461729	0.177436456905202
wt_dual	wt_dual_TL16	20180203_TL16_trial_017	nrem	0.000137673034971183	0.177436456905202
wt_dual	wt_dual_TL16	20180203_TL16_trial_020	is	0.00128464469609497	0.337572331805377
wt_dual	wt_dual_TL16	20180203_TL16_trial_020	nrem	0.000834534627671732	0.337572331805377
wt_dual	wt_dual_TL16	20180203_TL16_trial_021	is	0.000735329442909062	0.337572331805377
wt_dual	wt_dual_TL16	20180203_TL16_trial_021	nrem	0.000579184947988051	0.337572331805377
wt_dual	wt_dual_TL16	20180203_TL16_trial_022	is	0.00165548922900134	0.337572331805377
wt_dual	wt_dual_TL16	20180203_TL16_trial_022	nrem	0.00165730272554031	0.337572331805377
wt_dual	wt_dual_TL16	20180203_TL16_trial_022	rem	0.00341509222439421	0.337572331805377
wt_dual	wt_dual_TL16	20180203_TL16_trial_023	is	0.000861154123392211	0.36211521817388
wt_dual	wt_dual_TL16	20180203_TL16_trial_023	nrem	0.00142641698747177	0.36211521817388
wt_dual	wt_dual_TL16	20180203_TL16_trial_024	is	0.00164440194054591	0.36211521817388
wt_dual	wt_dual_TL16	20180203_TL16_trial_024	nrem	0.00261103246585157	0.36211521817388
wt_dual	wt_dual_TL16	20180203_TL16_trial_024	rem	0.00120931685714532	0.36211521817388
wt_dual	wt_dual_TR15	20180204_TR15_trial_002	is	0.00126315863994824	0.709745827620806
wt_dual	wt_dual_TR15	20180204_TR15_trial_002	nrem	0.00109578759278023	0.709745827620806
wt_dual	wt_dual_TR15	20180204_TR15_trial_002	rem	0.000858769947886386	0.709745827620806
wt_dual	wt_dual_TR15	20180204_TR15_trial_004	is	0.00190481967615768	0.231753739631283
wt_dual	wt_dual_TR15	20180204_TR15_trial_004	nrem	0.0023523976312458	0.231753739631283
wt_dual	wt_dual_TR15	20180204_TR15_trial_005	is	0.00203226044424471	0.231753739631283
wt_dual	wt_dual_TR15	20180204_TR15_trial_005	nrem	0.00152923669076754	0.231753739631283
wt_dual	wt_dual_TR15	20180204_TR15_trial_005	rem	0.00377835154576759	0.231753739631283
wt_dual	wt_dual_TR15	20180204_TR15_trial_006	is	0.00191823266226762	0.231753739631283
wt_dual	wt_dual_TR15	20180204_TR15_trial_006	nrem	0.0028696836143991	0.231753739631283
wt_dual	wt_dual_TR15	20180204_TR15_trial_006	rem	0.00402022213782973	0.231753739631283
wt_dual	wt_dual_TR15	20180204_TR15_trial_007	is	0.000334899360827836	0.231753739631283
wt_dual	wt_dual_TR15	20180204_TR15_trial_007	nrem	0.00065944379683588	0.231753739631283
wt_dual	wt_dual_TR15	20180204_TR15_trial_008	is	0.00178155189084018	0.231753739631283
wt_dual	wt_dual_TR15	20180204_TR15_trial_008	nrem	0.00160782648863087	0.231753739631283
wt_dual	wt_dual_TR15	20180204_TR15_trial_008	rem	0.00548944865494506	0.231753739631283
wt_dual	wt_dual_TR15	20180204_TR15_trial_009	is	0.00140619716197457	0.260696355416274
wt_dual	wt_dual_TR15	20180204_TR15_trial_009	nrem	0.00492988909441209	0.260696355416274
wt_dual	wt_dual_TR15	20180204_TR15_trial_010	is	0.00171250981398075	0.260696355416274
wt_dual	wt_dual_TR15	20180204_TR15_trial_010	nrem	0.00411136648466935	0.260696355416274
wt_dual	wt_dual_TR15	20180204_TR15_trial_010	rem	0.00399039557485502	0.260696355416274
wt_dual	wt_dual_TR15	20180204_TR15_trial_011	is	1.21344084299925e-05	0.709745827620806
wt_dual	wt_dual_TR15	20180204_TR15_trial_011	nrem	2.9491488650962e-05	0.709745827620806
wt_dual	wt_dual_TL15	20180205_TL15_trial_001	nrem	0.00141197658610416	0.315442590053691
wt_dual	wt_dual_TL15	20180205_TL15_trial_002	is	0.000776122707713442	0.315442590053691
wt_dual	wt_dual_TL15	20180205_TL15_trial_002	nrem	0.00150251531405445	0.315442590053691
wt_dual	wt_dual_TL15	20180205_TL15_trial_002	rem	0.00235702566258558	0.315442590053691
wt_dual	wt_dual_TL15	20180205_TL15_trial_003	nrem	0.00146167760865761	0.315442590053691
wt_dual	wt_dual_TL15	20180205_TL15_trial_003	rem	0.00717172928196807	0.315442590053691
wt_dual	wt_dual_TL15	20180205_TL15_trial_005	is	0.00130190392334684	0.315442590053691
wt_dual	wt_dual_TL15	20180205_TL15_trial_005	nrem	0.00117373049815275	0.315442590053691
wt_dual	wt_dual_TL15	20180205_TL15_trial_006	nrem	0.00171548490435614	0.315442590053691
wt_dual	wt_dual_TL15	20180205_TL15_trial_006	rem	0.0016568605801231	0.315442590053691
wt_dual	wt_dual_TL15	20180205_TL15_trial_007	is	0.000472735702797432	0.315442590053691
wt_dual	wt_dual_TL15	20180205_TL15_trial_007	nrem	0.000571214936965738	0.315442590053691
wt_dual	wt_dual_TL15	20180205_TL15_trial_010	is	0.000694553440792854	0.315442590053691
wt_dual	wt_dual_TL15	20180205_TL15_trial_010	nrem	0.00148895127692309	0.315442590053691
wt_dual	wt_dual_TL15	20180205_TL15_trial_011	is	0.00070989734330493	0.315442590053691
wt_dual	wt_dual_TL15	20180205_TL15_trial_011	nrem	0.0022075892967714	0.315442590053691
wt_dual	wt_dual_TL15	20180205_TL15_trial_012	is	0.00102145051633724	0.315442590053691
wt_dual	wt_dual_TL15	20180205_TL15_trial_012	nrem	0.0014853015857227	0.315442590053691
wt_dual	wt_dual_TL15	20180205_TL15_trial_012	rem	0.00147627455595542	0.315442590053691
wt_dual	wt_dual_TL15	20180205_TL15_trial_013	is	0.000987183731744389	0.315442590053691
wt_dual	wt_dual_TL15	20180205_TL15_trial_013	nrem	0.00162227722380274	0.315442590053691
wt_dual	wt_dual_TL15	20180205_TL15_trial_013	rem	0.00302699937876653	0.315442590053691
wt_dual	wt_dual_TL15	20180205_TL15_trial_017	is	0.000316415446662111	0.454237329677315
wt_dual	wt_dual_TL15	20180205_TL15_trial_017	nrem	0.000447809844276736	0.454237329677315
wt_dual	wt_dual_TL15	20180205_TL15_trial_018	is	0.000255575445253446	0.454237329677315
wt_dual	wt_dual_TL15	20180205_TL15_trial_018	nrem	0.000634179667063418	0.454237329677315
wt_dual	wt_dual_TL15	20180205_TL15_trial_018	rem	0.000752180985716883	0.454237329677315
wt_dual	wt_dual_TL15	20180205_TL15_trial_019	is	0.000201279904336597	0.709745827620806
wt_dual	wt_dual_TL15	20180205_TL15_trial_019	nrem	0.000423362478657177	0.709745827620806
wt_dual	wt_dual_TL15	20180205_TL15_trial_019	rem	0.000237768205982974	0.709745827620806
wt_dual	wt_dual_TL15	20180205_TL15_trial_020	is	0.000242130498152974	0.709745827620806
wt_dual	wt_dual_TL15	20180205_TL15_trial_020	nrem	0.000344084605701538	0.709745827620806
wt_dual	wt_dual_TL15	20180205_TL15_trial_020	rem	0.000503453142878493	0.709745827620806
wt_dual	wt_dual_TL15	20180205_TL15_trial_021	is	0.000312503025925351	0.709745827620806
wt_dual	wt_dual_TL15	20180205_TL15_trial_021	nrem	0.000559517270795708	0.709745827620806
wt_dual	wt_dual_TL15	20180205_TL15_trial_021	rem	0.000675490502329091	0.709745827620806
wt_dual	wt_dual_TL15	20180205_TL15_trial_022	is	0.000424913467890509	0.709745827620806
wt_dual	wt_dual_TL15	20180205_TL15_trial_022	nrem	0.000413205434257344	0.709745827620806
wt_dual	wt_dual_TL15	20180205_TL15_trial_023	nrem	0.00060196763394923	0.709745827620806
wt_dual	wt_dual_NM16	20180208_NM16_trial_002	locomotion	0.0199723158979543	0.177436456905202
wt_dual	wt_dual_NM16	20180208_NM16_trial_002	whisking	0.00497608527898452	0.177436456905202
wt_dual	wt_dual_NM16	20180208_NM16_trial_002	quiet	0.00566265394034501	0.177436456905202
wt_dual	wt_dual_NM16	20180208_NM16_trial_006	locomotion	0.0145592799245362	0.315442590053691
wt_dual	wt_dual_NM16	20180208_NM16_trial_006	whisking	0.0058242802830525	0.315442590053691
wt_dual	wt_dual_NM16	20180208_NM16_trial_006	quiet	0.00359840526830313	0.315442590053691
wt_dual	wt_dual_NM16	20180208_NM16_trial_007	locomotion	0.0151506904682192	0.315442590053691
wt_dual	wt_dual_NM16	20180208_NM16_trial_007	whisking	0.00515340008385631	0.315442590053691
wt_dual	wt_dual_NM16	20180208_NM16_trial_007	quiet	0.00268129053153666	0.315442590053691
wt_dual	wt_dual_NM16	20180208_NM16_trial_008	locomotion	0.0203106160661502	0.315442590053691
wt_dual	wt_dual_NM16	20180208_NM16_trial_008	whisking	0.00640389259119936	0.315442590053691
wt_dual	wt_dual_NM16	20180208_NM16_trial_008	quiet	0.00611340869347776	0.315442590053691
wt_dual	wt_dual_NM16	20180208_NM16_trial_009	locomotion	0.00678764496105399	0.709745827620806
wt_dual	wt_dual_NM16	20180208_NM16_trial_009	whisking	0.0012832717997623	0.709745827620806
wt_dual	wt_dual_NM16	20180208_NM16_trial_009	quiet	0.00104136428596289	0.709745827620806
wt_dual	wt_dual_NM16	20180208_NM16_trial_010	is	0.000177979115405815	0.709745827620806
wt_dual	wt_dual_NM16	20180208_NM16_trial_010	nrem	0.000526293255941101	0.709745827620806
wt_dual	wt_dual_NM16	20180208_NM16_trial_010	rem	0.000828555137077486	0.709745827620806
wt_dual	wt_dual_NM16	20180208_NM16_trial_011	nrem	0.00074825365303403	0.643760387864677
wt_dual	wt_dual_NM16	20180208_NM16_trial_014	nrem	0.00190825705913025	0.337572331805377
wt_dual	wt_dual_NM16	20180208_NM16_trial_014	rem	0.00666328459089018	0.337572331805377
wt_dual	wt_dual_NM16	20180208_NM16_trial_015	nrem	0.00531830435572155	0.337572331805377
wt_dual	wt_dual_NM16	20180208_NM16_trial_015	rem	0.00727114309541284	0.337572331805377
wt_dual	wt_dual_NM16	20180208_NM16_trial_017	is	0.00188509242841989	0.315442590053691
wt_dual	wt_dual_NM16	20180208_NM16_trial_017	nrem	0.00205170652138833	0.315442590053691
wt_dual	wt_dual_NM16	20180208_NM16_trial_018	is	0.00172542123610697	0.315442590053691
wt_dual	wt_dual_NM16	20180208_NM16_trial_018	nrem	0.00209005674144325	0.315442590053691
wt_dual	wt_dual_NM16	20180208_NM16_trial_018	rem	0.00472890140800296	0.315442590053691
wt_dual	wt_dual_NM16	20180208_NM16_trial_021	is	0.00045965715951731	0.315442590053691
wt_dual	wt_dual_NM16	20180208_NM16_trial_021	nrem	0.00137577570689066	0.315442590053691
wt_dual	wt_dual_NM16	20180208_NM16_trial_021	rem	0.00170415800138261	0.315442590053691
wt_dual	wt_dual_NM16	20180208_NM16_trial_022	is	0.00101636451072623	0.177436456905202
wt_dual	wt_dual_NM16	20180208_NM16_trial_022	nrem	0.00195561647340929	0.177436456905202
wt_dual	wt_dual_NM16	20180208_NM16_trial_023	is	0.00197220488253432	0.177436456905202
wt_dual	wt_dual_NM16	20180208_NM16_trial_023	nrem	0.00152983219498572	0.177436456905202
wt_dual	wt_dual_NM16	20180208_NM16_trial_023	rem	0.00560500414511334	0.177436456905202
wt_dual	wt_dual_NM16	20180208_NM16_trial_024	is	0.00195662020751492	0.177436456905202
wt_dual	wt_dual_NM16	20180208_NM16_trial_024	nrem	0.00240776826977572	0.177436456905202
wt_dual	wt_dual_NM16	20180208_NM16_trial_024	rem	0.00486723499983364	0.177436456905202
wt_dual	wt_dual_TR16	20180210_TR16_trial_004	is	0.00389229767556857	0.177436456905202
wt_dual	wt_dual_TR16	20180210_TR16_trial_004	nrem	0.00767373104062191	0.177436456905202
wt_dual	wt_dual_TR16	20180210_TR16_trial_004	rem	0.00719774467794861	0.177436456905202
wt_dual	wt_dual_TR16	20180210_TR16_trial_005	is	0.000389488238455774	0.315442590053691
wt_dual	wt_dual_TR16	20180210_TR16_trial_005	nrem	0.00141003071732401	0.315442590053691
wt_dual	wt_dual_TR16	20180210_TR16_trial_006	is	0.000375184133026498	0.315442590053691
wt_dual	wt_dual_TR16	20180210_TR16_trial_006	rem	0.000740907176499894	0.315442590053691
wt_dual	wt_dual_TR16	20180210_TR16_trial_007	is	0.000886040158637573	0.315442590053691
wt_dual	wt_dual_TR16	20180210_TR16_trial_007	nrem	0.00277040821378949	0.315442590053691
wt_dual	wt_dual_TR16	20180210_TR16_trial_009	is	0.000729903114509219	0.315442590053691
wt_dual	wt_dual_TR16	20180210_TR16_trial_009	nrem	0.00378755463676523	0.315442590053691
wt_dual	wt_dual_TR16	20180210_TR16_trial_010	is	0.000995006682067632	0.315442590053691
wt_dual	wt_dual_TR16	20180210_TR16_trial_010	nrem	0.00231289892311802	0.315442590053691
wt_dual	wt_dual_TR16	20180210_TR16_trial_010	rem	0.00452550858075582	0.315442590053691
wt_dual	wt_dual_TR16	20180210_TR16_trial_016	is	0.000930845880997436	0.315442590053691
wt_dual	wt_dual_TR16	20180210_TR16_trial_018	is	0.00192631746921885	0.315442590053691
wt_dual	wt_dual_TR16	20180210_TR16_trial_018	rem	0.00377040882991132	0.315442590053691
wt_dual	wt_dual_TR16	20180210_TR16_trial_019	is	5.07906816375326e-05	0.50186608762953
wt_dual	wt_dual_TR16	20180210_TR16_trial_019	nrem	0.000269147493215855	0.50186608762953
wt_dual	wt_dual_TR16	20180210_TR16_trial_019	rem	0.000159078127717221	0.50186608762953
wt_dual	wt_dual_TR16	20180210_TR16_trial_020	is	0.000206568725989087	0.315442590053691
wt_dual	wt_dual_TR16	20180210_TR16_trial_020	rem	0.000574112626120866	0.315442590053691
wt_dual	wt_dual_TL16	20180211_TL16_trial_005	is	0.00044888146267217	0.315442590053691
wt_dual	wt_dual_TL16	20180211_TL16_trial_005	nrem	0.000845265041689854	0.315442590053691
wt_dual	wt_dual_TL16	20180211_TL16_trial_005	rem	0.000820266789491755	0.315442590053691
wt_dual	wt_dual_TL16	20180211_TL16_trial_006	is	0.000500152541819585	0.315442590053691
wt_dual	wt_dual_TL16	20180211_TL16_trial_006	nrem	0.000859253300396986	0.315442590053691
wt_dual	wt_dual_TL16	20180211_TL16_trial_006	rem	0.000779642294367823	0.315442590053691
wt_dual	wt_dual_TL16	20180211_TL16_trial_009	is	0.00403140556265979	0.177436456905202
wt_dual	wt_dual_TL16	20180211_TL16_trial_009	nrem	0.00287387686137594	0.177436456905202
wt_dual	wt_dual_TL16	20180211_TL16_trial_009	rem	0.00761120787404447	0.177436456905202
wt_dual	wt_dual_TL16	20180211_TL16_trial_011	is	0.000519792998213892	0.447055824906025
wt_dual	wt_dual_TL16	20180211_TL16_trial_011	nrem	0.000393452428244001	0.447055824906025
wt_dual	wt_dual_TL16	20180211_TL16_trial_012	rem	0.00192527386459741	0.389435296362582
wt_dual	wt_dual_TL16	20180211_TL16_trial_013	is	0.00431713271886666	0.207376428815429
wt_dual	wt_dual_TL16	20180211_TL16_trial_013	nrem	0.00553481190274963	0.207376428815429
wt_dual	wt_dual_TL16	20180211_TL16_trial_013	rem	0.0111633683447994	0.207376428815429
wt_dual	wt_dual_TL16	20180211_TL16_trial_015	is	5.18295278459046e-05	0.446103189004027
wt_dual	wt_dual_TL16	20180211_TL16_trial_015	nrem	4.44674949354362e-05	0.446103189004027
wt_dual	wt_dual_TL15	20180214_TL15_trial_002	nrem	0.000286980031675828	0.709745827620806
wt_dual	wt_dual_TL15	20180214_TL15_trial_003	nrem	0.00058692195288516	0.709745827620806
wt_dual	wt_dual_TL15	20180214_TL15_trial_004	is	0.000146860911890321	0.709745827620806
wt_dual	wt_dual_TL15	20180214_TL15_trial_004	nrem	0.000678465135809789	0.709745827620806
wt_dual	wt_dual_TL15	20180214_TL15_trial_005	nrem	0.000172148632618663	0.709745827620806
wt_dual	wt_dual_TL15	20180214_TL15_trial_006	is	0.000281506520992959	0.709745827620806
wt_dual	wt_dual_TL15	20180214_TL15_trial_006	nrem	0.000674064819290081	0.709745827620806
wt_dual	wt_dual_TL15	20180214_TL15_trial_007	is	0.000471769015327077	0.709745827620806
wt_dual	wt_dual_TL15	20180214_TL15_trial_007	nrem	0.000867621971964831	0.709745827620806
wt_dual	wt_dual_TL15	20180214_TL15_trial_008	nrem	0.000808995207995726	0.709745827620806
wt_dual	wt_dual_TL15	20180214_TL15_trial_008	rem	0.000599587237661237	0.709745827620806
wt_dual	wt_dual_TL15	20180214_TL15_trial_015	is	0.00112686587319526	0.315442590053691
wt_dual	wt_dual_TL15	20180214_TL15_trial_015	rem	0.00238525935278795	0.315442590053691
wt_dual	wt_dual_TL15	20180214_TL15_trial_016	is	0.00202412399277379	0.231753739631283
wt_dual	wt_dual_TL15	20180214_TL15_trial_016	nrem	0.00348423696314863	0.231753739631283
wt_dual	wt_dual_TL15	20180214_TL15_trial_017	is	0.00344833359133789	0.231753739631283
wt_dual	wt_dual_TL15	20180214_TL15_trial_017	nrem	0.00319661631036926	0.231753739631283
wt_dual	wt_dual_TL15	20180214_TL15_trial_017	rem	0.00537625525798992	0.231753739631283
wt_dual	wt_dual_TL15	20180214_TL15_trial_021	is	0.000827650638530356	0.709745827620806
wt_dual	wt_dual_TL15	20180214_TL15_trial_021	nrem	0.000677524685357972	0.709745827620806
wt_dual	wt_dual_TL15	20180214_TL15_trial_021	rem	0.00077646430113629	0.709745827620806
wt_dual	wt_dual_BL15	20180215_BL15_trial_013	is	0.000555827369252541	0.315442590053691
wt_dual	wt_dual_BL15	20180215_BL15_trial_013	nrem	0.00089255589765863	0.315442590053691
wt_dual	wt_dual_BL15	20180215_BL15_trial_013	rem	0.00197089378072824	0.315442590053691
wt_dual	wt_dual_TR15	20180221_TR15_trial_003	is	0.000120275256218184	0.315442590053691
wt_dual	wt_dual_TR15	20180221_TR15_trial_003	nrem	0.000641427604761871	0.315442590053691
wt_dual	wt_dual_TR15	20180221_TR15_trial_003	rem	0.000237779161608859	0.315442590053691
wt_dual	wt_dual_TR15	20180221_TR15_trial_004	is	0.000237917048980469	0.315442590053691
wt_dual	wt_dual_TR15	20180221_TR15_trial_004	rem	0.00203803300260548	0.315442590053691
wt_dual	wt_dual_NM16	20180222_NM16_1_trial_002	nrem	0.000815173084766829	0.454237329677315
wt_dual	wt_dual_NM16	20180222_NM16_1_trial_002	rem	0.000747067888498075	0.454237329677315
wt_dual	wt_dual_NM16	20180222_NM16_1_trial_003	nrem	0.000657141005640665	0.315442590053691
wt_dual	wt_dual_NM16	20180222_NM16_1_trial_004	is	0.000627154213963686	0.315442590053691
wt_dual	wt_dual_NM16	20180222_NM16_1_trial_004	nrem	0.000959096983065682	0.315442590053691
wt_dual	wt_dual_NM16	20180222_NM16_1_trial_004	rem	0.00173564748589406	0.315442590053691
wt_dual	wt_dual_NM16	20180222_NM16_1_trial_005	is	6.21369091493134e-05	0.454237329677315
wt_dual	wt_dual_NM16	20180222_NM16_1_trial_005	nrem	0.000268944864386437	0.454237329677315
wt_dual	wt_dual_NM16	20180222_NM16_1_trial_006	is	0.000286887269959826	0.454237329677315
wt_dual	wt_dual_NM16	20180222_NM16_1_trial_006	nrem	0.000223553932668646	0.454237329677315
wt_dual	wt_dual_NM16	20180222_NM16_1_trial_006	rem	0.000620613277872259	0.454237329677315
wt_dual	wt_dual_NM16	20180222_NM16_2_trial_001	is	0.00402752968663511	0.315442590053691
wt_dual	wt_dual_NM16	20180222_NM16_2_trial_001	nrem	0.00348132805201276	0.315442590053691
wt_dual	wt_dual_NM16	20180222_NM16_2_trial_001	rem	0.0128563474598185	0.315442590053691
wt_dual	wt_dual_NM16	20180222_NM16_2_trial_002	is	0.000859272873271481	0.315442590053691
wt_dual	wt_dual_NM16	20180222_NM16_2_trial_002	nrem	0.00144671124904999	0.315442590053691
wt_dual	wt_dual_NM16	20180222_NM16_2_trial_003	is	0.00185006637530513	0.315442590053691
wt_dual	wt_dual_NM16	20180222_NM16_2_trial_003	nrem	0.00324273899217653	0.315442590053691
wt_dual	wt_dual_NM16	20180222_NM16_2_trial_004	is	0.00238374281923029	0.315442590053691
wt_dual	wt_dual_NM16	20180222_NM16_2_trial_004	nrem	0.00276891543040648	0.315442590053691
wt_dual	wt_dual_NM16	20180222_NM16_2_trial_004	rem	0.00290961633344093	0.315442590053691
wt_dual	wt_dual_NM16	20180225_NM16_trial_001	locomotion	0.0150806968423658	0.177436456905202
wt_dual	wt_dual_NM16	20180225_NM16_trial_001	whisking	0.00878839886101355	0.177436456905202
wt_dual	wt_dual_NM16	20180225_NM16_trial_001	quiet	0.00932635857358021	0.177436456905202
wt_dual	wt_dual_NM16	20180225_NM16_trial_002	whisking	0.0031321536473852	0.315442590053691
wt_dual	wt_dual_NM16	20180225_NM16_trial_002	quiet	0.001466880150402	0.315442590053691
wt_dual	wt_dual_NM16	20180225_NM16_trial_003	locomotion	0.0253908698804346	0.177436456905202
wt_dual	wt_dual_NM16	20180225_NM16_trial_003	whisking	0.0113983490410099	0.177436456905202
wt_dual	wt_dual_NM16	20180225_NM16_trial_003	quiet	0.00883384827412153	0.177436456905202
wt_dual	wt_dual_NM16	20180225_NM16_trial_004	locomotion	0.0255674353541124	0.177436456905202
wt_dual	wt_dual_NM16	20180225_NM16_trial_004	whisking	0.0156296845869626	0.177436456905202
wt_dual	wt_dual_NM16	20180225_NM16_trial_004	quiet	0.0100656084619971	0.177436456905202
wt_dual	wt_dual_NM16	20180225_NM16_trial_005	locomotion	0.0107270791762304	0.315442590053691
wt_dual	wt_dual_NM16	20180225_NM16_trial_005	whisking	0.00985914266345122	0.315442590053691
wt_dual	wt_dual_NM16	20180225_NM16_trial_005	quiet	0.00369136476419551	0.315442590053691
wt_dual	wt_dual_NM16	20180225_NM16_trial_009	locomotion	0.0212124538316502	0.196605492415735
wt_dual	wt_dual_NM16	20180225_NM16_trial_009	whisking	0.0127804787936869	0.196605492415735
wt_dual	wt_dual_NM16	20180225_NM16_trial_009	quiet	0.00731354514422115	0.196605492415735
wt_dual	wt_dual_NM16	20180225_NM16_trial_010	locomotion	0.0173452030386315	0.177436456905202
wt_dual	wt_dual_NM16	20180225_NM16_trial_010	whisking	0.0142022786992859	0.177436456905202
wt_dual	wt_dual_NM16	20180225_NM16_trial_010	quiet	0.00395269923397555	0.177436456905202
wt_dual	wt_dual_NM16	20180225_NM16_trial_011	locomotion	0.019274091927107	0.177436456905202
wt_dual	wt_dual_NM16	20180225_NM16_trial_011	whisking	0.0157369321004754	0.177436456905202
wt_dual	wt_dual_NM16	20180225_NM16_trial_011	quiet	0.00378701893754774	0.177436456905202
wt_dual	wt_dual_NM16	20180225_NM16_trial_012	locomotion	0.0132640877072584	0.354872913810402
wt_dual	wt_dual_NM16	20180225_NM16_trial_012	whisking	0.00594729050600309	0.354872913810402
wt_dual	wt_dual_NM16	20180225_NM16_trial_012	quiet	0.00107074975205087	0.354872913810402
wt_dual	wt_dual_NM16	20180225_NM16_trial_013	locomotion	0.0318785119344723	0.177436456905202
wt_dual	wt_dual_NM16	20180225_NM16_trial_013	whisking	0.00949744596338885	0.177436456905202
wt_dual	wt_dual_NM16	20180225_NM16_trial_013	quiet	0.00321077326578466	0.177436456905202
wt_dual	wt_dual_NM16	20180225_NM16_trial_014	locomotion	0.0864509648927268	0.207376428815429
wt_dual	wt_dual_NM16	20180225_NM16_trial_014	whisking	0.0630303791524096	0.207376428815429
wt_dual	wt_dual_NM16	20180225_NM16_trial_014	quiet	0.018330352246103	0.207376428815429
wt_dual	wt_dual_NM16	20180225_NM16_trial_015	locomotion	0.0224660131735507	0.207376428815429
wt_dual	wt_dual_NM16	20180225_NM16_trial_015	whisking	0.00917743430014051	0.207376428815429
wt_dual	wt_dual_NM16	20180225_NM16_trial_015	quiet	NaN	0.207376428815429
wt_dual	wt_dual_NM16	20180225_NM16_trial_016	locomotion	0.0269331510824982	0.207376428815429
wt_dual	wt_dual_NM16	20180225_NM16_trial_016	whisking	0.017991474835846	0.207376428815429
wt_dual	wt_dual_NM16	20180225_NM16_trial_016	quiet	0.00519049149206328	0.207376428815429
wt_dual	wt_dual_NM16	20180225_NM16_trial_017	locomotion	0.0176279471890657	0.315442590053691
wt_dual	wt_dual_NM16	20180225_NM16_trial_017	whisking	0.0166916168673684	0.315442590053691
wt_dual	wt_dual_NM16	20180225_NM16_trial_017	quiet	0.00361808147516931	0.315442590053691
wt_dual	wt_dual_NM16	20180225_NM16_trial_018	locomotion	0.0244161845949435	0.177436456905202
wt_dual	wt_dual_NM16	20180225_NM16_trial_018	whisking	0.016822760479396	0.177436456905202
wt_dual	wt_dual_NM16	20180225_NM16_trial_018	quiet	0.00530447508604274	0.177436456905202
wt_dual	wt_dual_NM16	20180225_NM16_trial_019	locomotion	0.0186086146827574	0.177436456905202
wt_dual	wt_dual_NM16	20180225_NM16_trial_019	whisking	0.0220594380844218	0.177436456905202
wt_dual	wt_dual_NM16	20180225_NM16_trial_019	quiet	0.00918505687801696	0.177436456905202
wt_dual	wt_dual_NM16	20180225_NM16_trial_020	locomotion	0.0124906264303442	0.315442590053691
wt_dual	wt_dual_NM16	20180225_NM16_trial_020	whisking	0.0116358947010165	0.315442590053691
wt_dual	wt_dual_NM16	20180225_NM16_trial_020	quiet	0.0140454011677399	0.315442590053691
wt_dual	wt_dual_NM16	20180225_NM16_trial_021	locomotion	0.0142406782675704	0.315442590053691
wt_dual	wt_dual_NM16	20180225_NM16_trial_021	whisking	0.0109893125577484	0.315442590053691
wt_dual	wt_dual_NM16	20180225_NM16_trial_021	quiet	0.00359282211755481	0.315442590053691
wt_dual	wt_dual_TL16	20180225_TL16_trial_001	whisking	0.0113324143112833	0.177436456905202
wt_dual	wt_dual_TL16	20180225_TL16_trial_001	quiet	0.00446012785206476	0.177436456905202
wt_dual	wt_dual_TL16	20180225_TL16_trial_002	locomotion	0.0315583103481747	0.196605492415735
wt_dual	wt_dual_TL16	20180225_TL16_trial_002	whisking	0.00930342706138541	0.196605492415735
wt_dual	wt_dual_TL16	20180225_TL16_trial_002	quiet	0.00861734627195579	0.196605492415735
wt_dual	wt_dual_TL16	20180225_TL16_trial_003	locomotion	0.012354269623731	0.223051594502013
wt_dual	wt_dual_TL16	20180225_TL16_trial_003	whisking	0.0154563235262677	0.223051594502013
wt_dual	wt_dual_TL16	20180225_TL16_trial_003	quiet	0.00489857820691696	0.223051594502013
wt_dual	wt_dual_TL16	20180225_TL16_trial_004	locomotion	0.0223847777119599	0.177436456905202
wt_dual	wt_dual_TL16	20180225_TL16_trial_004	whisking	0.0159209962260443	0.177436456905202
wt_dual	wt_dual_TL16	20180225_TL16_trial_004	quiet	0.00717509985105239	0.177436456905202
wt_dual	wt_dual_TL16	20180225_TL16_trial_005	locomotion	0.0230021548605604	0.177436456905202
wt_dual	wt_dual_TL16	20180225_TL16_trial_005	whisking	0.0119733291458179	0.177436456905202
wt_dual	wt_dual_TL16	20180225_TL16_trial_005	quiet	0.00582787454562166	0.177436456905202
wt_dual	wt_dual_TL16	20180225_TL16_trial_006	whisking	0.0124995000611774	0.207376428815429
wt_dual	wt_dual_TL16	20180225_TL16_trial_006	quiet	0.00564263987121911	0.207376428815429
wt_dual	wt_dual_TL16	20180225_TL16_trial_007	whisking	0.0125224021359332	0.177436456905202
wt_dual	wt_dual_TL16	20180225_TL16_trial_007	quiet	0.00508851547918569	0.177436456905202
wt_dual	wt_dual_TL16	20180225_TL16_trial_008	whisking	0.0157104284340521	0.177436456905202
wt_dual	wt_dual_TL16	20180225_TL16_trial_008	quiet	0.00756380056399506	0.177436456905202
wt_dual	wt_dual_TL16	20180225_TL16_trial_009	whisking	0.0189878241913752	0.177436456905202
wt_dual	wt_dual_TL16	20180225_TL16_trial_009	quiet	0.00805873599094039	0.177436456905202
wt_dual	wt_dual_TL16	20180225_TL16_trial_010	whisking	0.0152664517586188	0.177436456905202
wt_dual	wt_dual_TL16	20180225_TL16_trial_010	quiet	0.00717614758595065	0.177436456905202
wt_dual	wt_dual_TL16	20180225_TL16_trial_011	locomotion	0.02147964280916	0.177436456905202
wt_dual	wt_dual_TL16	20180225_TL16_trial_011	whisking	0.0158501473447393	0.177436456905202
wt_dual	wt_dual_TL16	20180225_TL16_trial_011	quiet	0.00762460674356651	0.177436456905202
wt_dual	wt_dual_TL16	20180225_TL16_trial_015	whisking	0.00270030707782735	0.315442590053691
wt_dual	wt_dual_TL16	20180225_TL16_trial_015	quiet	0.000660141234009165	0.315442590053691
wt_dual	wt_dual_BL15	20180226_BL15_trial_007	locomotion	0.0352193044205378	0.177436456905202
wt_dual	wt_dual_BL15	20180226_BL15_trial_007	whisking	0.017309182020301	0.177436456905202
wt_dual	wt_dual_BL15	20180226_BL15_trial_007	quiet	0.00805676925318391	0.177436456905202
wt_dual	wt_dual_BL15	20180226_BL15_trial_008	locomotion	0.0541979058297452	0.177436456905202
wt_dual	wt_dual_BL15	20180226_BL15_trial_008	whisking	0.0227860981434043	0.177436456905202
wt_dual	wt_dual_BL15	20180226_BL15_trial_008	quiet	0.0113081668244401	0.177436456905202
wt_dual	wt_dual_BL15	20180226_BL15_trial_009	locomotion	0.0287149773621523	0.177436456905202
wt_dual	wt_dual_BL15	20180226_BL15_trial_009	whisking	0.00948571046679471	0.177436456905202
wt_dual	wt_dual_BL15	20180226_BL15_trial_009	quiet	0.00433129828753548	0.177436456905202
wt_dual	wt_dual_BL15	20180226_BL15_trial_010	locomotion	0.0106643958615873	0.315442590053691
wt_dual	wt_dual_BL15	20180226_BL15_trial_010	whisking	0.00359229235350338	0.315442590053691
wt_dual	wt_dual_BL15	20180226_BL15_trial_010	quiet	0.0014799912782509	0.315442590053691
wt_dual	wt_dual_BL15	20180226_BL15_trial_011	locomotion	0.0225231005769761	0.177436456905202
wt_dual	wt_dual_BL15	20180226_BL15_trial_011	whisking	0.0145861314277299	0.177436456905202
wt_dual	wt_dual_BL15	20180226_BL15_trial_011	quiet	0.0104191129877365	0.177436456905202
wt_dual	wt_dual_BL15	20180226_BL15_trial_012	locomotion	0.0107494354620829	0.315442590053691
wt_dual	wt_dual_BL15	20180226_BL15_trial_012	whisking	0.00758871232335736	0.315442590053691
wt_dual	wt_dual_BL15	20180226_BL15_trial_012	quiet	0.00337635791605467	0.315442590053691
wt_dual	wt_dual_BL15	20180226_BL15_trial_013	locomotion	0.00914888218083661	0.315442590053691
wt_dual	wt_dual_BL15	20180226_BL15_trial_013	whisking	0.00365274529229584	0.315442590053691
wt_dual	wt_dual_BL15	20180226_BL15_trial_013	quiet	0.0025535419801992	0.315442590053691
wt_dual	wt_dual_BL15	20180226_BL15_trial_015	locomotion	0.0424817964972088	0.177436456905202
wt_dual	wt_dual_BL15	20180226_BL15_trial_015	whisking	0.00137052054554572	0.177436456905202
wt_dual	wt_dual_BL15	20180226_BL15_trial_015	quiet	0.00109729882874455	0.177436456905202
wt_dual	wt_dual_BL15	20180226_BL15_trial_016	locomotion	0.0220011892710373	0.177436456905202
wt_dual	wt_dual_BL15	20180226_BL15_trial_016	whisking	0.00260664096402576	0.177436456905202
wt_dual	wt_dual_BL15	20180226_BL15_trial_016	quiet	0.00158026767677461	0.177436456905202
wt_dual	wt_dual_BL15	20180226_BL15_trial_017	locomotion	0.0169117395119326	0.177436456905202
wt_dual	wt_dual_BL15	20180226_BL15_trial_017	whisking	0.00639180524347055	0.177436456905202
wt_dual	wt_dual_BL15	20180226_BL15_trial_017	quiet	0.00453706390110449	0.177436456905202
wt_dual	wt_dual_BL15	20180226_BL15_trial_018	locomotion	0.0138710935211831	0.177436456905202
wt_dual	wt_dual_BL15	20180226_BL15_trial_018	whisking	0.00358278860017533	0.177436456905202
wt_dual	wt_dual_BL15	20180226_BL15_trial_018	quiet	0.0022203809239648	0.177436456905202
wt_dual	wt_dual_TL15	20180228_TL15_trial_007	is	0.00297412838446438	0.36211521817388
wt_dual	wt_dual_TL15	20180228_TL15_trial_007	nrem	0.00123646411111226	0.36211521817388
wt_dual	wt_dual_TL15	20180228_TL15_trial_007	rem	0.00490865431686785	0.36211521817388
wt_dual	wt_dual_TL15	20180228_TL15_trial_008	is	0.000451466242527357	0.223051594502013
wt_dual	wt_dual_TL15	20180228_TL15_trial_008	nrem	0.000884094534644833	0.223051594502013
wt_dual	wt_dual_TL15	20180228_TL15_trial_009	is	0.000634159244894286	0.223051594502013
wt_dual	wt_dual_TL15	20180228_TL15_trial_009	nrem	0.00271743558617148	0.223051594502013
wt_dual	wt_dual_TL15	20180228_TL15_trial_009	rem	0.000903520836959089	0.223051594502013
wt_dual	wt_dual_TL15	20180228_TL15_trial_010	nrem	0.00157744497455983	0.223051594502013
wt_dual	wt_dual_TL15	20180228_TL15_trial_012	is	0.000548388188889224	0.223051594502013
wt_dual	wt_dual_TL15	20180228_TL15_trial_012	nrem	0.00338840831872402	0.223051594502013
wt_dual	wt_dual_TL15	20180228_TL15_trial_012	rem	0.000636532577774521	0.223051594502013
wt_dual	wt_dual_TL15	20180228_TL15_trial_013	is	6.46823225300957e-05	0.315442590053691
wt_dual	wt_dual_TL15	20180228_TL15_trial_013	nrem	0.000120652120166906	0.315442590053691
wt_dual	wt_dual_TL15	20180228_TL15_trial_015	is	0.000132139435676657	0.315442590053691
wt_dual	wt_dual_TL15	20180228_TL15_trial_015	nrem	0.00192681262274012	0.315442590053691
wt_dual	wt_dual_TL15	20180228_TL15_trial_015	rem	0.000253044565208462	0.315442590053691
wt_dual	wt_dual_TL15	20180228_TL15_trial_016	is	0.00210481444728785	0.177436456905202
wt_dual	wt_dual_TL15	20180228_TL15_trial_016	nrem	0.00393082261127671	0.177436456905202
wt_dual	wt_dual_TL15	20180228_TL15_trial_016	rem	0.00810935860107495	0.177436456905202
wt_dual	wt_dual_TL15	20180228_TL15_trial_018	is	0.00341368681842819	0.177436456905202
wt_dual	wt_dual_TL15	20180228_TL15_trial_018	nrem	0.00303658889207866	0.177436456905202
wt_dual	wt_dual_TL15	20180228_TL15_trial_019	is	0.00490382566264944	0.177436456905202
wt_dual	wt_dual_TL15	20180228_TL15_trial_019	nrem	0.00527334773874265	0.177436456905202
wt_dual	wt_dual_TL15	20180228_TL15_trial_019	rem	0.00711044647754187	0.177436456905202
wt_dual	wt_dual_TL15	20180228_TL15_trial_020	is	0.00398537831403825	0.177436456905202
wt_dual	wt_dual_TL15	20180228_TL15_trial_020	nrem	0.00484072893358446	0.177436456905202
wt_dual	wt_dual_TL15	20180228_TL15_trial_021	is	0.0076450714501595	0.177436456905202
wt_dual	wt_dual_TL15	20180228_TL15_trial_021	rem	0.0101266000718131	0.177436456905202
wt_dual	wt_dual_TL15	20180228_TL15_trial_023	is	0.00496288977717255	0.231753739631283
wt_dual	wt_dual_TL15	20180228_TL15_trial_023	nrem	0.00289946899802294	0.231753739631283
wt_dual	wt_dual_TL15	20180228_TL15_trial_023	rem	0.00502494818247687	0.231753739631283
wt_dual	wt_dual_TL15	20180228_TL15_trial_024	is	0.000423417840439601	0.315442590053691
wt_dual	wt_dual_TL15	20180228_TL15_trial_024	nrem	0.000757076431902261	0.315442590053691
wt_dual	wt_dual_TL15	20180228_TL15_trial_025	nrem	0.000557196773736406	0.315442590053691
wt_dual	wt_dual_TL15	20180228_TL15_trial_025	rem	0.000396464249950585	0.315442590053691
wt_dual	wt_dual_TR15	20180304_TR15_trial_001	nrem	0.00197776760643982	0.245586791564292
wt_dual	wt_dual_TR15	20180304_TR15_trial_001	rem	0.00370899955921342	0.245586791564292
wt_dual	wt_dual_TR15	20180304_TR15_trial_002	nrem	0.0034216072755248	0.177436456905202
wt_dual	wt_dual_TR15	20180304_TR15_trial_003	is	0.00234263951918371	0.177436456905202
wt_dual	wt_dual_TR15	20180304_TR15_trial_003	nrem	0.00431554101031784	0.177436456905202
wt_dual	wt_dual_TR15	20180304_TR15_trial_003	rem	0.00585925068784035	0.177436456905202
wt_dual	wt_dual_TR15	20180304_TR15_trial_005	nrem	0.00146052730870899	0.177436456905202
wt_dual	wt_dual_TR15	20180304_TR15_trial_007	is	0.0024526247399225	0.177436456905202
wt_dual	wt_dual_TR15	20180304_TR15_trial_007	nrem	0.00221317030303179	0.177436456905202
wt_dual	wt_dual_TR15	20180304_TR15_trial_007	rem	0.0050981477488078	0.177436456905202
wt_dual	wt_dual_TR15	20180304_TR15_trial_011	is	0.00146927012886201	0.177436456905202
wt_dual	wt_dual_TR15	20180304_TR15_trial_011	nrem	0.000828916864243002	0.177436456905202
wt_dual	wt_dual_TR15	20180304_TR15_trial_013	is	8.54758796084544e-05	0.315442590053691
wt_dual	wt_dual_TR15	20180304_TR15_trial_013	nrem	0.000244700287975939	0.315442590053691
wt_dual	wt_dual_TR15	20180304_TR15_trial_013	rem	0.000111181389768824	0.315442590053691
wt_dual	wt_dual_TR15	20180304_TR15_trial_014	nrem	6.04415518356001e-05	0.315442590053691
wt_dual	wt_dual_TR16	20180305_TR16_trial_002	rem	0.000220172810377255	0.315442590053691
wt_dual	wt_dual_TR16	20180305_TR16_trial_006	nrem	0.00065299980720726	0.196605492415735
wt_dual	wt_dual_TR16	20180305_TR16_trial_006	rem	0.00167569164520197	0.196605492415735
wt_dual	wt_dual_TR16	20180305_TR16_trial_007	is	0.000662126719520536	0.177436456905202
wt_dual	wt_dual_TR16	20180305_TR16_trial_007	nrem	0.00128980260952132	0.177436456905202
wt_dual	wt_dual_TR16	20180305_TR16_trial_007	rem	0.00487111372415586	0.177436456905202
wt_dual	wt_dual_TR16	20180305_TR16_trial_008	is	0.000825523181424054	0.196605492415735
wt_dual	wt_dual_TR16	20180305_TR16_trial_008	nrem	0.00171615868773381	0.196605492415735
wt_dual	wt_dual_TR16	20180305_TR16_trial_008	rem	0.00484171616481955	0.196605492415735
wt_dual	wt_dual_TR16	20180305_TR16_trial_009	is	0.000490066290468018	0.196605492415735
wt_dual	wt_dual_TR16	20180305_TR16_trial_009	nrem	0.000685653285318482	0.196605492415735
wt_dual	wt_dual_TR16	20180305_TR16_trial_009	rem	0.00365149125594046	0.196605492415735
wt_dual	wt_dual_TR16	20180305_TR16_trial_010	is	0.000201767981140715	0.177436456905202
wt_dual	wt_dual_TR16	20180305_TR16_trial_010	nrem	0.00039114551725353	0.177436456905202
wt_dual	wt_dual_TR16	20180305_TR16_trial_010	rem	0.00144847042562473	0.177436456905202
wt_dual	wt_dual_TR16	20180305_TR16_trial_011	is	0.000353415328196512	0.196605492415735
wt_dual	wt_dual_TR16	20180305_TR16_trial_011	nrem	0.000865523274315652	0.196605492415735
wt_dual	wt_dual_TR16	20180305_TR16_trial_012	is	0.0084725382434671	0.177436456905202
wt_dual	wt_dual_TR16	20180305_TR16_trial_012	nrem	0.003059894638642	0.177436456905202
wt_dual	wt_dual_TR16	20180305_TR16_trial_012	rem	0.00300937921981964	0.177436456905202
wt_dual	wt_dual_TR16	20180305_TR16_trial_014	is	0.000913636269708405	0.177436456905202
wt_dual	wt_dual_TR16	20180305_TR16_trial_014	nrem	0.000780849111021718	0.177436456905202
wt_dual	wt_dual_TR16	20180305_TR16_trial_014	rem	0.0031205117753745	0.177436456905202
wt_dual	wt_dual_TR16	20180305_TR16_trial_015	is	0.00110201431475541	0.177436456905202
wt_dual	wt_dual_TR16	20180305_TR16_trial_015	nrem	0.0011319821351916	0.177436456905202
wt_dual	wt_dual_TR16	20180305_TR16_trial_015	rem	0.00221639383645841	0.177436456905202
wt_dual	wt_dual_TR16	20180305_TR16_trial_016	nrem	0.000817444028754697	0.177436456905202
wt_dual	wt_dual_TR16	20180305_TR16_trial_016	rem	0.00258771443232604	0.177436456905202
wt_dual	wt_dual_TR16	20180305_TR16_trial_018	nrem	4.13455544015251e-05	0.315442590053691
wt_dual	wt_dual_TR16	20180305_TR16_trial_018	rem	7.06888424743683e-05	0.315442590053691
wt_dual	wt_dual_TL16	20180306_TL16_trial_005	is	0.00283985216673711	0.177436456905202
wt_dual	wt_dual_TL16	20180306_TL16_trial_005	nrem	0.00214794730136539	0.177436456905202
wt_dual	wt_dual_TL16	20180306_TL16_trial_006	is	0.000215613286128542	0.315442590053691
wt_dual	wt_dual_TL16	20180306_TL16_trial_006	nrem	0.000152426515155459	0.315442590053691
wt_dual	wt_dual_TL16	20180306_TL16_trial_006	rem	0.000440894520806381	0.315442590053691
wt_dual	wt_dual_TL16	20180306_TL16_trial_007	is	5.97928099020208e-05	0.315442590053691
wt_dual	wt_dual_TL16	20180306_TL16_trial_007	nrem	6.07983245161304e-05	0.315442590053691
wt_dual	wt_dual_TL16	20180306_TL16_trial_008	is	7.33789993919816e-05	0.315442590053691
wt_dual	wt_dual_TL16	20180306_TL16_trial_008	nrem	0.000379575435499589	0.315442590053691
wt_dual	wt_dual_TL16	20180306_TL16_trial_008	rem	0.000144511956712908	0.315442590053691
wt_dual	wt_dual_TL16	20180306_TL16_trial_009	is	0.000135074389522996	0.315442590053691
wt_dual	wt_dual_TL16	20180306_TL16_trial_009	nrem	0.000219322454309221	0.315442590053691
wt_dual	wt_dual_TL16	20180306_TL16_trial_009	rem	0.000168986945837996	0.315442590053691
wt_dual	wt_dual_TL16	20180306_TL16_trial_010	is	3.7465276712232e-05	0.315442590053691
wt_dual	wt_dual_TL16	20180306_TL16_trial_010	nrem	5.84727014015759e-05	0.315442590053691
wt_dual	wt_dual_TL16	20180306_TL16_trial_011	is	0.000478032768872857	0.315442590053691
wt_dual	wt_dual_TL16	20180306_TL16_trial_011	nrem	0.00025237423464838	0.315442590053691
wt_dual	wt_dual_TL16	20180306_TL16_trial_011	rem	0.000234345843715917	0.315442590053691
wt_dual	wt_dual_TL16	20180306_TL16_trial_012	is	0.00043242931373686	0.177436456905202
wt_dual	wt_dual_TL16	20180306_TL16_trial_012	nrem	0.000242792167575075	0.177436456905202
wt_dual	wt_dual_TL16	20180306_TL16_trial_012	rem	0.000820022296193105	0.177436456905202
wt_dual	wt_dual_TL16	20180306_TL16_trial_016	is	0.000902544505211634	0.177436456905202
wt_dual	wt_dual_TL16	20180306_TL16_trial_016	rem	0.00340936936616541	0.177436456905202
wt_dual	wt_dual_TL16	20180306_TL16_trial_017	is	0.003256542004521	0.177436456905202
wt_dual	wt_dual_TL16	20180306_TL16_trial_017	nrem	0.00297093015951077	0.177436456905202
wt_dual	wt_dual_TL16	20180306_TL16_trial_018	is	0.00240366515463061	0.177436456905202
wt_dual	wt_dual_TL16	20180306_TL16_trial_018	nrem	0.00222077566182205	0.177436456905202
wt_dual	wt_dual_TL16	20180306_TL16_trial_018	rem	0.00604234601092161	0.177436456905202
wt_dual	wt_dual_TL16	20180306_TL16_trial_019	is	0.000695651765219035	0.177436456905202
wt_dual	wt_dual_TL16	20180306_TL16_trial_019	rem	0.00722366737536934	0.177436456905202
wt_dual	wt_dual_TL16	20180306_TL16_trial_022	is	0.00232046006542092	0.231753739631283
