# Supplementary material for: Astrocytic Ca2+ signaling is reduced during sleep and is involved in the regulation of slow wave sleep
Source: Nat Commun. 2020 Jul 6;11:3240. doi: 10.1038/s41467-020-17062-2 (PMC7338360; doi:10.1038/s41467-020-17062-2)
Supplement: Supplementary file 9 — Source Data [file 41467_2020_17062_MOESM9_ESM.zip › Source Data/data 9a IS.xlsx]

## Sheet: Sheet1
genotype	mouse	trial	movement	bandpower
WT	WT NM	WT NM 11041 Fi	headfixed	0.296683634900493
WT	WT NM	WT NM 11041 Fi	headfixed	0.203909386389096
WT	WT NM	WT NM 11041 Fi	headfixed	0.329997705765568
WT	WT NM	WT NM 11041 Fi	headfixed	0.318445954713863
WT	WT NM	WT NM 11041 Fi	headfixed	0.29096733960098
WT	WT NM	WT NM 11041 Fi	headfixed	0.389772905639589
WT	WT NM	WT NM 11041 Fi	headfixed	0.338719769522971
WT	WT NM	WT NM 11041 Fi	headfixed	0.472046148289919
WT	WT NM	WT NM 11041 Fi	headfixed	0.368167285941461
WT	WT NM	WT NM 11041 Fi	headfixed	0.435220493019711
WT	WT NM	WT NM 11041 Fi	headfixed	0.382810073952497
WT	WT NM	WT NM 11041 Fi	headfixed	0.314499046944926
WT	WT NM	WT NM 11041 Fi	headfixed	0.475868652952967
WT	WT NM	WT NM 11041 Fi	headfixed	0.328324673495824
WT	WT NM	WT NM 11041 Fi	headfixed	0.360640675150044
WT	WT NM	WT NM 11041 Fi	headfixed	0.38449033969506
WT	WT NM	WT NM 11041 Fi	headfixed	0.350026399748732
WT	WT NM	WT NM 11041 Fi	headfixed	0.358178637077829
WT	WT NM	WT NM 11041 Fi	headfixed	0.402133887320432
WT	WT NM	WT NM 11041 Fi	headfixed	0.286468165644254
WT	WT TR	WT TR 11041 Fr	freely_sleeping	0.277225124769582
WT	WT TR	WT TR 11041 Fr	freely_sleeping	0.396344134676204
WT	WT TR	WT TR 11041 Fr	freely_sleeping	0.274898846181425
WT	WT TR	WT TR 11041 Fr	freely_sleeping	0.241216962973343
WT	WT TR	WT TR 11041 Fr	freely_sleeping	0.399127549690522
WT	WT TR	WT TR 11041 Fr	freely_sleeping	0.366857438474987
WT	WT TR	WT TR 11041 Fr	freely_sleeping	0.407252219331542
WT	WT TR	WT TR 11041 Fr	freely_sleeping	0.23646303868078
WT	WT TR	WT TR 11041 Fr	freely_sleeping	0.337164426904956
WT	WT TR	WT TR 11041 Fr	freely_sleeping	0.311007048365246
WT	WT TR	WT TR 11041 Fr	freely_sleeping	0.296167316411526
WT	WT TR	WT TR 11041 Fr	freely_sleeping	0.257827168417426
WT	WT TR	WT TR 11041 Fr	freely_sleeping	0.451969572512245
WT	WT TR	WT TR 11041 Fr	freely_sleeping	0.332142429151203
WT	WT TR	WT TR 11041 Fr	freely_sleeping	0.341799287397635
WT	WT TR	WT TR 11041 Fr	freely_sleeping	0.320251645404271
WT	WT TR	WT TR 11041 Fr	freely_sleeping	0.173996173338657
WT	WT TR	WT TR 11041 Fr	freely_sleeping	0.393727297673633
WT	WT TR	WT TR 11041 Fr	freely_sleeping	0.334786557308101
WT	WT TR	WT TR 11041 Fr	freely_sleeping	0.24714426400997
WT	WT TR	WT TR 11041 Fr	freely_sleeping	0.359376842102932
WT	WT TR	WT TR 11041 Fr	freely_sleeping	0.3639494467697
WT	WT TR	WT TR 11041 Fr	freely_sleeping	0.404523619744605
WT	WT TR	WT TR 11041 Fr	freely_sleeping	0.378009470851785
WT	WT TR	WT TR 11041 Fr	freely_sleeping	0.223807805828147
WT	WT TR	WT TR 11041 Fr	freely_sleeping	0.303285684137922
WT	WT TR	WT TR 11041 Fr	freely_sleeping	0.285423662775318
WT	WT TR	WT TR 11041 Fr	freely_sleeping	0.29939116348328
WT	WT TR	WT TR 11041 Fr	freely_sleeping	0.244610813257414
WT	WT TR	WT TR 11041 Fr	freely_sleeping	0.243141474489383
WT	WT TR	WT TR 11041 Fr	freely_sleeping	0.366321774041561
WT	WT TR	WT TR 11041 Fr	freely_sleeping	0.199901733505108
WT	WT TR	WT TR 11041 Fr	freely_sleeping	0.225357675392652
WT	WT TR	WT TR 11041 Fr	freely_sleeping	0.298995762768392
WT	WT TR	WT TR 11041 Fr	freely_sleeping	0.332238529530413
WT	WT TR	WT TR 11041 Fr	freely_sleeping	0.310809690505682
WT	WT TR	WT TR 11041 Fr	freely_sleeping	0.416577671293218
WT	WT TR	WT TR 11041 Fr	freely_sleeping	0.327787364405315
WT	WT TR	WT TR 11041 Fr	freely_sleeping	0.249790523147706
WT	WT TR	WT TR 11041 Fr	freely_sleeping	0.283134019625779
WT	WT TR	WT TR 11041 Fr	freely_sleeping	0.389503408165108
WT	WT TR	WT TR 11041 Fr	freely_sleeping	0.304719352780902
WT	WT TR	WT TR 11041 Fr	freely_sleeping	0.316291973944283
WT	WT TR	WT TR 11041 Fr	freely_sleeping	0.254278401918614
WT	WT TR	WT TR 11041 Fr	freely_sleeping	0.267455863848398
WT	WT TR	WT TR 11041 Fr	freely_sleeping	0.342273317614081
WT	WT TR	WT TR 11041 Fr	freely_sleeping	0.303872200643623
WT	WT TR	WT TR 11041 Fr	freely_sleeping	0.283271557999206
WT	WT TR	WT TR 11041 Fr	freely_sleeping	0.284419411916647
WT	WT TR	WT TR 11041 Fr	freely_sleeping	0.314604914542019
WT	WT TR	WT TR 11041 Fr	freely_sleeping	0.33268143205723
WT	WT TR	WT TR 11041 Fr	freely_sleeping	0.269616271075929
WT	WT TR	WT TR 11041 Fr	freely_sleeping	0.285726303916048
WT	WT TR	WT TR 11041 Fr	freely_sleeping	0.246818780603991
WT	WT TR	WT TR 11041 Fr	freely_sleeping	0.288396613396254
WT	WT TR	WT TR 11041 Fr	freely_sleeping	0.382398818591002
WT	WT NM	WT NM 11060 Fi	headfixed	0.255112673716836
WT	WT NM	WT NM 11060 Fi	headfixed	0.263115740507078
WT	WT NM	WT NM 11060 Fi	headfixed	0.283436968649578
WT	WT NM	WT NM 11060 Fi	headfixed	0.234343630164667
WT	WT NM	WT NM 11060 Fi	headfixed	0.308901397972936
WT	WT NM	WT NM 11060 Fi	headfixed	0.433996796868396
WT	WT NM	WT NM 11060 Fi	headfixed	0.335184033763974
WT	WT NM	WT NM 11060 Fi	headfixed	0.422888562890005
WT	WT NM	WT NM 11060 Fi	headfixed	0.407857875794724
WT	WT NM	WT NM 11060 Fi	headfixed	0.521091575008571
WT	WT NM	WT NM 11060 Fi	headfixed	0.341550501210674
WT	WT NM	WT NM 11060 Fi	headfixed	0.380516504216392
WT	WT NM	WT NM 11060 Fi	headfixed	0.232024483445461
WT	WT NM	WT NM 11060 Fi	headfixed	0.411821392014287
WT	WT NM	WT NM 11060 Fi	headfixed	0.211182764267546
WT	WT NM	WT NM 11060 Fi	headfixed	0.306578032518148
WT	WT NM	WT NM 11060 Fi	headfixed	0.30752554561421
WT	WT NM	WT NM 11060 Fi	headfixed	0.27109320878403
WT	WT NM	WT NM 11060 Fi	headfixed	0.312213263473926
WT	WT NM	WT NM 11060 Fi	headfixed	0.370712009538115
WT	WT NM	WT NM 11060 Fi	headfixed	0.415288152694314
WT	WT NM	WT NM 11060 Fi	headfixed	0.348260762759181
WT	WT NM	WT NM 11060 Fi	headfixed	0.418767460789877
WT	WT NM	WT NM 11060 Fi	headfixed	0.367401912219455
WT	WT NM	WT NM 11060 Fi	headfixed	0.453448772669729
WT	WT NM	WT NM 11060 Fi	headfixed	0.314470407367656
WT	WT NM	WT NM 11060 Fi	headfixed	0.425872564727631
WT	WT NM	WT NM 11060 Fi	headfixed	0.241010987920228
WT	WT NM	WT NM 11060 Fi	headfixed	0.366547000313129
WT	WT NM	WT NM 11060 Fi	headfixed	0.310072705470229
WT	WT NM	WT NM 11060 Fi	headfixed	0.333608111068777
WT	WT NM	WT NM 11060 Fi	headfixed	0.217960418170351
WT	WT NM	WT NM 11060 Fi	headfixed	0.289869476500903
WT	WT NM	WT NM 11060 Fi	headfixed	0.272609551876295
WT	WT NM	WT NM 11060 Fi	headfixed	0.284701759670809
WT	WT NM	WT NM 11060 Fi	headfixed	0.293587868161947
WT	WT NM	WT NM 11060 Fi	headfixed	0.339873384791032
WT	WT NM	WT NM 11060 Fi	headfixed	0.209818223272265
WT	WT NM	WT NM 11060 Fi	headfixed	0.403161029540795
WT	WT NM	WT NM 11060 Fi	headfixed	0.257431376070425
WT	WT NM	WT NM 11060 Fi	headfixed	0.318348228852059
WT	WT NM	WT NM 11060 Fi	headfixed	0.305597416296844
WT	WT NM	WT NM 11060 Fi	headfixed	0.296561450194911
WT	WT NM	WT NM 11060 Fi	headfixed	0.349164875792873
WT	WT NM	WT NM 11060 Fi	headfixed	0.337231507196334
WT	WT NM	WT NM 11060 Fi	headfixed	0.39881655314943
WT	WT NM	WT NM 11060 Fi	headfixed	0.322993772118037
WT	WT NM	WT NM 11060 Fi	headfixed	0.367009425188801
WT	WT NM	WT NM 11060 Fi	headfixed	0.339508279715023
WT	WT NM	WT NM 11060 Fi	headfixed	0.273362107356958
WT	WT NM	WT NM 11060 Fi	headfixed	0.327375903679699
WT	WT NM	WT NM 11060 Fi	headfixed	0.247918662277751
WT	WT NM	WT NM 11060 Fi	headfixed	0.342809582383513
WT	WT NM	WT NM 11060 Fi	headfixed	0.34387243501362
WT	WT NM	WT NM 11060 Fi	headfixed	0.30838311505915
WT	WT NM	WT NM 11060 Fi	headfixed	0.306697955353122
WT	WT NM	WT NM 11060 Fi	headfixed	0.320064210123088
WT	WT NM	WT NM 11060 Fi	headfixed	0.321658810795974
WT	WT NM	WT NM 11060 Fi	headfixed	0.29705498379513
WT	WT NM	WT NM 11060 Fi	headfixed	0.315183475233542
WT	WT TR	WT TR 11060 Fr	freely_sleeping	0.329806857140381
WT	WT TR	WT TR 11060 Fr	freely_sleeping	0.363103548862392
WT	WT TR	WT TR 11060 Fr	freely_sleeping	0.296573996731964
WT	WT TR	WT TR 11060 Fr	freely_sleeping	0.411106535693244
WT	WT TR	WT TR 11060 Fr	freely_sleeping	0.492002238054106
WT	WT TR	WT TR 11060 Fr	freely_sleeping	0.435645466809622
WT	WT TR	WT TR 11060 Fr	freely_sleeping	0.272596856218124
WT	WT TR	WT TR 11060 Fr	freely_sleeping	0.342464444353369
WT	WT TR	WT TR 11060 Fr	freely_sleeping	0.315908445326685
WT	WT TR	WT TR 11060 Fr	freely_sleeping	0.366666671819123
WT	WT TR	WT TR 11060 Fr	freely_sleeping	0.323529585063839
WT	WT TR	WT TR 11060 Fr	freely_sleeping	0.338255793152165
WT	WT TR	WT TR 11060 Fr	freely_sleeping	0.331337992740237
WT	WT TR	WT TR 11060 Fr	freely_sleeping	0.353373384216634
WT	WT TR	WT TR 11060 Fr	freely_sleeping	0.368969217012667
WT	WT TR	WT TR 11060 Fr	freely_sleeping	0.30842554056459
WT	WT TR	WT TR 11060 Fr	freely_sleeping	0.330915661940495
WT	WT TR	WT TR 11060 Fr	freely_sleeping	0.266194746660226
WT	WT TR	WT TR 11060 Fr	freely_sleeping	0.319636174570098
WT	WT TR	WT TR 11060 Fr	freely_sleeping	0.31195922055632
WT	WT TR	WT TR 11060 Fr	freely_sleeping	0.311207122189288
WT	WT TR	WT TR 11060 Fr	freely_sleeping	0.346370586446786
WT	WT TR	WT TR 11060 Fr	freely_sleeping	0.285390245459999
WT	WT TR	WT TR 11060 Fr	freely_sleeping	0.34855141936062
WT	WT TR	WT TR 11060 Fr	freely_sleeping	0.32743946526923
WT	WT TR	WT TR 11060 Fr	freely_sleeping	0.271971763141996
WT	WT TR	WT TR 11060 Fr	freely_sleeping	0.406947031132805
WT	WT TR	WT TR 11060 Fr	freely_sleeping	0.401350332554088
WT	WT TR	WT TR 11060 Fr	freely_sleeping	0.294282565289636
WT	WT TR	WT TR 11060 Fr	freely_sleeping	0.416943414858536
WT	WT TR	WT TR 11060 Fr	freely_sleeping	0.393797995318605
WT	WT TR	WT TR 11060 Fr	freely_sleeping	0.327603099386608
WT	WT NM	WT NM 11061 Fi	headfixed	0.308903055690212
WT	WT NM	WT NM 11061 Fi	headfixed	0.406380063806251
WT	WT NM	WT NM 11061 Fi	headfixed	0.333782389966765
WT	WT NM	WT NM 11061 Fi	headfixed	0.358393300616957
WT	WT NM	WT NM 11061 Fi	headfixed	0.276075800911232
WT	WT NM	WT NM 11061 Fi	headfixed	0.476214948540374
WT	WT NM	WT NM 11061 Fi	headfixed	0.257807299129736
WT	WT NM	WT NM 11061 Fi	headfixed	0.476417901148818
WT	WT NM	WT NM 11061 Fi	headfixed	0.284700263348641
WT	WT NM	WT NM 11061 Fi	headfixed	0.711782709821054
WT	WT NM	WT NM 11061 Fi	headfixed	0.325970295343564
WT	WT NM	WT NM 11061 Fi	headfixed	0.387008370771108
WT	WT NM	WT NM 11061 Fi	headfixed	0.366297155114541
WT	WT NM	WT NM 11061 Fi	headfixed	0.256060742109416
WT	WT NM	WT NM 11061 Fi	headfixed	0.378102526134744
WT	WT NM	WT NM 11061 Fi	headfixed	0.365094060735993
WT	WT NM	WT NM 11061 Fi	headfixed	0.323082661350834
WT	WT NM	WT NM 11061 Fi	headfixed	0.312092344333087
WT	WT NM	WT NM 11061 Fi	headfixed	0.362140154949519
WT	WT NM	WT NM 11061 Fi	headfixed	0.255674690809331
WT	WT NM	WT NM 11061 Fi	headfixed	0.338011280764379
WT	WT NM	WT NM 11061 Fi	headfixed	0.414713934810803
WT	WT NM	WT NM 11061 Fi	headfixed	0.300981895578961
WT	WT NM	WT NM 11061 Fi	headfixed	0.337687841673889
WT	WT NM	WT NM 11061 Fi	headfixed	0.245565662725051
WT	WT NM	WT NM 11061 Fi	headfixed	0.315036585189723
WT	WT NM	WT NM 11061 Fi	headfixed	0.34149803924527
WT	WT NM	WT NM 11061 Fi	headfixed	0.344055064382729
WT	WT NM	WT NM 11061 Fi	headfixed	0.36557717240027
WT	WT NM	WT NM 11061 Fi	headfixed	0.300157521242466
WT	WT NM	WT NM 11061 Fi	headfixed	0.267517173809673
WT	WT NM	WT NM 11061 Fi	headfixed	0.251829681584992
WT	WT NM	WT NM 11061 Fi	headfixed	0.312435691269051
WT	WT NM	WT NM 11061 Fi	headfixed	0.342956350804197
WT	WT NM	WT NM 11061 Fi	headfixed	0.349278873283237
WT	WT NM	WT NM 11061 Fi	headfixed	0.309241543090857
WT	WT NM	WT NM 11061 Fi	headfixed	0.305107756388106
WT	WT TR	WT TR 11061 Fr	freely_sleeping	0.347419710076395
WT	WT TR	WT TR 11061 Fr	freely_sleeping	0.401962007937409
WT	WT TR	WT TR 11061 Fr	freely_sleeping	0.296267830880115
WT	WT TR	WT TR 11061 Fr	freely_sleeping	0.253757006149511
WT	WT TR	WT TR 11061 Fr	freely_sleeping	0.330234856490681
WT	WT TR	WT TR 11061 Fr	freely_sleeping	0.506740519323781
WT	WT TR	WT TR 11061 Fr	freely_sleeping	0.357939766024932
WT	WT TR	WT TR 11061 Fr	freely_sleeping	0.371978281803785
WT	WT TR	WT TR 11061 Fr	freely_sleeping	0.421511576513572
WT	WT TR	WT TR 11061 Fr	freely_sleeping	0.318711735061177
WT	WT TR	WT TR 11061 Fr	freely_sleeping	0.393807937477171
WT	WT TR	WT TR 11061 Fr	freely_sleeping	0.392729572676013
WT	WT TR	WT TR 11061 Fr	freely_sleeping	0.479788980240137
WT	WT TR	WT TR 11061 Fr	freely_sleeping	0.334725039863867
WT	WT TR	WT TR 11061 Fr	freely_sleeping	0.657287745309466
WT	WT TR	WT TR 11061 Fr	freely_sleeping	0.432263123389961
WT	WT TR	WT TR 11061 Fr	freely_sleeping	0.303808390944546
WT	WT TR	WT TR 11061 Fr	freely_sleeping	0.392690743523622
WT	WT TR	WT TR 11061 Fr	freely_sleeping	0.333672786938484
WT	WT TR	WT TR 11061 Fr	freely_sleeping	0.230948949824192
WT	WT TR	WT TR 11061 Fr	freely_sleeping	0.434189022845727
WT	WT TR	WT TR 11061 Fr	freely_sleeping	0.310022428302329
WT	WT TR	WT TR 11061 Fr	freely_sleeping	0.355262625511481
WT	WT TR	WT TR 11061 Fr	freely_sleeping	0.317729454106581
WT	WT TR	WT TR 11061 Fr	freely_sleeping	0.394849935197936
WT	WT TR	WT TR 11061 Fr	freely_sleeping	0.490701390897762
WT	WT TR	WT TR 11061 Fr	freely_sleeping	0.387397085722714
WT	WT TR	WT TR 11061 Fr	freely_sleeping	0.399021654791064
WT	WT TR	WT TR 11061 Fr	freely_sleeping	0.340980439660514
WT	WT TR	WT TR 11061 Fr	freely_sleeping	0.348777026684082
WT	WT TR	WT TR 11061 Fr	freely_sleeping	0.264358546752763
WT	WT TR	WT TR 11061 Fr	freely_sleeping	0.239689031891065
WT	WT TR	WT TR 11061 Fr	freely_sleeping	0.322755526732702
WT	WT TR	WT TR 11061 Fr	freely_sleeping	0.336568363073113
WT	WT TR	WT TR 11061 Fr	freely_sleeping	0.252572364773763
WT	WT TR	WT TR 11061 Fr	freely_sleeping	0.225594541997608
WT	WT TR	WT TR 11061 Fr	freely_sleeping	0.222506285808774
WT	WT TR	WT TR 11061 Fr	freely_sleeping	0.236211881106238
WT	WT TR	WT TR 11061 Fr	freely_sleeping	0.222745634750059
WT	WT TR	WT TR 11061 Fr	freely_sleeping	0.300600747156649
WT	WT TR	WT TR 11061 Fr	freely_sleeping	0.289252767480088
WT	WT TR	WT TR 11061 Fr	freely_sleeping	0.2825299071098
WT	WT TR	WT TR 11061 Fr	freely_sleeping	0.354230757636472
WT	WT TR	WT TR 11061 Fr	freely_sleeping	0.299886629789806
WT	WT TR	WT TR 11061 Fr	freely_sleeping	0.305293622631945
WT	WT TR	WT TR 11061 Fr	freely_sleeping	0.187070123699355
WT	WT TR	WT TR 11061 Fr	freely_sleeping	0.32565192167305
WT	WT TR	WT TR 11061 Fr	freely_sleeping	0.244822299143144
WT	WT TR	WT TR 11061 Fr	freely_sleeping	0.283532456450113
WT	WT TR	WT TR 11061 Fr	freely_sleeping	0.226821524805667
WT	WT TR	WT TR 11061 Fr	freely_sleeping	0.332945171866459
WT	WT TR	WT TR 11061 Fr	freely_sleeping	0.280638134682845
WT	WT TR	WT TR 11061 Fr	freely_sleeping	0.264896745626088
WT	WT TR	WT TR 11061 Fr	freely_sleeping	0.359099013919688
WT	WT TR	WT TR 11061 Fr	freely_sleeping	0.251845480518532
WT	WT TR	WT TR 11061 Fr	freely_sleeping	0.345216548809024
WT	WT TR	WT TR 11061 Fr	freely_sleeping	0.287951061871417
WT	WT TR	WT TR 11061 Fr	freely_sleeping	0.334609949651762
WT	WT TR	WT TR 11061 Fr	freely_sleeping	0.276910016585226
WT	WT TR	WT TR 11061 Fr	freely_sleeping	0.370286165218279
WT	WT TR	WT TR 11061 Fr	freely_sleeping	0.38460825236917
WT	WT TR	WT TR 11061 Fr	freely_sleeping	0.323838154773518
WT	WT TR	WT TR 11061 Fr	freely_sleeping	0.30591327543385
WT	WT TR	WT TR 11061 Fr	freely_sleeping	0.354150229037687
WT	WT TR	WT TR 11061 Fr	freely_sleeping	0.313581421082142
WT	WT TR	WT TR 11061 Fr	freely_sleeping	0.350669901264926
WT	WT TR	WT TR 11061 Fr	freely_sleeping	0.345300090146049
WT	WT TR	WT TR 11061 Fr	freely_sleeping	0.219855914024722
WT	WT TR	WT TR 11061 Fr	freely_sleeping	0.366750553178912
WT	WT NM	WT NM 11140 Fr	freely_sleeping	0.293702415253814
WT	WT NM	WT NM 11140 Fr	freely_sleeping	0.393423502742575
WT	WT NM	WT NM 11140 Fr	freely_sleeping	0.328754806306254
WT	WT NM	WT NM 11140 Fr	freely_sleeping	0.339220073003669
WT	WT NM	WT NM 11140 Fr	freely_sleeping	0.378827153568982
WT	WT NM	WT NM 11140 Fr	freely_sleeping	0.324353578716906
WT	WT NM	WT NM 11140 Fr	freely_sleeping	0.344341752282533
WT	WT NM	WT NM 11140 Fr	freely_sleeping	0.319581909880967
WT	WT NM	WT NM 11140 Fr	freely_sleeping	0.366577197088796
WT	WT NM	WT NM 11140 Fr	freely_sleeping	0.275692270593534
WT	WT NM	WT NM 11140 Fr	freely_sleeping	0.176829074750529
WT	WT NM	WT NM 11140 Fr	freely_sleeping	0.440373866993864
WT	WT NM	WT NM 11140 Fr	freely_sleeping	0.349822340889595
WT	WT NM	WT NM 11140 Fr	freely_sleeping	0.363768230686228
WT	WT NM	WT NM 11140 Fr	freely_sleeping	0.283926149677164
WT	WT NM	WT NM 11140 Fr	freely_sleeping	0.348296677046769
WT	WT NM	WT NM 11140 Fr	freely_sleeping	0.317934264146406
WT	WT NM	WT NM 11140 Fr	freely_sleeping	0.327209685031124
WT	WT NM	WT NM 11140 Fr	freely_sleeping	0.39504596555553
WT	WT NM	WT NM 11140 Fr	freely_sleeping	0.259721029940811
WT	WT NM	WT NM 11140 Fr	freely_sleeping	0.354146372275544
WT	WT NM	WT NM 11140 Fr	freely_sleeping	0.365804847372994
WT	WT NM	WT NM 11140 Fr	freely_sleeping	0.236079251659464
WT	WT NM	WT NM 11140 Fr	freely_sleeping	0.299994403929115
WT	WT NM	WT NM 11140 Fr	freely_sleeping	0.199468723184872
WT	WT NM	WT NM 11140 Fr	freely_sleeping	0.147544326131272
WT	WT NM	WT NM 11140 Fr	freely_sleeping	0.295967356168249
WT	WT NM	WT NM 11140 Fr	freely_sleeping	0.317887788706894
WT	WT NM	WT NM 11140 Fr	freely_sleeping	0.238328220562259
WT	WT NM	WT NM 11140 Fr	freely_sleeping	0.19723742800278
WT	WT NM	WT NM 11140 Fr	freely_sleeping	0.285184701601486
WT	WT NM	WT NM 11140 Fr	freely_sleeping	0.212044217226139
WT	WT NM	WT NM 11140 Fr	freely_sleeping	0.321697184463967
WT	WT NM	WT NM 11140 Fr	freely_sleeping	0.285175955078755
WT	WT NM	WT NM 11140 Fr	freely_sleeping	0.325272585642281
WT	WT NM	WT NM 11140 Fr	freely_sleeping	0.447314829940339
WT	WT NM	WT NM 11140 Fr	freely_sleeping	0.294657046591996
WT	WT NM	WT NM 11140 Fr	freely_sleeping	0.133143370895009
WT	WT NM	WT NM 11140 Fr	freely_sleeping	0.1100855000806
WT	WT NM	WT NM 11140 Fr	freely_sleeping	0.271271298745885
WT	WT NM	WT NM 11140 Fr	freely_sleeping	0.38080421804238
WT	WT NM	WT NM 11140 Fr	freely_sleeping	0.285002147399541
WT	WT NM	WT NM 11140 Fr	freely_sleeping	0.267457840273984
WT	WT NM	WT NM 11140 Fr	freely_sleeping	0.290511205410077
WT	WT NM	WT NM 11140 Fr	freely_sleeping	0.375765503505856
WT	WT NM	WT NM 11140 Fr	freely_sleeping	0.282936007002545
WT	WT NM	WT NM 11140 Fr	freely_sleeping	0.310619552168376
WT	WT NM	WT NM 11140 Fr	freely_sleeping	0.401063413310513
WT	WT NM	WT NM 11140 Fr	freely_sleeping	0.262641700298599
WT	WT NM	WT NM 11140 Fr	freely_sleeping	0.274469809681104
WT	WT NM	WT NM 11140 Fr	freely_sleeping	0.423445305741315
WT	WT NM	WT NM 11140 Fr	freely_sleeping	0.266549778438749
WT	WT NM	WT NM 11140 Fr	freely_sleeping	0.407456954545544
WT	WT NM	WT NM 11140 Fr	freely_sleeping	0.3053732726264
WT	WT NM	WT NM 11140 Fr	freely_sleeping	0.439102595173809
WT	WT NM	WT NM 11140 Fr	freely_sleeping	0.350037519699421
WT	WT NM	WT NM 11140 Fr	freely_sleeping	0.313898556975896
WT	WT NM	WT NM 11140 Fr	freely_sleeping	0.262615808303722
WT	WT NM	WT NM 11140 Fr	freely_sleeping	0.378265712048026
WT	WT NM	WT NM 11140 Fr	freely_sleeping	0.302657753395899
WT	WT NM	WT NM 11140 Fr	freely_sleeping	0.24205855241131
WT	WT NM	WT NM 11140 Fr	freely_sleeping	0.306544439579364
WT	WT NM	WT NM 11140 Fr	freely_sleeping	0.278944364256971
WT	WT NM	WT NM 11140 Fr	freely_sleeping	0.383151793044844
WT	WT NM	WT NM 11140 Fr	freely_sleeping	0.221139321589946
WT	WT NM	WT NM 11140 Fr	freely_sleeping	0.276943491023067
WT	WT NM	WT NM 11140 Fr	freely_sleeping	0.288820185090068
WT	WT NM	WT NM 11140 Fr	freely_sleeping	0.210457261623239
WT	WT NM	WT NM 11140 Fr	freely_sleeping	0.300724892485011
WT	WT NM	WT NM 11140 Fr	freely_sleeping	0.305315304826536
WT	WT NM	WT NM 11140 Fr	freely_sleeping	0.266661125511138
WT	WT NM	WT NM 11140 Fr	freely_sleeping	0.280996945869101
WT	WT NM	WT NM 11140 Fr	freely_sleeping	0.184907429237482
WT	WT NM	WT NM 11140 Fr	freely_sleeping	0.269165837339075
WT	WT NM	WT NM 11140 Fr	freely_sleeping	0.426074591656964
WT	WT NM	WT NM 11140 Fr	freely_sleeping	0.348992331142637
WT	WT NM	WT NM 11140 Fr	freely_sleeping	0.25587524677805
WT	WT NM	WT NM 11140 Fr	freely_sleeping	0.340443274130251
WT	WT NM	WT NM 11140 Fr	freely_sleeping	0.170745404339707
WT	WT NM	WT NM 11140 Fr	freely_sleeping	0.34084281916062
WT	WT NM	WT NM 11140 Fr	freely_sleeping	0.365212994837593
WT	WT NM	WT NM 11140 Fr	freely_sleeping	0.235588507329121
WT	WT NM	WT NM 11140 Fr	freely_sleeping	0.278595416604142
WT	WT NM	WT NM 11140 Fr	freely_sleeping	0.293827939496517
WT	WT NM	WT NM 11140 Fr	freely_sleeping	0.229435613232484
WT	WT NM	WT NM 11140 Fr	freely_sleeping	0.188700318199857
WT	WT NM	WT NM 11140 Fr	freely_sleeping	0.212052764480598
WT	WT NM	WT NM 11140 Fr	freely_sleeping	0.248833679476337
WT	WT NM	WT NM 11140 Fr	freely_sleeping	0.224321947247408
WT	WT NM	WT NM 11140 Fr	freely_sleeping	0.305853588752448
WT	WT NM	WT NM 11140 Fr	freely_sleeping	0.430568431155399
WT	WT NM	WT NM 11140 Fr	freely_sleeping	0.37411820942889
WT	WT NM	WT NM 11140 Fr	freely_sleeping	0.391324328423492
WT	WT NM	WT NM 11140 Fr	freely_sleeping	0.372560276593102
WT	WT NM	WT NM 11140 Fr	freely_sleeping	0.350863048172915
WT	WT NM	WT NM 11140 Fr	freely_sleeping	0.356352638513899
WT	WT NM	WT NM 11140 Fr	freely_sleeping	0.312303836938467
WT	WT NM	WT NM 11140 Fr	freely_sleeping	0.312421419914953
WT	WT NM	WT NM 11140 Fr	freely_sleeping	0.336542442452087
WT	WT NM	WT NM 11140 Fr	freely_sleeping	0.259158838636676
WT	WT NM	WT NM 11140 Fr	freely_sleeping	0.210562384720003
WT	WT NM	WT NM 11140 Fr	freely_sleeping	0.197150629543067
WT	WT NM	WT NM 11140 Fr	freely_sleeping	0.280153798096735
WT	WT NM	WT NM 11140 Fr	freely_sleeping	0.318770656082746
WT	WT NM	WT NM 11140 Fr	freely_sleeping	0.300174716510669
WT	WT NM	WT NM 11140 Fr	freely_sleeping	0.190350346075259
WT	WT NM	WT NM 11140 Fr	freely_sleeping	0.364375611020832
WT	WT NM	WT NM 11140 Fr	freely_sleeping	0.287211292958657
WT	WT NM	WT NM 11140 Fr	freely_sleeping	0.114147480885427
WT	WT TL	WT TL 11150 Fi	headfixed	0.272423753191257
WT	WT TL	WT TL 11150 Fi	headfixed	0.340768680188301
WT	WT TL	WT TL 11150 Fi	headfixed	0.277610163791466
WT	WT TL	WT TL 11150 Fi	headfixed	0.268424143848142
WT	WT TL	WT TL 11150 Fi	headfixed	0.377120311679145
WT	WT TL	WT TL 11150 Fi	headfixed	0.245176854761049
WT	WT TL	WT TL 11150 Fi	headfixed	0.351049447578835
WT	WT TL	WT TL 11150 Fi	headfixed	0.321970219107042
WT	WT TL	WT TL 11150 Fi	headfixed	0.323545699687332
WT	WT TL	WT TL 11150 Fi	headfixed	0.340583031073013
WT	WT TL	WT TL 11150 Fi	headfixed	0.312680164130435
WT	WT TL	WT TL 11150 Fi	headfixed	0.326573095382529
WT	WT TL	WT TL 11150 Fi	headfixed	0.252772795345284
WT	WT TL	WT TL 11150 Fi	headfixed	0.250725933991624
WT	WT TL	WT TL 11150 Fi	headfixed	0.180194581938784
WT	WT TL	WT TL 11150 Fi	headfixed	0.319897563128035
WT	WT TL	WT TL 11150 Fi	headfixed	0.310378171814605
WT	WT TL	WT TL 11150 Fi	headfixed	0.30813375054635
WT	WT TL	WT TL 11150 Fi	headfixed	0.161712392942276
WT	WT TL	WT TL 11150 Fi	headfixed	0.312503722379424
WT	WT TL	WT TL 11150 Fi	headfixed	0.261566764735258
WT	WT TL	WT TL 11150 Fi	headfixed	0.289083843302783
WT	WT TL	WT TL 11150 Fi	headfixed	0.305363141631953
WT	WT TL	WT TL 11150 Fi	headfixed	0.344777428566493
WT	WT TL	WT TL 11150 Fi	headfixed	0.352740177580191
WT	WT TL	WT TL 11150 Fi	headfixed	0.311870683486717
WT	WT TL	WT TL 11150 Fi	headfixed	0.287864983746611
WT	WT TL	WT TL 11150 Fi	headfixed	0.321618911353535
WT	WT TL	WT TL 11150 Fi	headfixed	0.202563396906925
WT	WT TL	WT TL 11150 Fi	headfixed	0.269517191102811
WT	WT TL	WT TL 11150 Fi	headfixed	0.213139001991101
WT	WT TL	WT TL 11150 Fi	headfixed	0.15849595480923
WT	WT TL	WT TL 11150 Fi	headfixed	0.289746052746059
WT	WT TL	WT TL 11150 Fi	headfixed	0.298092220889306
WT	WT TL	WT TL 11150 Fi	headfixed	0.38176919082769
WT	WT TL	WT TL 11150 Fi	headfixed	0.323509264719201
WT	WT TL	WT TL 11150 Fi	headfixed	0.27937351051672
WT	WT TL	WT TL 11150 Fi	headfixed	0.32644611652166
WT	WT TL	WT TL 11150 Fi	headfixed	0.317142538501074
WT	WT NM	WT NM 11160 Fi	headfixed	0.364955979363391
WT	WT NM	WT NM 11160 Fi	headfixed	0.448075608031026
WT	WT NM	WT NM 11160 Fi	headfixed	0.404442272044826
WT	WT NM	WT NM 11160 Fi	headfixed	0.364195034623546
WT	WT NM	WT NM 11160 Fi	headfixed	0.364352971524546
WT	WT NM	WT NM 11160 Fi	headfixed	0.312969232096278
WT	WT NM	WT NM 11160 Fi	headfixed	0.320271266819524
WT	WT NM	WT NM 11160 Fi	headfixed	0.349191436183892
WT	WT NM	WT NM 11160 Fi	headfixed	0.338672933312892
WT	WT NM	WT NM 11160 Fi	headfixed	0.402145512845822
WT	WT NM	WT NM 11160 Fi	headfixed	0.398433580846224
WT	WT NM	WT NM 11160 Fi	headfixed	0.437876671467827
WT	WT NM	WT NM 11160 Fi	headfixed	0.36077254520989
WT	WT NM	WT NM 11160 Fi	headfixed	0.360820385735489
WT	WT NM	WT NM 11160 Fi	headfixed	0.408958539522482
WT	WT NM	WT NM 11160 Fi	headfixed	0.45941804461515
WT	WT NM	WT NM 11160 Fi	headfixed	0.59460475155401
WT	WT NM	WT NM 11160 Fi	headfixed	0.420342220148702
WT	WT NM	WT NM 11160 Fi	headfixed	0.536099373809339
WT	WT NM	WT NM 11160 Fi	headfixed	0.530790787345027
WT	WT NM	WT NM 11160 Fi	headfixed	0.421508541019485
WT	WT NM	WT NM 11160 Fi	headfixed	0.374825827625752
WT	WT NM	WT NM 11160 Fi	headfixed	0.323189276977618
WT	WT NM	WT NM 11160 Fi	headfixed	0.465689673170369
WT	WT NM	WT NM 11160 Fi	headfixed	0.403104333134328
WT	WT NM	WT NM 11160 Fi	headfixed	0.571704668938131
WT	WT NM	WT NM 11160 Fi	headfixed	0.376138612793925
WT	WT NM	WT NM 11160 Fi	headfixed	0.373895560498468
WT	WT NM	WT NM 11160 Fi	headfixed	0.424176326566854
WT	WT NM	WT NM 11160 Fi	headfixed	0.364417966591847
WT	WT NM	WT NM 11160 Fi	headfixed	0.354231197839235
WT	WT NM	WT NM 11160 Fi	headfixed	0.348827252664716
WT	WT NM	WT NM 11160 Fi	headfixed	0.449827586432569
WT	WT NM	WT NM 11160 Fi	headfixed	0.436387906063666
WT	WT NM	WT NM 11160 Fi	headfixed	0.27432928156132
WT	WT NM	WT NM 11160 Fi	headfixed	0.430873140692746
WT	WT NM	WT NM 11160 Fi	headfixed	0.440403548946801
WT	WT NM	WT NM 11160 Fi	headfixed	0.402032004957559
WT	WT NM	WT NM 11160 Fi	headfixed	0.318383890936414
WT	WT NM	WT NM 11160 Fi	headfixed	0.335979771788688
WT	WT NM	WT NM 11160 Fi	headfixed	0.349410142429675
WT	WT NM	WT NM 11160 Fi	headfixed	0.36800519525725
WT	WT NM	WT NM 11160 Fi	headfixed	0.35098428022676
WT	WT NM	WT NM 11160 Fi	headfixed	0.426575632958077
WT	WT NM	WT NM 11160 Fi	headfixed	0.357004493421176
WT	WT NM	WT NM 11160 Fi	headfixed	0.361353574335054
WT	WT NM	WT NM 11160 Fi	headfixed	0.360226891031889
WT	WT NM	WT NM 11160 Fi	headfixed	0.38566160593707
WT	WT NM	WT NM 11160 Fi	headfixed	0.339518222664948
WT	WT NM	WT NM 11160 Fi	headfixed	0.341853961221863
WT	WT NM	WT NM 11160 Fi	headfixed	0.4894982645937
WT	WT NM	WT NM 11160 Fi	headfixed	0.427610548554831
WT	WT NM	WT NM 11160 Fi	headfixed	0.352292073210523
WT	WT NM	WT NM 11160 Fi	headfixed	0.288500173325232
WT	WT NM	WT NM 11160 Fi	headfixed	0.588941632247408
WT	WT NM	WT NM 11160 Fi	headfixed	0.346135568618174
WT	WT NM	WT NM 11160 Fi	headfixed	0.340952576096618
WT	WT NM	WT NM 11160 Fi	headfixed	0.353002174575357
WT	WT NM	WT NM 11160 Fi	headfixed	0.346412693758245
WT	WT NM	WT NM 11160 Fi	headfixed	0.330791299945645
WT	WT NM	WT NM 11160 Fi	headfixed	0.329041337919548
WT	WT NM	WT NM 11160 Fi	headfixed	0.379325524912426
WT	WT NM	WT NM 11160 Fi	headfixed	0.380480356870003
WT	WT NM	WT NM 11160 Fi	headfixed	0.363686615483196
WT	WT NM	WT NM 11160 Fi	headfixed	0.345919685949667
WT	WT NM	WT NM 11160 Fi	headfixed	0.295189904281263
WT	WT NM	WT NM 11160 Fi	headfixed	0.307403932890891
WT	WT NM	WT NM 11160 Fi	headfixed	0.363495133641531
WT	WT NM	WT NM 11160 Fi	headfixed	0.367870404148265
WT	WT NM	WT NM 11160 Fi	headfixed	0.381109803958814
WT	WT NM	WT NM 11160 Fi	headfixed	0.367504263552893
WT	WT NM	WT NM 11160 Fi	headfixed	0.403769583904256
WT	WT NM	WT NM 11160 Fi	headfixed	0.399511358380857
WT	WT NM	WT NM 11160 Fi	headfixed	0.306952801897039
WT	WT BR	WT BR 11160 Fr	freely_sleeping	0.242167950310524
WT	WT BR	WT BR 11160 Fr	freely_sleeping	0.35133227573682
WT	WT BR	WT BR 11160 Fr	freely_sleeping	0.239286610550605
WT	WT BR	WT BR 11160 Fr	freely_sleeping	0.202749210594356
WT	WT BR	WT BR 11160 Fr	freely_sleeping	0.281362275219082
WT	WT BR	WT BR 11160 Fr	freely_sleeping	0.280373076252776
WT	WT BR	WT BR 11160 Fr	freely_sleeping	0.323550870153706
WT	WT BR	WT BR 11160 Fr	freely_sleeping	0.293462344516775
WT	WT BR	WT BR 11160 Fr	freely_sleeping	0.256260333616409
WT	WT BR	WT BR 11160 Fr	freely_sleeping	0.293760925903287
WT	WT BR	WT BR 11160 Fr	freely_sleeping	0.295919251295894
WT	WT BR	WT BR 11160 Fr	freely_sleeping	0.267117883007995
WT	WT BR	WT BR 11160 Fr	freely_sleeping	0.242139683668028
WT	WT BR	WT BR 11160 Fr	freely_sleeping	0.233602667483784
WT	WT BR	WT BR 11160 Fr	freely_sleeping	0.238003715310408
WT	WT BR	WT BR 11160 Fr	freely_sleeping	0.320590623281867
WT	WT BR	WT BR 11160 Fr	freely_sleeping	0.267569632710068
WT	WT BR	WT BR 11160 Fr	freely_sleeping	0.241069405642424
WT	WT BR	WT BR 11160 Fr	freely_sleeping	0.255762408800285
WT	WT BR	WT BR 11160 Fr	freely_sleeping	0.297761773230447
WT	WT BR	WT BR 11160 Fr	freely_sleeping	0.263416058777304
WT	WT BR	WT BR 11160 Fr	freely_sleeping	0.279052021495038
WT	WT BR	WT BR 11160 Fr	freely_sleeping	0.270424709671514
WT	WT BR	WT BR 11160 Fr	freely_sleeping	0.266404870331141
WT	WT BR	WT BR 11160 Fr	freely_sleeping	0.341694621328478
WT	WT BR	WT BR 11160 Fr	freely_sleeping	0.269240234076037
WT	WT BR	WT BR 11160 Fr	freely_sleeping	0.27017015254948
WT	WT BR	WT BR 11160 Fr	freely_sleeping	0.256587863263438
WT	WT BR	WT BR 11160 Fr	freely_sleeping	0.271490552992805
WT	WT BR	WT BR 11160 Fr	freely_sleeping	0.33029335696847
WT	WT BR	WT BR 11160 Fr	freely_sleeping	0.252101113939954
WT	WT BR	WT BR 11160 Fr	freely_sleeping	0.278292484249446
WT	WT BR	WT BR 11160 Fr	freely_sleeping	0.30052849115649
WT	WT BR	WT BR 11160 Fr	freely_sleeping	0.254769515524457
WT	WT BR	WT BR 11160 Fr	freely_sleeping	0.269031373284182
WT	WT BR	WT BR 11160 Fr	freely_sleeping	0.302182105167887
WT	WT BR	WT BR 11160 Fr	freely_sleeping	0.251404911778257
WT	WT BR	WT BR 11160 Fr	freely_sleeping	0.23304235831137
WT	WT BR	WT BR 11160 Fr	freely_sleeping	0.321509490936526
WT	WT BR	WT BR 11160 Fr	freely_sleeping	0.299472882426409
WT	WT BR	WT BR 11160 Fr	freely_sleeping	0.244789707407427
WT	WT BR	WT BR 11160 Fr	freely_sleeping	0.258718625976982
WT	WT BR	WT BR 11160 Fr	freely_sleeping	0.204827749518222
WT	WT BR	WT BR 11160 Fr	freely_sleeping	0.258069812588961
WT	WT BR	WT BR 11160 Fr	freely_sleeping	0.250296054248992
WT	WT BR	WT BR 11160 Fr	freely_sleeping	0.290999005636591
WT	WT BR	WT BR 11160 Fr	freely_sleeping	0.231884476832455
WT	WT BR	WT BR 11160 Fr	freely_sleeping	0.246057455599792
WT	WT BR	WT BR 11160 Fr	freely_sleeping	0.277806509091063
WT	WT BR	WT BR 11160 Fr	freely_sleeping	0.340237359907089
WT	WT BR	WT BR 11160 Fr	freely_sleeping	0.238003472017878
WT	WT BR	WT BR 11160 Fr	freely_sleeping	0.275625661649121
WT	WT BR	WT BR 11160 Fr	freely_sleeping	0.251910995058543
WT	WT BR	WT BR 11160 Fr	freely_sleeping	0.26457711573151
WT	WT BR	WT BR 11160 Fr	freely_sleeping	0.263069478945354
WT	WT BR	WT BR 11160 Fr	freely_sleeping	0.259174952992612
WT	WT BR	WT BR 11160 Fr	freely_sleeping	0.246403097997633
WT	WT BR	WT BR 11160 Fr	freely_sleeping	0.285003259225248
WT	WT BR	WT BR 11160 Fr	freely_sleeping	0.229273124794974
WT	WT BR	WT BR 11160 Fr	freely_sleeping	0.265762369554816
WT	WT BR	WT BR 11160 Fr	freely_sleeping	0.195610645713931
WT	WT BR	WT BR 11160 Fr	freely_sleeping	0.272679916755381
WT	WT BR	WT BR 11160 Fr	freely_sleeping	0.296996149688213
WT	WT BR	WT BR 11160 Fr	freely_sleeping	0.238861804003869
WT	WT BR	WT BR 11160 Fr	freely_sleeping	0.247220112954974
WT	WT BR	WT BR 11160 Fr	freely_sleeping	0.216124456278611
WT	WT BR	WT BR 11160 Fr	freely_sleeping	0.239644927656529
WT	WT BR	WT BR 11160 Fr	freely_sleeping	0.216104329770749
WT	WT BR	WT BR 11160 Fr	freely_sleeping	0.266593063718435
WT	WT BR	WT BR 11160 Fr	freely_sleeping	0.350902489613818
WT	WT BR	WT BR 11160 Fr	freely_sleeping	0.297866533817058
WT	WT BR	WT BR 11160 Fr	freely_sleeping	0.208778580939203
WT	WT BR	WT BR 11160 Fr	freely_sleeping	0.272472624009196
WT	WT BR	WT BR 11160 Fr	freely_sleeping	0.291288648730999
WT	WT BR	WT BR 11160 Fr	freely_sleeping	0.209580843592255
WT	WT BR	WT BR 11160 Fr	freely_sleeping	0.305105968048561
WT	WT BR	WT BR 11160 Fr	freely_sleeping	0.246033407265009
WT	WT BR	WT BR 11160 Fr	freely_sleeping	0.245580387189671
WT	WT BR	WT BR 11160 Fr	freely_sleeping	0.193394555849496
WT	WT BR	WT BR 11160 Fr	freely_sleeping	0.222653757321047
WT	WT BR	WT BR 11160 Fr	freely_sleeping	0.236483515705017
WT	WT BR	WT BR 11160 Fr	freely_sleeping	0.267721861469116
WT	WT BR	WT BR 11160 Fr	freely_sleeping	0.208122159630156
WT	WT BR	WT BR 11160 Fr	freely_sleeping	0.331553619682183
WT	WT BR	WT BR 11160 Fr	freely_sleeping	0.21620280966495
WT	WT BR	WT BR 11160 Fr	freely_sleeping	0.252763180567566
WT	WT BR	WT BR 11160 Fr	freely_sleeping	0.166643329127893
WT	WT BR	WT BR 11160 Fr	freely_sleeping	0.306281580645721
WT	WT BR	WT BR 11160 Fr	freely_sleeping	0.237455575027509
WT	WT BR	WT BR 11160 Fr	freely_sleeping	0.180877466011202
WT	WT BR	WT BR 11160 Fr	freely_sleeping	0.200558410788513
WT	WT BR	WT BR 11160 Fr	freely_sleeping	0.188313947723762
WT	WT BR	WT BR 11160 Fr	freely_sleeping	0.255245424179996
WT	WT BR	WT BR 11160 Fr	freely_sleeping	0.210893537603304
WT	WT BR	WT BR 11160 Fr	freely_sleeping	0.204443981600943
WT	WT BR	WT BR 11160 Fr	freely_sleeping	0.216334653300858
WT	WT BR	WT BR 11160 Fr	freely_sleeping	0.238729025493965
WT	WT BR	WT BR 11160 Fr	freely_sleeping	0.258728360840971
WT	WT BR	WT BR 11160 Fr	freely_sleeping	0.273741113201908
WT	WT BR	WT BR 11160 Fr	freely_sleeping	0.24188194990117
WT	WT BR	WT BR 11160 Fr	freely_sleeping	0.222896342077453
WT	WT BR	WT BR 11160 Fr	freely_sleeping	0.169268530710219
WT	WT BR	WT BR 11160 Fr	freely_sleeping	0.28364756736418
WT	WT BR	WT BR 11160 Fr	freely_sleeping	0.270907556124973
WT	WT BR	WT BR 11160 Fr	freely_sleeping	0.21717792228816
WT	WT BR	WT BR 11160 Fr	freely_sleeping	0.221582802768654
WT	WT BR	WT BR 11160 Fr	freely_sleeping	0.21740393765777
WT	WT BR	WT BR 11160 Fr	freely_sleeping	0.274750328728292
WT	WT BR	WT BR 11160 Fr	freely_sleeping	0.293863420460303
WT	WT BR	WT BR 11160 Fr	freely_sleeping	0.252797102060785
WT	WT BR	WT BR 11160 Fr	freely_sleeping	0.255059783831717
WT	WT BR	WT BR 11160 Fr	freely_sleeping	0.240645378180946
WT	WT BR	WT BR 11160 Fr	freely_sleeping	0.244933967012184
WT	WT BR	WT BR 11160 Fr	freely_sleeping	0.227417181024238
WT	WT BR	WT BR 11160 Fr	freely_sleeping	0.176643213031193
WT	WT BR	WT BR 11160 Fr	freely_sleeping	0.261341580346315
WT	WT BR	WT BR 11160 Fr	freely_sleeping	0.248120868249859
WT	WT BR	WT BR 11160 Fr	freely_sleeping	0.237312770263755
WT	WT BR	WT BR 11160 Fr	freely_sleeping	0.204707076000068
WT	WT BR	WT BR 11160 Fr	freely_sleeping	0.21133582697747
WT	WT BR	WT BR 11160 Fr	freely_sleeping	0.195609970783846
WT	WT BR	WT BR 11160 Fr	freely_sleeping	0.306799116106479
WT	WT BR	WT BR 11160 Fr	freely_sleeping	0.274450557903086
WT	WT BR	WT BR 11160 Fr	freely_sleeping	0.214393776817582
WT	WT BR	WT BR 11160 Fr	freely_sleeping	0.223646844890233
WT	WT BR	WT BR 11160 Fr	freely_sleeping	0.249758637460006
WT	WT BR	WT BR 11160 Fr	freely_sleeping	0.249237070304548
WT	WT BR	WT BR 11160 Fr	freely_sleeping	0.219273635841449
WT	WT BR	WT BR 11170 Fi	headfixed	0.317650567279268
WT	WT BR	WT BR 11170 Fi	headfixed	0.351662280598533
WT	WT BR	WT BR 11170 Fi	headfixed	0.393490250582012
WT	WT BR	WT BR 11170 Fi	headfixed	0.423896280379072
WT	WT BR	WT BR 11170 Fi	headfixed	0.231386575440321
WT	WT BR	WT BR 11170 Fi	headfixed	0.394326443575026
WT	WT BR	WT BR 11170 Fi	headfixed	0.27192388540163
WT	WT BR	WT BR 11170 Fi	headfixed	0.383402227817335
WT	WT BR	WT BR 11170 Fi	headfixed	0.358431299756269
WT	WT BR	WT BR 11170 Fi	headfixed	0.405666356668137
WT	WT BR	WT BR 11170 Fi	headfixed	0.232303764017074
WT	WT BR	WT BR 11170 Fi	headfixed	0.366313167521012
WT	WT BR	WT BR 11170 Fi	headfixed	0.394515958796304
WT	WT BR	WT BR 11170 Fi	headfixed	0.301310118888498
WT	WT BR	WT BR 11170 Fi	headfixed	0.39853364000697
WT	WT BR	WT BR 11170 Fi	headfixed	0.377078553311049
WT	WT BR	WT BR 11170 Fi	headfixed	0.386549737632021
WT	WT BR	WT BR 11170 Fi	headfixed	0.320706223139412
WT	WT BR	WT BR 11170 Fi	headfixed	0.340281157175779
WT	WT BR	WT BR 11170 Fi	headfixed	0.330531100583455
WT	WT BR	WT BR 11170 Fi	headfixed	0.335518683993917
WT	WT BR	WT BR 11170 Fi	headfixed	0.306309576559026
WT	WT BR	WT BR 11170 Fi	headfixed	0.299388339443761
WT	WT BR	WT BR 11170 Fi	headfixed	0.366315870009722
WT	WT BR	WT BR 11170 Fi	headfixed	0.372417483693099
WT	WT BR	WT BR 11170 Fi	headfixed	0.179796699242157
WT	WT BR	WT BR 11170 Fi	headfixed	0.371413641543697
WT	WT BR	WT BR 11170 Fi	headfixed	0.362607272156653
WT	WT BR	WT BR 11170 Fi	headfixed	0.393419839688454
WT	WT BR	WT BR 11170 Fi	headfixed	0.429060534934079
WT	WT BR	WT BR 11170 Fi	headfixed	0.379212791194343
WT	WT BR	WT BR 11170 Fi	headfixed	0.339556297267915
WT	WT BR	WT BR 11170 Fi	headfixed	0.351989913626944
WT	WT BR	WT BR 11170 Fi	headfixed	0.366605948786767
WT	WT BR	WT BR 11170 Fi	headfixed	0.366884875996691
WT	WT BR	WT BR 11170 Fi	headfixed	0.305147797655534
WT	WT BR	WT BR 11170 Fi	headfixed	0.357058944421934
WT	WT BR	WT BR 11170 Fi	headfixed	0.350170611049428
WT	WT BR	WT BR 11170 Fi	headfixed	0.313272891221951
WT	WT BR	WT BR 11170 Fi	headfixed	0.318556514198429
WT	WT BR	WT BR 11170 Fi	headfixed	0.300973314405105
WT	WT BR	WT BR 11170 Fi	headfixed	0.371203639636881
WT	WT BR	WT BR 11170 Fi	headfixed	0.351516286348878
WT	WT BR	WT BR 11170 Fi	headfixed	0.267530099039719
WT	WT BR	WT BR 11170 Fi	headfixed	0.377799303931223
WT	WT BR	WT BR 11170 Fi	headfixed	0.338765961185851
WT	WT TL	WT TL 11170 Fr	freely_sleeping	0.247032851496631
WT	WT TL	WT TL 11170 Fr	freely_sleeping	0.29075655953321
WT	WT TL	WT TL 11170 Fr	freely_sleeping	0.229142982615022
WT	WT TL	WT TL 11170 Fr	freely_sleeping	0.376587626540731
WT	WT TL	WT TL 11170 Fr	freely_sleeping	0.301400471129741
WT	WT TL	WT TL 11170 Fr	freely_sleeping	0.232866139918548
WT	WT TL	WT TL 11170 Fr	freely_sleeping	0.311190262106206
WT	WT TL	WT TL 11170 Fr	freely_sleeping	0.293576202166215
WT	WT TL	WT TL 11170 Fr	freely_sleeping	0.312280548864344
WT	WT TL	WT TL 11170 Fr	freely_sleeping	0.38220569567753
WT	WT TL	WT TL 11170 Fr	freely_sleeping	0.275291165983323
WT	WT TL	WT TL 11170 Fr	freely_sleeping	0.202585180844695
WT	WT TL	WT TL 11170 Fr	freely_sleeping	0.275915672916862
WT	WT TL	WT TL 11170 Fr	freely_sleeping	0.346505202883652
WT	WT TL	WT TL 11170 Fr	freely_sleeping	0.239729953788374
WT	WT TL	WT TL 11170 Fr	freely_sleeping	0.305356760610364
WT	WT TL	WT TL 11170 Fr	freely_sleeping	0.305845435162944
WT	WT TL	WT TL 11170 Fr	freely_sleeping	0.234844898817969
WT	WT TL	WT TL 11170 Fr	freely_sleeping	0.282566452077331
WT	WT TL	WT TL 11170 Fr	freely_sleeping	0.326322898145433
WT	WT TL	WT TL 11170 Fr	freely_sleeping	0.311053695493756
WT	WT TL	WT TL 11170 Fr	freely_sleeping	0.287062956289691
WT	WT TL	WT TL 11170 Fr	freely_sleeping	0.320729125254575
WT	WT TL	WT TL 11170 Fr	freely_sleeping	0.262073387317078
WT	WT TL	WT TL 11170 Fr	freely_sleeping	0.288789134610669
WT	WT TL	WT TL 11170 Fr	freely_sleeping	0.334367879682312
WT	WT TL	WT TL 11170 Fr	freely_sleeping	0.307903757227145
WT	WT TL	WT TL 11170 Fr	freely_sleeping	0.285543258612688
WT	WT TL	WT TL 11170 Fr	freely_sleeping	0.255206611243362
WT	WT TL	WT TL 11170 Fr	freely_sleeping	0.318729851204625
WT	WT TL	WT TL 11170 Fr	freely_sleeping	0.207397121722775
WT	WT TL	WT TL 11170 Fr	freely_sleeping	0.307199907571318
WT	WT TL	WT TL 11170 Fr	freely_sleeping	0.226903147183482
WT	WT TL	WT TL 11170 Fr	freely_sleeping	0.286389987412248
WT	WT TL	WT TL 11170 Fr	freely_sleeping	0.245378758748837
WT	WT TL	WT TL 11170 Fr	freely_sleeping	0.355503966263619
WT	WT TL	WT TL 11170 Fr	freely_sleeping	0.298347484479589
WT	WT TL	WT TL 11170 Fr	freely_sleeping	0.423613833699011
WT	WT TL	WT TL 11170 Fr	freely_sleeping	0.29724489878852
WT	WT TL	WT TL 11170 Fr	freely_sleeping	0.369295463007695
WT	WT TL	WT TL 11170 Fr	freely_sleeping	0.210124422434383
WT	WT TL	WT TL 11170 Fr	freely_sleeping	0.415691127944317
WT	WT TL	WT TL 11170 Fr	freely_sleeping	0.348416047077293
WT	WT TL	WT TL 11170 Fr	freely_sleeping	0.20948804693276
WT	WT TL	WT TL 11170 Fr	freely_sleeping	0.175283282305266
WT	WT TL	WT TL 11170 Fr	freely_sleeping	0.193272276517441
WT	WT TL	WT TL 11170 Fr	freely_sleeping	0.290944927585483
WT	WT TL	WT TL 11170 Fr	freely_sleeping	0.280036425693834
WT	WT TL	WT TL 11170 Fr	freely_sleeping	0.269366036663414
WT	WT TL	WT TL 11170 Fr	freely_sleeping	0.39401075337988
WT	WT TL	WT TL 11170 Fr	freely_sleeping	0.272062560387626
WT	WT TL	WT TL 11170 Fr	freely_sleeping	0.203628574706192
WT	WT TL	WT TL 11170 Fr	freely_sleeping	0.224059953090735
WT	WT TL	WT TL 11170 Fr	freely_sleeping	0.203800723891867
WT	WT TL	WT TL 11170 Fr	freely_sleeping	0.19507510638999
WT	WT TL	WT TL 11170 Fr	freely_sleeping	0.325929317257469
WT	WT TL	WT TL 11170 Fr	freely_sleeping	0.309906174970567
WT	WT TL	WT TL 11170 Fr	freely_sleeping	0.273930211136906
WT	WT TL	WT TL 11170 Fr	freely_sleeping	0.280596958316852
WT	WT TL	WT TL 11170 Fr	freely_sleeping	0.303632286826511
WT	WT TL	WT TL 11170 Fr	freely_sleeping	0.396846285135392
WT	WT TL	WT TL 11170 Fr	freely_sleeping	0.295878086471051
WT	WT TL	WT TL 11170 Fr	freely_sleeping	0.249937380128643
WT	WT TL	WT TL 11170 Fr	freely_sleeping	0.181791694493289
WT	WT TL	WT TL 11170 Fr	freely_sleeping	0.304836837075383
WT	WT TL	WT TL 11170 Fr	freely_sleeping	0.287397763289339
WT	WT TL	WT TL 11170 Fr	freely_sleeping	0.224848530458465
WT	WT TL	WT TL 11170 Fr	freely_sleeping	0.221185521538764
WT	WT TL	WT TL 11170 Fr	freely_sleeping	0.287455456999168
WT	WT TL	WT TL 11170 Fr	freely_sleeping	0.324104294225002
WT	WT TL	WT TL 11170 Fr	freely_sleeping	0.311392094881574
WT	WT TL	WT TL 11170 Fr	freely_sleeping	0.26761461879
WT	WT TL	WT TL 11170 Fr	freely_sleeping	0.213035304158605
WT	WT TL	WT TL 11170 Fr	freely_sleeping	0.334118267657798
WT	WT TL	WT TL 11170 Fr	freely_sleeping	0.243342737463581
WT	WT TL	WT TL 11170 Fr	freely_sleeping	0.284974675524555
WT	WT TL	WT TL 11170 Fr	freely_sleeping	0.219114491824688
WT	WT TL	WT TL 11170 Fr	freely_sleeping	0.24327506340694
WT	WT TL	WT TL 11170 Fr	freely_sleeping	0.403073841025658
WT	WT TL	WT TL 11170 Fr	freely_sleeping	0.248028599297433
WT	WT TL	WT TL 11170 Fr	freely_sleeping	0.337092148006131
WT	WT TL	WT TL 11170 Fr	freely_sleeping	0.333290263596145
WT	WT TL	WT TL 11170 Fr	freely_sleeping	0.227092553061472
WT	WT TL	WT TL 11170 Fr	freely_sleeping	0.287790795562273
WT	WT NM	WT NM 11180 Fr	freely_sleeping	0.463778162303622
WT	WT NM	WT NM 11180 Fr	freely_sleeping	0.388781019260488
WT	WT NM	WT NM 11180 Fr	freely_sleeping	0.274787713273678
WT	WT NM	WT NM 11180 Fr	freely_sleeping	0.373037866072462
WT	WT NM	WT NM 11180 Fr	freely_sleeping	0.363033882600744
WT	WT NM	WT NM 11180 Fr	freely_sleeping	0.416148777319455
WT	WT NM	WT NM 11180 Fr	freely_sleeping	0.2874837110721
WT	WT NM	WT NM 11180 Fr	freely_sleeping	0.386611718136929
WT	WT NM	WT NM 11180 Fr	freely_sleeping	0.339164102387978
WT	WT NM	WT NM 11180 Fr	freely_sleeping	0.441992179477073
WT	WT NM	WT NM 11180 Fr	freely_sleeping	0.409052965504518
WT	WT NM	WT NM 11180 Fr	freely_sleeping	0.446237037615843
WT	WT NM	WT NM 11180 Fr	freely_sleeping	0.369729232286923
WT	WT NM	WT NM 11180 Fr	freely_sleeping	0.28940204829509
WT	WT NM	WT NM 11180 Fr	freely_sleeping	0.278025084202391
WT	WT NM	WT NM 11180 Fr	freely_sleeping	0.387274907784364
WT	WT NM	WT NM 11180 Fr	freely_sleeping	0.349499431931667
WT	WT NM	WT NM 11180 Fr	freely_sleeping	0.321396839938351
WT	WT NM	WT NM 11180 Fr	freely_sleeping	0.467689936735607
WT	WT NM	WT NM 11180 Fr	freely_sleeping	0.42890710170274
WT	WT NM	WT NM 11180 Fr	freely_sleeping	0.449179203236628
WT	WT NM	WT NM 11180 Fr	freely_sleeping	0.465410944815523
WT	WT NM	WT NM 11180 Fr	freely_sleeping	0.419723303645704
WT	WT NM	WT NM 11180 Fr	freely_sleeping	0.393373096380472
WT	WT NM	WT NM 11180 Fr	freely_sleeping	0.386758555780912
WT	WT NM	WT NM 11180 Fr	freely_sleeping	0.310465080616247
WT	WT NM	WT NM 11180 Fr	freely_sleeping	0.383213188217615
WT	WT NM	WT NM 11180 Fr	freely_sleeping	0.348060035317212
WT	WT NM	WT NM 11180 Fr	freely_sleeping	0.295709044917201
WT	WT NM	WT NM 11180 Fr	freely_sleeping	0.380243050392043
WT	WT NM	WT NM 11180 Fr	freely_sleeping	0.223181934357575
WT	WT NM	WT NM 11180 Fr	freely_sleeping	0.336544182841034
WT	WT NM	WT NM 11180 Fr	freely_sleeping	0.342400755181357
WT	WT NM	WT NM 11180 Fr	freely_sleeping	0.2518142792916
WT	WT NM	WT NM 11180 Fr	freely_sleeping	0.393792011760485
WT	WT NM	WT NM 11180 Fr	freely_sleeping	0.395194695071383
WT	WT NM	WT NM 11180 Fr	freely_sleeping	0.411915769279334
WT	WT NM	WT NM 11180 Fr	freely_sleeping	0.307330436677314
WT	WT NM	WT NM 11180 Fr	freely_sleeping	0.469926833788507
WT	WT NM	WT NM 11180 Fr	freely_sleeping	0.369602656248556
WT	WT NM	WT NM 11180 Fr	freely_sleeping	0.277806004944979
WT	WT NM	WT NM 11180 Fr	freely_sleeping	0.328950723582354
WT	WT NM	WT NM 11180 Fr	freely_sleeping	0.535896438206639
WT	WT NM	WT NM 11180 Fr	freely_sleeping	0.366040644750424
WT	WT NM	WT NM 11180 Fr	freely_sleeping	0.403307501030157
WT	WT NM	WT NM 11180 Fr	freely_sleeping	0.262221960784881
WT	WT NM	WT NM 11180 Fr	freely_sleeping	0.473459455574244
WT	WT NM	WT NM 11180 Fr	freely_sleeping	0.426696767863671
WT	WT NM	WT NM 11180 Fr	freely_sleeping	0.334370225867771
WT	WT NM	WT NM 11180 Fr	freely_sleeping	0.33101457561041
WT	WT NM	WT NM 11180 Fr	freely_sleeping	0.308621018506014
WT	WT NM	WT NM 11180 Fr	freely_sleeping	0.313978511067862
WT	WT NM	WT NM 11180 Fr	freely_sleeping	0.355591378669427
WT	WT NM	WT NM 11180 Fr	freely_sleeping	0.482410702923214
WT	WT NM	WT NM 11180 Fr	freely_sleeping	0.39648469351718
WT	WT NM	WT NM 11180 Fr	freely_sleeping	0.285846298821675
WT	WT NM	WT NM 11180 Fr	freely_sleeping	0.400811185638107
WT	WT NM	WT NM 11180 Fr	freely_sleeping	0.215924831714512
WT	WT NM	WT NM 11180 Fr	freely_sleeping	0.408024224204041
WT	WT NM	WT NM 11180 Fr	freely_sleeping	0.349773524176705
WT	WT NM	WT NM 11180 Fr	freely_sleeping	0.381662467643729
WT	WT NM	WT NM 11180 Fr	freely_sleeping	0.401504450373143
WT	WT NM	WT NM 11180 Fr	freely_sleeping	0.343487616169743
WT	WT NM	WT NM 11180 Fr	freely_sleeping	0.311263324570816
WT	WT NM	WT NM 11180 Fr	freely_sleeping	0.307020613720458
WT	WT NM	WT NM 11180 Fr	freely_sleeping	0.357107858479872
WT	WT NM	WT NM 11180 Fr	freely_sleeping	0.318075348548743
WT	WT NM	WT NM 11180 Fr	freely_sleeping	0.32570555547787
WT	WT NM	WT NM 11180 Fr	freely_sleeping	0.271860678684622
WT	WT NM	WT NM 11180 Fr	freely_sleeping	0.436601556205114
WT	WT NM	WT NM 11180 Fr	freely_sleeping	0.364735591431052
WT	WT NM	WT NM 11180 Fr	freely_sleeping	0.387527567928147
WT	WT NM	WT NM 11180 Fr	freely_sleeping	0.369992219633803
WT	WT NM	WT NM 11180 Fr	freely_sleeping	0.300737356814573
WT	WT NM	WT NM 11180 Fr	freely_sleeping	0.392917740346123
WT	WT NM	WT NM 11180 Fr	freely_sleeping	0.294328741293486
WT	WT NM	WT NM 11180 Fr	freely_sleeping	0.42918988768432
WT	WT NM	WT NM 11180 Fr	freely_sleeping	0.266411771093284
WT	WT NM	WT NM 11180 Fr	freely_sleeping	0.438216803369981
WT	WT NM	WT NM 11180 Fr	freely_sleeping	0.266971654165962
WT	WT NM	WT NM 11180 Fr	freely_sleeping	0.390655014869477
WT	WT NM	WT NM 11180 Fr	freely_sleeping	0.292443609858063
WT	WT NM	WT NM 11180 Fr	freely_sleeping	0.355714883733399
WT	WT NM	WT NM 11180 Fr	freely_sleeping	0.363100439512416
WT	WT NM	WT NM 11180 Fr	freely_sleeping	0.378789171625674
WT	WT NM	WT NM 11180 Fr	freely_sleeping	0.464350043114852
WT	WT NM	WT NM 11180 Fr	freely_sleeping	0.372061056481983
WT	WT NM	WT NM 11180 Fr	freely_sleeping	0.337290106019045
WT	WT NM	WT NM 11180 Fr	freely_sleeping	0.525111967619011
WT	WT NM	WT NM 11180 Fr	freely_sleeping	0.364830505382183
WT	WT NM	WT NM 11180 Fr	freely_sleeping	0.421060741295064
WT	WT NM	WT NM 11180 Fr	freely_sleeping	0.284950896492459
WT	WT NM	WT NM 11180 Fr	freely_sleeping	0.33356200184058
WT	WT NM	WT NM 11180 Fr	freely_sleeping	0.309751918630443
WT	WT NM	WT NM 11180 Fr	freely_sleeping	0.378568738172832
WT	WT NM	WT NM 11180 Fr	freely_sleeping	0.297839134360321
WT	WT NM	WT NM 11180 Fr	freely_sleeping	0.225173552453505
WT	WT NM	WT NM 11180 Fr	freely_sleeping	0.288720705935763
WT	WT NM	WT NM 11180 Fr	freely_sleeping	0.267385560332194
WT	WT NM	WT NM 11180 Fr	freely_sleeping	0.294137529907321
WT	WT NM	WT NM 11180 Fr	freely_sleeping	0.369009409415044
WT	WT NM	WT NM 11180 Fr	freely_sleeping	0.357457155342745
WT	WT NM	WT NM 11180 Fr	freely_sleeping	0.381312119979875
WT	WT NM	WT NM 11180 Fr	freely_sleeping	0.350085642699022
WT	WT NM	WT NM 11180 Fr	freely_sleeping	0.268187007028706
WT	WT NM	WT NM 11180 Fr	freely_sleeping	0.282663304165702
WT	WT NM	WT NM 11180 Fr	freely_sleeping	0.446693974445097
WT	WT NM	WT NM 11180 Fr	freely_sleeping	0.24880422269326
WT	WT NM	WT NM 11180 Fr	freely_sleeping	0.361934789264204
WT	WT NM	WT NM 11180 Fr	freely_sleeping	0.400027743654576
WT	WT NM	WT NM 11180 Fr	freely_sleeping	0.294548414566646
WT	WT NM	WT NM 11180 Fr	freely_sleeping	0.475968974186997
WT	WT NM	WT NM 11180 Fr	freely_sleeping	0.389733117244841
WT	WT NM	WT NM 11180 Fr	freely_sleeping	0.270052536753409
WT	WT NM	WT NM 11180 Fr	freely_sleeping	0.2968111310222
WT	WT NM	WT NM 11180 Fr	freely_sleeping	0.326291593603003
WT	WT NM	WT NM 11180 Fr	freely_sleeping	0.237737106716327
WT	WT NM	WT NM 11180 Fr	freely_sleeping	0.264883954368891
WT	WT NM	WT NM 11180 Fr	freely_sleeping	0.307106693176651
WT	WT NM	WT NM 11180 Fr	freely_sleeping	0.395551512590373
WT	WT NM	WT NM 11180 Fr	freely_sleeping	0.375395095561804
WT	WT BR	WT BR 11190 Fr	freely_sleeping	0.348967810059529
WT	WT BR	WT BR 11190 Fr	freely_sleeping	0.356811839458044
WT	WT BR	WT BR 11190 Fr	freely_sleeping	0.357173345204745
WT	WT BR	WT BR 11190 Fr	freely_sleeping	0.348368634439343
WT	WT BR	WT BR 11190 Fr	freely_sleeping	0.485075138965726
WT	WT BR	WT BR 11190 Fr	freely_sleeping	0.355281027375488
WT	WT BR	WT BR 11190 Fr	freely_sleeping	0.315860448957232
WT	WT BR	WT BR 11190 Fr	freely_sleeping	0.334149631473925
WT	WT BR	WT BR 11190 Fr	freely_sleeping	0.256548560382084
WT	WT BR	WT BR 11190 Fr	freely_sleeping	0.380657091110152
WT	WT BR	WT BR 11190 Fr	freely_sleeping	0.358046705530275
WT	WT BR	WT BR 11190 Fr	freely_sleeping	0.363659049593256
WT	WT BR	WT BR 11190 Fr	freely_sleeping	0.403304595910239
WT	WT BR	WT BR 11190 Fr	freely_sleeping	0.370108007308462
WT	WT BR	WT BR 11190 Fr	freely_sleeping	0.421431563193694
WT	WT BR	WT BR 11190 Fr	freely_sleeping	0.41593376640282
WT	WT BR	WT BR 11190 Fr	freely_sleeping	0.323146890989576
WT	WT BR	WT BR 11190 Fr	freely_sleeping	0.269576468392615
WT	WT BR	WT BR 11190 Fr	freely_sleeping	0.336899828561176
WT	WT BR	WT BR 11190 Fr	freely_sleeping	0.349841952484964
WT	WT BR	WT BR 11190 Fr	freely_sleeping	0.258180277856455
WT	WT BR	WT BR 11190 Fr	freely_sleeping	0.273996219807926
WT	WT BR	WT BR 11190 Fr	freely_sleeping	0.273396631611006
WT	WT BR	WT BR 11190 Fr	freely_sleeping	0.278974744535901
WT	WT BR	WT BR 11190 Fr	freely_sleeping	0.264444036159985
WT	WT BR	WT BR 11190 Fr	freely_sleeping	0.243099319214506
WT	WT BR	WT BR 11190 Fr	freely_sleeping	0.351485551163262
WT	WT BR	WT BR 11190 Fr	freely_sleeping	0.220977126188129
WT	WT BR	WT BR 11190 Fr	freely_sleeping	0.278232909025106
WT	WT BR	WT BR 11190 Fr	freely_sleeping	0.260719867768469
WT	WT BR	WT BR 11190 Fr	freely_sleeping	0.344791529831932
WT	WT BR	WT BR 11190 Fr	freely_sleeping	0.289549856146918
WT	WT BR	WT BR 11190 Fr	freely_sleeping	0.344707039073822
WT	WT BR	WT BR 11190 Fr	freely_sleeping	0.328303640173712
WT	WT BR	WT BR 11190 Fr	freely_sleeping	0.368303158348298
WT	WT BR	WT BR 11190 Fr	freely_sleeping	0.392287472200503
WT	WT BR	WT BR 11190 Fr	freely_sleeping	0.347732710165763
WT	WT BR	WT BR 11190 Fr	freely_sleeping	0.319010605617765
WT	WT BR	WT BR 11190 Fr	freely_sleeping	0.283173828766501
WT	WT BR	WT BR 11190 Fr	freely_sleeping	0.387839651572026
WT	WT BR	WT BR 11190 Fr	freely_sleeping	0.483056849894315
WT	WT BR	WT BR 11190 Fr	freely_sleeping	0.348970006798094
WT	WT BR	WT BR 11190 Fr	freely_sleeping	0.429634058307982
WT	WT BR	WT BR 11190 Fr	freely_sleeping	0.326824745417047
WT	WT BR	WT BR 11190 Fr	freely_sleeping	0.460843999448301
WT	WT BR	WT BR 11190 Fr	freely_sleeping	0.325224795462249
WT	WT BR	WT BR 11190 Fr	freely_sleeping	0.452139519813572
WT	WT BR	WT BR 11190 Fr	freely_sleeping	0.312503316113584
WT	WT BR	WT BR 11190 Fr	freely_sleeping	0.277985023859625
WT	WT BR	WT BR 11190 Fr	freely_sleeping	0.293395448670474
WT	WT BR	WT BR 11190 Fr	freely_sleeping	0.267779219784608
WT	WT BR	WT BR 11190 Fr	freely_sleeping	0.446865735859197
WT	WT BR	WT BR 11190 Fr	freely_sleeping	0.311475613144591
WT	WT BR	WT BR 11190 Fr	freely_sleeping	0.248130616395035
WT	WT BR	WT BR 11190 Fr	freely_sleeping	0.342790245769706
WT	WT BR	WT BR 11190 Fr	freely_sleeping	0.386082138984774
WT	WT BR	WT BR 11190 Fr	freely_sleeping	0.393586929499331
WT	WT BR	WT BR 11190 Fr	freely_sleeping	0.303019798517736
WT	WT BR	WT BR 11190 Fr	freely_sleeping	0.305362605889402
WT	WT BR	WT BR 11190 Fr	freely_sleeping	0.336596238027306
WT	WT BR	WT BR 11190 Fr	freely_sleeping	0.348235561411152
WT	WT BR	WT BR 11190 Fr	freely_sleeping	0.24020274669787
WT	WT BR	WT BR 11190 Fr	freely_sleeping	0.336842609551252
WT	WT BR	WT BR 11190 Fr	freely_sleeping	0.306810451856248
WT	WT BR	WT BR 11190 Fr	freely_sleeping	0.324719004604925
WT	WT BR	WT BR 11190 Fr	freely_sleeping	0.325121435829502
WT	WT BR	WT BR 11190 Fr	freely_sleeping	0.354016113845283
WT	WT BR	WT BR 11190 Fr	freely_sleeping	0.312310754352582
WT	WT BR	WT BR 11190 Fr	freely_sleeping	0.271037081642368
WT	WT TL	WT TL 11201 Fi	headfixed	0.33257007805847
WT	WT TL	WT TL 11201 Fi	headfixed	0.398198690174443
WT	WT TL	WT TL 11201 Fi	headfixed	0.300141511493382
WT	WT TL	WT TL 11201 Fi	headfixed	0.386991715975147
WT	WT TL	WT TL 11201 Fi	headfixed	0.335720200421024
WT	WT TL	WT TL 11201 Fi	headfixed	0.347221400790648
WT	WT TL	WT TL 11201 Fi	headfixed	0.412910928515302
WT	WT TL	WT TL 11201 Fi	headfixed	0.357079311204019
WT	WT TL	WT TL 11201 Fi	headfixed	0.457922796809652
WT	WT TL	WT TL 11201 Fi	headfixed	0.354450119432152
WT	WT TL	WT TL 11201 Fi	headfixed	0.352188915647159
WT	WT TL	WT TL 11201 Fi	headfixed	0.382423886976964
WT	WT TL	WT TL 11201 Fi	headfixed	0.3617224742104
WT	WT TL	WT TL 11201 Fi	headfixed	0.277765946461611
WT	WT TL	WT TL 11201 Fi	headfixed	0.308156428043137
WT	WT TL	WT TL 11201 Fi	headfixed	0.26765152449968
WT	WT TL	WT TL 11201 Fi	headfixed	0.451432445165886
WT	WT TL	WT TL 11201 Fi	headfixed	0.313178575105196
WT	WT TL	WT TL 11201 Fi	headfixed	0.29113562351405
WT	WT TL	WT TL 11201 Fi	headfixed	0.282098982971007
WT	WT TL	WT TL 11201 Fi	headfixed	0.340528358383058
WT	WT TL	WT TL 11201 Fi	headfixed	0.286822801258398
WT	WT TL	WT TL 11201 Fi	headfixed	0.354216718395246
WT	WT TL	WT TL 11201 Fi	headfixed	0.358845929520167
WT	WT TL	WT TL 11201 Fi	headfixed	0.287902913388156
WT	WT TL	WT TL 11201 Fi	headfixed	0.316286034086277
WT	WT TL	WT TL 11201 Fi	headfixed	0.278631569577825
WT	WT TL	WT TL 11201 Fi	headfixed	0.355997600803654
WT	WT TL	WT TL 11201 Fi	headfixed	0.346242825266779
WT	WT TL	WT TL 11201 Fi	headfixed	0.320472688165149
WT	WT TL	WT TL 11201 Fi	headfixed	0.299121679496776
WT	WT TL	WT TL 11201 Fi	headfixed	0.369137212557851
WT	WT TL	WT TL 11201 Fi	headfixed	0.243398779041389
WT	WT TL	WT TL 11201 Fi	headfixed	0.300089883213006
WT	WT TL	WT TL 11201 Fi	headfixed	0.268161937822333
WT	WT TL	WT TL 11201 Fi	headfixed	0.295570862594824
WT	WT TL	WT TL 11201 Fi	headfixed	0.258273580979427
WT	WT TL	WT TL 11201 Fi	headfixed	0.271928441363817
WT	WT TL	WT TL 11201 Fi	headfixed	0.331084032640226
WT	WT TL	WT TL 11201 Fi	headfixed	0.360577812827528
WT	WT TL	WT TL 11201 Fi	headfixed	0.295510995180502
WT	WT TL	WT TL 11201 Fi	headfixed	0.322360484724211
WT	WT TL	WT TL 11201 Fi	headfixed	0.295227366526449
WT	WT TL	WT TL 11201 Fi	headfixed	0.378439615410988
WT	WT TL	WT TL 11201 Fi	headfixed	0.253358644414044
WT	WT BR	WT BR 11290 Fi	headfixed	0.224400892309898
WT	WT BR	WT BR 11290 Fi	headfixed	0.196631906080212
WT	WT BR	WT BR 11290 Fi	headfixed	0.304518691916587
WT	WT BR	WT BR 11290 Fi	headfixed	0.315555315601854
WT	WT BR	WT BR 11290 Fi	headfixed	0.321067654622239
WT	WT BR	WT BR 11290 Fi	headfixed	0.173871122561835
WT	WT BR	WT BR 11290 Fi	headfixed	0.263168298996312
WT	WT BR	WT BR 11290 Fi	headfixed	0.187280075830091
WT	WT BR	WT BR 11290 Fi	headfixed	0.340392024602801
WT	WT BR	WT BR 11290 Fi	headfixed	0.375037642276059
WT	WT BR	WT BR 11290 Fi	headfixed	0.261189957617444
WT	WT BR	WT BR 11290 Fi	headfixed	0.294805401337268
WT	WT BR	WT BR 11290 Fi	headfixed	0.248425897634608
WT	WT BR	WT BR 11290 Fi	headfixed	0.317607178992335
WT	WT BR	WT BR 11290 Fi	headfixed	0.233120886808941
WT	WT BR	WT BR 11290 Fi	headfixed	0.162465979332033
WT	WT BR	WT BR 11290 Fi	headfixed	0.293309936880836
WT	WT BR	WT BR 11290 Fi	headfixed	0.328608122078003
IP3	IP3 M2	IP3 M2 12030 Fi	headfixed	0.245743593551897
IP3	IP3 M2	IP3 M2 12030 Fi	headfixed	0.397085013410211
IP3	IP3 M2	IP3 M2 12030 Fi	headfixed	0.346660018272153
IP3	IP3 M2	IP3 M2 12030 Fi	headfixed	0.303431064935156
IP3	IP3 M2	IP3 M2 12030 Fi	headfixed	0.276010741359359
IP3	IP3 M2	IP3 M2 12030 Fi	headfixed	0.283546564578191
IP3	IP3 M2	IP3 M2 12030 Fi	headfixed	0.307756977008373
IP3	IP3 M2	IP3 M2 12030 Fi	headfixed	0.224803898930885
IP3	IP3 M2	IP3 M2 12030 Fi	headfixed	0.29281835826921
IP3	IP3 M2	IP3 M2 12030 Fi	headfixed	0.291438162431661
IP3	IP3 M2	IP3 M2 12030 Fi	headfixed	0.276490455332216
IP3	IP3 M2	IP3 M2 12030 Fi	headfixed	0.295558680676122
IP3	IP3 M2	IP3 M2 12030 Fi	headfixed	0.296745970471357
IP3	IP3 M2	IP3 M2 12030 Fi	headfixed	0.313153594596639
IP3	IP3 M2	IP3 M2 12030 Fi	headfixed	0.285834189803993
IP3	IP3 M2	IP3 M2 12030 Fi	headfixed	0.298468019480398
IP3	IP3 M2	IP3 M2 12030 Fi	headfixed	0.217090026059296
IP3	IP3 M2	IP3 M2 12030 Fi	headfixed	0.217402219195703
IP3	IP3 M2	IP3 M2 12030 Fi	headfixed	0.274505272521184
IP3	IP3 M2	IP3 M2 12030 Fi	headfixed	0.247384939287149
IP3	IP3 M2	IP3 M2 12030 Fi	headfixed	0.239432162826157
IP3	IP3 M2	IP3 M2 12030 Fi	headfixed	0.291361891326844
IP3	IP3 M2	IP3 M2 12030 Fi	headfixed	0.330598862577674
IP3	IP3 M2	IP3 M2 12030 Fi	headfixed	0.253200406098587
IP3	IP3 M2	IP3 M2 12030 Fi	headfixed	0.286182652676894
IP3	IP3 M2	IP3 M2 12030 Fi	headfixed	0.279385911959285
IP3	IP3 M2	IP3 M2 12030 Fi	headfixed	0.329477255063204
IP3	IP3 M2	IP3 M2 12030 Fi	headfixed	0.259527769464079
IP3	IP3 M2	IP3 M2 12030 Fi	headfixed	0.282238224505807
IP3	IP3 M2	IP3 M2 12030 Fi	headfixed	0.296457422268424
IP3	IP3 M2	IP3 M2 12030 Fi	headfixed	0.254718354865965
IP3	IP3 M2	IP3 M2 12030 Fi	headfixed	0.300929564913436
IP3	IP3 M2	IP3 M2 12030 Fi	headfixed	0.299997598475704
IP3	IP3 M2	IP3 M2 12030 Fi	headfixed	0.231033110985234
IP3	IP3 M2	IP3 M2 12030 Fi	headfixed	0.268964338844469
IP3	IP3 M2	IP3 M2 12030 Fi	headfixed	0.237678353400582
IP3	IP3 M2	IP3 M2 12030 Fi	headfixed	0.243166111490132
IP3	IP3 M2	IP3 M2 12030 Fi	headfixed	0.259418744353644
IP3	IP3 M2	IP3 M2 12030 Fi	headfixed	0.28088178325378
IP3	IP3 M2	IP3 M2 12030 Fi	headfixed	0.233513603476817
IP3	IP3 M2	IP3 M2 12030 Fi	headfixed	0.200995203199065
IP3	IP3 M2	IP3 M2 12030 Fi	headfixed	0.237465771715444
IP3	IP3 M2	IP3 M2 12030 Fi	headfixed	0.248752608263329
IP3	IP3 M2	IP3 M2 12030 Fi	headfixed	0.27621357490896
IP3	IP3 M2	IP3 M2 12030 Fi	headfixed	0.268277691693785
IP3	IP3 M2	IP3 M2 12030 Fi	headfixed	0.281003517618191
IP3	IP3 M2	IP3 M2 12030 Fi	headfixed	0.280877559423611
IP3	IP3 M2	IP3 M2 12030 Fi	headfixed	0.23421738352494
IP3	IP3 M2	IP3 M2 12030 Fi	headfixed	0.269619455025075
IP3	IP3 M2	IP3 M2 12030 Fi	headfixed	0.23230317298714
IP3	IP3 M2	IP3 M2 12030 Fi	headfixed	0.244229146291445
IP3	IP3 M2	IP3 M2 12030 Fi	headfixed	0.262073650573106
IP3	IP3 M2	IP3 M2 12030 Fi	headfixed	0.249173143335144
IP3	IP3 M2	IP3 M2 12030 Fi	headfixed	0.274083853540946
IP3	IP3 M2	IP3 M2 12030 Fi	headfixed	0.294769599033129
IP3	IP3 M2	IP3 M2 12030 Fi	headfixed	0.227343176672257
IP3	IP3 M2	IP3 M2 12030 Fi	headfixed	0.270427889201087
IP3	IP3 M2	IP3 M2 12030 Fi	headfixed	0.23988343921383
IP3	IP3 M2	IP3 M2 12030 Fi	headfixed	0.283288660224706
IP3	IP3 M2	IP3 M2 12030 Fi	headfixed	0.258951087900499
IP3	IP3 M2	IP3 M2 12030 Fi	headfixed	0.287054374271014
IP3	IP3 M2	IP3 M2 12030 Fi	headfixed	0.296194637448379
IP3	IP3 M2	IP3 M2 12030 Fi	headfixed	0.266487911392525
IP3	IP3 M2	IP3 M2 12030 Fi	headfixed	0.272473149512742
IP3	IP3 M2	IP3 M2 12030 Fi	headfixed	0.282785595041264
IP3	IP3 M2	IP3 M2 12030 Fi	headfixed	0.295963874898893
IP3	IP3 M2	IP3 M2 12030 Fi	headfixed	0.259789337932837
IP3	IP3 M2	IP3 M2 12030 Fi	headfixed	0.270338924307388
IP3	IP3 M1	IP3 M1 12030 Fr	freely_sleeping	0.368541535302604
IP3	IP3 M1	IP3 M1 12030 Fr	freely_sleeping	0.42787263868008
IP3	IP3 M1	IP3 M1 12030 Fr	freely_sleeping	0.439556388507126
IP3	IP3 M1	IP3 M1 12030 Fr	freely_sleeping	0.319692796436641
IP3	IP3 M1	IP3 M1 12030 Fr	freely_sleeping	0.421547521479436
IP3	IP3 M1	IP3 M1 12030 Fr	freely_sleeping	0.50262179008526
IP3	IP3 M1	IP3 M1 12030 Fr	freely_sleeping	0.393614729228311
IP3	IP3 M1	IP3 M1 12030 Fr	freely_sleeping	0.374203994359837
IP3	IP3 M1	IP3 M1 12030 Fr	freely_sleeping	0.330765588813694
IP3	IP3 M1	IP3 M1 12030 Fr	freely_sleeping	0.283873972957169
IP3	IP3 M1	IP3 M1 12030 Fr	freely_sleeping	0.381269107182156
IP3	IP3 M1	IP3 M1 12030 Fr	freely_sleeping	0.446307475912639
IP3	IP3 M1	IP3 M1 12030 Fr	freely_sleeping	0.325796099954912
IP3	IP3 M1	IP3 M1 12030 Fr	freely_sleeping	0.266564850940826
IP3	IP3 M1	IP3 M1 12030 Fr	freely_sleeping	0.320942929061574
IP3	IP3 M1	IP3 M1 12030 Fr	freely_sleeping	0.333863019145809
IP3	IP3 M1	IP3 M1 12030 Fr	freely_sleeping	0.349791926280692
IP3	IP3 M1	IP3 M1 12030 Fr	freely_sleeping	0.328187471884016
IP3	IP3 M1	IP3 M1 12030 Fr	freely_sleeping	0.284535469063741
IP3	IP3 M1	IP3 M1 12030 Fr	freely_sleeping	0.300891658674156
IP3	IP3 M1	IP3 M1 12030 Fr	freely_sleeping	0.512101708438855
IP3	IP3 M1	IP3 M1 12030 Fr	freely_sleeping	0.30592454955232
IP3	IP3 M1	IP3 M1 12030 Fr	freely_sleeping	0.265279823301172
IP3	IP3 M1	IP3 M1 12030 Fr	freely_sleeping	0.334864155806032
IP3	IP3 M1	IP3 M1 12030 Fr	freely_sleeping	0.268491320663694
IP3	IP3 M1	IP3 M1 12030 Fr	freely_sleeping	0.3494841070824
IP3	IP3 M1	IP3 M1 12030 Fr	freely_sleeping	0.393576974216436
IP3	IP3 M1	IP3 M1 12030 Fr	freely_sleeping	0.310812324622172
IP3	IP3 M1	IP3 M1 12030 Fr	freely_sleeping	0.298879417715312
IP3	IP3 M1	IP3 M1 12030 Fr	freely_sleeping	0.313137738602676
IP3	IP3 M1	IP3 M1 12030 Fr	freely_sleeping	0.251323648176445
IP3	IP3 M1	IP3 M1 12030 Fr	freely_sleeping	0.37730698946873
IP3	IP3 M1	IP3 M1 12030 Fr	freely_sleeping	0.373404184810489
IP3	IP3 M1	IP3 M1 12030 Fr	freely_sleeping	0.319704639428491
IP3	IP3 M1	IP3 M1 12030 Fr	freely_sleeping	0.299276807216396
IP3	IP3 M1	IP3 M1 12030 Fr	freely_sleeping	0.270182659616549
IP3	IP3 M1	IP3 M1 12030 Fr	freely_sleeping	0.403879887771333
IP3	IP3 M1	IP3 M1 12030 Fr	freely_sleeping	0.317509014383016
IP3	IP3 M1	IP3 M1 12030 Fr	freely_sleeping	0.371591591098797
IP3	IP3 M1	IP3 M1 12030 Fr	freely_sleeping	0.375264206848412
IP3	IP3 M1	IP3 M1 12030 Fr	freely_sleeping	0.385972508446062
IP3	IP3 M1	IP3 M1 12030 Fr	freely_sleeping	0.562709704721855
IP3	IP3 M1	IP3 M1 12030 Fr	freely_sleeping	0.461881223375571
IP3	IP3 M1	IP3 M1 12030 Fr	freely_sleeping	0.362471884344428
IP3	IP3 M1	IP3 M1 12030 Fr	freely_sleeping	0.306872530537669
IP3	IP3 M1	IP3 M1 12030 Fr	freely_sleeping	0.378309063238472
IP3	IP3 M1	IP3 M1 12030 Fr	freely_sleeping	0.440872264143288
IP3	IP3 M1	IP3 M1 12030 Fr	freely_sleeping	0.458194786862768
IP3	IP3 M1	IP3 M1 12030 Fr	freely_sleeping	0.336006082811471
IP3	IP3 M1	IP3 M1 12030 Fr	freely_sleeping	0.403460552563742
IP3	IP3 M1	IP3 M1 12030 Fr	freely_sleeping	0.345266065354945
IP3	IP3 M1	IP3 M1 12030 Fr	freely_sleeping	0.339249814043469
IP3	IP3 M1	IP3 M1 12030 Fr	freely_sleeping	0.363610566369661
IP3	IP3 M1	IP3 M1 12030 Fr	freely_sleeping	0.292186085569953
IP3	IP3 M1	IP3 M1 12030 Fr	freely_sleeping	0.330014355547487
IP3	IP3 M1	IP3 M1 12030 Fr	freely_sleeping	0.356650909103178
IP3	IP3 M1	IP3 M1 12030 Fr	freely_sleeping	0.452493452052109
IP3	IP3 M1	IP3 M1 12030 Fr	freely_sleeping	0.396000808178446
IP3	IP3 M1	IP3 M1 12030 Fr	freely_sleeping	0.430516255411716
IP3	IP3 M1	IP3 M1 12030 Fr	freely_sleeping	0.399518714078537
IP3	IP3 M1	IP3 M1 12030 Fr	freely_sleeping	0.449438570747716
IP3	IP3 M1	IP3 M1 12030 Fr	freely_sleeping	0.375016758281512
IP3	IP3 M1	IP3 M1 12030 Fr	freely_sleeping	0.330733590300521
IP3	IP3 M1	IP3 M1 12030 Fr	freely_sleeping	0.381159671381546
IP3	IP3 M1	IP3 M1 12030 Fr	freely_sleeping	0.339239960952609
IP3	IP3 M1	IP3 M1 12030 Fr	freely_sleeping	0.403980656979071
IP3	IP3 M1	IP3 M1 12030 Fr	freely_sleeping	0.440616942635748
IP3	IP3 M1	IP3 M1 12030 Fr	freely_sleeping	0.40726404621722
IP3	IP3 M1	IP3 M1 12030 Fr	freely_sleeping	0.381514039465758
IP3	IP3 M1	IP3 M1 12030 Fr	freely_sleeping	0.442286841437646
IP3	IP3 M1	IP3 M1 12030 Fr	freely_sleeping	0.398247212474512
IP3	IP3 M1	IP3 M1 12030 Fr	freely_sleeping	0.417792497719352
IP3	IP3 M1	IP3 M1 12030 Fr	freely_sleeping	0.404044166375056
IP3	IP3 M1	IP3 M1 12030 Fr	freely_sleeping	0.467842300141419
IP3	IP3 M1	IP3 M1 12030 Fr	freely_sleeping	0.438079466733157
IP3	IP3 M1	IP3 M1 12030 Fr	freely_sleeping	0.417527796049332
IP3	IP3 M1	IP3 M1 12030 Fr	freely_sleeping	0.38033796296717
IP3	IP3 M1	IP3 M1 12030 Fr	freely_sleeping	0.369137356993351
IP3	IP3 M1	IP3 M1 12030 Fr	freely_sleeping	0.335853918996511
IP3	IP3 M1	IP3 M1 12030 Fr	freely_sleeping	0.348765543600516
IP3	IP3 M1	IP3 M1 12030 Fr	freely_sleeping	0.355601989587252
IP3	IP3 M1	IP3 M1 12030 Fr	freely_sleeping	0.425099989809268
IP3	IP3 M1	IP3 M1 12030 Fr	freely_sleeping	0.325557578073964
IP3	IP3 M1	IP3 M1 12030 Fr	freely_sleeping	0.365900536203039
IP3	IP3 M1	IP3 M1 12030 Fr	freely_sleeping	0.391305189683355
IP3	IP3 M1	IP3 M1 12030 Fr	freely_sleeping	0.298652748997164
IP3	IP3 M1	IP3 M1 12030 Fr	freely_sleeping	0.321216894233079
IP3	IP3 M1	IP3 M1 12030 Fr	freely_sleeping	0.378398394804221
IP3	IP3 M1	IP3 M1 12030 Fr	freely_sleeping	0.41103876956832
IP3	IP3 M4	IP3 M4 12040 Fr	freely_sleeping	0.613168473202504
IP3	IP3 M4	IP3 M4 12040 Fr	freely_sleeping	0.792751811720213
IP3	IP3 M4	IP3 M4 12040 Fr	freely_sleeping	0.665532823929564
IP3	IP3 M4	IP3 M4 12040 Fr	freely_sleeping	0.514234981099536
IP3	IP3 M4	IP3 M4 12040 Fr	freely_sleeping	0.539871191730722
IP3	IP3 M4	IP3 M4 12040 Fr	freely_sleeping	0.347359096681085
IP3	IP3 M4	IP3 M4 12040 Fr	freely_sleeping	0.683064371261684
IP3	IP3 M4	IP3 M4 12040 Fr	freely_sleeping	0.773569996917474
IP3	IP3 M4	IP3 M4 12040 Fr	freely_sleeping	0.465038601185336
IP3	IP3 M4	IP3 M4 12040 Fr	freely_sleeping	0.860327685080085
IP3	IP3 M4	IP3 M4 12040 Fr	freely_sleeping	0.764240114266525
IP3	IP3 M4	IP3 M4 12040 Fr	freely_sleeping	0.706494275755388
IP3	IP3 M4	IP3 M4 12040 Fr	freely_sleeping	0.456994654202697
IP3	IP3 M4	IP3 M4 12040 Fr	freely_sleeping	0.974368608852524
IP3	IP3 M4	IP3 M4 12040 Fr	freely_sleeping	0.653994010734003
IP3	IP3 M4	IP3 M4 12040 Fr	freely_sleeping	0.647354697455382
IP3	IP3 M4	IP3 M4 12040 Fr	freely_sleeping	0.683466320220476
IP3	IP3 M4	IP3 M4 12040 Fr	freely_sleeping	0.789909937123729
IP3	IP3 M4	IP3 M4 12040 Fr	freely_sleeping	0.78594053337984
IP3	IP3 M4	IP3 M4 12040 Fr	freely_sleeping	0.602923314474092
IP3	IP3 M4	IP3 M4 12040 Fr	freely_sleeping	0.593637241674057
IP3	IP3 M4	IP3 M4 12040 Fr	freely_sleeping	0.451185434396503
IP3	IP3 M4	IP3 M4 12040 Fr	freely_sleeping	0.798010229950638
IP3	IP3 M4	IP3 M4 12040 Fr	freely_sleeping	0.74653439688797
IP3	IP3 M4	IP3 M4 12040 Fr	freely_sleeping	0.811050820808942
IP3	IP3 M4	IP3 M4 12040 Fr	freely_sleeping	0.76230525222729
IP3	IP3 M4	IP3 M4 12040 Fr	freely_sleeping	0.678794373912943
IP3	IP3 M4	IP3 M4 12040 Fr	freely_sleeping	0.684021001300603
IP3	IP3 M4	IP3 M4 12040 Fr	freely_sleeping	0.667539889170018
IP3	IP3 M4	IP3 M4 12040 Fr	freely_sleeping	0.628280362777683
IP3	IP3 M4	IP3 M4 12040 Fr	freely_sleeping	0.439904557855224
IP3	IP3 M4	IP3 M4 12040 Fr	freely_sleeping	0.655766380016813
IP3	IP3 M4	IP3 M4 12040 Fr	freely_sleeping	0.704613251699554
IP3	IP3 M4	IP3 M4 12040 Fr	freely_sleeping	0.648156464608444
IP3	IP3 M4	IP3 M4 12040 Fr	freely_sleeping	0.685622714874081
IP3	IP3 M4	IP3 M4 12040 Fr	freely_sleeping	0.759901159511765
IP3	IP3 M4	IP3 M4 12040 Fr	freely_sleeping	0.606967840766193
IP3	IP3 M4	IP3 M4 12040 Fr	freely_sleeping	0.613413998581852
IP3	IP3 M4	IP3 M4 12040 Fr	freely_sleeping	0.483320383638773
IP3	IP3 M4	IP3 M4 12040 Fr	freely_sleeping	0.415122284878051
IP3	IP3 M4	IP3 M4 12040 Fr	freely_sleeping	0.725413692961012
IP3	IP3 M4	IP3 M4 12040 Fr	freely_sleeping	0.746426044696651
IP3	IP3 M4	IP3 M4 12040 Fr	freely_sleeping	0.72762559620056
IP3	IP3 M4	IP3 M4 12040 Fr	freely_sleeping	0.660161421571336
IP3	IP3 M4	IP3 M4 12040 Fr	freely_sleeping	0.43906990035523
IP3	IP3 M4	IP3 M4 12040 Fr	freely_sleeping	0.798155872688773
IP3	IP3 M4	IP3 M4 12040 Fr	freely_sleeping	0.743451869097449
IP3	IP3 M4	IP3 M4 12040 Fr	freely_sleeping	0.480374229461442
IP3	IP3 M4	IP3 M4 12040 Fr	freely_sleeping	0.585455967951191
IP3	IP3 M4	IP3 M4 12040 Fr	freely_sleeping	0.713150306207953
IP3	IP3 M4	IP3 M4 12040 Fr	freely_sleeping	0.554963320739258
IP3	IP3 M4	IP3 M4 12040 Fr	freely_sleeping	0.562033524743362
IP3	IP3 M4	IP3 M4 12040 Fr	freely_sleeping	0.611081421463198
IP3	IP3 M4	IP3 M4 12040 Fr	freely_sleeping	0.437606524256258
IP3	IP3 M4	IP3 M4 12040 Fr	freely_sleeping	0.519250243967689
IP3	IP3 M4	IP3 M4 12040 Fr	freely_sleeping	0.420928080261965
IP3	IP3 M4	IP3 M4 12040 Fr	freely_sleeping	0.46582921525177
IP3	IP3 M4	IP3 M4 12040 Fr	freely_sleeping	0.400087984229639
IP3	IP3 M4	IP3 M4 12040 Fr	freely_sleeping	0.311776086785518
IP3	IP3 M4	IP3 M4 12040 Fr	freely_sleeping	0.412158288063776
IP3	IP3 M4	IP3 M4 12040 Fr	freely_sleeping	0.633936527806422
IP3	IP3 M4	IP3 M4 12040 Fr	freely_sleeping	0.793764973137733
IP3	IP3 M4	IP3 M4 12040 Fr	freely_sleeping	0.501214972904333
IP3	IP3 M4	IP3 M4 12040 Fr	freely_sleeping	0.592027601680007
IP3	IP3 M4	IP3 M4 12040 Fr	freely_sleeping	0.621038595017539
IP3	IP3 M4	IP3 M4 12040 Fr	freely_sleeping	0.689503444693444
IP3	IP3 M4	IP3 M4 12040 Fr	freely_sleeping	0.634778512777746
IP3	IP3 M4	IP3 M4 12040 Fr	freely_sleeping	0.761759549393737
IP3	IP3 M4	IP3 M4 12040 Fr	freely_sleeping	0.673106230142068
IP3	IP3 M4	IP3 M4 12040 Fr	freely_sleeping	0.527607806557507
IP3	IP3 M4	IP3 M4 12040 Fr	freely_sleeping	0.507141104179026
IP3	IP3 M4	IP3 M4 12040 Fr	freely_sleeping	0.478738012677927
IP3	IP3 M4	IP3 M4 12040 Fr	freely_sleeping	0.54440871917802
IP3	IP3 M4	IP3 M4 12040 Fr	freely_sleeping	0.563666792525438
IP3	IP3 M4	IP3 M4 12040 Fr	freely_sleeping	0.421370225766924
IP3	IP3 M4	IP3 M4 12040 Fr	freely_sleeping	0.73652632606043
IP3	IP3 M4	IP3 M4 12040 Fr	freely_sleeping	0.547644783945476
IP3	IP3 M4	IP3 M4 12040 Fr	freely_sleeping	0.504323318328535
IP3	IP3 M4	IP3 M4 12040 Fr	freely_sleeping	0.66548768487223
IP3	IP3 M4	IP3 M4 12040 Fr	freely_sleeping	0.664284928215314
IP3	IP3 M4	IP3 M4 12040 Fr	freely_sleeping	0.648653687762446
IP3	IP3 M4	IP3 M4 12040 Fr	freely_sleeping	0.536894909269023
IP3	IP3 M4	IP3 M4 12040 Fr	freely_sleeping	0.659269901323712
IP3	IP3 M4	IP3 M4 12040 Fr	freely_sleeping	0.621870578758279
IP3	IP3 M4	IP3 M4 12040 Fr	freely_sleeping	0.536766843649092
IP3	IP3 M4	IP3 M4 12040 Fr	freely_sleeping	0.790187399431893
IP3	IP3 M4	IP3 M4 12040 Fr	freely_sleeping	0.430472845615035
IP3	IP3 M4	IP3 M4 12040 Fr	freely_sleeping	0.584628676130615
IP3	IP3 M4	IP3 M4 12040 Fr	freely_sleeping	0.605333401824417
IP3	IP3 M4	IP3 M4 12040 Fr	freely_sleeping	0.628172317344997
IP3	IP3 M4	IP3 M4 12040 Fr	freely_sleeping	0.556318387184945
IP3	IP3 M4	IP3 M4 12040 Fr	freely_sleeping	0.458212652807187
IP3	IP3 M4	IP3 M4 12040 Fr	freely_sleeping	0.597955514478343
IP3	IP3 M4	IP3 M4 12040 Fr	freely_sleeping	0.592592893095957
IP3	IP3 M4	IP3 M4 12040 Fr	freely_sleeping	0.45471725004255
IP3	IP3 M4	IP3 M4 12040 Fr	freely_sleeping	0.520437743895119
IP3	IP3 M4	IP3 M4 12040 Fr	freely_sleeping	0.471909672546849
IP3	IP3 M4	IP3 M4 12040 Fr	freely_sleeping	0.646780068925803
IP3	IP3 M4	IP3 M4 12040 Fr	freely_sleeping	0.467791599431794
IP3	IP3 M4	IP3 M4 12040 Fr	freely_sleeping	0.444536870690666
IP3	IP3 M4	IP3 M4 12040 Fr	freely_sleeping	0.64498472575246
IP3	IP3 M4	IP3 M4 12040 Fr	freely_sleeping	0.492180048615908
IP3	IP3 M4	IP3 M4 12040 Fr	freely_sleeping	0.525084387335821
IP3	IP3 M4	IP3 M4 12040 Fr	freely_sleeping	0.529959057101166
IP3	IP3 M4	IP3 M4 12040 Fr	freely_sleeping	0.612747659471547
IP3	IP3 M4	IP3 M4 12040 Fr	freely_sleeping	0.665660417624875
IP3	IP3 M4	IP3 M4 12040 Fr	freely_sleeping	0.768207288089742
IP3	IP3 M4	IP3 M4 12040 Fr	freely_sleeping	0.533697245483397
IP3	IP3 M4	IP3 M4 12040 Fr	freely_sleeping	0.555255935609461
IP3	IP3 M4	IP3 M4 12040 Fr	freely_sleeping	0.431279057458412
IP3	IP3 M4	IP3 M4 12040 Fr	freely_sleeping	0.596446256232323
IP3	IP3 M4	IP3 M4 12040 Fr	freely_sleeping	0.396053121721308
IP3	IP3 M4	IP3 M4 12040 Fr	freely_sleeping	0.47546760610409
IP3	IP3 M4	IP3 M4 12040 Fr	freely_sleeping	0.752481512456726
IP3	IP3 M4	IP3 M4 12040 Fr	freely_sleeping	0.740599125131047
IP3	IP3 M4	IP3 M4 12040 Fr	freely_sleeping	0.630197349652232
IP3	IP3 M4	IP3 M4 12040 Fr	freely_sleeping	0.681261157268286
IP3	IP3 M4	IP3 M4 12040 Fr	freely_sleeping	0.533169827778931
IP3	IP3 M4	IP3 M4 12040 Fr	freely_sleeping	0.998990701583886
IP3	IP3 M2	IP3 M2 12060 Fr	freely_sleeping	0.415483945828545
IP3	IP3 M2	IP3 M2 12060 Fr	freely_sleeping	0.458835079666114
IP3	IP3 M2	IP3 M2 12060 Fr	freely_sleeping	0.378583003709667
IP3	IP3 M2	IP3 M2 12060 Fr	freely_sleeping	0.433787064469382
IP3	IP3 M2	IP3 M2 12060 Fr	freely_sleeping	0.440224122999633
IP3	IP3 M2	IP3 M2 12060 Fr	freely_sleeping	0.5531923959943
IP3	IP3 M2	IP3 M2 12060 Fr	freely_sleeping	0.337318099845225
IP3	IP3 M2	IP3 M2 12060 Fr	freely_sleeping	0.379428270989879
IP3	IP3 M2	IP3 M2 12060 Fr	freely_sleeping	0.577188218285822
IP3	IP3 M2	IP3 M2 12060 Fr	freely_sleeping	0.403365800815495
IP3	IP3 M2	IP3 M2 12060 Fr	freely_sleeping	0.454810850121414
IP3	IP3 M2	IP3 M2 12060 Fr	freely_sleeping	0.480026376518815
IP3	IP3 M2	IP3 M2 12060 Fr	freely_sleeping	0.437290350076418
IP3	IP3 M2	IP3 M2 12060 Fr	freely_sleeping	0.541374937575362
IP3	IP3 M2	IP3 M2 12060 Fr	freely_sleeping	0.475657529331542
IP3	IP3 M2	IP3 M2 12060 Fr	freely_sleeping	0.436268601795024
IP3	IP3 M2	IP3 M2 12060 Fr	freely_sleeping	0.507288015843859
IP3	IP3 M2	IP3 M2 12060 Fr	freely_sleeping	0.364794880790147
IP3	IP3 M2	IP3 M2 12060 Fr	freely_sleeping	0.359106955139213
IP3	IP3 M2	IP3 M2 12060 Fr	freely_sleeping	0.40891822060546
IP3	IP3 M2	IP3 M2 12060 Fr	freely_sleeping	0.331507422942173
IP3	IP3 M2	IP3 M2 12060 Fr	freely_sleeping	0.391827693416099
IP3	IP3 M2	IP3 M2 12060 Fr	freely_sleeping	0.432674907897955
IP3	IP3 M2	IP3 M2 12060 Fr	freely_sleeping	0.466645359538004
IP3	IP3 M2	IP3 M2 12060 Fr	freely_sleeping	0.339380014600689
IP3	IP3 M2	IP3 M2 12060 Fr	freely_sleeping	0.403453951004592
IP3	IP3 M2	IP3 M2 12060 Fr	freely_sleeping	0.359965868259756
IP3	IP3 M2	IP3 M2 12060 Fr	freely_sleeping	0.444341778761947
IP3	IP3 M2	IP3 M2 12060 Fr	freely_sleeping	0.493724676129902
IP3	IP3 M2	IP3 M2 12060 Fr	freely_sleeping	0.431707399834728
IP3	IP3 M2	IP3 M2 12060 Fr	freely_sleeping	0.384797594350181
IP3	IP3 M2	IP3 M2 12060 Fr	freely_sleeping	0.338225687726534
IP3	IP3 M2	IP3 M2 12060 Fr	freely_sleeping	0.410699261439817
IP3	IP3 M2	IP3 M2 12060 Fr	freely_sleeping	0.415484018558864
IP3	IP3 M2	IP3 M2 12060 Fr	freely_sleeping	0.427799047261964
IP3	IP3 M2	IP3 M2 12060 Fr	freely_sleeping	0.408567245533834
IP3	IP3 M2	IP3 M2 12060 Fr	freely_sleeping	0.449487651053396
IP3	IP3 M2	IP3 M2 12060 Fr	freely_sleeping	0.277611375930314
IP3	IP3 M2	IP3 M2 12060 Fr	freely_sleeping	0.444114445979177
IP3	IP3 M2	IP3 M2 12060 Fr	freely_sleeping	0.368729800440659
IP3	IP3 M2	IP3 M2 12060 Fr	freely_sleeping	0.474305172356947
IP3	IP3 M2	IP3 M2 12060 Fr	freely_sleeping	0.405249629939032
IP3	IP3 M2	IP3 M2 12060 Fr	freely_sleeping	0.341159701284428
IP3	IP3 M2	IP3 M2 12060 Fr	freely_sleeping	0.474130625484862
IP3	IP3 M2	IP3 M2 12060 Fr	freely_sleeping	0.314177219471781
IP3	IP3 M2	IP3 M2 12060 Fr	freely_sleeping	0.428358201569147
IP3	IP3 M2	IP3 M2 12060 Fr	freely_sleeping	0.43900157168988
IP3	IP3 M2	IP3 M2 12060 Fr	freely_sleeping	0.301350142508614
IP3	IP3 M2	IP3 M2 12060 Fr	freely_sleeping	0.363610716535995
IP3	IP3 M2	IP3 M2 12060 Fr	freely_sleeping	0.348549637361762
IP3	IP3 M2	IP3 M2 12060 Fr	freely_sleeping	0.390830175656488
IP3	IP3 M2	IP3 M2 12060 Fr	freely_sleeping	0.392315652402642
IP3	IP3 M2	IP3 M2 12060 Fr	freely_sleeping	0.416645631917878
IP3	IP3 M2	IP3 M2 12060 Fr	freely_sleeping	0.440672107922818
IP3	IP3 M2	IP3 M2 12060 Fr	freely_sleeping	0.615404947128847
IP3	IP3 M2	IP3 M2 12060 Fr	freely_sleeping	0.334617013178809
IP3	IP3 M2	IP3 M2 12060 Fr	freely_sleeping	0.412737411614996
IP3	IP3 M2	IP3 M2 12060 Fr	freely_sleeping	0.386611089964876
IP3	IP3 M2	IP3 M2 12060 Fr	freely_sleeping	0.374760972033489
IP3	IP3 M2	IP3 M2 12060 Fr	freely_sleeping	0.217648387921583
IP3	IP3 M2	IP3 M2 12060 Fr	freely_sleeping	0.396639398342361
IP3	IP3 M2	IP3 M2 12060 Fr	freely_sleeping	0.366244513397327
IP3	IP3 M2	IP3 M2 12060 Fr	freely_sleeping	0.295790149199537
IP3	IP3 M2	IP3 M2 12060 Fr	freely_sleeping	0.399000958073809
IP3	IP3 M2	IP3 M2 12060 Fr	freely_sleeping	0.376704633166364
IP3	IP3 M2	IP3 M2 12060 Fr	freely_sleeping	0.445383686658981
IP3	IP3 M2	IP3 M2 12060 Fr	freely_sleeping	0.366142021808705
IP3	IP3 M2	IP3 M2 12100 Fr	freely_sleeping	0.334830504300307
IP3	IP3 M2	IP3 M2 12100 Fr	freely_sleeping	0.428755518944271
IP3	IP3 M2	IP3 M2 12100 Fr	freely_sleeping	0.239695125324247
IP3	IP3 M2	IP3 M2 12100 Fr	freely_sleeping	0.3696743876883
IP3	IP3 M2	IP3 M2 12100 Fr	freely_sleeping	0.308370804491473
IP3	IP3 M2	IP3 M2 12100 Fr	freely_sleeping	0.392647994903538
IP3	IP3 M2	IP3 M2 12100 Fr	freely_sleeping	0.427833197145193
IP3	IP3 M2	IP3 M2 12100 Fr	freely_sleeping	0.332394003859143
IP3	IP3 M2	IP3 M2 12100 Fr	freely_sleeping	0.289541511847808
IP3	IP3 M2	IP3 M2 12100 Fr	freely_sleeping	0.264776242762621
IP3	IP3 M2	IP3 M2 12100 Fr	freely_sleeping	0.438528986867616
IP3	IP3 M2	IP3 M2 12100 Fr	freely_sleeping	0.395871663147031
IP3	IP3 M2	IP3 M2 12100 Fr	freely_sleeping	0.389587647544949
IP3	IP3 M2	IP3 M2 12100 Fr	freely_sleeping	0.372832668878242
IP3	IP3 M2	IP3 M2 12100 Fr	freely_sleeping	0.376817236978347
IP3	IP3 M2	IP3 M2 12100 Fr	freely_sleeping	0.243309783235011
IP3	IP3 M2	IP3 M2 12100 Fr	freely_sleeping	0.365380234841366
IP3	IP3 M2	IP3 M2 12100 Fr	freely_sleeping	0.33982415431794
IP3	IP3 M2	IP3 M2 12100 Fr	freely_sleeping	0.486988161761097
IP3	IP3 M2	IP3 M2 12100 Fr	freely_sleeping	0.529301485459987
IP3	IP3 M2	IP3 M2 12100 Fr	freely_sleeping	0.482489347264921
IP3	IP3 M2	IP3 M2 12100 Fr	freely_sleeping	0.530709945528145
IP3	IP3 M2	IP3 M2 12100 Fr	freely_sleeping	0.296125925360514
IP3	IP3 M2	IP3 M2 12100 Fr	freely_sleeping	0.62048926557595
IP3	IP3 M2	IP3 M2 12100 Fr	freely_sleeping	0.382201454436153
IP3	IP3 M2	IP3 M2 12100 Fr	freely_sleeping	0.591366886521724
IP3	IP3 M2	IP3 M2 12100 Fr	freely_sleeping	0.336092766505298
IP3	IP3 M2	IP3 M2 12100 Fr	freely_sleeping	0.445063995675965
IP3	IP3 M2	IP3 M2 12100 Fr	freely_sleeping	0.447855650181788
IP3	IP3 M2	IP3 M2 12100 Fr	freely_sleeping	0.448991088338354
IP3	IP3 M2	IP3 M2 12100 Fr	freely_sleeping	0.396338590289672
IP3	IP3 M2	IP3 M2 12100 Fr	freely_sleeping	0.544360900235252
IP3	IP3 M2	IP3 M2 12100 Fr	freely_sleeping	0.383817440360658
IP3	IP3 M2	IP3 M2 12100 Fr	freely_sleeping	0.46202715634466
IP3	IP3 M2	IP3 M2 12100 Fr	freely_sleeping	0.303443940618648
IP3	IP3 M2	IP3 M2 12100 Fr	freely_sleeping	0.330925853400265
IP3	IP3 M2	IP3 M2 12100 Fr	freely_sleeping	0.393071010254265
IP3	IP3 M2	IP3 M2 12100 Fr	freely_sleeping	0.37933031820268
IP3	IP3 M2	IP3 M2 12100 Fr	freely_sleeping	0.397168179291189
IP3	IP3 M2	IP3 M2 12100 Fr	freely_sleeping	0.38009846651761
IP3	IP3 M2	IP3 M2 12100 Fr	freely_sleeping	0.390035864702391
IP3	IP3 M2	IP3 M2 12100 Fr	freely_sleeping	0.360011395970764
IP3	IP3 M2	IP3 M2 12100 Fr	freely_sleeping	0.361558499598916
IP3	IP3 M2	IP3 M2 12100 Fr	freely_sleeping	0.374218837664995
IP3	IP3 M2	IP3 M2 12100 Fr	freely_sleeping	0.425080892060504
IP3	IP3 M2	IP3 M2 12100 Fr	freely_sleeping	0.381110663718103
IP3	IP3 M2	IP3 M2 12100 Fr	freely_sleeping	0.310367911569014
IP3	IP3 M2	IP3 M2 12100 Fr	freely_sleeping	0.384471249212273
IP3	IP3 M2	IP3 M2 12100 Fr	freely_sleeping	0.319054244923717
IP3	IP3 M2	IP3 M2 12100 Fr	freely_sleeping	0.390254683694903
IP3	IP3 M2	IP3 M2 12100 Fr	freely_sleeping	0.40317193656422
IP3	IP3 M2	IP3 M2 12100 Fr	freely_sleeping	0.31552871310228
IP3	IP3 M2	IP3 M2 12100 Fr	freely_sleeping	0.46819479256377
IP3	IP3 M2	IP3 M2 12100 Fr	freely_sleeping	0.345811752649218
IP3	IP3 M2	IP3 M2 12100 Fr	freely_sleeping	0.280670740177879
IP3	IP3 M2	IP3 M2 12100 Fr	freely_sleeping	0.245183471637175
IP3	IP3 M2	IP3 M2 12100 Fr	freely_sleeping	0.266800275741464
IP3	IP3 M2	IP3 M2 12100 Fr	freely_sleeping	0.438308822869674
IP3	IP3 M2	IP3 M2 12100 Fr	freely_sleeping	0.214598626918777
IP3	IP3 M2	IP3 M2 12100 Fr	freely_sleeping	0.460652097084128
IP3	IP3 M2	IP3 M2 12100 Fr	freely_sleeping	0.479109815688413
IP3	IP3 M2	IP3 M2 12100 Fr	freely_sleeping	0.655896147554272
IP3	IP3 M2	IP3 M2 12100 Fr	freely_sleeping	0.219614312595976
IP3	IP3 M2	IP3 M2 12100 Fr	freely_sleeping	0.475230312863753
IP3	IP3 M2	IP3 M2 12100 Fr	freely_sleeping	0.378490338293985
IP3	IP3 M2	IP3 M2 12100 Fr	freely_sleeping	0.521684718034402
IP3	IP3 M2	IP3 M2 12100 Fr	freely_sleeping	0.417472407598979
IP3	IP3 M2	IP3 M2 12100 Fr	freely_sleeping	0.389868868136886
IP3	IP3 M2	IP3 M2 12100 Fr	freely_sleeping	0.321416808649214
IP3	IP3 M2	IP3 M2 12100 Fr	freely_sleeping	0.390464912555414
IP3	IP3 M2	IP3 M2 12100 Fr	freely_sleeping	0.380447452556468
IP3	IP3 M2	IP3 M2 12100 Fr	freely_sleeping	0.572337372275893
IP3	IP3 M2	IP3 M2 12100 Fr	freely_sleeping	0.445287434952478
IP3	IP3 M2	IP3 M2 12100 Fr	freely_sleeping	0.376995937632667
IP3	IP3 M2	IP3 M2 12100 Fr	freely_sleeping	0.339703679361046
IP3	IP3 M2	IP3 M2 12100 Fr	freely_sleeping	0.355222250901866
IP3	IP3 M2	IP3 M2 12100 Fr	freely_sleeping	0.421530685651088
IP3	IP3 M2	IP3 M2 12100 Fr	freely_sleeping	0.268403564958519
IP3	IP3 M2	IP3 M2 12100 Fr	freely_sleeping	0.441116607810319
IP3	IP3 M2	IP3 M2 12100 Fr	freely_sleeping	0.380486962515525
IP3	IP3 M2	IP3 M2 12100 Fr	freely_sleeping	0.390615442746393
IP3	IP3 M4	IP3 M4 12120 Fr	freely_sleeping	0.331899872399398
IP3	IP3 M4	IP3 M4 12120 Fr	freely_sleeping	0.467694584753496
IP3	IP3 M4	IP3 M4 12120 Fr	freely_sleeping	1.41547803191637
IP3	IP3 M4	IP3 M4 12120 Fr	freely_sleeping	0.61606939553084
IP3	IP3 M4	IP3 M4 12120 Fr	freely_sleeping	0.720910487096716
IP3	IP3 M4	IP3 M4 12120 Fr	freely_sleeping	0.637146342885453
IP3	IP3 M4	IP3 M4 12120 Fr	freely_sleeping	0.691092513706701
IP3	IP3 M4	IP3 M4 12120 Fr	freely_sleeping	0.889743700602509
IP3	IP3 M4	IP3 M4 12120 Fr	freely_sleeping	0.683214891634439
IP3	IP3 M4	IP3 M4 12120 Fr	freely_sleeping	0.813156229861343
IP3	IP3 M4	IP3 M4 12120 Fr	freely_sleeping	0.459409249376973
IP3	IP3 M4	IP3 M4 12120 Fr	freely_sleeping	0.691562512684621
IP3	IP3 M4	IP3 M4 12120 Fr	freely_sleeping	0.461725635521237
IP3	IP3 M4	IP3 M4 12120 Fr	freely_sleeping	0.773314989854764
IP3	IP3 M4	IP3 M4 12120 Fr	freely_sleeping	0.467328940461186
IP3	IP3 M4	IP3 M4 12120 Fr	freely_sleeping	0.748633092549607
IP3	IP3 M4	IP3 M4 12120 Fr	freely_sleeping	0.44861981338165
IP3	IP3 M4	IP3 M4 12120 Fr	freely_sleeping	0.872140733178653
IP3	IP3 M4	IP3 M4 12120 Fr	freely_sleeping	0.813932157691933
IP3	IP3 M4	IP3 M4 12120 Fr	freely_sleeping	0.276114538916666
IP3	IP3 M4	IP3 M4 12120 Fr	freely_sleeping	0.727196289452043
IP3	IP3 M4	IP3 M4 12120 Fr	freely_sleeping	0.933262925075205
IP3	IP3 M4	IP3 M4 12120 Fr	freely_sleeping	0.699644248074066
IP3	IP3 M4	IP3 M4 12120 Fr	freely_sleeping	0.778272279911315
IP3	IP3 M4	IP3 M4 12120 Fr	freely_sleeping	1.00740834714862
IP3	IP3 M4	IP3 M4 12120 Fr	freely_sleeping	0.493528050647359
IP3	IP3 M4	IP3 M4 12120 Fr	freely_sleeping	0.615853741856011
IP3	IP3 M4	IP3 M4 12120 Fr	freely_sleeping	0.550641683192409
IP3	IP3 M4	IP3 M4 12120 Fr	freely_sleeping	0.619375709449014
IP3	IP3 M4	IP3 M4 12120 Fr	freely_sleeping	0.429162959889516
IP3	IP3 M4	IP3 M4 12120 Fr	freely_sleeping	0.475642667486689
IP3	IP3 M4	IP3 M4 12120 Fr	freely_sleeping	0.398938207892532
IP3	IP3 M4	IP3 M4 12120 Fr	freely_sleeping	0.800365399228408
IP3	IP3 M4	IP3 M4 12120 Fr	freely_sleeping	0.746717901059767
IP3	IP3 M4	IP3 M4 12120 Fr	freely_sleeping	0.455759100487336
IP3	IP3 M4	IP3 M4 12120 Fr	freely_sleeping	0.696230455802545
IP3	IP3 M4	IP3 M4 12120 Fr	freely_sleeping	0.511294791826925
IP3	IP3 M4	IP3 M4 12120 Fr	freely_sleeping	0.578696705058235
IP3	IP3 M4	IP3 M4 12120 Fr	freely_sleeping	0.751429477937567
IP3	IP3 M4	IP3 M4 12120 Fr	freely_sleeping	0.806324011106475
IP3	IP3 M4	IP3 M4 12120 Fr	freely_sleeping	0.520464674430553
IP3	IP3 M4	IP3 M4 12120 Fr	freely_sleeping	0.939588418750155
IP3	IP3 M4	IP3 M4 12120 Fr	freely_sleeping	0.543100696235727
IP3	IP3 M4	IP3 M4 12120 Fr	freely_sleeping	0.503061401216575
IP3	IP3 M4	IP3 M4 12120 Fr	freely_sleeping	0.0824503551155653
IP3	IP3 M4	IP3 M4 12120 Fr	freely_sleeping	0.390198016114095
IP3	IP3 M4	IP3 M4 12120 Fr	freely_sleeping	0.493289904105096
IP3	IP3 M4	IP3 M4 12120 Fr	freely_sleeping	0.687684160274015
IP3	IP3 M4	IP3 M4 12120 Fr	freely_sleeping	0.71144460225455
IP3	IP3 M4	IP3 M4 12120 Fr	freely_sleeping	0.599583857125502
IP3	IP3 M4	IP3 M4 12120 Fr	freely_sleeping	0.515852223387254
IP3	IP3 M4	IP3 M4 12120 Fr	freely_sleeping	0.656670034776863
IP3	IP3 M4	IP3 M4 12120 Fr	freely_sleeping	0.902730912039127
IP3	IP3 M4	IP3 M4 12120 Fr	freely_sleeping	0.59873684084582
IP3	IP3 M4	IP3 M4 12120 Fr	freely_sleeping	0.651071548544904
IP3	IP3 M4	IP3 M4 12120 Fr	freely_sleeping	0.551930874519755
IP3	IP3 M4	IP3 M4 12120 Fr	freely_sleeping	0.934262669704392
IP3	IP3 M4	IP3 M4 12120 Fr	freely_sleeping	0.824968993062468
IP3	IP3 M4	IP3 M4 12120 Fr	freely_sleeping	0.616913198470144
IP3	IP3 M4	IP3 M4 12120 Fr	freely_sleeping	0.68232961925056
IP3	IP3 M4	IP3 M4 12120 Fr	freely_sleeping	1.00008809926636
IP3	IP3 M4	IP3 M4 12120 Fr	freely_sleeping	0.730249867954963
IP3	IP3 M4	IP3 M4 12120 Fr	freely_sleeping	0.362891218427408
IP3	IP3 M4	IP3 M4 12120 Fr	freely_sleeping	0.511777447734583
IP3	IP3 M4	IP3 M4 12120 Fr	freely_sleeping	0.361927362185942
IP3	IP3 M4	IP3 M4 12120 Fr	freely_sleeping	0.822123927984483
IP3	IP3 M4	IP3 M4 12120 Fr	freely_sleeping	0.694445191386903
IP3	IP3 M4	IP3 M4 12120 Fr	freely_sleeping	0.235410161186073
IP3	IP3 M4	IP3 M4 12120 Fr	freely_sleeping	0.355012734371292
IP3	IP3 M4	IP3 M4 12120 Fr	freely_sleeping	0.974066977812866
IP3	IP3 M4	IP3 M4 12120 Fr	freely_sleeping	0.777888393951221
IP3	IP3 M4	IP3 M4 12120 Fr	freely_sleeping	0.375971312907526
IP3	IP3 M4	IP3 M4 12120 Fr	freely_sleeping	0.739005412049951
IP3	IP3 M4	IP3 M4 12120 Fr	freely_sleeping	0.560963843735024
IP3	IP3 M4	IP3 M4 12120 Fr	freely_sleeping	0.490154655333549
IP3	IP3 M4	IP3 M4 12120 Fr	freely_sleeping	0.839434990932741
IP3	IP3 M4	IP3 M4 12120 Fr	freely_sleeping	0.701138230284058
IP3	IP3 M4	IP3 M4 12120 Fr	freely_sleeping	0.434650950005567
IP3	IP3 M4	IP3 M4 12120 Fr	freely_sleeping	0.811024539230325
IP3	IP3 M4	IP3 M4 12120 Fr	freely_sleeping	0.660389560111724
IP3	IP3 M4	IP3 M4 12120 Fr	freely_sleeping	0.688550677735832
IP3	IP3 M4	IP3 M4 12120 Fr	freely_sleeping	0.799249377125298
IP3	IP3 M4	IP3 M4 12120 Fr	freely_sleeping	0.233768508485129
IP3	IP3 M4	IP3 M4 12120 Fr	freely_sleeping	0.415867602800047
IP3	IP3 M4	IP3 M4 12120 Fr	freely_sleeping	0.333443222402728
IP3	IP3 M4	IP3 M4 12120 Fr	freely_sleeping	0.508154941581446
IP3	IP3 M4	IP3 M4 12120 Fr	freely_sleeping	0.592981736012302
IP3	IP3 M4	IP3 M4 12120 Fr	freely_sleeping	0.564671386132593
IP3	IP3 M4	IP3 M4 12120 Fr	freely_sleeping	0.38333316616309
IP3	IP3 M4	IP3 M4 12120 Fr	freely_sleeping	0.367388964198577
IP3	IP3 M4	IP3 M4 12120 Fr	freely_sleeping	0.285392320680169
IP3	IP3 M4	IP3 M4 12120 Fr	freely_sleeping	0.650281219534307
IP3	IP3 M4	IP3 M4 12120 Fr	freely_sleeping	0.631383444257025
IP3	IP3 M4	IP3 M4 12120 Fr	freely_sleeping	0.474730792283106
IP3	IP3 M4	IP3 M4 12120 Fr	freely_sleeping	0.602925960538753
IP3	IP3 M4	IP3 M4 12120 Fr	freely_sleeping	0.754778405190299
IP3	IP3 M4	IP3 M4 12120 Fr	freely_sleeping	0.918818858198771
IP3	IP3 M4	IP3 M4 12120 Fr	freely_sleeping	0.52160615557161
IP3	IP3 M4	IP3 M4 12120 Fr	freely_sleeping	0.607242701318296
IP3	IP3 M4	IP3 M4 12120 Fr	freely_sleeping	0.651451307737825
IP3	IP3 M4	IP3 M4 12120 Fr	freely_sleeping	0.438434191179756
IP3	IP3 M4	IP3 M4 12120 Fr	freely_sleeping	0.547529149101023
IP3	IP3 M4	IP3 M4 12120 Fr	freely_sleeping	0.726147041020975
IP3	IP3 M4	IP3 M4 12120 Fr	freely_sleeping	0.417737169915212
IP3	IP3 M4	IP3 M4 12120 Fr	freely_sleeping	0.538831602589549
IP3	IP3 M4	IP3 M4 12120 Fr	freely_sleeping	0.435282958640991
IP3	IP3 M4	IP3 M4 12120 Fr	freely_sleeping	0.660546593110908
IP3	IP3 M4	IP3 M4 12120 Fr	freely_sleeping	0.59671541582853
IP3	IP3 M4	IP3 M4 12120 Fr	freely_sleeping	0.653621722496547
IP3	IP3 M4	IP3 M4 12120 Fr	freely_sleeping	0.63955260507387
IP3	IP3 M4	IP3 M4 12120 Fr	freely_sleeping	0.39048340047803
IP3	IP3 M4	IP3 M4 12120 Fr	freely_sleeping	0.772690416659787
IP3	IP3 M4	IP3 M4 12120 Fr	freely_sleeping	0.545406373715469
IP3	IP3 M4	IP3 M4 12120 Fr	freely_sleeping	0.268322891913105
IP3	IP3 M4	IP3 M4 12120 Fr	freely_sleeping	1.28827487024912
IP3	IP3 M4	IP3 M4 12120 Fr	freely_sleeping	0.51600308313834
IP3	IP3 M4	IP3 M4 12120 Fr	freely_sleeping	0.460907282394984
IP3	IP3 M4	IP3 M4 12120 Fr	freely_sleeping	0.750904670602338
IP3	IP3 M4	IP3 M4 12120 Fr	freely_sleeping	0.532500201749173
IP3	IP3 M4	IP3 M4 12120 Fr	freely_sleeping	0.545503889269197
IP3	IP3 M4	IP3 M4 12120 Fr	freely_sleeping	0.501287645566899
IP3	IP3 M4	IP3 M4 12120 Fr	freely_sleeping	0.489292075148365
IP3	IP3 M4	IP3 M4 12120 Fr	freely_sleeping	0.662960317147108
IP3	IP3 M4	IP3 M4 12120 Fr	freely_sleeping	0.258923666673717
IP3	IP3 M4	IP3 M4 12120 Fr	freely_sleeping	0.256889857676974
IP3	IP3 M4	IP3 M4 12120 Fr	freely_sleeping	0.754105182692737
IP3	IP3 M4	IP3 M4 12120 Fr	freely_sleeping	0.539414260486825
IP3	IP3 M4	IP3 M4 12150 Fr	freely_sleeping	0.426347704441286
IP3	IP3 M4	IP3 M4 12150 Fr	freely_sleeping	0.601323787115604
IP3	IP3 M4	IP3 M4 12150 Fr	freely_sleeping	0.414185656975065
IP3	IP3 M4	IP3 M4 12150 Fr	freely_sleeping	0.644623960635475
IP3	IP3 M4	IP3 M4 12150 Fr	freely_sleeping	0.939464595720953
IP3	IP3 M4	IP3 M4 12150 Fr	freely_sleeping	0.650969459105654
IP3	IP3 M4	IP3 M4 12150 Fr	freely_sleeping	0.315194931865136
IP3	IP3 M4	IP3 M4 12150 Fr	freely_sleeping	0.631174831284763
IP3	IP3 M4	IP3 M4 12150 Fr	freely_sleeping	0.666548237797762
IP3	IP3 M4	IP3 M4 12150 Fr	freely_sleeping	0.667955847647095
IP3	IP3 M4	IP3 M4 12150 Fr	freely_sleeping	0.654274456387121
IP3	IP3 M4	IP3 M4 12150 Fr	freely_sleeping	0.80687695005993
IP3	IP3 M4	IP3 M4 12150 Fr	freely_sleeping	0.546487173348539
IP3	IP3 M4	IP3 M4 12150 Fr	freely_sleeping	0.560497743990758
IP3	IP3 M4	IP3 M4 12150 Fr	freely_sleeping	0.410167902015018
IP3	IP3 M4	IP3 M4 12150 Fr	freely_sleeping	0.723396543221079
IP3	IP3 M4	IP3 M4 12150 Fr	freely_sleeping	0.657777339308081
IP3	IP3 M4	IP3 M4 12150 Fr	freely_sleeping	0.828534139927935
IP3	IP3 M4	IP3 M4 12150 Fr	freely_sleeping	0.416134128670899
IP3	IP3 M4	IP3 M4 12150 Fr	freely_sleeping	0.411023084644681
IP3	IP3 M4	IP3 M4 12150 Fr	freely_sleeping	0.520878917113866
IP3	IP3 M4	IP3 M4 12150 Fr	freely_sleeping	0.710955099121328
IP3	IP3 M4	IP3 M4 12150 Fr	freely_sleeping	0.732441359732609
IP3	IP3 M4	IP3 M4 12150 Fr	freely_sleeping	0.70678752923813
IP3	IP3 M4	IP3 M4 12150 Fr	freely_sleeping	0.41732545666263
IP3	IP3 M4	IP3 M4 12150 Fr	freely_sleeping	0.830201611913998
IP3	IP3 M4	IP3 M4 12150 Fr	freely_sleeping	0.71262548766824
IP3	IP3 M4	IP3 M4 12150 Fr	freely_sleeping	0.387132818931253
IP3	IP3 M4	IP3 M4 12150 Fr	freely_sleeping	0.598931283762277
IP3	IP3 M4	IP3 M4 12150 Fr	freely_sleeping	0.61786351553144
IP3	IP3 M4	IP3 M4 12150 Fr	freely_sleeping	0.737117874753579
IP3	IP3 M4	IP3 M4 12150 Fr	freely_sleeping	0.529685378836146
IP3	IP3 M4	IP3 M4 12150 Fr	freely_sleeping	0.781167226477587
IP3	IP3 M4	IP3 M4 12150 Fr	freely_sleeping	0.52592571922788
IP3	IP3 M4	IP3 M4 12150 Fr	freely_sleeping	0.283867483551371
IP3	IP3 M4	IP3 M4 12150 Fr	freely_sleeping	1.18163327429017
IP3	IP3 M4	IP3 M4 12150 Fr	freely_sleeping	0.763181873163178
IP3	IP3 M4	IP3 M4 12150 Fr	freely_sleeping	0.647400878375173
IP3	IP3 M4	IP3 M4 12150 Fr	freely_sleeping	0.617074904355074
IP3	IP3 M4	IP3 M4 12150 Fr	freely_sleeping	0.422998436311379
IP3	IP3 M4	IP3 M4 12150 Fr	freely_sleeping	0.623698105946687
IP3	IP3 M4	IP3 M4 12150 Fr	freely_sleeping	0.541509753133186
IP3	IP3 M4	IP3 M4 12150 Fr	freely_sleeping	0.664920000510252
IP3	IP3 M4	IP3 M4 12150 Fr	freely_sleeping	0.271611771262757
IP3	IP3 M4	IP3 M4 12150 Fr	freely_sleeping	0.582656754479825
IP3	IP3 M4	IP3 M4 12150 Fr	freely_sleeping	0.791952839338605
IP3	IP3 M4	IP3 M4 12150 Fr	freely_sleeping	0.6796803875633
IP3	IP3 M4	IP3 M4 12150 Fr	freely_sleeping	0.747467916139672
IP3	IP3 M4	IP3 M4 12150 Fr	freely_sleeping	0.703002430476494
IP3	IP3 M4	IP3 M4 12150 Fr	freely_sleeping	0.667565944462593
IP3	IP3 M4	IP3 M4 12150 Fr	freely_sleeping	0.706292865627415
IP3	IP3 M4	IP3 M4 12150 Fr	freely_sleeping	0.626973770119872
IP3	IP3 M4	IP3 M4 12150 Fr	freely_sleeping	0.503757305728029
IP3	IP3 M4	IP3 M4 12150 Fr	freely_sleeping	0.510623918678234
IP3	IP3 M4	IP3 M4 12150 Fr	freely_sleeping	0.755295351445877
IP3	IP3 M4	IP3 M4 12150 Fr	freely_sleeping	0.44255176709343
IP3	IP3 M4	IP3 M4 12150 Fr	freely_sleeping	0.5381700452159
IP3	IP3 M4	IP3 M4 12150 Fr	freely_sleeping	0.605872500921962
IP3	IP3 M4	IP3 M4 12150 Fr	freely_sleeping	0.461126819880661
IP3	IP3 M4	IP3 M4 12150 Fr	freely_sleeping	1.00457940417368
IP3	IP3 M4	IP3 M4 12150 Fr	freely_sleeping	0.813220432847387
IP3	IP3 M4	IP3 M4 12150 Fr	freely_sleeping	0.510380756821768
IP3	IP3 M4	IP3 M4 12150 Fr	freely_sleeping	0.70187770658047
IP3	IP3 M4	IP3 M4 12150 Fr	freely_sleeping	0.655437539728575
IP3	IP3 M4	IP3 M4 12150 Fr	freely_sleeping	0.226525272804577
IP3	IP3 M4	IP3 M4 12150 Fr	freely_sleeping	0.712811210661507
IP3	IP3 M4	IP3 M4 12150 Fr	freely_sleeping	0.64942872856211
IP3	IP3 M4	IP3 M4 12150 Fr	freely_sleeping	0.587906709830352
IP3	IP3 M4	IP3 M4 12150 Fr	freely_sleeping	0.736000911694073
IP3	IP3 M4	IP3 M4 12150 Fr	freely_sleeping	0.663304287817695
IP3	IP3 M4	IP3 M4 12150 Fr	freely_sleeping	0.642506854630701
IP3	IP3 M4	IP3 M4 12150 Fr	freely_sleeping	0.569802016080909
IP3	IP3 M4	IP3 M4 12150 Fr	freely_sleeping	0.584231785418926
IP3	IP3 M4	IP3 M4 12150 Fr	freely_sleeping	0.718884526974567
IP3	IP3 M4	IP3 M4 12150 Fr	freely_sleeping	0.431130201122463
IP3	IP3 M4	IP3 M4 12150 Fr	freely_sleeping	0.644355306874157
IP3	IP3 M4	IP3 M4 12150 Fr	freely_sleeping	0.44833271968804
IP3	IP3 M4	IP3 M4 12150 Fr	freely_sleeping	0.740200764504803
IP3	IP3 M4	IP3 M4 12150 Fr	freely_sleeping	0.707849600286125
IP3	IP3 M4	IP3 M4 12150 Fr	freely_sleeping	1.01377711954169
IP3	IP3 M4	IP3 M4 12150 Fr	freely_sleeping	0.651021531425451
IP3	IP3 M4	IP3 M4 12150 Fr	freely_sleeping	0.823598695889824
IP3	IP3 M4	IP3 M4 12150 Fr	freely_sleeping	0.767677405737183
IP3	IP3 M4	IP3 M4 12150 Fr	freely_sleeping	0.526440003755565
IP3	IP3 M4	IP3 M4 12150 Fr	freely_sleeping	0.351081737880979
IP3	IP3 M4	IP3 M4 12150 Fr	freely_sleeping	0.34288066965413
IP3	IP3 M4	IP3 M4 12150 Fr	freely_sleeping	0.407568555423162
IP3	IP3 M4	IP3 M4 12150 Fr	freely_sleeping	0.704308975175818
IP3	IP3 M4	IP3 M4 12150 Fr	freely_sleeping	0.5731265412336
IP3	IP3 M4	IP3 M4 12150 Fr	freely_sleeping	0.540241707621776
IP3	IP3 M4	IP3 M4 12150 Fr	freely_sleeping	0.737613174361105
IP3	IP3 M4	IP3 M4 12150 Fr	freely_sleeping	0.754602217527119
IP3	IP3 M4	IP3 M4 12150 Fr	freely_sleeping	0.713333713291223
IP3	IP3 M4	IP3 M4 12150 Fr	freely_sleeping	0.848208049069364
IP3	IP3 M4	IP3 M4 12150 Fr	freely_sleeping	0.712887484724593
IP3	IP3 M4	IP3 M4 12150 Fr	freely_sleeping	0.602117780347733
IP3	IP3 M4	IP3 M4 12150 Fr	freely_sleeping	0.58608795673302
IP3	IP3 M4	IP3 M4 12150 Fr	freely_sleeping	0.554500579297654
IP3	IP3 M4	IP3 M4 12150 Fr	freely_sleeping	0.50357642028191
IP3	IP3 M4	IP3 M4 12150 Fr	freely_sleeping	0.89436344513666
IP3	IP3 M4	IP3 M4 12150 Fr	freely_sleeping	0.569084169711592
IP3	IP3 M4	IP3 M4 12150 Fr	freely_sleeping	0.363597751357656
IP3	IP3 M4	IP3 M4 12150 Fr	freely_sleeping	0.47798680355283
IP3	IP3 M4	IP3 M4 12150 Fr	freely_sleeping	0.493617284628134
IP3	IP3 M4	IP3 M4 12150 Fr	freely_sleeping	0.841346241684937
IP3	IP3 M4	IP3 M4 12150 Fr	freely_sleeping	0.581619655847242
IP3	IP3 M4	IP3 M4 12150 Fr	freely_sleeping	0.715556520173408
IP3	IP3 M4	IP3 M4 12150 Fr	freely_sleeping	0.571782768693843
IP3	IP3 M4	IP3 M4 12150 Fr	freely_sleeping	0.472298278927988
IP3	IP3 M4	IP3 M4 12150 Fr	freely_sleeping	0.606520320566841
IP3	IP3 M4	IP3 M4 12150 Fr	freely_sleeping	0.203239790588565
IP3	IP3 M4	IP3 M4 12150 Fr	freely_sleeping	0.615334808048531
IP3	IP3 M4	IP3 M4 12150 Fr	freely_sleeping	0.550262754671702
IP3	IP3 M4	IP3 M4 12150 Fr	freely_sleeping	0.75211472157303
IP3	IP3 M4	IP3 M4 12150 Fr	freely_sleeping	0.696849923545073
IP3	IP3 M4	IP3 M4 12150 Fr	freely_sleeping	0.65871461593342
IP3	IP3 M4	IP3 M4 12150 Fr	freely_sleeping	0.630641759735954
IP3	IP3 M4	IP3 M4 12150 Fr	freely_sleeping	0.79293441951154
IP3	IP3 M4	IP3 M4 12150 Fr	freely_sleeping	0.554341625032201
IP3	IP3 M4	IP3 M4 12150 Fr	freely_sleeping	0.63691101493895
IP3	IP3 M4	IP3 M4 12150 Fr	freely_sleeping	0.719434183758059
IP3	IP3 M4	IP3 M4 12150 Fr	freely_sleeping	0.566094294768801
IP3	IP3 M4	IP3 M4 12150 Fr	freely_sleeping	0.551180783753261
IP3	IP3 M4	IP3 M4 12150 Fr	freely_sleeping	0.530909289762708
IP3	IP3 M4	IP3 M4 12150 Fr	freely_sleeping	0.564920750626108
IP3	IP3 M4	IP3 M4 12150 Fr	freely_sleeping	0.560899780346813
IP3	IP3 M4	IP3 M4 12150 Fr	freely_sleeping	0.510858036276928
IP3	IP3 M4	IP3 M4 12150 Fr	freely_sleeping	0.537657411867599
IP3	IP3 M1	IP3 M1 12161 Fr	freely_sleeping	0.551464528348931
IP3	IP3 M1	IP3 M1 12161 Fr	freely_sleeping	0.388619131948296
IP3	IP3 M1	IP3 M1 12161 Fr	freely_sleeping	0.359500739586241
IP3	IP3 M1	IP3 M1 12161 Fr	freely_sleeping	0.563271841281847
IP3	IP3 M1	IP3 M1 12161 Fr	freely_sleeping	0.437908598013762
IP3	IP3 M1	IP3 M1 12161 Fr	freely_sleeping	0.490622909978877
IP3	IP3 M1	IP3 M1 12161 Fr	freely_sleeping	0.594746608728661
IP3	IP3 M1	IP3 M1 12161 Fr	freely_sleeping	0.397677157906908
IP3	IP3 M1	IP3 M1 12161 Fr	freely_sleeping	0.393147790796806
IP3	IP3 M1	IP3 M1 12161 Fr	freely_sleeping	0.560735197086021
IP3	IP3 M1	IP3 M1 12161 Fr	freely_sleeping	0.390937869800302
IP3	IP3 M1	IP3 M1 12161 Fr	freely_sleeping	0.540266954961596
IP3	IP3 M1	IP3 M1 12161 Fr	freely_sleeping	0.322103847857464
IP3	IP3 M1	IP3 M1 12161 Fr	freely_sleeping	0.360554052185712
IP3	IP3 M1	IP3 M1 12161 Fr	freely_sleeping	0.482820313070724
IP3	IP3 M1	IP3 M1 12161 Fr	freely_sleeping	0.464216574069249
IP3	IP3 M1	IP3 M1 12161 Fr	freely_sleeping	0.391464638886891
IP3	IP3 M1	IP3 M1 12161 Fr	freely_sleeping	0.42712191134862
IP3	IP3 M1	IP3 M1 12161 Fr	freely_sleeping	0.413314629508174
IP3	IP3 M1	IP3 M1 12161 Fr	freely_sleeping	0.440299502565792
IP3	IP3 M1	IP3 M1 12161 Fr	freely_sleeping	0.424639201144915
IP3	IP3 M1	IP3 M1 12161 Fr	freely_sleeping	0.405967452503629
IP3	IP3 M1	IP3 M1 12161 Fr	freely_sleeping	0.523302528732847
IP3	IP3 M1	IP3 M1 12161 Fr	freely_sleeping	0.651070218847548
IP3	IP3 M1	IP3 M1 12161 Fr	freely_sleeping	0.489630370403827
IP3	IP3 M1	IP3 M1 12161 Fr	freely_sleeping	0.442622636801886
IP3	IP3 M1	IP3 M1 12161 Fr	freely_sleeping	0.440113871393074
IP3	IP3 M1	IP3 M1 12161 Fr	freely_sleeping	0.510906165647215
IP3	IP3 M1	IP3 M1 12161 Fr	freely_sleeping	0.533900528007358
IP3	IP3 M1	IP3 M1 12161 Fr	freely_sleeping	0.372672480946348
IP3	IP3 M1	IP3 M1 12161 Fr	freely_sleeping	0.760960749341156
IP3	IP3 M1	IP3 M1 12161 Fr	freely_sleeping	0.718801053456976
IP3	IP3 M1	IP3 M1 12161 Fr	freely_sleeping	0.399673382392314
IP3	IP3 M1	IP3 M1 12161 Fr	freely_sleeping	0.642993219959289
IP3	IP3 M1	IP3 M1 12161 Fr	freely_sleeping	0.375320707019242
IP3	IP3 M1	IP3 M1 12161 Fr	freely_sleeping	0.476313005951255
IP3	IP3 M1	IP3 M1 12161 Fr	freely_sleeping	0.428605938288133
