# Supplementary material for: Astrocytic Ca2+ signaling is reduced during sleep and is involved in the regulation of slow wave sleep
Source: Nat Commun. 2020 Jul 6;11:3240. doi: 10.1038/s41467-020-17062-2 (PMC7338360; doi:10.1038/s41467-020-17062-2)
Supplement: Supplementary file 9 — Source Data [file 41467_2020_17062_MOESM9_ESM.zip › Source Data/data sup fig 10e-h.xlsx]

## Sheet: Sheet1
Genotype	Mouse	Trial	State	RoiGroup	mean_amplitude	mean_width
wt_dual	wt_dual_TR16	20180115_TR16_trial_007	locomotion	Gp	0.9892902	7.51124744376279
wt_dual	wt_dual_TR16	20180115_TR16_trial_007	locomotion	AS	1.675966	8.675
wt_dual	wt_dual_TR16	20180115_TR16_trial_007	locomotion	NS	0.3999607	2.73140495867768
wt_dual	wt_dual_TR16	20180115_TR16_trial_007	whisking	Gp	1.193292	6.81666666666669
wt_dual	wt_dual_TR16	20180115_TR16_trial_007	whisking	NS	0.2955837	1.48030303030303
wt_dual	wt_dual_TR16	20180115_TR16_trial_007	quiet	NS	0.307794	1.89290780141843
wt_dual	wt_dual_TR16	20180115_TR16_trial_008	locomotion	Gp	0.671687	5.73677419354838
wt_dual	wt_dual_TR16	20180115_TR16_trial_008	locomotion	AS	0.4834662	6.23888888888888
wt_dual	wt_dual_TR16	20180115_TR16_trial_008	quiet	Gp	0.4647221	1.5333333333333
wt_dual	wt_dual_TR16	20180115_TR16_trial_009	locomotion	Gp	0.4417081	5.49861111111111
wt_dual	wt_dual_TR16	20180115_TR16_trial_009	locomotion	AS	0.9505982	4.55
wt_dual	wt_dual_TR16	20180115_TR16_trial_009	whisking	Gp	0.2840234	4.00666666666666
wt_dual	wt_dual_TR16	20180115_TR16_trial_009	whisking	AS	0.9055565	3.60000000000001
wt_dual	wt_dual_TR16	20180115_TR16_trial_009	quiet	Gp	0.4925113	4.50833333333333
wt_dual	wt_dual_TR16	20180115_TR16_trial_009	quiet	AS	0.344888	1.40000000000001
wt_dual	wt_dual_TR16	20180115_TR16_trial_010	locomotion	Gp	0.7280164	7.29077380952381
wt_dual	wt_dual_TR16	20180115_TR16_trial_010	locomotion	AS	0.5004534	7.14
wt_dual	wt_dual_TR16	20180115_TR16_trial_010	whisking	Gp	0.5469842	4.3
wt_dual	wt_dual_TR16	20180115_TR16_trial_010	quiet	Gp	0.5239015	4.44285714285714
wt_dual	wt_dual_TR16	20180115_TR16_trial_011	locomotion	AS	1.069351	8.12777777777779
wt_dual	wt_dual_TR16	20180115_TR16_trial_012	locomotion	Gp	0.7301965	7.15198412698413
wt_dual	wt_dual_TR16	20180115_TR16_trial_012	locomotion	AS	1.50462	8.03333333333336
wt_dual	wt_dual_TR16	20180115_TR16_trial_012	whisking	Gp	0.4242383	4.60000000000002
wt_dual	wt_dual_TR16	20180115_TR16_trial_012	quiet	Gp	0.6834724	5.75
wt_dual	wt_dual_TR16	20180115_TR16_trial_013	locomotion	Gp	0.6379562	6.57403993855607
wt_dual	wt_dual_TR16	20180115_TR16_trial_013	locomotion	AS	0.5943977	7.26666666666666
wt_dual	wt_dual_TR16	20180115_TR16_trial_013	whisking	Gp	0.4334986	5.25
wt_dual	wt_dual_TR16	20180115_TR16_trial_013	quiet	Gp	0.4373932	4.37916666666666
wt_dual	wt_dual_TR16	20180115_TR16_trial_014	locomotion	Gp	1.102796	6.67045088566828
wt_dual	wt_dual_TR16	20180115_TR16_trial_014	locomotion	AS	1.447843	7.29844961240311
wt_dual	wt_dual_TR16	20180115_TR16_trial_014	whisking	Gp	0.5443623	4.44444444444445
wt_dual	wt_dual_TR16	20180115_TR16_trial_014	whisking	AS	0.2856381	4.69999999999997
wt_dual	wt_dual_TR16	20180115_TR16_trial_014	quiet	Gp	0.5836421	5.30740740740741
wt_dual	wt_dual_TR16	20180115_TR16_trial_016	locomotion	Gp	0.5614721	5.16553672316384
wt_dual	wt_dual_TR16	20180115_TR16_trial_016	locomotion	AS	0.3144161	7.5
wt_dual	wt_dual_TR16	20180115_TR16_trial_017	locomotion	Gp	1.059376	7.75882352941176
wt_dual	wt_dual_TR16	20180115_TR16_trial_017	locomotion	AS	0.7539828	7.98571428571428
wt_dual	wt_dual_TR16	20180115_TR16_trial_017	whisking	Gp	1.644707	9.47499999999999
wt_dual	wt_dual_TR16	20180115_TR16_trial_017	quiet	Gp	1.188916	4.73333333333335
wt_dual	wt_dual_TR16	20180117_TR16_trial_002	whisking	Gp	1.283478	7.7627098321343
wt_dual	wt_dual_TR16	20180117_TR16_trial_002	whisking	AS	1.667967	7.75968992248062
wt_dual	wt_dual_TR16	20180117_TR16_trial_002	quiet	Gp	0.669283	3.68333333333332
wt_dual	wt_dual_TR16	20180117_TR16_trial_002	quiet	AS	0.3067128	5.31666666666669
wt_dual	wt_dual_TR16	20180117_TR16_trial_005	nrem	Gp	0.7170023	7.74285714285713
wt_dual	wt_dual_TR16	20180117_TR16_trial_005	is	Gp	0.6407696	3.80000000000001
wt_dual	wt_dual_TR16	20180117_TR16_trial_006	nrem	Gp	0.7305901	5.70000000000002
wt_dual	wt_dual_TR16	20180117_TR16_trial_007	nrem	Gp	0.6784351	5.4555555555556
wt_dual	wt_dual_TR16	20180117_TR16_trial_008	nrem	Gp	0.6968586	6.64545454545454
wt_dual	wt_dual_TR16	20180117_TR16_trial_010	nrem	Gp	0.9110845	6.78148148148148
wt_dual	wt_dual_TR16	20180117_TR16_trial_010	nrem	AS	0.3881105	7.33333333333333
wt_dual	wt_dual_TR16	20180117_TR16_trial_010	rem	Gp	0.4753834	2.88333333333334
wt_dual	wt_dual_TR16	20180117_TR16_trial_010	rem	AS	0.3888915	7.93333333333334
wt_dual	wt_dual_TR16	20180117_TR16_trial_011	nrem	Gp	0.6918546	5.0074074074074
wt_dual	wt_dual_TR16	20180117_TR16_trial_011	is	Gp	0.7547953	6.21111111111112
wt_dual	wt_dual_TR16	20180117_TR16_trial_013	nrem	Gp	0.6352659	5.74999999999997
wt_dual	wt_dual_TR16	20180117_TR16_trial_013	rem	Gp	0.6086575	4.03333333333334
wt_dual	wt_dual_TR16	20180117_TR16_trial_014	nrem	Gp	0.6638281	4.98787878787878
wt_dual	wt_dual_TR16	20180117_TR16_trial_014	is	Gp	0.5850019	6.02222222222222
wt_dual	wt_dual_TR16	20180117_TR16_trial_015	nrem	Gp	0.6334016	6.1911111111111
wt_dual	wt_dual_TR16	20180117_TR16_trial_015	is	Gp	1.401507	5.80000000000001
wt_dual	wt_dual_TR16	20180117_TR16_trial_015	is	AS	0.4433266	5.01666666666665
wt_dual	wt_dual_TR16	20180117_TR16_trial_015	rem	Gp	0.8246124	5.01777777777778
wt_dual	wt_dual_TR16	20180117_TR16_trial_016	nrem	Gp	0.873931	4.76666666666665
wt_dual	wt_dual_TR16	20180117_TR16_trial_016	nrem	NS	0.4552778	2.01546840958606
wt_dual	wt_dual_TR16	20180117_TR16_trial_016	is	NS	0.4100324	1.90098039215686
wt_dual	wt_dual_TR16	20180117_TR16_trial_017	nrem	NS	0.4599988	2.16190476190476
wt_dual	wt_dual_TR16	20180117_TR16_trial_017	is	NS	0.4694431	2.35625000000001
wt_dual	wt_dual_TR16	20180117_TR16_trial_017	rem	NS	0.3106889	1.81111111111109
wt_dual	wt_dual_TR16	20180117_TR16_trial_018	nrem	NS	0.4143461	2.6375
wt_dual	wt_dual_TR16	20180117_TR16_trial_018	is	NS	0.4114353	1.83968253968254
wt_dual	wt_dual_TR16	20180117_TR16_trial_018	rem	NS	0.4252085	1.62424242424242
wt_dual	wt_dual_TR16	20180117_TR16_trial_019	nrem	Gp	1.898345	7.83333333333334
wt_dual	wt_dual_TR16	20180117_TR16_trial_019	is	Gp	0.893005	7.76666666666671
wt_dual	wt_dual_TR16	20180117_TR16_trial_019	rem	Gp	0.641049	7.89999999999998
wt_dual	wt_dual_TR16	20180117_TR16_trial_020	is	Gp	0.7938783	3.06666666666669
wt_dual	wt_dual_TR16	20180117_TR16_trial_021	nrem	Gp	0.6004466	4.48333333333334
wt_dual	wt_dual_TR16	20180117_TR16_trial_021	is	Gp	1.231025	8.83333333333331
wt_dual	wt_dual_TR16	20180117_TR16_trial_021	rem	Gp	0.6079894	2.59999999999999
wt_dual	wt_dual_TR16	20180117_TR16_trial_022	is	NS	0.2995728	1.78
wt_dual	wt_dual_TR16	20180117_TR16_trial_022	rem	NS	0.3465321	1.87291666666667
wt_dual	wt_dual_TR16	20180210_TR16_trial_003	nrem	Gp	0.6250466	5.61466666666667
wt_dual	wt_dual_TR16	20180210_TR16_trial_003	is	Gp	0.8145442	6.74193548387097
wt_dual	wt_dual_TR16	20180210_TR16_trial_004	nrem	Gp	0.4789231	6.06015625
wt_dual	wt_dual_TR16	20180210_TR16_trial_004	nrem	AS	0.450167	7.41904761904764
wt_dual	wt_dual_TR16	20180210_TR16_trial_004	is	Gp	0.45988	6.63636363636364
wt_dual	wt_dual_TR16	20180210_TR16_trial_004	rem	Gp	0.4494056	4.69444444444444
wt_dual	wt_dual_TR16	20180210_TR16_trial_004	rem	AS	0.2828263	4.96666666666667
wt_dual	wt_dual_TR16	20180210_TR16_trial_005	nrem	Gp	0.509914	6.34333333333333
wt_dual	wt_dual_TR16	20180210_TR16_trial_005	nrem	NS	0.2071077	1.71269841269841
wt_dual	wt_dual_TR16	20180210_TR16_trial_005	is	Gp	0.4981109	5.81234567901234
wt_dual	wt_dual_TR16	20180210_TR16_trial_005	is	AS	0.2834811	5.56666666666666
wt_dual	wt_dual_TR16	20180210_TR16_trial_005	is	NS	0.2439525	1.75833333333333
wt_dual	wt_dual_TR16	20180210_TR16_trial_006	is	NS	0.2938365	2.51981981981982
wt_dual	wt_dual_TR16	20180210_TR16_trial_006	rem	NS	0.3012327	2.0030303030303
wt_dual	wt_dual_TR16	20180210_TR16_trial_007	nrem	Gp	0.6259878	7.8063670411985
wt_dual	wt_dual_TR16	20180210_TR16_trial_007	nrem	AS	0.6501085	8.55
wt_dual	wt_dual_TR16	20180210_TR16_trial_007	is	Gp	0.4295312	5.53518518518518
wt_dual	wt_dual_TR16	20180210_TR16_trial_008	nrem	Gp	0.6579106	8.29259259259258
wt_dual	wt_dual_TR16	20180210_TR16_trial_008	is	Gp	1.098504	4.66666666666666
wt_dual	wt_dual_TR16	20180210_TR16_trial_009	nrem	Gp	0.62363	7.75877192982456
wt_dual	wt_dual_TR16	20180210_TR16_trial_009	nrem	AS	0.5730474	9.14999999999999
wt_dual	wt_dual_TR16	20180210_TR16_trial_009	is	Gp	0.4859199	6.02828282828283
wt_dual	wt_dual_TR16	20180210_TR16_trial_010	nrem	Gp	0.674369	6.84191542288557
wt_dual	wt_dual_TR16	20180210_TR16_trial_010	nrem	AS	0.8570552	7.45416666666666
wt_dual	wt_dual_TR16	20180210_TR16_trial_010	is	Gp	0.5093567	5.54117647058824
wt_dual	wt_dual_TR16	20180210_TR16_trial_010	is	AS	0.3792512	6.10000000000002
wt_dual	wt_dual_TR16	20180210_TR16_trial_010	rem	Gp	0.5907426	5.27307692307692
wt_dual	wt_dual_TR16	20180210_TR16_trial_010	rem	AS	1.053911	5.93333333333334
wt_dual	wt_dual_TR16	20180210_TR16_trial_013	nrem	Gp	0.5297002	5.21111111111111
wt_dual	wt_dual_TR16	20180210_TR16_trial_013	is	Gp	0.2993666	3.9666666666667
wt_dual	wt_dual_TR16	20180210_TR16_trial_014	is	Gp	0.3958181	5.06666666666672
wt_dual	wt_dual_TR16	20180210_TR16_trial_015	is	Gp	0.3543178	5.43333333333334
wt_dual	wt_dual_TR16	20180210_TR16_trial_015	rem	Gp	0.3666915	7.33333333333334
wt_dual	wt_dual_TR16	20180210_TR16_trial_016	is	Gp	0.4210431	6.09583333333334
wt_dual	wt_dual_TR16	20180210_TR16_trial_018	is	Gp	0.9309552	7.37541371158393
wt_dual	wt_dual_TR16	20180210_TR16_trial_018	is	AS	1.157133	6.79166666666667
wt_dual	wt_dual_TR16	20180210_TR16_trial_018	rem	Gp	0.4402527	4.55641025641026
wt_dual	wt_dual_TR16	20180210_TR16_trial_019	nrem	Gp	0.4874019	7.25833333333335
wt_dual	wt_dual_TR16	20180210_TR16_trial_019	nrem	NS	0.3211412	2.24333333333333
wt_dual	wt_dual_TR16	20180210_TR16_trial_019	is	Gp	0.640926	8.06666666666667
wt_dual	wt_dual_TR16	20180210_TR16_trial_019	is	NS	0.3218778	2.22269503546099
wt_dual	wt_dual_TR16	20180210_TR16_trial_019	rem	NS	0.3220842	2.05850340136054
wt_dual	wt_dual_TR16	20180210_TR16_trial_020	is	Gp	0.4893346	3.35833333333333
wt_dual	wt_dual_TR16	20180210_TR16_trial_020	is	NS	0.1658078	2.14190476190476
wt_dual	wt_dual_TR16	20180210_TR16_trial_020	rem	NS	0.1808822	2.3151515151515
wt_dual	wt_dual_TR16	20180305_TR16_trial_002	rem	NS	0.5639843	2.795
wt_dual	wt_dual_TR16	20180305_TR16_trial_006	nrem	Gp	0.4883544	5.14
wt_dual	wt_dual_TR16	20180305_TR16_trial_006	rem	Gp	0.4790253	5.76666666666667
wt_dual	wt_dual_TR16	20180305_TR16_trial_007	nrem	Gp	0.5178353	6.40833333333333
wt_dual	wt_dual_TR16	20180305_TR16_trial_007	is	Gp	0.3837887	6.78888888888891
wt_dual	wt_dual_TR16	20180305_TR16_trial_007	rem	Gp	0.4884456	5.51904761904762
wt_dual	wt_dual_TR16	20180305_TR16_trial_008	nrem	Gp	0.4604774	5.655
wt_dual	wt_dual_TR16	20180305_TR16_trial_008	nrem	AS	0.2788002	4.51666666666667
wt_dual	wt_dual_TR16	20180305_TR16_trial_008	is	Gp	0.3781617	4.86666666666667
wt_dual	wt_dual_TR16	20180305_TR16_trial_008	rem	Gp	0.5238199	5.16
wt_dual	wt_dual_TR16	20180305_TR16_trial_008	rem	AS	0.3822342	9.13333333333333
wt_dual	wt_dual_TR16	20180305_TR16_trial_009	nrem	Gp	0.5175483	7.05
wt_dual	wt_dual_TR16	20180305_TR16_trial_009	is	Gp	0.5446799	7.825
wt_dual	wt_dual_TR16	20180305_TR16_trial_009	rem	Gp	0.6864408	4.68974358974359
wt_dual	wt_dual_TR16	20180305_TR16_trial_010	is	Gp	0.4538969	3.59999999999997
wt_dual	wt_dual_TR16	20180305_TR16_trial_010	is	AS	0.3265965	2.9666666666667
wt_dual	wt_dual_TR16	20180305_TR16_trial_010	rem	Gp	0.508189	6.51904761904763
wt_dual	wt_dual_TR16	20180305_TR16_trial_010	rem	AS	0.4817974	4.55000000000001
wt_dual	wt_dual_TR16	20180305_TR16_trial_011	nrem	Gp	0.4433057	6.33636363636363
wt_dual	wt_dual_TR16	20180305_TR16_trial_011	is	Gp	0.6263883	5.26666666666665
wt_dual	wt_dual_TR16	20180305_TR16_trial_012	is	Gp	1.243064	5.63333333333333
wt_dual	wt_dual_TR16	20180305_TR16_trial_013	nrem	Gp	0.2873977	5.08333333333334
wt_dual	wt_dual_TR16	20180305_TR16_trial_013	is	Gp	0.3361121	5.08333333333337
wt_dual	wt_dual_TR16	20180305_TR16_trial_013	rem	Gp	0.3116415	4.23333333333329
wt_dual	wt_dual_TR16	20180305_TR16_trial_014	nrem	Gp	0.3947092	6.97777777777779
wt_dual	wt_dual_TR16	20180305_TR16_trial_014	is	Gp	0.3429124	3.56666666666667
wt_dual	wt_dual_TR16	20180305_TR16_trial_014	rem	Gp	0.4348414	9.19999999999999
wt_dual	wt_dual_TR16	20180305_TR16_trial_015	nrem	AS	0.478383	10.5666666666667
wt_dual	wt_dual_TR16	20180305_TR16_trial_015	is	AS	0.3552938	4.83333333333337
wt_dual	wt_dual_TR16	20180305_TR16_trial_015	rem	Gp	0.4054778	5.04444444444452
wt_dual	wt_dual_TR16	20180305_TR16_trial_016	nrem	Gp	0.3738823	4.56666666666666
wt_dual	wt_dual_TR16	20180305_TR16_trial_016	nrem	AS	2.729342	4.43333333333334
wt_dual	wt_dual_TR16	20180305_TR16_trial_016	rem	Gp	0.388741	5.42
wt_dual	wt_dual_TR16	20180305_TR16_trial_018	nrem	NS	0.3394	1.89803921568627
wt_dual	wt_dual_TR16	20180305_TR16_trial_018	rem	NS	0.3443339	1.68809523809524
wt_dual	wt_dual_TR16	20180305_TR16_trial_019	nrem	NS	0.3817562	2.67666666666667
wt_dual	wt_dual_TR16	20180305_TR16_trial_020	is	NS	0.2223417	1.11111111111112
wt_dual	wt_dual_TR15	20180116_TR15_trial_002	locomotion	Gp	1.255306	7.22337962962963
wt_dual	wt_dual_TR15	20180116_TR15_trial_002	locomotion	AS	1.778649	8.03100775193798
wt_dual	wt_dual_TR15	20180116_TR15_trial_002	whisking	Gp	0.5475419	4.43333333333333
wt_dual	wt_dual_TR15	20180116_TR15_trial_002	quiet	Gp	0.9837524	3.7
wt_dual	wt_dual_TR15	20180116_TR15_trial_003	locomotion	Gp	1.875373	7.56967320261438
wt_dual	wt_dual_TR15	20180116_TR15_trial_003	locomotion	AS	2.589543	7.5202380952381
wt_dual	wt_dual_TR15	20180116_TR15_trial_003	locomotion	NS	0.4238175	2.14473358116481
wt_dual	wt_dual_TR15	20180116_TR15_trial_003	whisking	Gp	0.8330306	4.93333333333331
wt_dual	wt_dual_TR15	20180116_TR15_trial_003	whisking	NS	0.4315406	2.07835497835498
wt_dual	wt_dual_TR15	20180116_TR15_trial_003	quiet	NS	0.3857886	1.70606060606061
wt_dual	wt_dual_TR15	20180116_TR15_trial_005	locomotion	Gp	0.7987751	8.21587301587302
wt_dual	wt_dual_TR15	20180116_TR15_trial_005	locomotion	AS	0.9329831	8.4952380952381
wt_dual	wt_dual_TR15	20180116_TR15_trial_005	whisking	Gp	0.5043722	4.47222222222221
wt_dual	wt_dual_TR15	20180116_TR15_trial_005	quiet	Gp	0.5830117	6.80000000000001
wt_dual	wt_dual_TR15	20180116_TR15_trial_006	locomotion	Gp	1.579115	8.53085714285715
wt_dual	wt_dual_TR15	20180116_TR15_trial_006	locomotion	AS	2.767755	7.54275362318841
wt_dual	wt_dual_TR15	20180116_TR15_trial_006	whisking	Gp	0.5649357	7.30000000000007
wt_dual	wt_dual_TR15	20180116_TR15_trial_017	nrem	Gp	0.9843439	6.83739837398374
wt_dual	wt_dual_TR15	20180116_TR15_trial_017	nrem	AS	2.08458	4.74444444444445
wt_dual	wt_dual_TR15	20180116_TR15_trial_018	nrem	Gp	0.7821493	6.28095238095237
wt_dual	wt_dual_TR15	20180116_TR15_trial_019	nrem	Gp	1.233709	6.5
wt_dual	wt_dual_TR15	20180116_TR15_trial_019	nrem	AS	1.008218	4
wt_dual	wt_dual_TR15	20180116_TR15_trial_020	nrem	Gp	0.5152494	4.69333333333334
wt_dual	wt_dual_TR15	20180116_TR15_trial_021	nrem	Gp	0.6781169	4.59166666666665
wt_dual	wt_dual_TR15	20180116_TR15_trial_021	is	AS	0.911763	3.80000000000001
wt_dual	wt_dual_TR15	20180116_TR15_trial_021	rem	Gp	0.5828023	5.98333333333329
wt_dual	wt_dual_TR15	20180130_TR15_trial_003	locomotion	Gp	1.047163	8.18736017897092
wt_dual	wt_dual_TR15	20180130_TR15_trial_003	locomotion	AS	1.444204	8.22296296296296
wt_dual	wt_dual_TR15	20180130_TR15_trial_003	whisking	Gp	0.6186351	5.44308176100629
wt_dual	wt_dual_TR15	20180130_TR15_trial_003	whisking	AS	0.3386371	8.1
wt_dual	wt_dual_TR15	20180130_TR15_trial_003	quiet	Gp	0.9737639	5.19583333333334
wt_dual	wt_dual_TR15	20180130_TR15_trial_004	locomotion	Gp	0.9681622	8.26146572104018
wt_dual	wt_dual_TR15	20180130_TR15_trial_004	locomotion	AS	1.1336	7.72150537634408
wt_dual	wt_dual_TR15	20180130_TR15_trial_004	whisking	Gp	0.4328241	5.99020833333334
wt_dual	wt_dual_TR15	20180130_TR15_trial_004	whisking	AS	0.5061105	8.22857142857144
wt_dual	wt_dual_TR15	20180130_TR15_trial_004	quiet	Gp	0.4257671	4.64074074074075
wt_dual	wt_dual_TR15	20180130_TR15_trial_005	locomotion	Gp	1.748986	8.01087962962963
wt_dual	wt_dual_TR15	20180130_TR15_trial_005	locomotion	AS	2.003844	7.37435897435897
wt_dual	wt_dual_TR15	20180130_TR15_trial_005	locomotion	NS	0.2731771	3.07797619047619
wt_dual	wt_dual_TR15	20180130_TR15_trial_005	whisking	Gp	0.639534	7.088
wt_dual	wt_dual_TR15	20180130_TR15_trial_005	whisking	AS	0.3186207	8.95000000000002
wt_dual	wt_dual_TR15	20180130_TR15_trial_005	whisking	NS	0.2849984	2.12759315206445
wt_dual	wt_dual_TR15	20180130_TR15_trial_005	quiet	Gp	0.4758198	4.66666666666666
wt_dual	wt_dual_TR15	20180130_TR15_trial_005	quiet	NS	0.2796067	2.06301169590643
wt_dual	wt_dual_TR15	20180130_TR15_trial_006	locomotion	Gp	0.9345483	8.49523809523809
wt_dual	wt_dual_TR15	20180130_TR15_trial_006	locomotion	AS	1.161047	8.25108695652174
wt_dual	wt_dual_TR15	20180130_TR15_trial_006	whisking	Gp	0.4112566	6.67020202020202
wt_dual	wt_dual_TR15	20180130_TR15_trial_006	whisking	AS	0.3817937	7.35833333333333
wt_dual	wt_dual_TR15	20180130_TR15_trial_006	quiet	Gp	0.3131915	3.70416666666667
wt_dual	wt_dual_TR15	20180130_TR15_trial_007	locomotion	Gp	0.9293947	8.89290780141845
wt_dual	wt_dual_TR15	20180130_TR15_trial_007	locomotion	AS	1.264181	9.20597484276729
wt_dual	wt_dual_TR15	20180130_TR15_trial_007	whisking	Gp	0.525113	6.7974358974359
wt_dual	wt_dual_TR15	20180130_TR15_trial_007	whisking	AS	0.3409507	10.1833333333334
wt_dual	wt_dual_TR15	20180130_TR15_trial_007	quiet	Gp	0.5438078	5.17387387387387
wt_dual	wt_dual_TR15	20180130_TR15_trial_007	quiet	AS	1.358341	3.33333333333337
wt_dual	wt_dual_TR15	20180130_TR15_trial_008	locomotion	Gp	0.5355109	6.67951807228916
wt_dual	wt_dual_TR15	20180130_TR15_trial_008	locomotion	AS	1.018083	6.54166666666666
wt_dual	wt_dual_TR15	20180130_TR15_trial_008	whisking	Gp	0.5120155	6.13737373737373
wt_dual	wt_dual_TR15	20180130_TR15_trial_008	whisking	AS	0.4560169	3.10000000000001
wt_dual	wt_dual_TR15	20180130_TR15_trial_008	quiet	Gp	0.5098765	7.83333333333331
wt_dual	wt_dual_TR15	20180130_TR15_trial_010	locomotion	Gp	0.9870118	9.50418470418471
wt_dual	wt_dual_TR15	20180130_TR15_trial_010	locomotion	AS	0.9594615	9.57560975609757
wt_dual	wt_dual_TR15	20180130_TR15_trial_010	locomotion	NS	0.3446209	2.91666666666666
wt_dual	wt_dual_TR15	20180130_TR15_trial_010	whisking	NS	0.4225528	3.2861111111111
wt_dual	wt_dual_TR15	20180130_TR15_trial_010	quiet	Gp	0.6296684	2.16666666666663
wt_dual	wt_dual_TR15	20180130_TR15_trial_010	quiet	NS	0.3739365	2.54444444444445
wt_dual	wt_dual_TR15	20180204_TR15_trial_005	nrem	Gp	0.4973685	4.41666666666666
wt_dual	wt_dual_TR15	20180204_TR15_trial_005	is	Gp	0.3763632	4.81333333333334
wt_dual	wt_dual_TR15	20180204_TR15_trial_005	is	AS	0.009329462	4.98333333333331
wt_dual	wt_dual_TR15	20180204_TR15_trial_005	rem	Gp	0.9321889	7.08888888888889
wt_dual	wt_dual_TR15	20180204_TR15_trial_006	nrem	Gp	0.6488781	6.29906103286384
wt_dual	wt_dual_TR15	20180204_TR15_trial_006	nrem	AS	0.8323542	7.34999999999998
wt_dual	wt_dual_TR15	20180204_TR15_trial_006	is	Gp	0.4468016	5.40000000000001
wt_dual	wt_dual_TR15	20180204_TR15_trial_006	is	AS	1.25815	5.31666666666668
wt_dual	wt_dual_TR15	20180204_TR15_trial_006	rem	Gp	0.6592818	5.7978494623656
wt_dual	wt_dual_TR15	20180204_TR15_trial_006	rem	AS	1.789806	7.89999999999998
wt_dual	wt_dual_TR15	20180204_TR15_trial_007	is	Gp	1.11584	9.58333333333334
wt_dual	wt_dual_TR15	20180204_TR15_trial_008	nrem	Gp	0.3847512	4.82222222222223
wt_dual	wt_dual_TR15	20180204_TR15_trial_008	is	Gp	0.1813392	4.81666666666666
wt_dual	wt_dual_TR15	20180204_TR15_trial_008	rem	Gp	0.3762956	4.46666666666669
wt_dual	wt_dual_TR15	20180204_TR15_trial_008	rem	AS	0.6653773	7.96666666666658
wt_dual	wt_dual_TR15	20180204_TR15_trial_009	nrem	Gp	0.6048951	6.93405797101449
wt_dual	wt_dual_TR15	20180204_TR15_trial_009	nrem	AS	0.6826558	9.31111111111111
wt_dual	wt_dual_TR15	20180204_TR15_trial_009	is	Gp	0.4122809	4.27777777777778
wt_dual	wt_dual_TR15	20180204_TR15_trial_009	is	AS	0.2652115	5.59999999999997
wt_dual	wt_dual_TR15	20180204_TR15_trial_010	nrem	Gp	0.6391965	8.24653465346535
wt_dual	wt_dual_TR15	20180204_TR15_trial_010	nrem	AS	0.3236403	10.662962962963
wt_dual	wt_dual_TR15	20180204_TR15_trial_010	is	Gp	0.4473304	5.23333333333331
wt_dual	wt_dual_TR15	20180204_TR15_trial_010	rem	Gp	0.4377648	4.3768115942029
wt_dual	wt_dual_TR15	20180204_TR15_trial_010	rem	AS	-0.1187784	5.95555555555554
wt_dual	wt_dual_TR15	20180204_TR15_trial_011	nrem	NS	0.4265715	2.65
wt_dual	wt_dual_TR15	20180204_TR15_trial_011	is	NS	0.4223147	2.58130081300813
wt_dual	wt_dual_TR15	20180221_TR15_trial_003	nrem	Gp	0.6620435	7.12499999999998
wt_dual	wt_dual_TR15	20180221_TR15_trial_004	is	Gp	0.5712425	6.06666666666666
wt_dual	wt_dual_TR15	20180221_TR15_trial_004	rem	Gp	0.6782981	4.95757575757575
wt_dual	wt_dual_TR15	20180221_TR15_trial_007	nrem	NS	0.4688793	2.46777777777778
wt_dual	wt_dual_TR15	20180221_TR15_trial_007	is	NS	0.4064274	2.10757575757576
wt_dual	wt_dual_TR15	20180221_TR15_trial_007	rem	NS	0.5004117	2.47466666666668
wt_dual	wt_dual_TR15	20180221_TR15_trial_008	is	NS	0.421371	2.05476190476191
wt_dual	wt_dual_TR15	20180221_TR15_trial_009	nrem	NS	0.4867412	2.26
wt_dual	wt_dual_TR15	20180221_TR15_trial_009	is	NS	0.379593	1.70909090909091
wt_dual	wt_dual_TR15	20180221_TR15_trial_010	is	NS	0.3479864	1.84583333333333
wt_dual	wt_dual_TR15	20180221_TR15_trial_010	rem	NS	0.4694462	2.32173913043478
wt_dual	wt_dual_TR15	20180304_TR15_trial_001	nrem	Gp	0.4976263	5.87666666666665
wt_dual	wt_dual_TR15	20180304_TR15_trial_001	rem	Gp	0.6296412	7.28888888888889
wt_dual	wt_dual_TR15	20180304_TR15_trial_007	is	Gp	0.5219613	4.41428571428571
wt_dual	wt_dual_TR15	20180304_TR15_trial_007	rem	Gp	0.6509864	4.21111111111112
wt_dual	wt_dual_TR15	20180304_TR15_trial_010	nrem	Gp	0.3124497	5.93333333333334
wt_dual	wt_dual_TR15	20180304_TR15_trial_012	is	Gp	0.5826076	5.44166666666667
wt_dual	wt_dual_TR15	20180304_TR15_trial_012	rem	Gp	0.07502449	5.67083333333333
wt_dual	wt_dual_TR15	20180304_TR15_trial_013	nrem	NS	0.3249985	1.81929824561403
wt_dual	wt_dual_TR15	20180304_TR15_trial_013	is	NS	0.31679	2.09176470588235
wt_dual	wt_dual_TR15	20180304_TR15_trial_013	rem	NS	0.323093	1.92222222222222
wt_dual	wt_dual_TR15	20180304_TR15_trial_014	nrem	NS	0.3067231	2.07142857142857
wt_dual	wt_dual_BL15	20180118_BL15_trial_008	nrem	Gp	1.003295	5.88333333333334
wt_dual	wt_dual_BL15	20180118_BL15_trial_008	nrem	NS	0.3545182	2.17543859649122
wt_dual	wt_dual_BL15	20180118_BL15_trial_008	is	NS	0.4095845	1.65000000000001
wt_dual	wt_dual_BL15	20180118_BL15_trial_010	nrem	Gp	1.053143	4.00833333333331
wt_dual	wt_dual_BL15	20180118_BL15_trial_010	nrem	NS	0.2319182	1.6111111111111
wt_dual	wt_dual_BL15	20180118_BL15_trial_010	rem	NS	0.240245	1.73333333333333
wt_dual	wt_dual_BL15	20180118_BL15_trial_013	nrem	NS	0.4198275	2.31111111111111
wt_dual	wt_dual_BL15	20180118_BL15_trial_013	is	NS	0.2558494	2.86666666666667
wt_dual	wt_dual_BL15	20180118_BL15_trial_013	rem	Gp	0.8364244	3.39999999999998
wt_dual	wt_dual_BL15	20180118_BL15_trial_013	rem	NS	0.5632776	4.0333333333333
wt_dual	wt_dual_BL15	20180118_BL15_trial_014	nrem	Gp	0.9364484	3.77777777777778
wt_dual	wt_dual_BL15	20180118_BL15_trial_014	nrem	NS	0.3553908	2.02380952380952
wt_dual	wt_dual_BL15	20180118_BL15_trial_014	is	Gp	0.7235807	2.80000000000001
wt_dual	wt_dual_BL15	20180118_BL15_trial_014	is	NS	0.3039302	2.53333333333333
wt_dual	wt_dual_BL15	20180118_BL15_trial_014	rem	Gp	0.8873369	5.19999999999993
wt_dual	wt_dual_BL15	20180118_BL15_trial_014	rem	NS	0.3000404	1.20000000000005
wt_dual	wt_dual_BL15	20180118_BL15_trial_019	nrem	NS	0.3895378	2.43551587301588
wt_dual	wt_dual_BL15	20180118_BL15_trial_019	is	NS	0.395157	2.11
wt_dual	wt_dual_BL15	20180118_BL15_trial_019	rem	NS	0.3772036	2.31139601139601
wt_dual	wt_dual_BL15	20180215_BL15_trial_001	nrem	Gp	0.4250571	4.37333333333333
wt_dual	wt_dual_BL15	20180215_BL15_trial_001	nrem	AS	0.7867298	3.16666666666663
wt_dual	wt_dual_BL15	20180215_BL15_trial_013	nrem	Gp	0.5859483	6.26904761904763
wt_dual	wt_dual_BL15	20180215_BL15_trial_013	is	Gp	0.5969074	6.74814814814815
wt_dual	wt_dual_BL15	20180215_BL15_trial_013	rem	Gp	0.555868	5.23333333333335
wt_dual	wt_dual_BL15	20180226_BL15_trial_007	locomotion	Gp	0.8956779	8.47333333333333
wt_dual	wt_dual_BL15	20180226_BL15_trial_007	locomotion	AS	1.554875	8.61623931623932
wt_dual	wt_dual_BL15	20180226_BL15_trial_007	whisking	Gp	0.8823091	6.6440251572327
wt_dual	wt_dual_BL15	20180226_BL15_trial_007	whisking	AS	1.148744	7.88840579710145
wt_dual	wt_dual_BL15	20180226_BL15_trial_007	quiet	Gp	0.4273132	5.41111111111111
wt_dual	wt_dual_BL15	20180226_BL15_trial_008	locomotion	Gp	1.053355	6.42832369942197
wt_dual	wt_dual_BL15	20180226_BL15_trial_008	locomotion	AS	1.520326	6.47784946236559
wt_dual	wt_dual_BL15	20180226_BL15_trial_008	whisking	Gp	0.9526841	6.31977401129943
wt_dual	wt_dual_BL15	20180226_BL15_trial_008	whisking	AS	1.813204	6.97222222222222
wt_dual	wt_dual_BL15	20180226_BL15_trial_008	quiet	Gp	0.4348465	3.84561403508772
wt_dual	wt_dual_BL15	20180226_BL15_trial_008	quiet	AS	0.2726298	4.26111111111111
wt_dual	wt_dual_BL15	20180226_BL15_trial_009	locomotion	Gp	0.9795104	8.58488529014845
wt_dual	wt_dual_BL15	20180226_BL15_trial_009	locomotion	AS	1.772581	8.31627906976744
wt_dual	wt_dual_BL15	20180226_BL15_trial_009	whisking	Gp	0.6464474	5.21257861635221
wt_dual	wt_dual_BL15	20180226_BL15_trial_009	whisking	AS	2.136114	6.875
wt_dual	wt_dual_BL15	20180226_BL15_trial_009	quiet	Gp	0.2802887	2.89999999999999
wt_dual	wt_dual_BL15	20180226_BL15_trial_010	locomotion	Gp	0.9271265	9.07406143344709
wt_dual	wt_dual_BL15	20180226_BL15_trial_010	locomotion	AS	1.775959	8.60128205128206
wt_dual	wt_dual_BL15	20180226_BL15_trial_010	locomotion	NS	0.2507192	2.20051282051282
wt_dual	wt_dual_BL15	20180226_BL15_trial_010	whisking	Gp	0.8797019	7.34495726495727
wt_dual	wt_dual_BL15	20180226_BL15_trial_010	whisking	AS	1.979345	8.0939393939394
wt_dual	wt_dual_BL15	20180226_BL15_trial_010	whisking	NS	0.2594715	2.10452538631347
wt_dual	wt_dual_BL15	20180226_BL15_trial_010	quiet	Gp	0.454038	5.75238095238095
wt_dual	wt_dual_BL15	20180226_BL15_trial_010	quiet	AS	0.2935319	4.03333333333333
wt_dual	wt_dual_BL15	20180226_BL15_trial_010	quiet	NS	0.2951271	2.06296296296296
wt_dual	wt_dual_BL15	20180226_BL15_trial_011	locomotion	Gp	1.079804	9.03181818181817
wt_dual	wt_dual_BL15	20180226_BL15_trial_011	locomotion	AS	1.660851	8.41761904761904
wt_dual	wt_dual_BL15	20180226_BL15_trial_011	whisking	Gp	0.5477167	5.90861244019139
wt_dual	wt_dual_BL15	20180226_BL15_trial_011	whisking	AS	1.057888	5.55679012345679
wt_dual	wt_dual_BL15	20180226_BL15_trial_011	quiet	Gp	0.4867459	4.6679012345679
wt_dual	wt_dual_BL15	20180226_BL15_trial_011	quiet	AS	0.8656266	3.78000000000002
wt_dual	wt_dual_BL15	20180226_BL15_trial_012	locomotion	Gp	1.026884	10.3028230184582
wt_dual	wt_dual_BL15	20180226_BL15_trial_012	locomotion	AS	1.405648	9.69888888888889
wt_dual	wt_dual_BL15	20180226_BL15_trial_012	locomotion	NS	0.2659192	2.84452554744526
wt_dual	wt_dual_BL15	20180226_BL15_trial_012	whisking	Gp	0.4856293	5.10952380952381
wt_dual	wt_dual_BL15	20180226_BL15_trial_012	whisking	NS	0.2573696	2.59918699186992
wt_dual	wt_dual_BL15	20180226_BL15_trial_012	quiet	Gp	0.5127372	5.39444444444444
wt_dual	wt_dual_BL15	20180226_BL15_trial_012	quiet	AS	0.4951852	5.00000000000006
wt_dual	wt_dual_BL15	20180226_BL15_trial_012	quiet	NS	0.239894	2.26793248945147
wt_dual	wt_dual_BL15	20180226_BL15_trial_013	locomotion	Gp	1.179853	9.4
wt_dual	wt_dual_BL15	20180226_BL15_trial_013	locomotion	AS	2.239229	8.18461538461539
wt_dual	wt_dual_BL15	20180226_BL15_trial_013	locomotion	NS	0.3221752	2.55038759689923
wt_dual	wt_dual_BL15	20180226_BL15_trial_013	whisking	Gp	0.5141928	6.1269406392694
wt_dual	wt_dual_BL15	20180226_BL15_trial_013	whisking	AS	0.6514883	6.96666666666668
wt_dual	wt_dual_BL15	20180226_BL15_trial_013	whisking	NS	0.3132549	2.23205128205128
wt_dual	wt_dual_BL15	20180226_BL15_trial_013	quiet	Gp	0.4506599	5.75199999999999
wt_dual	wt_dual_BL15	20180226_BL15_trial_013	quiet	AS	0.2761862	3.63333333333333
wt_dual	wt_dual_BL15	20180226_BL15_trial_013	quiet	NS	0.2886387	2.24189602446483
wt_dual	wt_dual_BL15	20180226_BL15_trial_016	locomotion	Gp	1.889969	8.94548611111111
wt_dual	wt_dual_BL15	20180226_BL15_trial_016	locomotion	AS	2.800539	7.62708333333334
wt_dual	wt_dual_BL15	20180226_BL15_trial_016	locomotion	NS	0.2726221	2.81666666666667
wt_dual	wt_dual_BL15	20180226_BL15_trial_016	whisking	Gp	0.8458364	7.86306306306306
wt_dual	wt_dual_BL15	20180226_BL15_trial_016	whisking	AS	1.745816	8.71111111111111
wt_dual	wt_dual_BL15	20180226_BL15_trial_016	whisking	NS	0.2453082	2.10853994490359
wt_dual	wt_dual_BL15	20180226_BL15_trial_016	quiet	Gp	0.3629478	5.96666666666666
wt_dual	wt_dual_BL15	20180226_BL15_trial_016	quiet	NS	0.2404175	2.18378378378378
wt_dual	wt_dual_BL15	20180226_BL15_trial_017	locomotion	Gp	1.526378	9.70370370370371
wt_dual	wt_dual_BL15	20180226_BL15_trial_017	locomotion	AS	1.717157	9.65185185185185
wt_dual	wt_dual_BL15	20180226_BL15_trial_017	whisking	Gp	0.616051	5.63958333333333
wt_dual	wt_dual_BL15	20180226_BL15_trial_017	quiet	Gp	0.4076921	5.79444444444444
wt_dual	wt_dual_BL15	20180226_BL15_trial_018	locomotion	Gp	2.104502	8.82792792792793
wt_dual	wt_dual_BL15	20180226_BL15_trial_018	locomotion	AS	2.787664	8.24047619047619
wt_dual	wt_dual_BL15	20180226_BL15_trial_018	whisking	Gp	0.3689347	5.18717948717949
wt_dual	wt_dual_BL15	20180226_BL15_trial_018	quiet	Gp	0.4208918	5.09215686274509
wt_dual	wt_dual_NM16	20180119_NM16_trial_007	nrem	Gp	0.7773654	9.76666666666665
wt_dual	wt_dual_NM16	20180119_NM16_trial_008	nrem	Gp	0.7951188	2.93333333333334
wt_dual	wt_dual_NM16	20180119_NM16_trial_011	nrem	Gp	1.09585	4.48333333333333
wt_dual	wt_dual_NM16	20180119_NM16_trial_012	rem	Gp	0.7117065	7.01666666666668
wt_dual	wt_dual_NM16	20180119_NM16_trial_012	rem	AS	0.7536644	15.3333333333333
wt_dual	wt_dual_NM16	20180119_NM16_trial_013	nrem	Gp	0.9798896	6.23333333333332
wt_dual	wt_dual_NM16	20180119_NM16_trial_013	nrem	NS	0.4722235	2.03630136986301
wt_dual	wt_dual_NM16	20180119_NM16_trial_013	is	NS	0.4819037	1.9948717948718
wt_dual	wt_dual_NM16	20180119_NM16_trial_013	rem	NS	0.4876114	2.17151515151515
wt_dual	wt_dual_NM16	20180119_NM16_trial_014	nrem	NS	0.4463111	2.16428571428572
wt_dual	wt_dual_NM16	20180119_NM16_trial_014	is	Gp	0.7211626	5.2
wt_dual	wt_dual_NM16	20180119_NM16_trial_014	is	NS	0.4535795	2.13541666666667
wt_dual	wt_dual_NM16	20180119_NM16_trial_014	rem	Gp	1.320421	6.76666666666668
wt_dual	wt_dual_NM16	20180119_NM16_trial_014	rem	NS	0.4594389	1.92280701754386
wt_dual	wt_dual_NM16	20180119_NM16_trial_017	nrem	NS	0.5497498	2.17380952380952
wt_dual	wt_dual_NM16	20180208_NM16_trial_002	locomotion	AS	1.182238	6.78571428571429
wt_dual	wt_dual_NM16	20180208_NM16_trial_002	whisking	AS	0.3540656	9.23333333333332
wt_dual	wt_dual_NM16	20180208_NM16_trial_006	locomotion	Gp	0.8036658	7.02934397163121
wt_dual	wt_dual_NM16	20180208_NM16_trial_006	locomotion	AS	1.06703	7.02631578947368
wt_dual	wt_dual_NM16	20180208_NM16_trial_006	whisking	Gp	0.6472927	5.44976525821596
wt_dual	wt_dual_NM16	20180208_NM16_trial_006	whisking	AS	0.8490028	6.1784946236559
wt_dual	wt_dual_NM16	20180208_NM16_trial_006	quiet	Gp	0.533585	5.03348281016443
wt_dual	wt_dual_NM16	20180208_NM16_trial_006	quiet	AS	0.8316975	8.79259259259259
wt_dual	wt_dual_NM16	20180208_NM16_trial_007	locomotion	Gp	0.8105066	8.72464589235128
wt_dual	wt_dual_NM16	20180208_NM16_trial_007	locomotion	AS	1.276219	8.40796019900497
wt_dual	wt_dual_NM16	20180208_NM16_trial_007	whisking	Gp	0.4879357	4.52888888888889
wt_dual	wt_dual_NM16	20180208_NM16_trial_007	whisking	AS	1.328452	5.16666666666669
wt_dual	wt_dual_NM16	20180208_NM16_trial_007	quiet	Gp	0.532044	5.02581818181818
wt_dual	wt_dual_NM16	20180208_NM16_trial_007	quiet	AS	1.086786	7.18888888888889
wt_dual	wt_dual_NM16	20180208_NM16_trial_009	locomotion	Gp	1.184674	7.317859509609
wt_dual	wt_dual_NM16	20180208_NM16_trial_009	locomotion	AS	1.591039	6.84604519774011
wt_dual	wt_dual_NM16	20180208_NM16_trial_009	locomotion	NS	0.4992741	2.29472573839663
wt_dual	wt_dual_NM16	20180208_NM16_trial_009	whisking	Gp	1.029891	6.41041666666668
wt_dual	wt_dual_NM16	20180208_NM16_trial_009	whisking	NS	0.4470672	2.33715846994536
wt_dual	wt_dual_NM16	20180208_NM16_trial_009	quiet	Gp	0.9596297	5.0909090909091
wt_dual	wt_dual_NM16	20180208_NM16_trial_009	quiet	NS	0.4436667	2.12605363984674
wt_dual	wt_dual_NM16	20180208_NM16_trial_010	nrem	Gp	0.6974007	5.4375
wt_dual	wt_dual_NM16	20180208_NM16_trial_010	is	Gp	0.6631998	5.68333333333334
wt_dual	wt_dual_NM16	20180208_NM16_trial_010	rem	Gp	0.6813744	5.53999999999999
wt_dual	wt_dual_NM16	20180208_NM16_trial_011	nrem	Gp	0.6373569	6.47333333333333
wt_dual	wt_dual_NM16	20180208_NM16_trial_011	nrem	AS	1.03239	5.01111111111109
wt_dual	wt_dual_NM16	20180208_NM16_trial_014	nrem	Gp	0.5217375	5.53214285714286
wt_dual	wt_dual_NM16	20180208_NM16_trial_014	nrem	AS	0.5225613	6.10833333333335
wt_dual	wt_dual_NM16	20180208_NM16_trial_014	rem	Gp	0.6410307	5.85252525252525
wt_dual	wt_dual_NM16	20180208_NM16_trial_014	rem	AS	1.043376	9.34444444444447
wt_dual	wt_dual_NM16	20180208_NM16_trial_015	nrem	Gp	0.5785761	6.76911045943304
wt_dual	wt_dual_NM16	20180208_NM16_trial_015	nrem	AS	0.6980042	7.04901960784314
wt_dual	wt_dual_NM16	20180208_NM16_trial_015	rem	Gp	0.8782159	6.5919540229885
wt_dual	wt_dual_NM16	20180208_NM16_trial_015	rem	AS	1.393669	8.68333333333333
wt_dual	wt_dual_NM16	20180208_NM16_trial_017	nrem	Gp	0.6408508	5.56666666666667
wt_dual	wt_dual_NM16	20180208_NM16_trial_017	nrem	AS	2.854181	4.80000000000001
wt_dual	wt_dual_NM16	20180208_NM16_trial_017	is	Gp	0.5676634	5.46666666666667
wt_dual	wt_dual_NM16	20180208_NM16_trial_018	nrem	Gp	0.4552569	5.37909604519774
wt_dual	wt_dual_NM16	20180208_NM16_trial_018	nrem	AS	0.4459012	7.25000000000003
wt_dual	wt_dual_NM16	20180208_NM16_trial_018	is	Gp	0.5303727	5.62380952380952
wt_dual	wt_dual_NM16	20180208_NM16_trial_018	is	AS	0.4944562	9.83333333333334
wt_dual	wt_dual_NM16	20180208_NM16_trial_018	rem	Gp	0.4730538	4.61666666666667
wt_dual	wt_dual_NM16	20180208_NM16_trial_021	nrem	Gp	0.5045154	4.41428571428572
wt_dual	wt_dual_NM16	20180208_NM16_trial_021	nrem	AS	0.4381606	3.83333333333333
wt_dual	wt_dual_NM16	20180208_NM16_trial_021	is	Gp	0.4802507	6.9
wt_dual	wt_dual_NM16	20180208_NM16_trial_021	rem	Gp	0.4251368	6.46666666666667
wt_dual	wt_dual_NM16	20180208_NM16_trial_021	rem	AS	0.2976919	6.32222222222222
wt_dual	wt_dual_NM16	20180208_NM16_trial_022	nrem	Gp	0.4381946	7.00769230769231
wt_dual	wt_dual_NM16	20180208_NM16_trial_022	nrem	AS	0.2380935	7.09999999999999
wt_dual	wt_dual_NM16	20180208_NM16_trial_023	nrem	Gp	0.4693503	6.35555555555555
wt_dual	wt_dual_NM16	20180208_NM16_trial_023	is	Gp	0.6663185	8.14999999999998
wt_dual	wt_dual_NM16	20180208_NM16_trial_023	rem	Gp	0.4567974	5.56666666666667
wt_dual	wt_dual_NM16	20180208_NM16_trial_024	nrem	Gp	0.590331	5.58974358974359
wt_dual	wt_dual_NM16	20180208_NM16_trial_024	nrem	AS	0.2268816	4.60000000000002
wt_dual	wt_dual_NM16	20180208_NM16_trial_024	is	Gp	0.3554563	4.75
wt_dual	wt_dual_NM16	20180208_NM16_trial_024	rem	Gp	0.7496784	5.92721088435374
wt_dual	wt_dual_NM16	20180208_NM16_trial_024	rem	AS	1.272315	6.02380952380952
wt_dual	wt_dual_NM16	20180222_NM16_1_trial_002	nrem	Gp	0.6290001	6.05806451612903
wt_dual	wt_dual_NM16	20180222_NM16_1_trial_002	nrem	AS	0.4220916	4.75
wt_dual	wt_dual_NM16	20180222_NM16_1_trial_002	nrem	NS	0.3196794	2.3375
wt_dual	wt_dual_NM16	20180222_NM16_1_trial_002	rem	Gp	0.6106653	3.56666666666666
wt_dual	wt_dual_NM16	20180222_NM16_1_trial_002	rem	AS	0.3593203	3.43333333333334
wt_dual	wt_dual_NM16	20180222_NM16_1_trial_002	rem	NS	0.3133197	2.29311594202899
wt_dual	wt_dual_NM16	20180222_NM16_1_trial_003	nrem	Gp	0.236755	4.23333333333333
wt_dual	wt_dual_NM16	20180222_NM16_1_trial_003	nrem	NS	0.224035	2.14444444444445
wt_dual	wt_dual_NM16	20180222_NM16_1_trial_004	nrem	Gp	0.3986761	5.24
wt_dual	wt_dual_NM16	20180222_NM16_1_trial_004	nrem	NS	0.2101514	2.42564102564103
wt_dual	wt_dual_NM16	20180222_NM16_1_trial_004	is	Gp	0.3988218	4.23333333333335
wt_dual	wt_dual_NM16	20180222_NM16_1_trial_004	is	NS	0.1215093	1.875
wt_dual	wt_dual_NM16	20180222_NM16_1_trial_004	rem	Gp	0.4008096	8.34444444444445
wt_dual	wt_dual_NM16	20180222_NM16_1_trial_004	rem	NS	0.1113261	3.01904761904763
wt_dual	wt_dual_NM16	20180222_NM16_1_trial_005	nrem	Gp	0.8130647	4.91666666666666
wt_dual	wt_dual_NM16	20180222_NM16_1_trial_005	nrem	NS	0.2973055	2.34010416666667
wt_dual	wt_dual_NM16	20180222_NM16_1_trial_005	is	NS	0.3415863	2.32549019607843
wt_dual	wt_dual_NM16	20180222_NM16_1_trial_006	nrem	Gp	0.8405643	3.66666666666666
wt_dual	wt_dual_NM16	20180222_NM16_1_trial_006	nrem	NS	0.278882	1.92777777777778
wt_dual	wt_dual_NM16	20180222_NM16_1_trial_006	is	NS	0.230477	1.80666666666666
wt_dual	wt_dual_NM16	20180222_NM16_1_trial_006	rem	Gp	0.4177113	4.13333333333333
wt_dual	wt_dual_NM16	20180222_NM16_1_trial_006	rem	NS	0.3609116	2.61944444444445
wt_dual	wt_dual_NM16	20180222_NM16_2_trial_001	nrem	Gp	0.781405	5.79830508474576
wt_dual	wt_dual_NM16	20180222_NM16_2_trial_001	nrem	AS	1.059109	4.99629629629629
wt_dual	wt_dual_NM16	20180222_NM16_2_trial_001	is	Gp	0.7238753	5.12133333333333
wt_dual	wt_dual_NM16	20180222_NM16_2_trial_001	is	AS	1.622222	5.7
wt_dual	wt_dual_NM16	20180222_NM16_2_trial_001	rem	Gp	0.512926	5.91333333333332
wt_dual	wt_dual_NM16	20180222_NM16_2_trial_002	nrem	Gp	0.530344	5.81072796934867
wt_dual	wt_dual_NM16	20180222_NM16_2_trial_002	nrem	AS	0.6554815	3.95833333333333
wt_dual	wt_dual_NM16	20180222_NM16_2_trial_002	is	Gp	0.5018433	5.28518518518519
wt_dual	wt_dual_NM16	20180222_NM16_2_trial_002	is	AS	0.2692076	8.06666666666666
wt_dual	wt_dual_NM16	20180222_NM16_2_trial_003	nrem	Gp	0.7588037	5.69599156118143
wt_dual	wt_dual_NM16	20180222_NM16_2_trial_003	nrem	AS	0.8939118	8.51388888888888
wt_dual	wt_dual_NM16	20180222_NM16_2_trial_003	is	Gp	0.5814525	5.94106280193237
wt_dual	wt_dual_NM16	20180222_NM16_2_trial_003	is	AS	0.3787651	4.66666666666669
wt_dual	wt_dual_NM16	20180222_NM16_2_trial_004	nrem	Gp	0.4856058	5.59348370927319
wt_dual	wt_dual_NM16	20180222_NM16_2_trial_004	nrem	AS	0.8366131	5.35416666666667
wt_dual	wt_dual_NM16	20180222_NM16_2_trial_004	is	Gp	0.6061652	5.08095238095239
wt_dual	wt_dual_NM16	20180222_NM16_2_trial_004	is	AS	1.163409	4.19999999999999
wt_dual	wt_dual_NM16	20180222_NM16_2_trial_004	rem	Gp	1.272792	6.18761904761905
wt_dual	wt_dual_NM16	20180222_NM16_2_trial_004	rem	AS	0.6691586	5.68666666666667
wt_dual	wt_dual_NM16	20180225_NM16_trial_001	locomotion	Gp	1.265029	7.66330275229358
wt_dual	wt_dual_NM16	20180225_NM16_trial_001	locomotion	AS	2.312907	6.56380952380952
wt_dual	wt_dual_NM16	20180225_NM16_trial_001	locomotion	NS	0.08567695	0.849999999999994
wt_dual	wt_dual_NM16	20180225_NM16_trial_001	whisking	Gp	0.4162325	5.84385964912281
wt_dual	wt_dual_NM16	20180225_NM16_trial_001	whisking	AS	0.7890819	7.8
wt_dual	wt_dual_NM16	20180225_NM16_trial_001	whisking	NS	0.1877604	2.09570552147239
wt_dual	wt_dual_NM16	20180225_NM16_trial_001	quiet	Gp	0.300503	4.07333333333331
wt_dual	wt_dual_NM16	20180225_NM16_trial_001	quiet	NS	0.1509563	1.89047619047619
wt_dual	wt_dual_NM16	20180225_NM16_trial_003	locomotion	Gp	1.732267	7.22777777777778
wt_dual	wt_dual_NM16	20180225_NM16_trial_003	locomotion	AS	2.477177	6.06111111111111
wt_dual	wt_dual_NM16	20180225_NM16_trial_003	whisking	Gp	0.5232838	7.03557692307692
wt_dual	wt_dual_NM16	20180225_NM16_trial_003	whisking	AS	1.519682	7.45
wt_dual	wt_dual_NM16	20180225_NM16_trial_003	quiet	Gp	0.5260488	3.93333333333334
wt_dual	wt_dual_NM16	20180225_NM16_trial_004	locomotion	Gp	1.347471	8.65465465465465
wt_dual	wt_dual_NM16	20180225_NM16_trial_004	locomotion	AS	1.736106	8.69791666666667
wt_dual	wt_dual_NM16	20180225_NM16_trial_004	whisking	Gp	0.607948	7.35934959349594
wt_dual	wt_dual_NM16	20180225_NM16_trial_004	whisking	AS	1.173706	9.096875
wt_dual	wt_dual_NM16	20180225_NM16_trial_004	quiet	Gp	0.3809325	5.92868217054264
wt_dual	wt_dual_NM16	20180225_NM16_trial_004	quiet	AS	0.2865925	7.43333333333337
wt_dual	wt_dual_NM16	20180225_NM16_trial_005	locomotion	Gp	0.8858423	7.78840579710145
wt_dual	wt_dual_NM16	20180225_NM16_trial_005	locomotion	AS	0.9814861	7.84166666666666
wt_dual	wt_dual_NM16	20180225_NM16_trial_005	locomotion	NS	0.191626	2.43333333333334
wt_dual	wt_dual_NM16	20180225_NM16_trial_005	whisking	Gp	0.6796471	8.13869281045752
wt_dual	wt_dual_NM16	20180225_NM16_trial_005	whisking	AS	1.003306	8.16266666666667
wt_dual	wt_dual_NM16	20180225_NM16_trial_005	whisking	NS	0.2247641	3.31458333333333
wt_dual	wt_dual_NM16	20180225_NM16_trial_005	quiet	Gp	0.5333081	5.89999999999999
wt_dual	wt_dual_NM16	20180225_NM16_trial_005	quiet	AS	0.7087548	4.14999999999998
wt_dual	wt_dual_NM16	20180225_NM16_trial_005	quiet	NS	0.2129387	2.54285714285714
wt_dual	wt_dual_NM16	20180225_NM16_trial_007	locomotion	Gp	0.4069016	7.26266666666667
wt_dual	wt_dual_NM16	20180225_NM16_trial_007	locomotion	AS	0.3507873	8.43333333333334
wt_dual	wt_dual_NM16	20180225_NM16_trial_007	whisking	Gp	0.4996712	6.48893805309735
wt_dual	wt_dual_NM16	20180225_NM16_trial_007	whisking	AS	0.6114949	10.5269841269841
wt_dual	wt_dual_NM16	20180225_NM16_trial_007	quiet	Gp	0.6997583	6.21090909090909
wt_dual	wt_dual_NM16	20180225_NM16_trial_007	quiet	AS	1.263787	14.2833333333333
wt_dual	wt_dual_NM16	20180225_NM16_trial_009	locomotion	Gp	0.5749171	8.49193205944798
wt_dual	wt_dual_NM16	20180225_NM16_trial_009	locomotion	AS	0.3994415	8.03181818181819
wt_dual	wt_dual_NM16	20180225_NM16_trial_009	locomotion	NS	0.178827	3.28333333333334
wt_dual	wt_dual_NM16	20180225_NM16_trial_009	whisking	Gp	0.4867925	6.59550561797753
wt_dual	wt_dual_NM16	20180225_NM16_trial_009	whisking	AS	0.2314259	6.76296296296296
wt_dual	wt_dual_NM16	20180225_NM16_trial_009	whisking	NS	0.1826479	3.1525641025641
wt_dual	wt_dual_NM16	20180225_NM16_trial_009	quiet	Gp	0.4240557	5.10886524822696
wt_dual	wt_dual_NM16	20180225_NM16_trial_009	quiet	NS	0.1762567	2.25934959349594
wt_dual	wt_dual_NM16	20180225_NM16_trial_010	locomotion	Gp	0.8037001	6.71000000000001
wt_dual	wt_dual_NM16	20180225_NM16_trial_010	locomotion	AS	2.30759	6.41428571428571
wt_dual	wt_dual_NM16	20180225_NM16_trial_010	whisking	Gp	0.6323584	6.65856164383561
wt_dual	wt_dual_NM16	20180225_NM16_trial_010	whisking	AS	1.290492	7.6936936936937
wt_dual	wt_dual_NM16	20180225_NM16_trial_010	quiet	Gp	0.5115037	4.49941520467836
wt_dual	wt_dual_NM16	20180225_NM16_trial_011	locomotion	Gp	1.151064	10.2685333333333
wt_dual	wt_dual_NM16	20180225_NM16_trial_011	locomotion	AS	1.657333	8.80196078431373
wt_dual	wt_dual_NM16	20180225_NM16_trial_011	whisking	Gp	0.8167481	9.21353135313531
wt_dual	wt_dual_NM16	20180225_NM16_trial_011	whisking	AS	1.256953	8.76470588235294
wt_dual	wt_dual_NM16	20180225_NM16_trial_011	quiet	Gp	0.4045933	5.06086956521739
wt_dual	wt_dual_NM16	20180225_NM16_trial_011	quiet	AS	0.2629314	5.56666666666666
wt_dual	wt_dual_NM16	20180225_NM16_trial_012	locomotion	Gp	1.128829	10.2755980861244
wt_dual	wt_dual_NM16	20180225_NM16_trial_012	locomotion	AS	1.175457	9.38888888888889
wt_dual	wt_dual_NM16	20180225_NM16_trial_012	locomotion	NS	0.2626017	2.67619047619048
wt_dual	wt_dual_NM16	20180225_NM16_trial_012	whisking	Gp	0.6417199	8.39929078014184
wt_dual	wt_dual_NM16	20180225_NM16_trial_012	whisking	AS	0.5835593	10.0916666666667
wt_dual	wt_dual_NM16	20180225_NM16_trial_012	whisking	NS	0.2676154	2.38282828282828
wt_dual	wt_dual_NM16	20180225_NM16_trial_012	quiet	Gp	0.4016552	4.48461538461539
wt_dual	wt_dual_NM16	20180225_NM16_trial_012	quiet	NS	0.2399977	1.95662100456621
wt_dual	wt_dual_NM16	20180225_NM16_trial_013	locomotion	Gp	0.889781	9.06111111111111
wt_dual	wt_dual_NM16	20180225_NM16_trial_013	locomotion	AS	0.9625198	9.43821138211382
wt_dual	wt_dual_NM16	20180225_NM16_trial_013	locomotion	NS	0.14145	3.02933333333333
wt_dual	wt_dual_NM16	20180225_NM16_trial_013	whisking	Gp	0.4405169	6.03000000000002
wt_dual	wt_dual_NM16	20180225_NM16_trial_013	whisking	AS	0.3000322	5.96666666666664
wt_dual	wt_dual_NM16	20180225_NM16_trial_013	whisking	NS	0.1389904	2.51666666666666
wt_dual	wt_dual_NM16	20180225_NM16_trial_013	quiet	Gp	0.3808793	3.63333333333335
wt_dual	wt_dual_NM16	20180225_NM16_trial_013	quiet	AS	1.386101	4.76666666666665
wt_dual	wt_dual_NM16	20180225_NM16_trial_013	quiet	NS	0.179302	2.58828828828829
wt_dual	wt_dual_NM16	20180225_NM16_trial_016	locomotion	Gp	0.9515268	8.11844512195122
wt_dual	wt_dual_NM16	20180225_NM16_trial_016	locomotion	AS	1.328019	7.93447293447294
wt_dual	wt_dual_NM16	20180225_NM16_trial_016	whisking	Gp	0.7475723	6.0357314148681
wt_dual	wt_dual_NM16	20180225_NM16_trial_016	whisking	AS	1.100072	6.51383647798742
wt_dual	wt_dual_NM16	20180225_NM16_trial_016	quiet	Gp	0.7054133	3.73333333333333
wt_dual	wt_dual_NM16	20180225_NM16_trial_017	locomotion	Gp	0.741925	8.46775067750679
wt_dual	wt_dual_NM16	20180225_NM16_trial_017	locomotion	AS	1.199318	7.99745547073791
wt_dual	wt_dual_NM16	20180225_NM16_trial_017	locomotion	NS	0.2169198	2.15524861878453
wt_dual	wt_dual_NM16	20180225_NM16_trial_017	whisking	Gp	0.5921029	7.89746588693957
wt_dual	wt_dual_NM16	20180225_NM16_trial_017	whisking	AS	1.125084	7.81550387596899
wt_dual	wt_dual_NM16	20180225_NM16_trial_017	whisking	NS	0.2046311	2.43008130081302
wt_dual	wt_dual_NM16	20180225_NM16_trial_017	quiet	AS	1.516373	2.80000000000001
wt_dual	wt_dual_NM16	20180225_NM16_trial_017	quiet	NS	0.2332587	2.69333333333335
wt_dual	wt_dual_NM16	20180225_NM16_trial_018	locomotion	Gp	0.7089689	5.53478260869565
wt_dual	wt_dual_NM16	20180225_NM16_trial_018	locomotion	AS	1.429066	4.25476190476191
wt_dual	wt_dual_NM16	20180225_NM16_trial_018	whisking	Gp	0.709098	6.46184273999036
wt_dual	wt_dual_NM16	20180225_NM16_trial_018	whisking	AS	1.412636	6.34666666666667
wt_dual	wt_dual_NM16	20180225_NM16_trial_018	quiet	Gp	0.4227799	2.20000000000002
wt_dual	wt_dual_NM16	20180225_NM16_trial_018	quiet	AS	1.278364	8.86666666666667
wt_dual	wt_dual_NM16	20180225_NM16_trial_019	locomotion	Gp	0.9071815	6.9905604719764
wt_dual	wt_dual_NM16	20180225_NM16_trial_019	locomotion	AS	1.879936	7.73684210526316
wt_dual	wt_dual_NM16	20180225_NM16_trial_019	whisking	Gp	0.6012872	6.27426470588235
wt_dual	wt_dual_NM16	20180225_NM16_trial_019	whisking	AS	1.238797	6.92987012987013
wt_dual	wt_dual_NM16	20180225_NM16_trial_019	quiet	Gp	0.353581	2.98095238095237
wt_dual	wt_dual_NM16	20180225_NM16_trial_019	quiet	AS	0.5470376	5.5333333333333
wt_dual	wt_dual_NM16	20180225_NM16_trial_021	locomotion	Gp	0.7148409	6.64845360824743
wt_dual	wt_dual_NM16	20180225_NM16_trial_021	locomotion	AS	1.615931	7.13768115942029
wt_dual	wt_dual_NM16	20180225_NM16_trial_021	locomotion	NS	0.4619408	3.19545454545455
wt_dual	wt_dual_NM16	20180225_NM16_trial_021	whisking	Gp	0.7859777	7.42368421052631
wt_dual	wt_dual_NM16	20180225_NM16_trial_021	whisking	AS	1.570734	6.70943396226415
wt_dual	wt_dual_NM16	20180225_NM16_trial_021	whisking	NS	0.4139472	2.79333333333333
wt_dual	wt_dual_NM16	20180225_NM16_trial_021	quiet	Gp	0.6547115	3.57777777777777
wt_dual	wt_dual_NM16	20180225_NM16_trial_021	quiet	AS	0.3613038	2.5
wt_dual	wt_dual_NM16	20180225_NM16_trial_021	quiet	NS	0.2944658	3.61666666666667
wt_dual	wt_dual_TL16	20180120_TL16_trial_008	nrem	Gp	0.7434129	4.53888888888888
wt_dual	wt_dual_TL16	20180120_TL16_trial_008	is	Gp	0.5603194	3.23333333333335
wt_dual	wt_dual_TL16	20180120_TL16_trial_009	nrem	Gp	0.5526165	3.36666666666665
wt_dual	wt_dual_TL16	20180120_TL16_trial_009	is	AS	0.342369	7.03333333333336
wt_dual	wt_dual_TL16	20180120_TL16_trial_009	rem	Gp	0.9654774	7.41111111111112
wt_dual	wt_dual_TL16	20180120_TL16_trial_009	rem	AS	0.3399769	4.40000000000003
wt_dual	wt_dual_TL16	20180120_TL16_trial_010	nrem	Gp	0.3761781	2.80000000000001
wt_dual	wt_dual_TL16	20180120_TL16_trial_011	rem	Gp	0.6724257	6.18333333333334
wt_dual	wt_dual_TL16	20180120_TL16_trial_012	is	Gp	0.5844075	5.4625
wt_dual	wt_dual_TL16	20180120_TL16_trial_012	is	AS	1.441416	8.40000000000001
wt_dual	wt_dual_TL16	20180120_TL16_trial_012	rem	Gp	0.4488855	5.49645390070922
wt_dual	wt_dual_TL16	20180120_TL16_trial_013	nrem	Gp	0.4814211	5.70075757575758
wt_dual	wt_dual_TL16	20180120_TL16_trial_013	nrem	AS	0.3205977	5.06666666666668
wt_dual	wt_dual_TL16	20180120_TL16_trial_013	is	Gp	0.5121933	5.39000000000001
wt_dual	wt_dual_TL16	20180120_TL16_trial_014	nrem	Gp	0.6310294	5.69333333333333
wt_dual	wt_dual_TL16	20180120_TL16_trial_014	nrem	AS	0.552455	4.84444444444445
wt_dual	wt_dual_TL16	20180120_TL16_trial_015	nrem	Gp	0.842514	4.80000000000001
wt_dual	wt_dual_TL16	20180120_TL16_trial_015	nrem	NS	0.3044042	1.79696969696971
wt_dual	wt_dual_TL16	20180120_TL16_trial_015	is	NS	0.3467796	1.98275862068965
wt_dual	wt_dual_TL16	20180120_TL16_trial_015	rem	NS	0.3857968	2.13974358974359
wt_dual	wt_dual_TL16	20180120_TL16_trial_016	is	Gp	0.3320515	3.52222222222223
wt_dual	wt_dual_TL16	20180120_TL16_trial_016	rem	Gp	0.4602793	4.84444444444445
wt_dual	wt_dual_TL16	20180120_TL16_trial_016	rem	AS	0.3164513	3.9666666666667
wt_dual	wt_dual_TL16	20180203_TL16_trial_007	nrem	Gp	0.5882868	6.58888888888886
wt_dual	wt_dual_TL16	20180203_TL16_trial_007	is	Gp	1.116899	8.60000000000002
wt_dual	wt_dual_TL16	20180203_TL16_trial_008	nrem	Gp	0.4342673	4.56666666666666
wt_dual	wt_dual_TL16	20180203_TL16_trial_009	nrem	Gp	0.41403	7.53333333333336
wt_dual	wt_dual_TL16	20180203_TL16_trial_009	is	Gp	0.415076	5.5
wt_dual	wt_dual_TL16	20180203_TL16_trial_010	nrem	Gp	0.4846654	5.59047619047619
wt_dual	wt_dual_TL16	20180203_TL16_trial_011	nrem	AS	0.3060215	5.5333333333333
wt_dual	wt_dual_TL16	20180203_TL16_trial_012	nrem	Gp	0.4763505	4.06666666666669
wt_dual	wt_dual_TL16	20180203_TL16_trial_014	is	AS	0.5160713	7.43333333333334
wt_dual	wt_dual_TL16	20180203_TL16_trial_016	is	Gp	0.6053706	5.25
wt_dual	wt_dual_TL16	20180203_TL16_trial_016	rem	Gp	0.5415581	4.21666666666667
wt_dual	wt_dual_TL16	20180203_TL16_trial_017	is	Gp	0.3702365	4.06666666666669
wt_dual	wt_dual_TL16	20180203_TL16_trial_020	nrem	Gp	0.3016841	3.45000000000001
wt_dual	wt_dual_TL16	20180203_TL16_trial_021	nrem	Gp	0.5060362	6.25333333333333
wt_dual	wt_dual_TL16	20180203_TL16_trial_021	nrem	AS	0.28001	9.70000000000002
wt_dual	wt_dual_TL16	20180203_TL16_trial_021	is	Gp	0.2682708	3.01666666666671
wt_dual	wt_dual_TL16	20180203_TL16_trial_022	nrem	Gp	0.4594838	5.14222222222223
wt_dual	wt_dual_TL16	20180203_TL16_trial_022	nrem	AS	0.2977207	6.40000000000001
wt_dual	wt_dual_TL16	20180203_TL16_trial_022	rem	Gp	0.5514621	8.164
wt_dual	wt_dual_TL16	20180203_TL16_trial_023	nrem	Gp	0.4340921	5.01111111111113
wt_dual	wt_dual_TL16	20180203_TL16_trial_023	is	Gp	0.3120574	4.69999999999993
wt_dual	wt_dual_TL16	20180203_TL16_trial_024	nrem	Gp	0.5667878	5.84285714285714
wt_dual	wt_dual_TL16	20180203_TL16_trial_024	is	Gp	0.5054476	5.84444444444445
wt_dual	wt_dual_TL16	20180203_TL16_trial_024	rem	Gp	0.3815969	4.8625
wt_dual	wt_dual_TL16	20180203_TL16_trial_025	nrem	Gp	0.5689737	6.53466666666667
wt_dual	wt_dual_TL16	20180203_TL16_trial_025	nrem	AS	1.187804	15.6333333333333
wt_dual	wt_dual_TL16	20180203_TL16_trial_025	is	Gp	0.6114054	7.93333333333334
wt_dual	wt_dual_TL16	20180203_TL16_trial_025	is	AS	1.627995	10.1
wt_dual	wt_dual_TL16	20180211_TL16_trial_002	nrem	Gp	0.5896914	5.84074074074072
wt_dual	wt_dual_TL16	20180211_TL16_trial_002	nrem	AS	0.6317575	7.76666666666665
wt_dual	wt_dual_TL16	20180211_TL16_trial_002	is	Gp	0.3369369	5.30000000000007
wt_dual	wt_dual_TL16	20180211_TL16_trial_003	nrem	Gp	0.5740991	6.92222222222222
wt_dual	wt_dual_TL16	20180211_TL16_trial_003	rem	Gp	0.7021068	4.95833333333333
wt_dual	wt_dual_TL16	20180211_TL16_trial_003	rem	AS	0.8676872	7.02222222222222
wt_dual	wt_dual_TL16	20180211_TL16_trial_005	nrem	Gp	0.4694083	5.68095238095238
wt_dual	wt_dual_TL16	20180211_TL16_trial_005	nrem	NS	0.2333585	1.96666666666667
wt_dual	wt_dual_TL16	20180211_TL16_trial_005	is	Gp	0.7533485	6.50000000000001
wt_dual	wt_dual_TL16	20180211_TL16_trial_005	is	NS	0.2062989	1.61309523809524
wt_dual	wt_dual_TL16	20180211_TL16_trial_005	rem	NS	0.2808803	1.90833333333333
wt_dual	wt_dual_TL16	20180211_TL16_trial_006	nrem	Gp	0.9278818	7.08095238095239
wt_dual	wt_dual_TL16	20180211_TL16_trial_006	nrem	AS	0.4659162	5.63333333333333
wt_dual	wt_dual_TL16	20180211_TL16_trial_006	is	Gp	0.4664218	6.33030303030302
wt_dual	wt_dual_TL16	20180211_TL16_trial_006	rem	Gp	0.6254321	4.93333333333333
wt_dual	wt_dual_TL16	20180211_TL16_trial_007	nrem	Gp	0.4953572	5.40166666666667
wt_dual	wt_dual_TL16	20180211_TL16_trial_007	is	Gp	0.562601	5.93333333333333
wt_dual	wt_dual_TL16	20180211_TL16_trial_009	nrem	Gp	0.4407612	5.52962962962962
wt_dual	wt_dual_TL16	20180211_TL16_trial_009	is	Gp	0.5760449	5.91874999999999
wt_dual	wt_dual_TL16	20180211_TL16_trial_009	rem	Gp	0.3586369	6.044
wt_dual	wt_dual_TL16	20180211_TL16_trial_013	nrem	Gp	0.7028807	6.46045197740113
wt_dual	wt_dual_TL16	20180211_TL16_trial_013	nrem	AS	0.755955	10.8533333333333
wt_dual	wt_dual_TL16	20180211_TL16_trial_013	is	Gp	1.116488	11.2630434782609
wt_dual	wt_dual_TL16	20180211_TL16_trial_013	is	AS	0.8446812	8.63333333333335
wt_dual	wt_dual_TL16	20180211_TL16_trial_013	rem	Gp	0.826584	7.01269841269842
wt_dual	wt_dual_TL16	20180211_TL16_trial_013	rem	AS	1.076168	7.01818181818182
wt_dual	wt_dual_TL16	20180211_TL16_trial_015	nrem	NS	0.3210515	2.34121212121212
wt_dual	wt_dual_TL16	20180211_TL16_trial_015	is	NS	0.3141099	1.92777777777778
wt_dual	wt_dual_TL16	20180225_TL16_trial_001	whisking	Gp	0.5359987	6.55478821362799
wt_dual	wt_dual_TL16	20180225_TL16_trial_001	whisking	AS	0.9373009	7.36893939393939
wt_dual	wt_dual_TL16	20180225_TL16_trial_001	quiet	Gp	0.3894268	5.08333333333331
wt_dual	wt_dual_TL16	20180225_TL16_trial_002	locomotion	Gp	0.8011923	8.78888888888889
wt_dual	wt_dual_TL16	20180225_TL16_trial_002	locomotion	AS	2.170778	9.71333333333333
wt_dual	wt_dual_TL16	20180225_TL16_trial_002	whisking	Gp	0.7583752	6.57266666666668
wt_dual	wt_dual_TL16	20180225_TL16_trial_002	whisking	AS	1.696311	7.69259259259259
wt_dual	wt_dual_TL16	20180225_TL16_trial_002	quiet	Gp	0.6192704	3.92222222222219
wt_dual	wt_dual_TL16	20180225_TL16_trial_003	locomotion	Gp	0.6213089	7.09615384615384
wt_dual	wt_dual_TL16	20180225_TL16_trial_003	locomotion	AS	1.368312	7.77500000000001
wt_dual	wt_dual_TL16	20180225_TL16_trial_003	whisking	Gp	0.7373033	7.92813852813852
wt_dual	wt_dual_TL16	20180225_TL16_trial_003	whisking	AS	1.322228	6.84966666666667
wt_dual	wt_dual_TL16	20180225_TL16_trial_003	quiet	Gp	0.7042394	5.77619047619049
wt_dual	wt_dual_TL16	20180225_TL16_trial_003	quiet	AS	1.30645	4.87777777777776
wt_dual	wt_dual_TL16	20180225_TL16_trial_004	locomotion	NS	0.2252159	1.97777777777778
wt_dual	wt_dual_TL16	20180225_TL16_trial_004	whisking	NS	0.1871777	2.55
wt_dual	wt_dual_TL16	20180225_TL16_trial_004	quiet	NS	0.2081364	2.24929078014185
wt_dual	wt_dual_TL16	20180225_TL16_trial_005	locomotion	Gp	1.228786	8.90555555555556
wt_dual	wt_dual_TL16	20180225_TL16_trial_005	locomotion	AS	2.615759	8.82222222222221
wt_dual	wt_dual_TL16	20180225_TL16_trial_005	whisking	Gp	0.6724495	5.91904761904761
wt_dual	wt_dual_TL16	20180225_TL16_trial_005	whisking	AS	0.978022	7.06846846846846
wt_dual	wt_dual_TL16	20180225_TL16_trial_005	quiet	Gp	0.6179314	4.81728395061728
wt_dual	wt_dual_TL16	20180225_TL16_trial_005	quiet	AS	1.951413	5.83333333333334
wt_dual	wt_dual_TL16	20180225_TL16_trial_006	whisking	Gp	0.6179649	7.09425925925926
wt_dual	wt_dual_TL16	20180225_TL16_trial_006	whisking	AS	1.266583	6.95526315789474
wt_dual	wt_dual_TL16	20180225_TL16_trial_006	quiet	Gp	0.3988707	4.34954954954956
wt_dual	wt_dual_TL16	20180225_TL16_trial_006	quiet	AS	0.9020956	6.28888888888891
wt_dual	wt_dual_TL16	20180225_TL16_trial_007	whisking	Gp	0.7507952	6.26513605442177
wt_dual	wt_dual_TL16	20180225_TL16_trial_007	whisking	AS	1.491442	5.79277777777778
wt_dual	wt_dual_TL16	20180225_TL16_trial_007	quiet	Gp	0.518305	4.57272727272727
wt_dual	wt_dual_TL16	20180225_TL16_trial_007	quiet	AS	1.110681	4.34202898550725
wt_dual	wt_dual_TL16	20180225_TL16_trial_008	whisking	Gp	0.8823527	7.06740273396425
wt_dual	wt_dual_TL16	20180225_TL16_trial_008	whisking	AS	1.703936	7.72452830188678
wt_dual	wt_dual_TL16	20180225_TL16_trial_008	quiet	Gp	0.7245976	5.25958333333333
wt_dual	wt_dual_TL16	20180225_TL16_trial_008	quiet	AS	1.876419	7.51250000000001
wt_dual	wt_dual_TL16	20180225_TL16_trial_009	whisking	Gp	0.8111674	7.21769722814498
wt_dual	wt_dual_TL16	20180225_TL16_trial_009	whisking	AS	1.992418	6.98028169014084
wt_dual	wt_dual_TL16	20180225_TL16_trial_009	quiet	Gp	0.5083001	4.74705128205127
wt_dual	wt_dual_TL16	20180225_TL16_trial_009	quiet	AS	1.409558	4.73030303030303
wt_dual	wt_dual_TL16	20180225_TL16_trial_010	whisking	Gp	0.9200097	6.81858974358974
wt_dual	wt_dual_TL16	20180225_TL16_trial_010	whisking	AS	2.768228	6.45591397849461
wt_dual	wt_dual_TL16	20180225_TL16_trial_010	quiet	Gp	0.5251745	4.51666666666667
wt_dual	wt_dual_TL16	20180225_TL16_trial_010	quiet	AS	1.263097	4.09259259259258
wt_dual	wt_dual_TL16	20180225_TL16_trial_011	locomotion	Gp	0.915459	5.35740740740741
wt_dual	wt_dual_TL16	20180225_TL16_trial_011	locomotion	AS	2.839432	6.99166666666667
wt_dual	wt_dual_TL16	20180225_TL16_trial_011	whisking	Gp	1.022359	6.98582375478927
wt_dual	wt_dual_TL16	20180225_TL16_trial_011	whisking	AS	1.829805	7.06410256410256
wt_dual	wt_dual_TL16	20180225_TL16_trial_011	quiet	Gp	0.6384808	5.00462962962963
wt_dual	wt_dual_TL16	20180225_TL16_trial_011	quiet	AS	1.676451	6.17017543859648
wt_dual	wt_dual_TL16	20180225_TL16_trial_012	locomotion	Gp	2.473828	10.5237288135593
wt_dual	wt_dual_TL16	20180225_TL16_trial_012	locomotion	AS	4.018476	11.0666666666667
wt_dual	wt_dual_TL16	20180225_TL16_trial_012	locomotion	NS	0.2281498	2.59230769230769
wt_dual	wt_dual_TL16	20180225_TL16_trial_012	whisking	Gp	0.8169667	6.93623570800352
wt_dual	wt_dual_TL16	20180225_TL16_trial_012	whisking	AS	1.278032	6.27777777777778
wt_dual	wt_dual_TL16	20180225_TL16_trial_012	whisking	NS	0.2479583	2.5023679417122
wt_dual	wt_dual_TL16	20180225_TL16_trial_012	quiet	Gp	0.4976136	4.75999999999999
wt_dual	wt_dual_TL16	20180225_TL16_trial_012	quiet	AS	0.8250544	5.24444444444443
wt_dual	wt_dual_TL16	20180225_TL16_trial_012	quiet	NS	0.2145849	2.19033078880407
wt_dual	wt_dual_TL16	20180225_TL16_trial_015	whisking	Gp	1.122164	7.7098138747885
wt_dual	wt_dual_TL16	20180225_TL16_trial_015	whisking	AS	1.753927	7.09166666666666
wt_dual	wt_dual_TL16	20180225_TL16_trial_015	whisking	NS	0.1916562	2.0287037037037
wt_dual	wt_dual_TL16	20180225_TL16_trial_015	quiet	NS	0.2241593	2.50666666666667
wt_dual	wt_dual_TL16	20180306_TL16_trial_005	nrem	Gp	0.5519952	6.47843137254901
wt_dual	wt_dual_TL16	20180306_TL16_trial_005	nrem	AS	0.9390924	7.17222222222224
wt_dual	wt_dual_TL16	20180306_TL16_trial_005	is	Gp	0.8585443	6.62333333333331
wt_dual	wt_dual_TL16	20180306_TL16_trial_005	is	AS	3.065471	12.8666666666667
wt_dual	wt_dual_TL16	20180306_TL16_trial_006	nrem	NS	0.3186108	1.9375
wt_dual	wt_dual_TL16	20180306_TL16_trial_006	is	NS	0.3921455	2.13333333333333
wt_dual	wt_dual_TL16	20180306_TL16_trial_006	rem	Gp	0.6184704	4.93333333333332
wt_dual	wt_dual_TL16	20180306_TL16_trial_006	rem	NS	0.2904251	1.78558558558559
wt_dual	wt_dual_TL16	20180306_TL16_trial_007	nrem	NS	0.3037325	2.53333333333334
wt_dual	wt_dual_TL16	20180306_TL16_trial_007	is	NS	0.2753489	1.81249999999999
wt_dual	wt_dual_TL16	20180306_TL16_trial_008	nrem	Gp	0.6435094	12.7333333333333
wt_dual	wt_dual_TL16	20180306_TL16_trial_008	nrem	NS	0.2857995	1.95503875968992
wt_dual	wt_dual_TL16	20180306_TL16_trial_008	is	NS	0.3186102	1.56060606060606
wt_dual	wt_dual_TL16	20180306_TL16_trial_008	rem	NS	0.2668439	1.80595238095238
wt_dual	wt_dual_TL16	20180306_TL16_trial_009	nrem	NS	0.2721374	1.94502164502164
wt_dual	wt_dual_TL16	20180306_TL16_trial_009	is	NS	0.2479979	1.72105263157895
wt_dual	wt_dual_TL16	20180306_TL16_trial_009	rem	NS	0.2901526	2.02857142857143
wt_dual	wt_dual_TL16	20180306_TL16_trial_010	nrem	NS	0.2506011	1.82611111111111
wt_dual	wt_dual_TL16	20180306_TL16_trial_010	is	NS	0.2524201	1.75438596491228
wt_dual	wt_dual_TL16	20180306_TL16_trial_011	nrem	Gp	0.6262761	5.90833333333335
wt_dual	wt_dual_TL16	20180306_TL16_trial_011	nrem	NS	0.242755	2.12098765432099
wt_dual	wt_dual_TL16	20180306_TL16_trial_011	is	NS	0.223485	1.81794871794871
wt_dual	wt_dual_TL16	20180306_TL16_trial_011	rem	NS	0.2382634	2.07843137254902
wt_dual	wt_dual_TL16	20180306_TL16_trial_012	nrem	Gp	0.3512765	5.54999999999998
wt_dual	wt_dual_TL16	20180306_TL16_trial_012	is	Gp	0.3002003	4.66666666666666
wt_dual	wt_dual_TL16	20180306_TL16_trial_014	nrem	Gp	0.6195679	8.23333333333335
wt_dual	wt_dual_TL16	20180306_TL16_trial_014	is	Gp	0.5206181	7.01111111111112
wt_dual	wt_dual_TL16	20180306_TL16_trial_015	nrem	Gp	0.3850086	4.61666666666667
wt_dual	wt_dual_TL16	20180306_TL16_trial_016	is	Gp	0.378959	6.56666666666668
wt_dual	wt_dual_TL16	20180306_TL16_trial_016	rem	Gp	0.6622742	5.38148148148148
wt_dual	wt_dual_TL16	20180306_TL16_trial_017	nrem	Gp	0.2835148	3.48333333333335
wt_dual	wt_dual_TL16	20180306_TL16_trial_018	nrem	Gp	0.4229853	4.13000000000001
wt_dual	wt_dual_TL16	20180306_TL16_trial_018	is	Gp	0.6651926	6.56666666666666
wt_dual	wt_dual_TL16	20180306_TL16_trial_018	is	AS	0.7794651	9.76666666666668
wt_dual	wt_dual_TL16	20180306_TL16_trial_018	rem	Gp	0.3569218	4.36969696969697
wt_dual	wt_dual_TL16	20180306_TL16_trial_019	is	Gp	0.4979151	5.82222222222223
wt_dual	wt_dual_TL16	20180306_TL16_trial_019	rem	Gp	0.7290931	5.325
wt_dual	wt_dual_TL16	20180306_TL16_trial_019	rem	AS	0.7754298	9.54666666666669
wt_dual	wt_dual_TL16	20180306_TL16_trial_020	is	Gp	0.3281187	3.40000000000003
wt_dual	wt_dual_TL16	20180306_TL16_trial_020	rem	Gp	0.4337536	10.8166666666667
wt_dual	wt_dual_TL16	20180306_TL16_trial_020	rem	AS	0.8786256	9.93333333333334
wt_dual	wt_dual_TL16	20180306_TL16_trial_021	nrem	Gp	0.4824143	11.3666666666667
wt_dual	wt_dual_TL16	20180306_TL16_trial_021	rem	Gp	0.4912902	9.63333333333333
wt_dual	wt_dual_TL15	20180121_TL15_trial_001	locomotion	Gp	0.5605141	7.81688172043011
wt_dual	wt_dual_TL15	20180121_TL15_trial_001	locomotion	AS	0.954514	9.23118279569892
wt_dual	wt_dual_TL15	20180121_TL15_trial_001	locomotion	NS	0.253396	2.46032660902978
wt_dual	wt_dual_TL15	20180121_TL15_trial_001	whisking	Gp	0.5064231	6.36666666666666
wt_dual	wt_dual_TL15	20180121_TL15_trial_001	whisking	NS	0.2236625	2.88947368421052
wt_dual	wt_dual_TL15	20180121_TL15_trial_001	quiet	Gp	0.3600431	3.86666666666667
wt_dual	wt_dual_TL15	20180121_TL15_trial_001	quiet	NS	0.2755562	2.75333333333334
wt_dual	wt_dual_TL15	20180121_TL15_trial_002	locomotion	Gp	0.864643	6.82210884353742
wt_dual	wt_dual_TL15	20180121_TL15_trial_002	locomotion	AS	1.397586	6.21944444444445
wt_dual	wt_dual_TL15	20180121_TL15_trial_002	locomotion	NS	0.4670474	2.18402095612312
wt_dual	wt_dual_TL15	20180121_TL15_trial_002	whisking	NS	0.4039342	2.26111111111112
wt_dual	wt_dual_TL15	20180121_TL15_trial_002	quiet	NS	0.3718494	1.995
wt_dual	wt_dual_TL15	20180121_TL15_trial_003	locomotion	Gp	0.7426778	7.69709241952233
wt_dual	wt_dual_TL15	20180121_TL15_trial_003	locomotion	AS	1.303499	8.83571428571429
wt_dual	wt_dual_TL15	20180121_TL15_trial_003	locomotion	NS	0.3293617	2.30031007751938
wt_dual	wt_dual_TL15	20180121_TL15_trial_003	whisking	Gp	0.5676098	5.61923076923077
wt_dual	wt_dual_TL15	20180121_TL15_trial_003	whisking	AS	0.6251525	3.93333333333328
wt_dual	wt_dual_TL15	20180121_TL15_trial_003	whisking	NS	0.3318431	2.21244444444444
wt_dual	wt_dual_TL15	20180121_TL15_trial_003	quiet	Gp	0.6749307	3.62333333333333
wt_dual	wt_dual_TL15	20180121_TL15_trial_003	quiet	AS	0.6531039	4.10000000000002
wt_dual	wt_dual_TL15	20180121_TL15_trial_003	quiet	NS	0.3028286	1.83055555555556
wt_dual	wt_dual_TL15	20180121_TL15_trial_004	locomotion	Gp	0.9935756	8.18679653679654
wt_dual	wt_dual_TL15	20180121_TL15_trial_004	locomotion	AS	1.554865	8.42136752136752
wt_dual	wt_dual_TL15	20180121_TL15_trial_004	whisking	Gp	0.5348344	6.65952380952381
wt_dual	wt_dual_TL15	20180121_TL15_trial_004	whisking	AS	0.4427814	5.4888888888889
wt_dual	wt_dual_TL15	20180121_TL15_trial_004	quiet	Gp	0.3970243	5.32121212121211
wt_dual	wt_dual_TL15	20180121_TL15_trial_004	quiet	AS	0.4182653	4.83333333333331
wt_dual	wt_dual_TL15	20180121_TL15_trial_005	locomotion	Gp	0.6191375	7.49383857054837
wt_dual	wt_dual_TL15	20180121_TL15_trial_005	locomotion	AS	0.6819649	8.36737588652482
wt_dual	wt_dual_TL15	20180121_TL15_trial_005	whisking	Gp	0.5229057	4.18666666666667
wt_dual	wt_dual_TL15	20180121_TL15_trial_005	whisking	AS	0.2271452	2
wt_dual	wt_dual_TL15	20180121_TL15_trial_005	quiet	Gp	0.4181253	2.98333333333333
wt_dual	wt_dual_TL15	20180121_TL15_trial_008	locomotion	Gp	0.713517	6.86509433962265
wt_dual	wt_dual_TL15	20180121_TL15_trial_008	locomotion	AS	1.008121	9.75714285714284
wt_dual	wt_dual_TL15	20180121_TL15_trial_008	whisking	Gp	0.6550628	7.51666666666667
wt_dual	wt_dual_TL15	20180121_TL15_trial_009	locomotion	Gp	0.5039578	5.41367521367521
wt_dual	wt_dual_TL15	20180121_TL15_trial_009	locomotion	AS	1.273408	5.12
wt_dual	wt_dual_TL15	20180121_TL15_trial_009	whisking	Gp	0.4022228	2.78666666666666
wt_dual	wt_dual_TL15	20180121_TL15_trial_009	whisking	AS	0.470166	5.23333333333329
wt_dual	wt_dual_TL15	20180121_TL15_trial_011	locomotion	Gp	1.029543	6.69408284023668
wt_dual	wt_dual_TL15	20180121_TL15_trial_011	locomotion	AS	1.586856	6.1
wt_dual	wt_dual_TL15	20180121_TL15_trial_012	locomotion	Gp	0.6247969	6.15637860082305
wt_dual	wt_dual_TL15	20180121_TL15_trial_012	locomotion	AS	0.6179906	7.59166666666667
wt_dual	wt_dual_TL15	20180121_TL15_trial_012	whisking	Gp	0.501693	6.9888888888889
wt_dual	wt_dual_TL15	20180121_TL15_trial_014	locomotion	Gp	0.4511372	5.11160862354892
wt_dual	wt_dual_TL15	20180121_TL15_trial_014	locomotion	AS	0.4635145	5.47222222222224
wt_dual	wt_dual_TL15	20180121_TL15_trial_014	whisking	Gp	0.3377969	4.72727272727273
wt_dual	wt_dual_TL15	20180121_TL15_trial_016	locomotion	Gp	1.358759	6.86696428571429
wt_dual	wt_dual_TL15	20180121_TL15_trial_016	locomotion	AS	2.744017	7.01025641025641
wt_dual	wt_dual_TL15	20180121_TL15_trial_016	locomotion	NS	0.3059024	1.98046875
wt_dual	wt_dual_TL15	20180121_TL15_trial_016	whisking	Gp	0.5274787	5.24871794871795
wt_dual	wt_dual_TL15	20180121_TL15_trial_016	whisking	NS	0.2996939	2.01831501831502
wt_dual	wt_dual_TL15	20180121_TL15_trial_016	quiet	NS	0.2640352	1.7030303030303
wt_dual	wt_dual_TL15	20180121_TL15_trial_017	locomotion	Gp	1.493189	7.30542635658914
wt_dual	wt_dual_TL15	20180121_TL15_trial_017	locomotion	AS	2.460829	6.18518518518518
wt_dual	wt_dual_TL15	20180121_TL15_trial_017	locomotion	NS	0.2978556	2.00906862745098
wt_dual	wt_dual_TL15	20180121_TL15_trial_017	whisking	Gp	0.4787674	4.75454545454546
wt_dual	wt_dual_TL15	20180121_TL15_trial_017	whisking	NS	0.2650315	1.94539007092198
wt_dual	wt_dual_TL15	20180121_TL15_trial_017	quiet	Gp	0.604389	4.73333333333335
wt_dual	wt_dual_TL15	20180121_TL15_trial_017	quiet	NS	0.2414011	1.69333333333333
wt_dual	wt_dual_TL15	20180121_TL15_trial_018	locomotion	Gp	1.00059	8.12360717658168
wt_dual	wt_dual_TL15	20180121_TL15_trial_018	locomotion	AS	1.189548	7.50820512820513
wt_dual	wt_dual_TL15	20180121_TL15_trial_018	locomotion	NS	0.253976	1.97256097560976
wt_dual	wt_dual_TL15	20180121_TL15_trial_018	whisking	Gp	1.040272	9.10000000000002
wt_dual	wt_dual_TL15	20180121_TL15_trial_018	whisking	NS	0.2988223	2.5686274509804
wt_dual	wt_dual_TL15	20180121_TL15_trial_018	quiet	NS	0.2198625	2.01166666666667
wt_dual	wt_dual_TL15	20180121_TL15_trial_019	locomotion	Gp	0.7495818	7.93915343915344
wt_dual	wt_dual_TL15	20180121_TL15_trial_019	locomotion	AS	1.298655	8.0875
wt_dual	wt_dual_TL15	20180121_TL15_trial_019	locomotion	NS	0.5345134	2.25299625468165
wt_dual	wt_dual_TL15	20180121_TL15_trial_019	whisking	Gp	0.6222148	6.22499999999999
wt_dual	wt_dual_TL15	20180121_TL15_trial_019	whisking	NS	0.3986767	1.83166666666666
wt_dual	wt_dual_TL15	20180121_TL15_trial_019	quiet	Gp	0.636754	8.04444444444444
wt_dual	wt_dual_TL15	20180121_TL15_trial_019	quiet	NS	0.3283105	1.66764705882353
wt_dual	wt_dual_TL15	20180202_TL15_trial_009	nrem	Gp	0.6033356	7.87222222222223
wt_dual	wt_dual_TL15	20180202_TL15_trial_009	rem	Gp	0.4507241	6.06666666666672
wt_dual	wt_dual_TL15	20180202_TL15_trial_019	rem	Gp	0.3855863	4.53333333333334
wt_dual	wt_dual_TL15	20180202_TL15_trial_020	nrem	NS	0.3397395	2.32727272727273
wt_dual	wt_dual_TL15	20180202_TL15_trial_020	is	Gp	0.6899374	7.49999999999998
wt_dual	wt_dual_TL15	20180202_TL15_trial_020	is	NS	0.3009177	2.1
wt_dual	wt_dual_TL15	20180202_TL15_trial_021	is	NS	0.3276812	2.16774193548387
wt_dual	wt_dual_TL15	20180202_TL15_trial_021	rem	Gp	0.4905535	5.60000000000002
wt_dual	wt_dual_TL15	20180202_TL15_trial_021	rem	NS	0.3303973	2.03888888888889
wt_dual	wt_dual_TL15	20180202_TL15_trial_022	is	NS	0.3569692	2.08205128205128
wt_dual	wt_dual_TL15	20180202_TL15_trial_022	rem	NS	0.340357	2.26991869918699
wt_dual	wt_dual_TL15	20180202_TL15_trial_023	is	NS	0.2896889	2.06834733893558
wt_dual	wt_dual_TL15	20180202_TL15_trial_024	nrem	NS	0.2778235	2.1608695652174
wt_dual	wt_dual_TL15	20180202_TL15_trial_024	is	NS	0.2837635	2.16810551558753
wt_dual	wt_dual_TL15	20180202_TL15_trial_024	rem	Gp	0.7423348	6.03333333333336
wt_dual	wt_dual_TL15	20180202_TL15_trial_024	rem	NS	0.3146667	2.1962962962963
wt_dual	wt_dual_TL15	20180202_TL15_trial_025	nrem	Gp	0.5421537	5.26666666666665
wt_dual	wt_dual_TL15	20180202_TL15_trial_025	nrem	NS	0.2943049	2.14453781512605
wt_dual	wt_dual_TL15	20180202_TL15_trial_025	is	NS	0.2863379	2.15522388059702
wt_dual	wt_dual_TL15	20180202_TL15_trial_026	nrem	NS	0.290855	2.0875816993464
wt_dual	wt_dual_TL15	20180202_TL15_trial_026	rem	Gp	0.6064817	4.3
wt_dual	wt_dual_TL15	20180202_TL15_trial_026	rem	NS	0.3213358	2.11520467836257
wt_dual	wt_dual_TL15	20180205_TL15_trial_001	nrem	Gp	0.4914121	5.52866666666667
wt_dual	wt_dual_TL15	20180205_TL15_trial_001	nrem	AS	0.4959631	10.05
wt_dual	wt_dual_TL15	20180205_TL15_trial_002	nrem	Gp	0.6135606	6.30689655172413
wt_dual	wt_dual_TL15	20180205_TL15_trial_002	nrem	AS	0.3386302	9.05000000000003
wt_dual	wt_dual_TL15	20180205_TL15_trial_002	is	Gp	0.6072856	5.05833333333332
wt_dual	wt_dual_TL15	20180205_TL15_trial_003	nrem	Gp	0.3632927	6.46666666666667
wt_dual	wt_dual_TL15	20180205_TL15_trial_003	nrem	AS	1.506296	7.68333333333333
wt_dual	wt_dual_TL15	20180205_TL15_trial_003	rem	Gp	0.52377	5.26756756756757
wt_dual	wt_dual_TL15	20180205_TL15_trial_005	nrem	Gp	0.6128715	6.10980392156862
wt_dual	wt_dual_TL15	20180205_TL15_trial_005	nrem	NS	0.1955441	2.26666666666667
wt_dual	wt_dual_TL15	20180205_TL15_trial_005	is	Gp	0.7432037	7.62500000000001
wt_dual	wt_dual_TL15	20180205_TL15_trial_005	is	NS	0.171666	1.27500000000001
wt_dual	wt_dual_TL15	20180205_TL15_trial_006	nrem	Gp	0.509124	5.57894736842105
wt_dual	wt_dual_TL15	20180205_TL15_trial_006	nrem	AS	0.8649054	5.76666666666665
wt_dual	wt_dual_TL15	20180205_TL15_trial_006	nrem	NS	0.189274	1.94999999999999
wt_dual	wt_dual_TL15	20180205_TL15_trial_006	rem	Gp	0.5760302	4.85454545454546
wt_dual	wt_dual_TL15	20180205_TL15_trial_006	rem	NS	0.2413327	2.32333333333333
wt_dual	wt_dual_TL15	20180205_TL15_trial_010	nrem	Gp	0.6900747	5.96853932584269
wt_dual	wt_dual_TL15	20180205_TL15_trial_010	nrem	AS	0.7800602	6.72083333333334
wt_dual	wt_dual_TL15	20180205_TL15_trial_010	nrem	NS	0.2037365	1.86929824561403
wt_dual	wt_dual_TL15	20180205_TL15_trial_010	is	Gp	1.362913	6.41666666666669
wt_dual	wt_dual_TL15	20180205_TL15_trial_010	is	NS	0.1457646	1.13333333333334
wt_dual	wt_dual_TL15	20180205_TL15_trial_011	nrem	Gp	0.6721278	6.21197183098591
wt_dual	wt_dual_TL15	20180205_TL15_trial_011	nrem	AS	0.5097783	7.35
wt_dual	wt_dual_TL15	20180205_TL15_trial_011	nrem	NS	0.1761498	2.07916666666666
wt_dual	wt_dual_TL15	20180205_TL15_trial_011	is	Gp	0.6141647	5.45
wt_dual	wt_dual_TL15	20180205_TL15_trial_011	is	AS	0.3243753	2.69999999999999
wt_dual	wt_dual_TL15	20180205_TL15_trial_011	is	NS	0.1785759	2.63333333333334
wt_dual	wt_dual_TL15	20180205_TL15_trial_012	nrem	Gp	0.6551679	5.42108843537415
wt_dual	wt_dual_TL15	20180205_TL15_trial_012	nrem	AS	1.132351	3.82222222222225
wt_dual	wt_dual_TL15	20180205_TL15_trial_012	nrem	NS	0.1867443	2
wt_dual	wt_dual_TL15	20180205_TL15_trial_012	is	Gp	0.7641911	5.90490196078432
wt_dual	wt_dual_TL15	20180205_TL15_trial_012	is	AS	0.4982411	7.29999999999997
wt_dual	wt_dual_TL15	20180205_TL15_trial_012	rem	Gp	0.6046914	4.9780701754386
wt_dual	wt_dual_TL15	20180205_TL15_trial_012	rem	AS	0.5112295	6.00833333333334
wt_dual	wt_dual_TL15	20180205_TL15_trial_012	rem	NS	0.1990201	1.43333333333334
wt_dual	wt_dual_TL15	20180205_TL15_trial_013	nrem	Gp	0.5459991	5.16833333333334
wt_dual	wt_dual_TL15	20180205_TL15_trial_013	nrem	AS	0.9959584	10.7
wt_dual	wt_dual_TL15	20180205_TL15_trial_013	is	Gp	0.6373422	6.2388888888889
wt_dual	wt_dual_TL15	20180205_TL15_trial_013	rem	Gp	0.7209336	6.76746987951807
wt_dual	wt_dual_TL15	20180205_TL15_trial_013	rem	AS	1.562169	8.24444444444443
wt_dual	wt_dual_TL15	20180205_TL15_trial_018	nrem	Gp	0.9466528	6.38958333333334
wt_dual	wt_dual_TL15	20180205_TL15_trial_018	nrem	AS	1.683062	6
wt_dual	wt_dual_TL15	20180205_TL15_trial_018	nrem	NS	0.3140177	1.87931034482758
wt_dual	wt_dual_TL15	20180205_TL15_trial_018	is	Gp	0.7370434	9.09999999999997
wt_dual	wt_dual_TL15	20180205_TL15_trial_018	is	NS	0.295405	2.03650793650794
wt_dual	wt_dual_TL15	20180205_TL15_trial_018	rem	NS	0.3132607	2.28666666666667
wt_dual	wt_dual_TL15	20180205_TL15_trial_019	nrem	Gp	0.9552647	7.53381642512077
wt_dual	wt_dual_TL15	20180205_TL15_trial_019	nrem	AS	0.8319585	5.98484848484848
wt_dual	wt_dual_TL15	20180205_TL15_trial_019	nrem	NS	0.370165	2.38992248062015
wt_dual	wt_dual_TL15	20180205_TL15_trial_019	is	Gp	0.5180418	3.73333333333335
wt_dual	wt_dual_TL15	20180205_TL15_trial_019	is	NS	0.3922392	2.34420289855072
wt_dual	wt_dual_TL15	20180205_TL15_trial_019	rem	NS	0.3805172	2.00057471264368
wt_dual	wt_dual_TL15	20180205_TL15_trial_020	nrem	Gp	0.6489557	5.01428571428571
wt_dual	wt_dual_TL15	20180205_TL15_trial_020	nrem	NS	0.3484909	1.92222222222223
wt_dual	wt_dual_TL15	20180205_TL15_trial_020	is	Gp	0.7751533	9.00833333333335
wt_dual	wt_dual_TL15	20180205_TL15_trial_020	is	NS	0.3526606	1.97592592592593
wt_dual	wt_dual_TL15	20180205_TL15_trial_020	rem	Gp	0.6777145	5.12222222222221
wt_dual	wt_dual_TL15	20180205_TL15_trial_020	rem	NS	0.3337584	2.39761904761905
wt_dual	wt_dual_TL15	20180205_TL15_trial_021	nrem	Gp	0.8262785	7.15473251028807
wt_dual	wt_dual_TL15	20180205_TL15_trial_021	nrem	AS	0.8350312	7.32857142857143
wt_dual	wt_dual_TL15	20180205_TL15_trial_021	is	Gp	0.853704	5.08333333333333
wt_dual	wt_dual_TL15	20180205_TL15_trial_021	is	AS	0.3994397	6.73333333333335
wt_dual	wt_dual_TL15	20180205_TL15_trial_021	rem	Gp	0.6831084	5.36666666666667
wt_dual	wt_dual_TL15	20180205_TL15_trial_021	rem	AS	0.7254503	8.19999999999999
wt_dual	wt_dual_TL15	20180205_TL15_trial_022	nrem	Gp	0.5883638	5.46
wt_dual	wt_dual_TL15	20180205_TL15_trial_022	is	Gp	0.7444977	5.03666666666667
wt_dual	wt_dual_TL15	20180205_TL15_trial_022	is	AS	1.817382	3.23333333333335
wt_dual	wt_dual_TL15	20180205_TL15_trial_023	nrem	Gp	0.7157979	5.4298245614035
wt_dual	wt_dual_TL15	20180205_TL15_trial_023	nrem	AS	0.3435873	8.90000000000003
wt_dual	wt_dual_TL15	20180214_TL15_trial_008	nrem	Gp	0.6758729	7.20000000000001
wt_dual	wt_dual_TL15	20180214_TL15_trial_008	nrem	AS	1.552242	7.41333333333333
wt_dual	wt_dual_TL15	20180214_TL15_trial_008	nrem	NS	0.2928879	2.01929824561405
wt_dual	wt_dual_TL15	20180214_TL15_trial_008	rem	Gp	0.592223	3.46666666666667
wt_dual	wt_dual_TL15	20180214_TL15_trial_008	rem	NS	0.2956874	2.09242424242424
wt_dual	wt_dual_TL15	20180214_TL15_trial_013	is	AS	0.5245664	7.43333333333334
wt_dual	wt_dual_TL15	20180214_TL15_trial_014	nrem	AS	0.3700196	9.5333333333333
wt_dual	wt_dual_TL15	20180214_TL15_trial_014	rem	AS	0.019711	9.76666666666666
wt_dual	wt_dual_TL15	20180214_TL15_trial_016	nrem	Gp	0.391508	5.83879781420764
wt_dual	wt_dual_TL15	20180214_TL15_trial_016	nrem	AS	0.3208718	10.1333333333333
wt_dual	wt_dual_TL15	20180214_TL15_trial_016	is	Gp	0.4169121	5.195
wt_dual	wt_dual_TL15	20180214_TL15_trial_016	is	AS	0.7630779	5.47777777777776
wt_dual	wt_dual_TL15	20180214_TL15_trial_017	nrem	Gp	0.5373574	4.69789029535865
wt_dual	wt_dual_TL15	20180214_TL15_trial_017	nrem	AS	1.078641	5.35333333333334
wt_dual	wt_dual_TL15	20180214_TL15_trial_017	is	Gp	0.4166791	4.89523809523809
wt_dual	wt_dual_TL15	20180214_TL15_trial_017	rem	Gp	0.6087904	5.61635220125786
wt_dual	wt_dual_TL15	20180214_TL15_trial_017	rem	AS	2.263728	7.16666666666666
wt_dual	wt_dual_TL15	20180214_TL15_trial_018	nrem	Gp	0.5491212	3.82500000000002
wt_dual	wt_dual_TL15	20180214_TL15_trial_018	is	Gp	0.6307768	6.8392156862745
wt_dual	wt_dual_TL15	20180214_TL15_trial_018	is	AS	0.9839082	7.26666666666665
wt_dual	wt_dual_TL15	20180214_TL15_trial_019	nrem	Gp	0.5116384	6.31145833333334
wt_dual	wt_dual_TL15	20180214_TL15_trial_019	is	Gp	0.7728899	7.71372549019608
wt_dual	wt_dual_TL15	20180214_TL15_trial_020	nrem	Gp	0.4461958	6.92
wt_dual	wt_dual_TL15	20180214_TL15_trial_020	is	Gp	0.8068455	7.07846153846153
wt_dual	wt_dual_TL15	20180214_TL15_trial_020	is	AS	0.7824324	23.8
wt_dual	wt_dual_TL15	20180214_TL15_trial_021	nrem	Gp	0.5718846	5.42
wt_dual	wt_dual_TL15	20180214_TL15_trial_021	nrem	AS	0.7149817	5.33333333333334
wt_dual	wt_dual_TL15	20180214_TL15_trial_021	nrem	NS	0.3290932	2.2813153961136
wt_dual	wt_dual_TL15	20180214_TL15_trial_021	is	Gp	0.5099897	5.1047619047619
wt_dual	wt_dual_TL15	20180214_TL15_trial_021	is	NS	0.2885453	2.15866666666667
wt_dual	wt_dual_TL15	20180214_TL15_trial_021	rem	Gp	0.4972448	6.625
wt_dual	wt_dual_TL15	20180214_TL15_trial_021	rem	NS	0.3455253	2.20449438202247
wt_dual	wt_dual_TL15	20180228_TL15_trial_008	nrem	Gp	0.4511235	7.97058823529411
wt_dual	wt_dual_TL15	20180228_TL15_trial_008	nrem	AS	0.6174074	6.70000000000005
wt_dual	wt_dual_TL15	20180228_TL15_trial_008	nrem	NS	0.2231433	2.00731364275668
wt_dual	wt_dual_TL15	20180228_TL15_trial_008	is	Gp	0.4290418	6.13333333333333
wt_dual	wt_dual_TL15	20180228_TL15_trial_008	is	NS	0.1858878	1.9867816091954
wt_dual	wt_dual_TL15	20180228_TL15_trial_009	nrem	Gp	0.6192297	6.79710144927536
wt_dual	wt_dual_TL15	20180228_TL15_trial_009	nrem	AS	0.8072089	6.68333333333334
wt_dual	wt_dual_TL15	20180228_TL15_trial_009	nrem	NS	0.1898569	1.95476190476191
wt_dual	wt_dual_TL15	20180228_TL15_trial_009	is	Gp	0.2653587	5.16666666666669
wt_dual	wt_dual_TL15	20180228_TL15_trial_009	is	NS	0.1493763	2.17037037037037
wt_dual	wt_dual_TL15	20180228_TL15_trial_009	rem	Gp	0.298963	3.30000000000001
wt_dual	wt_dual_TL15	20180228_TL15_trial_009	rem	NS	0.1723896	1.76666666666665
wt_dual	wt_dual_TL15	20180228_TL15_trial_010	nrem	Gp	0.4737	5.72083333333333
wt_dual	wt_dual_TL15	20180228_TL15_trial_010	nrem	AS	0.9766281	5.30000000000001
wt_dual	wt_dual_TL15	20180228_TL15_trial_010	nrem	NS	0.1622111	2.13484848484848
wt_dual	wt_dual_TL15	20180228_TL15_trial_012	nrem	Gp	0.7895901	10.0888888888889
wt_dual	wt_dual_TL15	20180228_TL15_trial_012	nrem	AS	0.8985696	10.0166666666666
wt_dual	wt_dual_TL15	20180228_TL15_trial_012	nrem	NS	0.1530014	2.44358974358974
wt_dual	wt_dual_TL15	20180228_TL15_trial_012	is	Gp	0.3267649	8.05
wt_dual	wt_dual_TL15	20180228_TL15_trial_012	is	NS	0.1607641	1.87083333333333
wt_dual	wt_dual_TL15	20180228_TL15_trial_012	rem	Gp	0.3135315	2.69999999999999
wt_dual	wt_dual_TL15	20180228_TL15_trial_012	rem	NS	0.1588805	1.94166666666667
wt_dual	wt_dual_TL15	20180228_TL15_trial_013	nrem	Gp	0.7946719	7.11666666666666
wt_dual	wt_dual_TL15	20180228_TL15_trial_013	nrem	NS	0.3342377	2.02828282828283
wt_dual	wt_dual_TL15	20180228_TL15_trial_013	is	NS	0.2664571	1.70175438596493
wt_dual	wt_dual_TL15	20180228_TL15_trial_015	nrem	Gp	0.8030537	6.85166666666666
wt_dual	wt_dual_TL15	20180228_TL15_trial_015	nrem	AS	0.5279006	7.38333333333333
wt_dual	wt_dual_TL15	20180228_TL15_trial_015	nrem	NS	0.3387942	2.00980392156861
wt_dual	wt_dual_TL15	20180228_TL15_trial_015	is	NS	0.3511003	1.52000000000001
wt_dual	wt_dual_TL15	20180228_TL15_trial_015	rem	NS	0.2901928	1.60000000000001
wt_dual	wt_dual_TL15	20180228_TL15_trial_016	nrem	Gp	0.3805271	5.98229166666666
wt_dual	wt_dual_TL15	20180228_TL15_trial_016	nrem	AS	0.3188546	7.53333333333333
wt_dual	wt_dual_TL15	20180228_TL15_trial_016	is	Gp	0.4797782	8.59111111111111
wt_dual	wt_dual_TL15	20180228_TL15_trial_016	rem	Gp	0.4713406	4.91449275362318
wt_dual	wt_dual_TL15	20180228_TL15_trial_018	nrem	Gp	0.3626743	7.0475
wt_dual	wt_dual_TL15	20180228_TL15_trial_018	nrem	AS	0.9724607	8.89999999999998
wt_dual	wt_dual_TL15	20180228_TL15_trial_018	is	Gp	0.4181958	4.83703703703703
wt_dual	wt_dual_TL15	20180228_TL15_trial_018	is	AS	1.100817	10.5333333333334
wt_dual	wt_dual_TL15	20180228_TL15_trial_019	nrem	Gp	0.4548285	6.19558232931727
wt_dual	wt_dual_TL15	20180228_TL15_trial_019	nrem	AS	0.5681224	6.48000000000002
wt_dual	wt_dual_TL15	20180228_TL15_trial_019	is	Gp	0.4835277	5.71
wt_dual	wt_dual_TL15	20180228_TL15_trial_019	rem	Gp	0.7964332	8.18431372549019
wt_dual	wt_dual_TL15	20180228_TL15_trial_019	rem	AS	0.5989224	7.50666666666667
wt_dual	wt_dual_TL15	20180228_TL15_trial_020	nrem	Gp	0.4357735	5.55454545454546
wt_dual	wt_dual_TL15	20180228_TL15_trial_020	is	Gp	0.6508459	5.72878787878788
wt_dual	wt_dual_TL15	20180228_TL15_trial_021	is	Gp	0.534083	5.49230769230769
wt_dual	wt_dual_TL15	20180228_TL15_trial_021	is	AS	0.2858229	5.93333333333334
wt_dual	wt_dual_TL15	20180228_TL15_trial_021	rem	Gp	0.5105445	4.55925925925926
wt_dual	wt_dual_TL15	20180228_TL15_trial_023	nrem	Gp	0.6201272	5.80196078431372
wt_dual	wt_dual_TL15	20180228_TL15_trial_023	nrem	AS	0.7197667	6.79999999999995
wt_dual	wt_dual_TL15	20180228_TL15_trial_023	is	Gp	0.7773803	7.29047619047618
wt_dual	wt_dual_TL15	20180228_TL15_trial_023	is	AS	0.9522877	8.43999999999996
wt_dual	wt_dual_TL15	20180228_TL15_trial_023	rem	Gp	0.4946009	5.11395348837209
wt_dual	wt_dual_TL15	20180228_TL15_trial_023	rem	AS	0.6630815	7.5
wt_dual	wt_dual_TL15	20180228_TL15_trial_024	nrem	Gp	0.3829859	6.35555555555556
wt_dual	wt_dual_TL15	20180228_TL15_trial_024	nrem	AS	0.5215905	5.5
wt_dual	wt_dual_TL15	20180228_TL15_trial_024	nrem	NS	0.2551318	2.29404761904762
wt_dual	wt_dual_TL15	20180228_TL15_trial_024	is	Gp	0.4410831	7.24444444444446
wt_dual	wt_dual_TL15	20180228_TL15_trial_024	is	NS	0.2248648	1.98965517241379
wt_dual	wt_dual_TL15	20180228_TL15_trial_025	nrem	Gp	0.4235998	4.83333333333331
wt_dual	wt_dual_TL15	20180228_TL15_trial_025	nrem	NS	0.1879878	1.80000000000001
wt_dual	wt_dual_TL15	20180228_TL15_trial_025	rem	NS	0.2265408	1.76666666666667
ip3_dual	ip3_dual_BL15	20170616_BL15_1_trial_002	whisking	NS	0.3158409	2.24722222222222
ip3_dual	ip3_dual_BL15	20170616_BL15_1_trial_003	whisking	NS	0.4137078	2.71973333333333
ip3_dual	ip3_dual_BL15	20170616_BL15_2_trial_002	is	NS	0.2873651	2.62179487179487
ip3_dual	ip3_dual_BL15	20170616_BL15_2_trial_002	rem	Gp	0.5476879	4.66666666666667
ip3_dual	ip3_dual_BL15	20170616_BL15_2_trial_002	rem	NS	0.2722685	2.83294346978557
ip3_dual	ip3_dual_BL15	20170616_BL15_3_trial_001	nrem	NS	0.3095286	2.37777777777778
ip3_dual	ip3_dual_BL15	20170616_BL15_3_trial_001	is	NS	0.2931192	2.29722222222223
ip3_dual	ip3_dual_BL15	20170616_BL15_3_trial_002	nrem	NS	0.2757064	2.20266666666667
ip3_dual	ip3_dual_BL15	20170616_BL15_3_trial_002	is	NS	0.2594801	2.33537414965987
ip3_dual	ip3_dual_BL15	20170616_BL15_3_trial_003	is	NS	0.2823591	2.17368421052632
ip3_dual	ip3_dual_BL15	20170616_BL15_3_trial_003	rem	NS	0.3598648	2.34152046783626
ip3_dual	ip3_dual_BL15	20170616_BL15_3_trial_004	whisking	Gp	0.3002612	5.97777777777776
ip3_dual	ip3_dual_BL15	20170616_BL15_3_trial_004	whisking	AS	0.224017	3.09999999999999
ip3_dual	ip3_dual_BL15	20170616_BL15_3_trial_004	quiet	Gp	0.2794729	7.73333333333333
ip3_dual	ip3_dual_BL15	20170616_BL15_3_trial_004	quiet	AS	0.3127742	5.5
ip3_dual	ip3_dual_BL16	20170618_BL16_trial_001	quiet	Gp	0.267206	5.5
ip3_dual	ip3_dual_BL16	20170618_BL16_trial_003	nrem	NS	0.3387778	3.35714285714286
ip3_dual	ip3_dual_BL16	20170618_BL16_trial_003	is	NS	0.210828	2.03333333333333
ip3_dual	ip3_dual_BL16	20170618_BL16_trial_004	nrem	NS	0.2753213	2.78333333333333
ip3_dual	ip3_dual_BL16	20170618_BL16_trial_004	is	NS	0.2260438	1.49444444444445
ip3_dual	ip3_dual_BL16	20170618_BL16_trial_004	rem	AS	0.6431178	14.7666666666667
ip3_dual	ip3_dual_BL16	20170618_BL16_trial_004	rem	NS	0.2598833	2.4
ip3_dual	ip3_dual_BL16	20170618_BL16_trial_005	nrem	NS	0.2154206	2.90555555555555
ip3_dual	ip3_dual_BL16	20170618_BL16_trial_005	is	NS	0.1624415	2.3025641025641
ip3_dual	ip3_dual_BL16	20170618_BL16_trial_008	locomotion	NS	0.3211563	3.25333333333334
ip3_dual	ip3_dual_BL16	20170618_BL16_trial_008	whisking	AS	0.363632	7.15555555555556
ip3_dual	ip3_dual_BL16	20170618_BL16_trial_008	whisking	NS	0.2833806	2.44722222222222
ip3_dual	ip3_dual_BL16	20170618_BL16_trial_008	quiet	NS	0.2191179	2.7319587628866
ip3_dual	ip3_dual_BL16	20170618_BL16_trial_009	is	NS	0.1355234	1.975
ip3_dual	ip3_dual_BL16	20170618_BL16_trial_009	rem	NS	0.2152029	2.71866666666667
ip3_dual	ip3_dual_BL16	20170618_BL16_trial_014	nrem	NS	0.1938976	3.42666666666666
ip3_dual	ip3_dual_BL16	20170618_BL16_trial_016	locomotion	AS	0.2345333	8.76666666666667
ip3_dual	ip3_dual_BL16	20170618_BL16_trial_016	locomotion	NS	0.2167255	1.2
ip3_dual	ip3_dual_BL16	20170618_BL16_trial_016	whisking	NS	0.2684171	2.92
ip3_dual	ip3_dual_BL16	20170618_BL16_trial_016	quiet	NS	0.2491308	2.31714285714286
ip3_dual	ip3_dual_TR15	20170619_TR15_trial_003	whisking	Gp	0.328377	5.07777777777777
ip3_dual	ip3_dual_TR15	20170619_TR15_trial_003	quiet	Gp	0.3733789	11.3333333333333
ip3_dual	ip3_dual_TR15	20170619_TR15_trial_007	nrem	Gp	0.293211	4.73333333333333
ip3_dual	ip3_dual_TR15	20170619_TR15_trial_007	is	Gp	0.3059321	3.81666666666668
ip3_dual	ip3_dual_TR15	20170619_TR15_trial_008	is	Gp	0.8180907	9.31111111111111
ip3_dual	ip3_dual_TR15	20170619_TR15_trial_012	quiet	Gp	0.3591723	8.1
ip3_dual	ip3_dual_TR15	20170619_TR15_trial_014	is	NS	0.1519164	1.83809523809523
ip3_dual	ip3_dual_TR15	20170619_TR15_trial_015	nrem	Gp	0.380755	7.55
ip3_dual	ip3_dual_TR15	20170619_TR15_trial_016	nrem	Gp	0.3368479	7.61666666666667
ip3_dual	ip3_dual_TR15	20170619_TR15_trial_016	is	Gp	0.4753083	13.0777777777778
ip3_dual	ip3_dual_TR15	20170619_TR15_trial_016	rem	Gp	0.2752582	5.38333333333333
ip3_dual	ip3_dual_TR15	20170619_TR15_trial_019	nrem	Gp	0.2326035	3.96666666666665
ip3_dual	ip3_dual_TR15	20170619_TR15_trial_019	is	Gp	1.310471	18.9333333333333
ip3_dual	ip3_dual_TR15	20170619_TR15_trial_020	is	Gp	0.2369644	4.63333333333333
ip3_dual	ip3_dual_TR15	20170619_TR15_trial_024	whisking	Gp	0.4061189	7.18
ip3_dual	ip3_dual_TR15	20170619_TR15_trial_024	quiet	Gp	0.4652492	8.45555555555555
ip3_dual	ip3_dual_TR15	20170619_TR15_trial_028	nrem	Gp	0.2931501	6.19999999999999
ip3_dual	ip3_dual_TR15	20170619_TR15_trial_029	is	Gp	0.3535241	4.06666666666666
ip3_dual	ip3_dual_TR15	20170619_TR15_trial_029	rem	Gp	0.4386276	8.96666666666667
ip3_dual	ip3_dual_TL	20180809_TL_trial_002	locomotion	Gp	0.4170581	6.71152263374486
ip3_dual	ip3_dual_TL	20180809_TL_trial_002	locomotion	AS	0.4737801	8.55333333333335
ip3_dual	ip3_dual_TL	20180809_TL_trial_002	whisking	Gp	0.4535579	6.92746478873239
ip3_dual	ip3_dual_TL	20180809_TL_trial_002	whisking	AS	0.2648546	7.06666666666666
ip3_dual	ip3_dual_TL	20180809_TL_trial_002	quiet	Gp	0.3499642	6.71388888888889
ip3_dual	ip3_dual_TL	20180809_TL_trial_003	locomotion	Gp	0.5646281	8.05194805194805
ip3_dual	ip3_dual_TL	20180809_TL_trial_003	locomotion	AS	0.461116	8.57222222222222
ip3_dual	ip3_dual_TL	20180809_TL_trial_003	whisking	Gp	0.5496444	7.15686274509803
ip3_dual	ip3_dual_TL	20180809_TL_trial_003	whisking	AS	0.7691612	7.95333333333333
ip3_dual	ip3_dual_TL	20180809_TL_trial_004	locomotion	Gp	0.6809483	9.36666666666667
ip3_dual	ip3_dual_TL	20180809_TL_trial_004	locomotion	NS	0.2709997	4.12592592592592
ip3_dual	ip3_dual_TL	20180809_TL_trial_004	whisking	Gp	0.5781959	7.16666666666667
ip3_dual	ip3_dual_TL	20180809_TL_trial_004	whisking	NS	0.265646	2.19888888888889
ip3_dual	ip3_dual_TL	20180809_TL_trial_005	locomotion	Gp	0.431756	7.18187134502924
ip3_dual	ip3_dual_TL	20180809_TL_trial_005	locomotion	AS	0.4103062	7.70000000000002
ip3_dual	ip3_dual_TL	20180809_TL_trial_005	locomotion	NS	0.1896691	2.31111111111113
ip3_dual	ip3_dual_TL	20180809_TL_trial_005	whisking	Gp	0.4030503	6.51
ip3_dual	ip3_dual_TL	20180809_TL_trial_005	whisking	NS	0.2045652	2.35757575757576
ip3_dual	ip3_dual_TL	20180809_TL_trial_005	quiet	Gp	0.4077641	5.90888888888889
ip3_dual	ip3_dual_TL	20180809_TL_trial_005	quiet	NS	0.167474	2.11666666666666
ip3_dual	ip3_dual_TL	20180809_TL_trial_006	locomotion	Gp	0.5596715	6.92870370370369
ip3_dual	ip3_dual_TL	20180809_TL_trial_006	locomotion	AS	0.2848968	1.86666666666667
ip3_dual	ip3_dual_TL	20180809_TL_trial_006	whisking	Gp	0.5606464	6.37684478371501
ip3_dual	ip3_dual_TL	20180809_TL_trial_006	whisking	AS	0.4631888	8.70000000000005
ip3_dual	ip3_dual_TL	20180809_TL_trial_006	quiet	Gp	0.5193446	7.05833333333333
ip3_dual	ip3_dual_TL	20180809_TL_trial_006	quiet	AS	0.301238	6.20000000000005
ip3_dual	ip3_dual_TL	20180809_TL_trial_007	locomotion	Gp	0.5712146	6.51543209876543
ip3_dual	ip3_dual_TL	20180809_TL_trial_007	locomotion	AS	0.2971757	3.79999999999995
ip3_dual	ip3_dual_TL	20180809_TL_trial_007	whisking	Gp	0.6170242	7.06985507246377
ip3_dual	ip3_dual_TL	20180809_TL_trial_007	whisking	AS	0.481464	6.10000000000002
ip3_dual	ip3_dual_TL	20180809_TL_trial_007	quiet	Gp	0.6524982	6.65095785440613
ip3_dual	ip3_dual_TL	20180809_TL_trial_007	quiet	AS	0.2401085	5.64999999999998
ip3_dual	ip3_dual_TL	20180809_TL_trial_008	locomotion	Gp	0.4724677	7.43502415458937
ip3_dual	ip3_dual_TL	20180809_TL_trial_008	whisking	Gp	0.5150877	7.24949874686717
ip3_dual	ip3_dual_TL	20180809_TL_trial_008	whisking	AS	0.5186113	7.39999999999999
ip3_dual	ip3_dual_TL	20180809_TL_trial_008	quiet	Gp	0.4965703	7.36126126126126
ip3_dual	ip3_dual_TL	20180809_TL_trial_009	locomotion	Gp	0.4917794	7.07488262910798
ip3_dual	ip3_dual_TL	20180809_TL_trial_009	locomotion	AS	0.3796512	6.64166666666666
ip3_dual	ip3_dual_TL	20180809_TL_trial_009	whisking	Gp	0.5210187	7.34408602150538
ip3_dual	ip3_dual_TL	20180809_TL_trial_009	whisking	AS	0.3401614	6.04999999999998
ip3_dual	ip3_dual_TL	20180809_TL_trial_009	quiet	Gp	0.5465585	7.10952380952381
ip3_dual	ip3_dual_TL	20180809_TL_trial_010	locomotion	Gp	0.769719	5.69999999999999
ip3_dual	ip3_dual_TL	20180809_TL_trial_010	locomotion	NS	0.409529	2.4008064516129
ip3_dual	ip3_dual_TL	20180809_TL_trial_010	whisking	NS	0.404936	2.18627450980392
ip3_dual	ip3_dual_TL	20180809_TL_trial_010	quiet	Gp	0.9156123	4.43333333333334
ip3_dual	ip3_dual_TL	20180809_TL_trial_010	quiet	NS	0.3902611	2.0412429378531
ip3_dual	ip3_dual_TL	20180809_TL_trial_011	locomotion	NS	0.418031	2.25555555555555
ip3_dual	ip3_dual_TL	20180809_TL_trial_011	whisking	Gp	0.9264026	8.60000000000002
ip3_dual	ip3_dual_TL	20180809_TL_trial_011	whisking	NS	0.4072685	2.02271604938271
ip3_dual	ip3_dual_TL	20180809_TL_trial_011	quiet	NS	0.4078996	1.81159420289855
ip3_dual	ip3_dual_TL	20180809_TL_trial_012	locomotion	Gp	0.5503781	7.35833333333333
ip3_dual	ip3_dual_TL	20180809_TL_trial_012	whisking	Gp	0.5025897	6.55454545454546
ip3_dual	ip3_dual_TL	20180809_TL_trial_012	quiet	Gp	0.3977069	6.63157894736842
ip3_dual	ip3_dual_TL	20180809_TL_trial_013	locomotion	Gp	0.4116066	6.83333333333331
ip3_dual	ip3_dual_TL	20180809_TL_trial_013	locomotion	AS	0.3505398	7.42222222222222
ip3_dual	ip3_dual_TL	20180809_TL_trial_013	locomotion	NS	0.3108126	3.52483660130719
ip3_dual	ip3_dual_TL	20180809_TL_trial_013	whisking	Gp	0.4709079	6.9666666666667
ip3_dual	ip3_dual_TL	20180809_TL_trial_013	whisking	AS	0.5856175	6.27777777777779
ip3_dual	ip3_dual_TL	20180809_TL_trial_013	whisking	NS	0.2300873	3.03037634408602
ip3_dual	ip3_dual_TL	20180809_TL_trial_013	quiet	NS	0.2642945	3.1013698630137
ip3_dual	ip3_dual_TL	20180809_TL_trial_014	locomotion	Gp	0.388083	6.14814814814815
ip3_dual	ip3_dual_TL	20180809_TL_trial_014	whisking	Gp	0.295316	5.14444444444444
ip3_dual	ip3_dual_TL	20180809_TL_trial_014	quiet	Gp	0.3830073	6.01666666666667
ip3_dual	ip3_dual_TL	20180809_TL_trial_015	locomotion	Gp	0.7631434	7.33333333333333
ip3_dual	ip3_dual_TL	20180809_TL_trial_015	locomotion	NS	0.2020702	2.46944444444444
ip3_dual	ip3_dual_TL	20180809_TL_trial_015	whisking	Gp	0.4649104	7.66111111111111
ip3_dual	ip3_dual_TL	20180809_TL_trial_015	whisking	NS	0.1623372	2.50857142857143
ip3_dual	ip3_dual_TL	20180809_TL_trial_015	quiet	Gp	0.4372363	6.55238095238097
ip3_dual	ip3_dual_TL	20180809_TL_trial_015	quiet	NS	0.1465141	2.51619047619048
ip3_dual	ip3_dual_TL	20180809_TL_trial_016	locomotion	Gp	0.6263201	6.65232558139535
ip3_dual	ip3_dual_TL	20180809_TL_trial_016	locomotion	AS	0.4044044	8.26666666666668
ip3_dual	ip3_dual_TL	20180809_TL_trial_016	whisking	Gp	0.7455031	6.74810996563574
ip3_dual	ip3_dual_TL	20180809_TL_trial_016	whisking	AS	0.8061082	6.63333333333333
ip3_dual	ip3_dual_TL	20180809_TL_trial_016	quiet	Gp	0.6337234	6.94460784313726
ip3_dual	ip3_dual_TL	20180809_TL_trial_016	quiet	AS	0.5007641	17.2
ip3_dual	ip3_dual_TL	20180809_TL_trial_023	locomotion	Gp	0.604518	6.54509803921569
ip3_dual	ip3_dual_TL	20180809_TL_trial_023	locomotion	AS	1.188898	11.8
ip3_dual	ip3_dual_TL	20180809_TL_trial_023	whisking	Gp	0.6871783	7.05697865353038
ip3_dual	ip3_dual_TL	20180809_TL_trial_023	whisking	AS	0.6401545	9.87333333333332
ip3_dual	ip3_dual_TL	20180809_TL_trial_023	quiet	Gp	0.5942593	6.444
ip3_dual	ip3_dual_TL	20180809_TL_trial_023	quiet	AS	0.5890912	4.09999999999998
ip3_dual	ip3_dual_TL	20180809_TL_trial_025	locomotion	Gp	0.5678363	6.58352490421456
ip3_dual	ip3_dual_TL	20180809_TL_trial_025	locomotion	AS	0.6430637	4.63333333333333
ip3_dual	ip3_dual_TL	20180809_TL_trial_026	locomotion	Gp	0.5415513	6.57448559670782
ip3_dual	ip3_dual_TL	20180809_TL_trial_026	locomotion	NS	0.2260821	2.35686274509804
ip3_dual	ip3_dual_TL	20180809_TL_trial_027	locomotion	Gp	0.4273215	5.35000000000002
ip3_dual	ip3_dual_TL	20180809_TL_trial_027	locomotion	NS	0.2980778	2.65302144249512
ip3_dual	ip3_dual_TL	20180809_TL_trial_027	whisking	NS	0.2610185	2.52845528455285
ip3_dual	ip3_dual_TL	20180809_TL_trial_027	quiet	NS	0.2845933	2.63192771084337
ip3_dual	ip3_dual_TL	20180809_TL_trial_028	locomotion	Gp	0.5647519	6.91234567901234
ip3_dual	ip3_dual_TL	20180809_TL_trial_028	locomotion	NS	0.2377669	1.96016260162602
ip3_dual	ip3_dual_TL	20180809_TL_trial_028	whisking	Gp	0.5675437	6.56666666666666
ip3_dual	ip3_dual_TL	20180809_TL_trial_028	whisking	NS	0.1921308	2.1536231884058
ip3_dual	ip3_dual_TL	20180809_TL_trial_028	quiet	Gp	0.5160639	9.31333333333336
ip3_dual	ip3_dual_TL	20180809_TL_trial_028	quiet	NS	0.2392256	1.96494252873563
ip3_dual	ip3_dual_TL	20180809_TL_trial_029	locomotion	Gp	0.8008623	6.17586206896552
ip3_dual	ip3_dual_TL	20180809_TL_trial_029	locomotion	AS	0.6210843	7.53333333333342
ip3_dual	ip3_dual_TL	20180809_TL_trial_029	whisking	Gp	0.7717174	6.88125
ip3_dual	ip3_dual_TL	20180809_TL_trial_029	quiet	Gp	0.7220592	6.10185185185186
ip3_dual	ip3_dual_TL	20180809_TL_trial_030	locomotion	Gp	0.4536021	6.79173333333334
ip3_dual	ip3_dual_TL	20180809_TL_trial_030	whisking	Gp	0.3404689	5.86666666666667
ip3_dual	ip3_dual_TL	20180809_TL_trial_030	quiet	Gp	0.3993223	5.84444444444444
ip3_dual	ip3_dual_TL	20180809_TL_trial_031	locomotion	Gp	0.4373301	8.51111111111111
ip3_dual	ip3_dual_TL	20180809_TL_trial_031	quiet	Gp	0.4024647	5.25641025641025
ip3_dual	ip3_dual_TL	20180816_TL_trial_001	locomotion	Gp	0.4700862	7.12499999999999
ip3_dual	ip3_dual_TL	20180816_TL_trial_001	locomotion	AS	0.3859172	3.17222222222222
ip3_dual	ip3_dual_TL	20180816_TL_trial_001	locomotion	NS	0.2303618	2.4448275862069
ip3_dual	ip3_dual_TL	20180816_TL_trial_001	whisking	Gp	0.4858404	6.3191570881226
ip3_dual	ip3_dual_TL	20180816_TL_trial_001	whisking	AS	0.4673246	8.38333333333333
ip3_dual	ip3_dual_TL	20180816_TL_trial_001	whisking	NS	0.2050172	2.2608527131783
ip3_dual	ip3_dual_TL	20180816_TL_trial_002	whisking	Gp	0.5167121	6.12100840336135
ip3_dual	ip3_dual_TL	20180816_TL_trial_002	whisking	AS	0.3802684	5.95925925925926
ip3_dual	ip3_dual_TL	20180816_TL_trial_002	whisking	NS	0.2124831	2.51169590643275
ip3_dual	ip3_dual_TL	20180816_TL_trial_002	quiet	Gp	0.4903473	3.66666666666669
ip3_dual	ip3_dual_TL	20180816_TL_trial_002	quiet	NS	0.1694021	1.98333333333332
ip3_dual	ip3_dual_TL	20180816_TL_trial_003	whisking	Gp	0.563508	6.62062146892655
ip3_dual	ip3_dual_TL	20180816_TL_trial_003	whisking	AS	0.3350695	5.33333333333332
ip3_dual	ip3_dual_TL	20180816_TL_trial_003	whisking	NS	0.1734638	2.46145833333334
ip3_dual	ip3_dual_TL	20180816_TL_trial_003	quiet	Gp	0.5559669	6.96666666666667
ip3_dual	ip3_dual_TL	20180816_TL_trial_003	quiet	NS	0.1305865	2.63333333333333
ip3_dual	ip3_dual_TL	20180816_TL_trial_004	whisking	Gp	0.6234434	7.06231884057971
ip3_dual	ip3_dual_TL	20180816_TL_trial_004	whisking	AS	0.4551871	6.2809523809524
ip3_dual	ip3_dual_TL	20180816_TL_trial_004	whisking	NS	0.157522	1.54999999999999
ip3_dual	ip3_dual_TL	20180816_TL_trial_004	quiet	Gp	0.5373198	6.08666666666667
ip3_dual	ip3_dual_TL	20180816_TL_trial_004	quiet	AS	0.4614172	7.83333333333331
ip3_dual	ip3_dual_TL	20180816_TL_trial_005	whisking	Gp	0.5549107	7.14183006535947
ip3_dual	ip3_dual_TL	20180816_TL_trial_005	whisking	NS	0.2254787	3.16578947368421
ip3_dual	ip3_dual_TL	20180816_TL_trial_005	quiet	Gp	0.4695616	9.21111111111111
ip3_dual	ip3_dual_TL	20180816_TL_trial_005	quiet	NS	0.1712542	2.33333333333334
ip3_dual	ip3_dual_TL	20180816_TL_trial_006	whisking	Gp	0.5814076	7.07906336088155
ip3_dual	ip3_dual_TL	20180816_TL_trial_006	whisking	NS	0.2677715	3.40945273631841
ip3_dual	ip3_dual_TL	20180816_TL_trial_006	quiet	Gp	0.4880581	13.0333333333333
ip3_dual	ip3_dual_TL	20180816_TL_trial_006	quiet	NS	0.1758829	3.05
ip3_dual	ip3_dual_TL	20180816_TL_trial_007	whisking	Gp	0.6035962	6.78
ip3_dual	ip3_dual_TL	20180816_TL_trial_007	whisking	NS	0.2745551	3.2984126984127
ip3_dual	ip3_dual_TL	20180816_TL_trial_007	quiet	Gp	0.5393385	5.68095238095239
ip3_dual	ip3_dual_TL	20180816_TL_trial_007	quiet	NS	0.1588942	2.5
ip3_dual	ip3_dual_TL	20180816_TL_trial_011	whisking	Gp	2.910141	5.60000000000001
ip3_dual	ip3_dual_TL	20180816_TL_trial_011	whisking	AS	2.076628	7.09583333333333
ip3_dual	ip3_dual_TL	20180816_TL_trial_011	whisking	NS	0.4524708	1.86855895196506
ip3_dual	ip3_dual_TL	20180816_TL_trial_011	quiet	NS	0.2612935	2.88245614035089
ip3_dual	ip3_dual_TL	20180816_TL_trial_012	whisking	Gp	0.6577445	8.19393939393939
ip3_dual	ip3_dual_TL	20180816_TL_trial_012	whisking	AS	0.2502663	3.10000000000002
ip3_dual	ip3_dual_TL	20180816_TL_trial_012	whisking	NS	0.2613662	2.1832469775475
ip3_dual	ip3_dual_TL	20180816_TL_trial_012	quiet	Gp	0.5607827	5.71111111111111
ip3_dual	ip3_dual_TL	20180816_TL_trial_012	quiet	NS	0.2500079	1.87333333333333
ip3_dual	ip3_dual_TL	20180816_TL_trial_013	nrem	Gp	0.5752627	4.23333333333333
ip3_dual	ip3_dual_TL	20180816_TL_trial_013	is	Gp	0.4623945	2.46666666666667
ip3_dual	ip3_dual_TL	20180816_TL_trial_014	nrem	Gp	0.6097428	5.84637681159421
ip3_dual	ip3_dual_TL	20180816_TL_trial_014	is	Gp	0.5384989	7.26190476190475
ip3_dual	ip3_dual_TL	20180816_TL_trial_015	nrem	Gp	0.4738182	6.6
ip3_dual	ip3_dual_TL	20180816_TL_trial_015	is	Gp	0.8077093	7.90000000000001
ip3_dual	ip3_dual_TL	20180816_TL_trial_016	nrem	Gp	0.4030755	6.10000000000001
ip3_dual	ip3_dual_TL	20180816_TL_trial_016	rem	Gp	0.3851315	7.11111111111111
ip3_dual	ip3_dual_TL	20180816_TL_trial_018	nrem	Gp	0.5093303	4.56666666666665
ip3_dual	ip3_dual_TL	20180816_TL_trial_018	nrem	NS	0.3608988	2.11948051948052
ip3_dual	ip3_dual_TL	20180816_TL_trial_018	is	Gp	0.7990683	5.83333333333331
ip3_dual	ip3_dual_TL	20180816_TL_trial_018	is	NS	0.3548897	1.90773809523809
ip3_dual	ip3_dual_TL	20180816_TL_trial_019	nrem	Gp	0.5020803	7.11666666666666
ip3_dual	ip3_dual_TL	20180816_TL_trial_020	nrem	Gp	0.496529	6.35
ip3_dual	ip3_dual_TL	20180816_TL_trial_020	is	Gp	0.5073671	6.1574074074074
ip3_dual	ip3_dual_TL	20180816_TL_trial_020	rem	Gp	0.4227304	6.57407407407407
ip3_dual	ip3_dual_TL	20180816_TL_trial_020	rem	AS	0.7449678	11.1333333333333
ip3_dual	ip3_dual_TL	20180820_TL_trial_003	nrem	Gp	0.8449424	8.98333333333333
ip3_dual	ip3_dual_TL	20180820_TL_trial_003	nrem	NS	0.3328148	2.11454545454545
ip3_dual	ip3_dual_TL	20180820_TL_trial_003	is	NS	0.3376474	2.07777777777778
ip3_dual	ip3_dual_TL	20180820_TL_trial_003	rem	Gp	0.8567713	7.63333333333333
ip3_dual	ip3_dual_TL	20180820_TL_trial_003	rem	NS	0.3364085	2.18737060041408
ip3_dual	ip3_dual_TL	20180820_TL_trial_005	nrem	Gp	0.8124325	7.73333333333333
ip3_dual	ip3_dual_TL	20180820_TL_trial_006	nrem	Gp	0.4360371	8.0133333333333
ip3_dual	ip3_dual_TL	20180820_TL_trial_006	nrem	AS	0.2286454	4.63333333333333
ip3_dual	ip3_dual_TL	20180820_TL_trial_006	nrem	NS	0.2777489	2.30555555555556
ip3_dual	ip3_dual_TL	20180820_TL_trial_006	is	Gp	0.4729507	7.50833333333333
ip3_dual	ip3_dual_TL	20180820_TL_trial_006	is	NS	0.2907036	1.95374149659864
ip3_dual	ip3_dual_TL	20180820_TL_trial_007	nrem	Gp	0.5849569	10.9
ip3_dual	ip3_dual_TL	20180820_TL_trial_007	nrem	NS	0.3132873	2.65
ip3_dual	ip3_dual_TL	20180820_TL_trial_007	is	NS	0.2672535	2.09791666666666
ip3_dual	ip3_dual_TL	20180820_TL_trial_008	nrem	Gp	0.7625189	9.49583333333334
ip3_dual	ip3_dual_TL	20180820_TL_trial_008	nrem	AS	0.2759467	5.39999999999998
ip3_dual	ip3_dual_TL	20180820_TL_trial_008	is	Gp	0.4989837	6.90238095238094
ip3_dual	ip3_dual_TL	20180820_TL_trial_009	nrem	Gp	0.5627346	6.88115942028987
ip3_dual	ip3_dual_TL	20180820_TL_trial_009	nrem	NS	0.2071571	2.34871794871794
ip3_dual	ip3_dual_TL	20180820_TL_trial_009	rem	Gp	0.536448	5.83809523809524
ip3_dual	ip3_dual_TL	20180820_TL_trial_009	rem	AS	0.3449124	9.53333333333333
ip3_dual	ip3_dual_TL	20180820_TL_trial_009	rem	NS	0.2276195	2.86666666666667
ip3_dual	ip3_dual_TL	20180820_TL_trial_010	nrem	Gp	0.5087904	4.1
ip3_dual	ip3_dual_TL	20180820_TL_trial_010	nrem	NS	0.295875	2.03833333333334
ip3_dual	ip3_dual_TL	20180820_TL_trial_010	is	Gp	0.4542802	6.66666666666666
ip3_dual	ip3_dual_TL	20180820_TL_trial_010	is	NS	0.2782977	1.83125
ip3_dual	ip3_dual_TL	20180820_TL_trial_011	is	Gp	0.5697358	6.0037037037037
ip3_dual	ip3_dual_TL	20180820_TL_trial_011	is	NS	0.243374	1.86923076923075
ip3_dual	ip3_dual_TL	20180820_TL_trial_014	is	Gp	0.559085	7.56944444444445
ip3_dual	ip3_dual_TL	20180820_TL_trial_014	is	NS	0.2101004	2.1388888888889
ip3_dual	ip3_dual_TL	20180820_TL_trial_014	rem	Gp	0.4555998	7.05833333333333
ip3_dual	ip3_dual_TL	20180820_TL_trial_014	rem	NS	0.2489267	1.46363636363636
ip3_dual	ip3_dual_TL	20180820_TL_trial_015	nrem	Gp	0.4889134	7.86666666666667
ip3_dual	ip3_dual_TL	20180820_TL_trial_015	nrem	AS	0.4548347	8.83333333333337
ip3_dual	ip3_dual_TL	20180820_TL_trial_015	is	Gp	0.3174218	5.36666666666666
ip3_dual	ip3_dual_TL	20180820_TL_trial_016	nrem	Gp	0.404974	6.30229885057471
ip3_dual	ip3_dual_TL	20180820_TL_trial_016	nrem	AS	0.2578857	4.60000000000002
ip3_dual	ip3_dual_TL	20180820_TL_trial_016	is	Gp	0.3721141	7.1952380952381
ip3_dual	ip3_dual_TL	20180820_TL_trial_017	nrem	Gp	0.6346775	8.60238095238097
ip3_dual	ip3_dual_TL	20180830_TL_trial_008	locomotion	Gp	0.4830576	6.5128205128205
ip3_dual	ip3_dual_TL	20180830_TL_trial_008	whisking	Gp	0.4831959	7.82916666666669
ip3_dual	ip3_dual_TL	20180830_TL_trial_008	quiet	Gp	0.5253971	7.13802816901408
ip3_dual	ip3_dual_TL	20180830_TL_trial_009	nrem	Gp	0.5087109	7.0268115942029
ip3_dual	ip3_dual_TL	20180830_TL_trial_010	nrem	Gp	0.580192	11.6166666666666
ip3_dual	ip3_dual_TL	20180830_TL_trial_010	nrem	NS	0.1982938	2.83761140819964
ip3_dual	ip3_dual_TL	20180830_TL_trial_011	nrem	Gp	0.3219819	4.06666666666666
ip3_dual	ip3_dual_TL	20180830_TL_trial_011	nrem	NS	0.2544387	2.55000000000001
ip3_dual	ip3_dual_TL	20180830_TL_trial_011	is	AS	0.6761279	10.6666666666667
ip3_dual	ip3_dual_TL	20180830_TL_trial_011	is	NS	0.2060511	2.48666666666667
ip3_dual	ip3_dual_TL	20180830_TL_trial_012	nrem	Gp	0.3491853	5.61111111111111
ip3_dual	ip3_dual_TL	20180830_TL_trial_012	nrem	AS	0.420539	11.6666666666667
ip3_dual	ip3_dual_TL	20180830_TL_trial_012	is	Gp	0.3957416	5.86666666666667
ip3_dual	ip3_dual_TL	20180830_TL_trial_014	nrem	Gp	0.4567533	7.20833333333333
ip3_dual	ip3_dual_TL	20180830_TL_trial_014	is	Gp	0.3209873	4.93333333333334
ip3_dual	ip3_dual_TL	20180830_TL_trial_015	nrem	Gp	0.4946008	6.47797619047619
ip3_dual	ip3_dual_TL	20180830_TL_trial_015	is	Gp	0.5316916	7.66111111111108
ip3_dual	ip3_dual_TL	20180830_TL_trial_016	nrem	Gp	0.477505	7.28387978142077
ip3_dual	ip3_dual_TL	20180830_TL_trial_016	is	Gp	0.4453637	6.72777777777779
ip3_dual	ip3_dual_TL	20180830_TL_trial_016	rem	Gp	0.3103632	6.75185185185185
ip3_dual	ip3_dual_TL	20180830_TL_trial_017	nrem	Gp	0.5440086	7.04074074074073
ip3_dual	ip3_dual_TL	20180830_TL_trial_017	is	Gp	0.4429729	6.87083333333333
ip3_dual	ip3_dual_TL	20180830_TL_trial_017	rem	Gp	0.5827314	8.27333333333334
ip3_dual	ip3_dual_TL	20180830_TL_trial_018	nrem	Gp	0.4434806	7.23333333333334
ip3_dual	ip3_dual_TL	20180830_TL_trial_018	is	Gp	0.5076021	6.71282051282049
ip3_dual	ip3_dual_TL	20180830_TL_trial_018	rem	Gp	0.6729388	12.3
ip3_dual	ip3_dual_TL	20180830_TL_trial_019	nrem	Gp	0.6070231	7.20740740740741
ip3_dual	ip3_dual_TL	20180830_TL_trial_019	nrem	NS	0.2115594	2.22372881355932
ip3_dual	ip3_dual_TL	20180830_TL_trial_019	is	NS	0.2178249	2.71666666666667
ip3_dual	ip3_dual_TL	20180830_TL_trial_020	nrem	Gp	0.9121652	5.56666666666666
ip3_dual	ip3_dual_TL	20180830_TL_trial_020	nrem	NS	0.1948267	2.31358024691357
ip3_dual	ip3_dual_TL	20180830_TL_trial_020	is	Gp	0.6682614	9.66666666666663
ip3_dual	ip3_dual_TL	20180830_TL_trial_020	is	NS	0.1800589	1.85999999999999
ip3_dual	ip3_dual_TL	20180830_TL_trial_020	rem	NS	0.1934023	1.45666666666669
ip3_dual	ip3_dual_TL	20180830_TL_trial_021	nrem	Gp	0.5012504	5.98333333333333
ip3_dual	ip3_dual_TL	20180830_TL_trial_021	nrem	NS	0.2284523	2.09999999999997
ip3_dual	ip3_dual_TL	20180830_TL_trial_021	is	NS	0.1750927	1.71428571428574
ip3_dual	ip3_dual_TL	20180830_TL_trial_021	rem	Gp	0.5435464	5.15333333333333
ip3_dual	ip3_dual_TL	20180830_TL_trial_021	rem	NS	0.2581456	1.97589743589744
ip3_dual	ip3_dual_TL	20180830_TL_trial_023	nrem	NS	0.1891666	3.63333333333333
ip3_dual	ip3_dual_TL	20180830_TL_trial_023	is	NS	0.2611623	1.24666666666666
ip3_dual	ip3_dual_TL	20180830_TL_trial_023	rem	NS	0.2265421	1.26666666666665
ip3_dual	ip3_dual_TL	20180830_TL_trial_024	nrem	Gp	0.5113627	7.17575757575758
ip3_dual	ip3_dual_TL	20180830_TL_trial_024	nrem	AS	0.4040046	7.33333333333334
ip3_dual	ip3_dual_TL	20180830_TL_trial_024	is	Gp	0.6135221	6.16111111111111
ip3_dual	ip3_dual_TL	20180830_TL_trial_024	is	AS	0.3929895	7.80000000000001
ip3_dual	ip3_dual_TL	20180830_TL_trial_024	rem	Gp	0.3028864	5.76666666666665
ip3_dual	ip3_dual_TL	20180830_TL_trial_025	nrem	Gp	0.5549067	9.3
ip3_dual	ip3_dual_TL	20180830_TL_trial_025	is	Gp	0.6332825	6.84444444444444
ip3_dual	ip3_dual_TL	20180830_TL_trial_025	is	AS	0.4704765	7.33333333333331
ip3_dual	ip3_dual_TL	20180830_TL_trial_026	nrem	Gp	1.002979	6.56666666666666
ip3_dual	ip3_dual_TL	20180830_TL_trial_026	is	Gp	0.5564375	6.14444444444445
ip3_dual	ip3_dual_TL	20180830_TL_trial_027	nrem	Gp	1.053692	5.9
ip3_dual	ip3_dual_TL	20180830_TL_trial_027	is	Gp	0.7454513	6.25555555555557
ip3_dual	ip3_dual_TL	20180830_TL_trial_027	is	AS	0.3499682	7.9666666666667
ip3_dual	ip3_dual_TL	20180830_TL_trial_028	rem	Gp	0.4606192	6.93333333333333
ip3_dual	ip3_dual_TL	20180918_TL_trial_001	locomotion	Gp	0.5192215	7.52307692307694
ip3_dual	ip3_dual_TL	20180918_TL_trial_001	whisking	Gp	0.472118	7.57555555555558
ip3_dual	ip3_dual_TL	20180918_TL_trial_001	quiet	Gp	0.5692184	6.8375
ip3_dual	ip3_dual_TL	20180918_TL_trial_002	locomotion	Gp	0.37151	6.86296296296297
ip3_dual	ip3_dual_TL	20180918_TL_trial_002	whisking	Gp	0.437604	7.80215053763441
ip3_dual	ip3_dual_TL	20180918_TL_trial_002	quiet	Gp	0.3551652	4.6
ip3_dual	ip3_dual_TL	20180918_TL_trial_003	locomotion	NS	0.3225718	2.99951690821257
ip3_dual	ip3_dual_TL	20180918_TL_trial_003	whisking	NS	0.2722388	2.37435897435898
ip3_dual	ip3_dual_TL	20180918_TL_trial_003	quiet	NS	0.2655996	2.3629057187017
ip3_dual	ip3_dual_TL	20180918_TL_trial_004	locomotion	Gp	0.6436729	8.18333333333334
ip3_dual	ip3_dual_TL	20180918_TL_trial_004	locomotion	NS	0.2838751	2.54656862745098
ip3_dual	ip3_dual_TL	20180918_TL_trial_004	whisking	NS	0.294143	2.37560975609756
ip3_dual	ip3_dual_TL	20180918_TL_trial_004	quiet	Gp	0.5110387	6.05476190476191
ip3_dual	ip3_dual_TL	20180918_TL_trial_004	quiet	NS	0.2380784	2.00152346130408
ip3_dual	ip3_dual_TL	20180918_TL_trial_005	locomotion	Gp	0.2982881	4.89999999999998
ip3_dual	ip3_dual_TL	20180918_TL_trial_005	locomotion	NS	0.2185921	2.66431924882629
ip3_dual	ip3_dual_TL	20180918_TL_trial_005	whisking	NS	0.2053869	2.26296296296296
ip3_dual	ip3_dual_TL	20180918_TL_trial_005	quiet	Gp	0.4057036	5.63333333333334
ip3_dual	ip3_dual_TL	20180918_TL_trial_005	quiet	NS	0.1975459	2.23926940639269
ip3_dual	ip3_dual_TL	20180918_TL_trial_006	locomotion	NS	0.1976863	3.2304347826087
ip3_dual	ip3_dual_TL	20180918_TL_trial_006	whisking	NS	0.188642	2.44728682170543
ip3_dual	ip3_dual_TL	20180918_TL_trial_006	quiet	NS	0.2209845	2.88710601719198
ip3_dual	ip3_dual_TL	20180918_TL_trial_007	locomotion	Gp	0.7134731	4.69999999999999
ip3_dual	ip3_dual_TL	20180918_TL_trial_007	locomotion	NS	0.1977751	2.42539682539683
ip3_dual	ip3_dual_TL	20180918_TL_trial_007	whisking	Gp	0.7483836	7.01111111111112
ip3_dual	ip3_dual_TL	20180918_TL_trial_007	whisking	NS	0.140939	2.25555555555555
ip3_dual	ip3_dual_TL	20180918_TL_trial_007	quiet	Gp	0.5766001	7.80925925925925
ip3_dual	ip3_dual_TL	20180918_TL_trial_007	quiet	NS	0.2627031	2.09786967418546
ip3_dual	ip3_dual_TL	20180918_TL_trial_009	is	Gp	1.143086	18.0333333333333
ip3_dual	ip3_dual_TL	20180918_TL_trial_014	is	Gp	0.4589299	4.37777777777776
ip3_dual	ip3_dual_TL	20180918_TL_trial_015	nrem	Gp	0.6594618	7.99666666666667
ip3_dual	ip3_dual_TL	20180918_TL_trial_015	is	Gp	0.6532059	9.08888888888889
ip3_dual	ip3_dual_TL	20180918_TL_trial_015	rem	Gp	0.5930346	6.98787878787879
ip3_dual	ip3_dual_TL	20180918_TL_trial_017	nrem	Gp	0.4258752	9.76190476190476
ip3_dual	ip3_dual_TL	20180918_TL_trial_018	nrem	Gp	0.4390827	7.17777777777779
ip3_dual	ip3_dual_TL	20180918_TL_trial_019	nrem	Gp	0.5150229	6.9952380952381
ip3_dual	ip3_dual_TL	20180918_TL_trial_019	is	Gp	0.526737	7.95
ip3_dual	ip3_dual_TL	20180918_TL_trial_019	rem	Gp	0.3145812	9.26979166666666
ip3_dual	ip3_dual_TL	20180918_TL_trial_019	rem	AS	-0.08465061	11.9333333333333
ip3_dual	ip3_dual_TL	20180918_TL_trial_022	is	Gp	0.4274104	6.96190476190475
ip3_dual	ip3_dual_TL	20180918_TL_trial_024	rem	Gp	0.5882112	6.88666666666667
ip3_dual	ip3_dual_TL	20180918_TL_trial_024	rem	AS	0.6276385	10.4166666666667
ip3_dual	ip3_dual_TL	20180918_TL_trial_025	nrem	Gp	0.4588085	5.60000000000002
ip3_dual	ip3_dual_TL	20180918_TL_trial_025	nrem	NS	0.1823381	2.25447154471545
ip3_dual	ip3_dual_TL	20180918_TL_trial_025	is	NS	0.150906	2.41454545454545
ip3_dual	ip3_dual_TL	20180918_TL_trial_027	nrem	NS	0.4027937	2.3625
ip3_dual	ip3_dual_TL	20180918_TL_trial_027	is	NS	0.3710028	2.12333333333334
ip3_dual	ip3_dual_TL	20180918_TL_trial_027	rem	NS	0.3854176	2.32452830188679
ip3_dual	ip3_dual_TL	20180918_TL_trial_028	is	Gp	0.7579424	12.0833333333333
ip3_dual	ip3_dual_TL	20180918_TL_trial_028	is	NS	0.2360769	2.36444444444445
ip3_dual	ip3_dual_TL	20180918_TL_trial_029	nrem	Gp	0.5989137	6.2
ip3_dual	ip3_dual_TL	20180918_TL_trial_029	nrem	NS	0.2178428	2.345
ip3_dual	ip3_dual_TL	20180918_TL_trial_029	is	Gp	0.8240453	12.7666666666667
ip3_dual	ip3_dual_TL	20180918_TL_trial_029	is	NS	0.2461856	2.28541666666666
ip3_dual	ip3_dual_NM	20180817_NM_trial_001	locomotion	Gp	0.5203106	6.94999999999996
ip3_dual	ip3_dual_NM	20180817_NM_trial_001	whisking	Gp	0.6778434	8.34166666666668
ip3_dual	ip3_dual_NM	20180817_NM_trial_002	locomotion	AS	0.2423787	6.63333333333333
ip3_dual	ip3_dual_NM	20180817_NM_trial_002	whisking	Gp	0.6191546	5.72222222222223
ip3_dual	ip3_dual_NM	20180817_NM_trial_002	quiet	Gp	0.3588115	5.9166666666666
ip3_dual	ip3_dual_NM	20180817_NM_trial_003	locomotion	Gp	0.3369856	3.5
ip3_dual	ip3_dual_NM	20180817_NM_trial_003	whisking	Gp	0.37624	7.76666666666667
ip3_dual	ip3_dual_NM	20180817_NM_trial_003	quiet	Gp	0.4289126	5.23333333333335
ip3_dual	ip3_dual_NM	20180817_NM_trial_004	locomotion	Gp	0.8094585	9.87777777777777
ip3_dual	ip3_dual_NM	20180817_NM_trial_004	locomotion	AS	0.320738	3
ip3_dual	ip3_dual_NM	20180817_NM_trial_004	whisking	Gp	0.5110381	7.02222222222223
ip3_dual	ip3_dual_NM	20180817_NM_trial_004	whisking	AS	0.3041261	3.55555555555556
ip3_dual	ip3_dual_NM	20180817_NM_trial_004	quiet	Gp	0.7266692	7.56666666666665
ip3_dual	ip3_dual_NM	20180817_NM_trial_005	locomotion	NS	0.304135	2.36296296296296
ip3_dual	ip3_dual_NM	20180817_NM_trial_005	whisking	NS	0.3349964	2.03363914373088
ip3_dual	ip3_dual_NM	20180817_NM_trial_005	quiet	NS	0.3333283	2.08686868686869
ip3_dual	ip3_dual_NM	20180817_NM_trial_006	locomotion	NS	0.4229318	3.16901408450704
ip3_dual	ip3_dual_NM	20180817_NM_trial_006	whisking	NS	0.4184493	3.37909090909091
ip3_dual	ip3_dual_NM	20180817_NM_trial_006	quiet	NS	0.4078978	3.27777777777777
ip3_dual	ip3_dual_NM	20180817_NM_trial_007	whisking	Gp	0.4316066	6.05714285714285
ip3_dual	ip3_dual_NM	20180817_NM_trial_007	quiet	Gp	0.4777387	6.60000000000002
ip3_dual	ip3_dual_NM	20180817_NM_trial_008	whisking	Gp	0.432276	7.84166666666667
ip3_dual	ip3_dual_NM	20180817_NM_trial_008	quiet	Gp	0.8062286	5.43333333333334
ip3_dual	ip3_dual_NM	20180817_NM_trial_009	locomotion	Gp	0.549769	7.45
ip3_dual	ip3_dual_NM	20180817_NM_trial_009	whisking	Gp	0.5188248	5.08888888888886
ip3_dual	ip3_dual_NM	20180817_NM_trial_009	quiet	Gp	0.6110353	4.53333333333336
ip3_dual	ip3_dual_NM	20180817_NM_trial_010	locomotion	Gp	0.3130959	4.56666666666666
ip3_dual	ip3_dual_NM	20180817_NM_trial_010	whisking	Gp	0.6192014	5.64666666666667
ip3_dual	ip3_dual_NM	20180817_NM_trial_010	quiet	Gp	0.6885333	6.26666666666665
ip3_dual	ip3_dual_NM	20180817_NM_trial_016	nrem	Gp	0.7310923	9.43333333333334
ip3_dual	ip3_dual_NM	20180817_NM_trial_016	is	Gp	0.7572989	6.29999999999995
ip3_dual	ip3_dual_NM	20180817_NM_trial_016	rem	Gp	0.747831	7.88333333333338
ip3_dual	ip3_dual_NM	20180817_NM_trial_017	nrem	Gp	0.6252117	19.0666666666667
ip3_dual	ip3_dual_NM	20180817_NM_trial_017	is	Gp	0.5244343	6.06666666666666
ip3_dual	ip3_dual_NM	20180817_NM_trial_018	nrem	Gp	0.5817563	11.1666666666667
ip3_dual	ip3_dual_NM	20180817_NM_trial_019	is	AS	0.3663961	6.29999999999995
ip3_dual	ip3_dual_NM	20180817_NM_trial_019	rem	Gp	-0.04486386	4.7
ip3_dual	ip3_dual_NM	20180817_NM_trial_019	rem	AS	-0.02768272	7.55333333333333
ip3_dual	ip3_dual_NM	20180817_NM_trial_021	is	NS	0.190457	1.6
ip3_dual	ip3_dual_NM	20180817_NM_trial_021	rem	NS	0.3169029	2.1125
ip3_dual	ip3_dual_NM	20180817_NM_trial_022	is	Gp	0.3656484	7.43333333333334
ip3_dual	ip3_dual_NM	20180817_NM_trial_023	nrem	Gp	0.2635218	6.74444444444447
ip3_dual	ip3_dual_NM	20180817_NM_trial_023	is	Gp	0.6698676	10.2
ip3_dual	ip3_dual_NM	20180821_NM_trial_001	locomotion	Gp	0.4384144	4.76666666666667
ip3_dual	ip3_dual_NM	20180821_NM_trial_001	locomotion	AS	0.2867964	3.55
ip3_dual	ip3_dual_NM	20180821_NM_trial_001	whisking	Gp	0.4912741	5.9574074074074
ip3_dual	ip3_dual_NM	20180821_NM_trial_002	locomotion	Gp	0.8375411	6.53333333333334
ip3_dual	ip3_dual_NM	20180821_NM_trial_002	whisking	Gp	0.5772283	15.1666666666666
ip3_dual	ip3_dual_NM	20180821_NM_trial_002	quiet	Gp	0.3648415	4.19999999999999
ip3_dual	ip3_dual_NM	20180821_NM_trial_003	locomotion	Gp	0.4970658	6.72424242424244
ip3_dual	ip3_dual_NM	20180821_NM_trial_003	whisking	Gp	0.6032706	6.88461538461539
ip3_dual	ip3_dual_NM	20180821_NM_trial_003	quiet	Gp	0.4500963	6.71851851851852
ip3_dual	ip3_dual_NM	20180821_NM_trial_004	locomotion	Gp	0.5080439	6.29999999999995
ip3_dual	ip3_dual_NM	20180821_NM_trial_004	whisking	Gp	0.454555	6.31333333333334
ip3_dual	ip3_dual_NM	20180821_NM_trial_005	locomotion	Gp	0.4782664	12.25
ip3_dual	ip3_dual_NM	20180821_NM_trial_005	whisking	Gp	0.3904682	6.56666666666668
ip3_dual	ip3_dual_NM	20180821_NM_trial_005	quiet	Gp	0.3723468	7.38888888888891
ip3_dual	ip3_dual_NM	20180821_NM_trial_006	locomotion	Gp	0.523694	6.13333333333333
ip3_dual	ip3_dual_NM	20180821_NM_trial_006	locomotion	NS	0.2074161	2.18518518518519
ip3_dual	ip3_dual_NM	20180821_NM_trial_006	whisking	AS	0.2695731	3.29999999999995
ip3_dual	ip3_dual_NM	20180821_NM_trial_006	whisking	NS	0.2439148	1.97333333333333
ip3_dual	ip3_dual_NM	20180821_NM_trial_006	quiet	NS	0.2289572	1.86299694189603
ip3_dual	ip3_dual_NM	20180821_NM_trial_007	locomotion	NS	0.24619	2.88
ip3_dual	ip3_dual_NM	20180821_NM_trial_007	whisking	NS	0.2403875	1.73666666666666
ip3_dual	ip3_dual_NM	20180821_NM_trial_007	quiet	NS	0.230228	1.95454545454545
ip3_dual	ip3_dual_NM	20180821_NM_trial_008	whisking	Gp	0.6095793	6.19999999999999
ip3_dual	ip3_dual_NM	20180821_NM_trial_008	quiet	Gp	0.5284278	5.88974358974359
ip3_dual	ip3_dual_NM	20180821_NM_trial_009	whisking	Gp	0.3628307	6.89999999999998
ip3_dual	ip3_dual_NM	20180821_NM_trial_009	quiet	Gp	0.4278704	7.85833333333332
ip3_dual	ip3_dual_NM	20180821_NM_trial_010	nrem	Gp	0.5335677	20.9666666666667
ip3_dual	ip3_dual_NM	20180821_NM_trial_010	rem	Gp	0.4241818	6.66666666666667
ip3_dual	ip3_dual_NM	20180821_NM_trial_011	nrem	Gp	0.5919517	4.08333333333334
ip3_dual	ip3_dual_NM	20180821_NM_trial_011	nrem	NS	0.357304	1.90476190476189
ip3_dual	ip3_dual_NM	20180821_NM_trial_012	nrem	Gp	0.9604481	10.2238095238095
ip3_dual	ip3_dual_NM	20180821_NM_trial_012	nrem	NS	0.2728801	2.18333333333333
ip3_dual	ip3_dual_NM	20180821_NM_trial_012	is	NS	0.2650481	2.17777777777777
ip3_dual	ip3_dual_NM	20180821_NM_trial_014	nrem	Gp	0.4021131	3.42222222222222
ip3_dual	ip3_dual_NM	20180821_NM_trial_014	is	Gp	0.4704612	5.97499999999997
ip3_dual	ip3_dual_NM	20180821_NM_trial_015	nrem	Gp	0.408537	5.75
ip3_dual	ip3_dual_NM	20180821_NM_trial_015	nrem	AS	0.3521762	5.89999999999998
ip3_dual	ip3_dual_NM	20180821_NM_trial_015	is	Gp	0.3471477	6.68333333333332
ip3_dual	ip3_dual_NM	20180821_NM_trial_015	rem	Gp	0.5933909	10.5333333333333
ip3_dual	ip3_dual_NM	20180821_NM_trial_016	is	NS	0.1949567	1.90238095238095
ip3_dual	ip3_dual_NM	20180902_NM_trial_002	locomotion	Gp	0.4013993	6.69999999999999
ip3_dual	ip3_dual_NM	20180902_NM_trial_002	locomotion	NS	0.2160442	2.72198581560284
ip3_dual	ip3_dual_NM	20180902_NM_trial_002	whisking	NS	0.2252893	2.02450980392157
ip3_dual	ip3_dual_NM	20180902_NM_trial_002	quiet	Gp	0.6184886	5.81666666666665
ip3_dual	ip3_dual_NM	20180902_NM_trial_002	quiet	NS	0.232806	2.08550228310502
ip3_dual	ip3_dual_NM	20180902_NM_trial_003	locomotion	NS	0.2335432	2.65454545454545
ip3_dual	ip3_dual_NM	20180902_NM_trial_003	whisking	NS	0.2240278	2.04761904761905
ip3_dual	ip3_dual_NM	20180902_NM_trial_003	quiet	Gp	0.4515491	6.66666666666663
ip3_dual	ip3_dual_NM	20180902_NM_trial_003	quiet	NS	0.2317682	2.06908881199539
ip3_dual	ip3_dual_NM	20180902_NM_trial_004	whisking	Gp	0.3715889	8.59999999999999
ip3_dual	ip3_dual_NM	20180902_NM_trial_004	quiet	Gp	0.6395581	8.23333333333333
ip3_dual	ip3_dual_NM	20180902_NM_trial_005	locomotion	Gp	0.3914441	4.94814814814814
ip3_dual	ip3_dual_NM	20180902_NM_trial_005	whisking	Gp	0.4110617	8.11666666666666
ip3_dual	ip3_dual_NM	20180902_NM_trial_005	quiet	Gp	0.4379403	5.88166666666667
ip3_dual	ip3_dual_NM	20180902_NM_trial_006	locomotion	Gp	1.221888	8.36666666666667
ip3_dual	ip3_dual_NM	20180902_NM_trial_006	whisking	Gp	0.4688077	4.60000000000002
ip3_dual	ip3_dual_NM	20180902_NM_trial_006	quiet	Gp	0.444821	5.20000000000002
ip3_dual	ip3_dual_NM	20180902_NM_trial_010	nrem	Gp	0.4800898	5.15416666666666
ip3_dual	ip3_dual_NM	20180902_NM_trial_011	is	Gp	0.5861904	8.1
ip3_dual	ip3_dual_NM	20180902_NM_trial_011	rem	Gp	0.4297113	5.23333333333333
ip3_dual	ip3_dual_NM	20180902_NM_trial_012	nrem	Gp	0.4654672	8.61999999999999
ip3_dual	ip3_dual_NM	20180902_NM_trial_012	rem	Gp	0.08482665	12.3444444444444
ip3_dual	ip3_dual_NM	20180902_NM_trial_013	nrem	NS	0.2675132	2.25185185185186
ip3_dual	ip3_dual_NM	20180902_NM_trial_013	is	NS	0.2200587	1.78333333333333
ip3_dual	ip3_dual_NM	20180902_NM_trial_014	nrem	NS	0.2476648	2.175
ip3_dual	ip3_dual_NM	20180902_NM_trial_014	is	NS	0.2533211	1.78
ip3_dual	ip3_dual_NM	20180902_NM_trial_015	nrem	NS	0.2383848	1.61754385964913
ip3_dual	ip3_dual_NM	20180902_NM_trial_015	is	NS	0.2436501	1.58
ip3_dual	ip3_dual_NM	20180902_NM_trial_015	rem	NS	0.2497277	2.57575757575758
ip3_dual	ip3_dual_NM	20180902_NM_trial_021	nrem	NS	0.3936504	1.33333333333331
ip3_dual	ip3_dual_NM	20180902_NM_trial_021	is	NS	0.2805601	1.36666666666667
ip3_dual	ip3_dual_NM	20180907_NM_trial_002	locomotion	Gp	0.8686145	10.05
ip3_dual	ip3_dual_NM	20180907_NM_trial_002	whisking	Gp	0.3830313	5.33333333333337
ip3_dual	ip3_dual_NM	20180907_NM_trial_002	quiet	Gp	0.4283259	3.59999999999997
ip3_dual	ip3_dual_NM	20180907_NM_trial_003	locomotion	Gp	0.8341013	4.44444444444444
ip3_dual	ip3_dual_NM	20180907_NM_trial_003	whisking	Gp	0.5988076	5.41666666666665
ip3_dual	ip3_dual_NM	20180907_NM_trial_004	locomotion	Gp	0.6567496	5.86666666666667
ip3_dual	ip3_dual_NM	20180907_NM_trial_004	locomotion	NS	0.2769479	2.48367346938775
ip3_dual	ip3_dual_NM	20180907_NM_trial_004	whisking	Gp	0.8176561	11.1333333333333
ip3_dual	ip3_dual_NM	20180907_NM_trial_004	whisking	NS	0.3190641	2.36354166666667
ip3_dual	ip3_dual_NM	20180907_NM_trial_004	quiet	Gp	1.133451	13.45
ip3_dual	ip3_dual_NM	20180907_NM_trial_004	quiet	NS	0.2893222	2.25222222222222
ip3_dual	ip3_dual_NM	20180907_NM_trial_005	locomotion	NS	0.3546872	3.06212121212121
ip3_dual	ip3_dual_NM	20180907_NM_trial_005	whisking	NS	0.3464885	2.28
ip3_dual	ip3_dual_NM	20180907_NM_trial_005	quiet	AS	2.610007	11.6
ip3_dual	ip3_dual_NM	20180907_NM_trial_005	quiet	NS	0.3840754	2.46934046345811
ip3_dual	ip3_dual_NM	20180907_NM_trial_006	locomotion	NS	0.3368867	1.71666666666667
ip3_dual	ip3_dual_NM	20180907_NM_trial_006	whisking	NS	0.3894975	1.83333333333334
ip3_dual	ip3_dual_NM	20180907_NM_trial_006	quiet	NS	0.4050846	2.18256880733945
ip3_dual	ip3_dual_NM	20180907_NM_trial_008	locomotion	Gp	0.5260869	5.40000000000001
ip3_dual	ip3_dual_NM	20180907_NM_trial_008	whisking	Gp	0.3210837	4.11666666666667
ip3_dual	ip3_dual_NM	20180907_NM_trial_008	quiet	Gp	0.4470981	7.74583333333333
ip3_dual	ip3_dual_NM	20180907_NM_trial_009	quiet	Gp	0.4047348	5.03333333333333
ip3_dual	ip3_dual_NM	20180907_NM_trial_011	locomotion	Gp	0.6279561	8.90952380952381
ip3_dual	ip3_dual_NM	20180907_NM_trial_011	whisking	Gp	0.6240721	5.4666666666667
ip3_dual	ip3_dual_NM	20180907_NM_trial_011	quiet	Gp	0.5259795	7.95357142857143
ip3_dual	ip3_dual_NM	20180907_NM_trial_011	quiet	AS	0.2134732	5.26666666666671
ip3_dual	ip3_dual_NM	20180907_NM_trial_013	locomotion	Gp	0.4428768	6.21
ip3_dual	ip3_dual_NM	20180907_NM_trial_013	whisking	Gp	0.4841688	11.7666666666667
ip3_dual	ip3_dual_NM	20180907_NM_trial_013	quiet	Gp	0.4140328	6.94489795918367
ip3_dual	ip3_dual_NM	20180907_NM_trial_015	nrem	Gp	0.6104757	8.45454545454546
ip3_dual	ip3_dual_NM	20180907_NM_trial_015	is	Gp	0.5987191	7.5607843137255
ip3_dual	ip3_dual_NM	20180907_NM_trial_015	rem	Gp	0.5664539	6.475
ip3_dual	ip3_dual_NM	20180907_NM_trial_018	nrem	Gp	0.6887161	6.45
ip3_dual	ip3_dual_NM	20180907_NM_trial_018	is	Gp	0.6589832	9.15833333333333
ip3_dual	ip3_dual_NM	20180907_NM_trial_019	is	Gp	0.4312209	4.76666666666667
ip3_dual	ip3_dual_NM	20180907_NM_trial_019	is	AS	0.4809902	6.66666666666663
ip3_dual	ip3_dual_NM	20180907_NM_trial_019	rem	Gp	0.6744603	8.67142857142858
ip3_dual	ip3_dual_NM	20180907_NM_trial_021	nrem	Gp	1.283711	11.8333333333333
ip3_dual	ip3_dual_NM	20180907_NM_trial_021	nrem	NS	0.1900174	2.25512820512821
ip3_dual	ip3_dual_NM	20180907_NM_trial_021	is	Gp	0.7194136	5.69999999999999
ip3_dual	ip3_dual_NM	20180907_NM_trial_021	is	NS	0.1779306	2.3547619047619
ip3_dual	ip3_dual_NM	20180907_NM_trial_021	rem	NS	0.1450222	2.59999999999999
ip3_dual	ip3_dual_NM	20180907_NM_trial_022	nrem	NS	0.3132063	2.21666666666666
ip3_dual	ip3_dual_NM	20180907_NM_trial_022	is	NS	0.3508219	2.00392156862745
ip3_dual	ip3_dual_NM	20180907_NM_trial_022	rem	NS	0.3905517	2.65757575757576
ip3_dual	ip3_dual_NM	20180907_NM_trial_024	is	Gp	0.3566564	8.16666666666671
ip3_dual	ip3_dual_NM	20180907_NM_trial_025	is	Gp	0.7329059	10.5333333333333
ip3_dual	ip3_dual_NM	20180907_NM_trial_027	nrem	Gp	0.5559852	5.65
ip3_dual	ip3_dual_NM	20180907_NM_trial_027	nrem	AS	0.2981465	7.43333333333334
ip3_dual	ip3_dual_NM	20180907_NM_trial_027	is	Gp	0.3862823	4.98888888888892
ip3_dual	ip3_dual_NM	20180907_NM_trial_027	rem	Gp	0.4813309	8.25185185185185
ip3_dual	ip3_dual_NM	20180907_NM_trial_028	nrem	Gp	0.5976043	7.60666666666666
ip3_dual	ip3_dual_NM	20180907_NM_trial_028	nrem	NS	0.1586873	2.37777777777777
ip3_dual	ip3_dual_NM	20180907_NM_trial_028	is	NS	0.21957	2.37777777777778
ip3_dual	ip3_dual_NM	20180907_NM_trial_028	rem	NS	0.1932551	1.78787878787879
ip3_dual	ip3_dual_NM	20180907_NM_trial_029	nrem	NS	0.1743193	2.48181818181819
ip3_dual	ip3_dual_NM	20180907_NM_trial_029	is	NS	0.2476866	2.51428571428571
ip3_dual	ip3_dual_NM	20180907_NM_trial_029	rem	NS	0.1431385	1.73333333333334
ip3_dual	ip3_dual_NM	20180907_NM_trial_030	nrem	Gp	0.531412	3.46666666666667
ip3_dual	ip3_dual_NM	20180907_NM_trial_030	nrem	AS	0.3865342	8.48333333333335
ip3_dual	ip3_dual_NM	20180907_NM_trial_030	is	Gp	0.5901446	9.61666666666665
ip3_dual	ip3_dual_NM	20180907_NM_trial_030	is	AS	0.4634492	7.75000000000001
ip3_dual	ip3_dual_TR	20180819_TR_trial_001	locomotion	Gp	0.5572763	6.04444444444445
ip3_dual	ip3_dual_TR	20180819_TR_trial_001	locomotion	AS	0.341718	5.46666666666664
ip3_dual	ip3_dual_TR	20180819_TR_trial_001	whisking	Gp	0.5316041	5.99188034188034
ip3_dual	ip3_dual_TR	20180819_TR_trial_001	whisking	NS	0.2634866	1.67777777777778
ip3_dual	ip3_dual_TR	20180819_TR_trial_001	quiet	Gp	0.5756086	6.99202898550725
ip3_dual	ip3_dual_TR	20180819_TR_trial_001	quiet	NS	0.2712504	1.5
ip3_dual	ip3_dual_TR	20180819_TR_trial_006	locomotion	Gp	0.4329451	7.85
ip3_dual	ip3_dual_TR	20180819_TR_trial_006	locomotion	AS	0.2623027	3.94999999999999
ip3_dual	ip3_dual_TR	20180819_TR_trial_006	whisking	Gp	0.459009	7.10606060606061
ip3_dual	ip3_dual_TR	20180819_TR_trial_006	quiet	Gp	0.4663929	6.74623655913979
ip3_dual	ip3_dual_TR	20180819_TR_trial_007	locomotion	NS	0.4831846	3.13571428571429
ip3_dual	ip3_dual_TR	20180819_TR_trial_007	whisking	NS	0.4849907	2.36410256410257
ip3_dual	ip3_dual_TR	20180819_TR_trial_007	quiet	NS	0.4506791	1.82093023255814
ip3_dual	ip3_dual_TR	20180819_TR_trial_008	locomotion	NS	0.6933445	1.81666666666667
ip3_dual	ip3_dual_TR	20180819_TR_trial_008	whisking	NS	0.6268024	2.56349206349207
ip3_dual	ip3_dual_TR	20180819_TR_trial_008	quiet	NS	0.5262142	1.70877192982456
ip3_dual	ip3_dual_TR	20180819_TR_trial_009	locomotion	Gp	1.042475	7.21111111111112
ip3_dual	ip3_dual_TR	20180819_TR_trial_009	whisking	Gp	0.6016305	6.36666666666667
ip3_dual	ip3_dual_TR	20180819_TR_trial_009	whisking	AS	0.521971	4.73333333333333
ip3_dual	ip3_dual_TR	20180819_TR_trial_009	whisking	NS	0.3176676	2.27777777777777
ip3_dual	ip3_dual_TR	20180819_TR_trial_009	quiet	Gp	0.6286209	5.53333333333334
ip3_dual	ip3_dual_TR	20180819_TR_trial_009	quiet	NS	0.3730093	1.71851851851853
ip3_dual	ip3_dual_TR	20180819_TR_trial_011	locomotion	Gp	0.6998762	7.39999999999999
ip3_dual	ip3_dual_TR	20180819_TR_trial_011	locomotion	NS	0.3305665	2.30444444444444
ip3_dual	ip3_dual_TR	20180819_TR_trial_011	whisking	Gp	0.684788	7.45555555555556
ip3_dual	ip3_dual_TR	20180819_TR_trial_011	whisking	NS	0.2469178	2.22777777777778
ip3_dual	ip3_dual_TR	20180819_TR_trial_011	quiet	Gp	0.4046993	5.95000000000001
ip3_dual	ip3_dual_TR	20180819_TR_trial_011	quiet	NS	0.2895263	1.58627450980392
ip3_dual	ip3_dual_TR	20180819_TR_trial_012	locomotion	Gp	0.4730055	8.76666666666667
ip3_dual	ip3_dual_TR	20180819_TR_trial_012	whisking	Gp	0.4929394	7.978125
ip3_dual	ip3_dual_TR	20180819_TR_trial_012	quiet	Gp	0.4460196	5.86846846846847
ip3_dual	ip3_dual_TR	20180819_TR_trial_013	locomotion	Gp	0.4944084	6.80119047619048
ip3_dual	ip3_dual_TR	20180819_TR_trial_013	whisking	Gp	0.5156331	7.12638888888889
ip3_dual	ip3_dual_TR	20180819_TR_trial_013	quiet	Gp	0.5420584	7.91706349206349
ip3_dual	ip3_dual_TR	20180819_TR_trial_013	quiet	AS	0.4224621	12.5333333333334
ip3_dual	ip3_dual_TR	20180828_TR_trial_001	locomotion	Gp	0.5432472	7.03091787439614
ip3_dual	ip3_dual_TR	20180828_TR_trial_001	locomotion	NS	0.2283455	1.64358974358974
ip3_dual	ip3_dual_TR	20180828_TR_trial_001	whisking	Gp	0.5379965	6.86964285714286
ip3_dual	ip3_dual_TR	20180828_TR_trial_001	whisking	AS	0.2323467	5.13333333333333
ip3_dual	ip3_dual_TR	20180828_TR_trial_001	whisking	NS	0.224751	1.37083333333334
ip3_dual	ip3_dual_TR	20180828_TR_trial_001	quiet	Gp	0.5968225	7.1962962962963
ip3_dual	ip3_dual_TR	20180828_TR_trial_001	quiet	NS	0.2041084	1.75555555555556
ip3_dual	ip3_dual_TR	20180828_TR_trial_002	locomotion	Gp	0.5314196	6.88670033670034
ip3_dual	ip3_dual_TR	20180828_TR_trial_002	whisking	Gp	0.6557762	6.17424242424241
ip3_dual	ip3_dual_TR	20180828_TR_trial_002	quiet	Gp	0.6376419	6.81458333333332
ip3_dual	ip3_dual_TR	20180828_TR_trial_003	locomotion	Gp	0.4801348	6.71238938053097
ip3_dual	ip3_dual_TR	20180828_TR_trial_003	locomotion	AS	0.7195501	8.73333333333335
ip3_dual	ip3_dual_TR	20180828_TR_trial_003	locomotion	NS	0.2450212	1.99166666666666
ip3_dual	ip3_dual_TR	20180828_TR_trial_003	whisking	Gp	0.4227985	7.37916666666667
ip3_dual	ip3_dual_TR	20180828_TR_trial_003	whisking	NS	0.2912534	2.34166666666667
ip3_dual	ip3_dual_TR	20180828_TR_trial_003	quiet	Gp	0.5527117	7.44545454545454
ip3_dual	ip3_dual_TR	20180828_TR_trial_004	locomotion	Gp	0.5153002	6.89313725490196
ip3_dual	ip3_dual_TR	20180828_TR_trial_004	locomotion	AS	0.3367077	2.5333333333333
ip3_dual	ip3_dual_TR	20180828_TR_trial_004	locomotion	NS	0.2912772	3.20833333333334
ip3_dual	ip3_dual_TR	20180828_TR_trial_004	whisking	Gp	0.5041382	8.45185185185186
ip3_dual	ip3_dual_TR	20180828_TR_trial_004	whisking	NS	0.4168011	1.86666666666667
ip3_dual	ip3_dual_TR	20180828_TR_trial_004	quiet	Gp	0.4407512	5.96410256410257
ip3_dual	ip3_dual_TR	20180828_TR_trial_005	locomotion	Gp	0.6475617	7.19666666666667
ip3_dual	ip3_dual_TR	20180828_TR_trial_005	locomotion	NS	0.3311116	2.5952380952381
ip3_dual	ip3_dual_TR	20180828_TR_trial_005	whisking	Gp	0.4569926	5.78333333333335
ip3_dual	ip3_dual_TR	20180828_TR_trial_005	whisking	NS	0.3099756	2.52222222222221
ip3_dual	ip3_dual_TR	20180828_TR_trial_005	quiet	Gp	0.5450517	6.00833333333333
ip3_dual	ip3_dual_TR	20180828_TR_trial_005	quiet	NS	0.2864803	1.88333333333334
ip3_dual	ip3_dual_TR	20180828_TR_trial_006	locomotion	Gp	0.569585	6.09999999999999
ip3_dual	ip3_dual_TR	20180828_TR_trial_006	locomotion	NS	0.3640903	2.51666666666667
ip3_dual	ip3_dual_TR	20180828_TR_trial_006	whisking	Gp	0.6579632	6.85500000000001
ip3_dual	ip3_dual_TR	20180828_TR_trial_006	whisking	AS	0.3481598	6.86666666666667
ip3_dual	ip3_dual_TR	20180828_TR_trial_006	whisking	NS	0.4163762	1.62424242424242
ip3_dual	ip3_dual_TR	20180828_TR_trial_006	quiet	Gp	0.6799675	8.66666666666669
ip3_dual	ip3_dual_TR	20180828_TR_trial_006	quiet	NS	0.3919033	1.78888888888889
ip3_dual	ip3_dual_TR	20180828_TR_trial_007	locomotion	Gp	0.5099341	5.67619047619048
ip3_dual	ip3_dual_TR	20180828_TR_trial_007	locomotion	AS	0.2914754	5.81666666666667
ip3_dual	ip3_dual_TR	20180828_TR_trial_007	locomotion	NS	0.4000376	2.66088888888889
ip3_dual	ip3_dual_TR	20180828_TR_trial_007	whisking	Gp	0.671352	5.3
ip3_dual	ip3_dual_TR	20180828_TR_trial_007	whisking	NS	0.3228826	2.18888888888889
ip3_dual	ip3_dual_TR	20180828_TR_trial_007	quiet	Gp	0.7416673	7.56111111111112
ip3_dual	ip3_dual_TR	20180828_TR_trial_007	quiet	AS	0.5388054	6.8888888888889
ip3_dual	ip3_dual_TR	20180828_TR_trial_007	quiet	NS	0.344744	1.55539215686275
ip3_dual	ip3_dual_TR	20180828_TR_trial_008	locomotion	Gp	0.5275061	6.28083333333333
ip3_dual	ip3_dual_TR	20180828_TR_trial_008	locomotion	NS	0.3400946	2.62971014492754
ip3_dual	ip3_dual_TR	20180828_TR_trial_008	whisking	Gp	0.5251393	6.18524590163934
ip3_dual	ip3_dual_TR	20180828_TR_trial_008	whisking	NS	0.2653882	1.95000000000001
ip3_dual	ip3_dual_TR	20180828_TR_trial_008	quiet	Gp	0.498776	7.05624999999999
ip3_dual	ip3_dual_TR	20180828_TR_trial_008	quiet	NS	0.2419142	1.848
ip3_dual	ip3_dual_TR	20180828_TR_trial_011	nrem	Gp	0.6234216	6.08095238095238
ip3_dual	ip3_dual_TR	20180828_TR_trial_011	nrem	NS	0.3040956	1.63333333333333
ip3_dual	ip3_dual_TR	20180828_TR_trial_011	is	Gp	0.6797202	7.54444444444444
ip3_dual	ip3_dual_TR	20180828_TR_trial_011	is	NS	0.284054	1.5333333333333
ip3_dual	ip3_dual_TR	20180828_TR_trial_012	nrem	Gp	0.55545	6.99562841530055
ip3_dual	ip3_dual_TR	20180828_TR_trial_012	nrem	NS	0.2704974	1.4666666666667
ip3_dual	ip3_dual_TR	20180828_TR_trial_013	nrem	Gp	0.6031048	7.62254901960784
ip3_dual	ip3_dual_TR	20180828_TR_trial_014	nrem	Gp	0.5380944	6.27657657657659
ip3_dual	ip3_dual_TR	20180828_TR_trial_015	nrem	Gp	0.5401993	6.47131782945736
ip3_dual	ip3_dual_TR	20180828_TR_trial_015	is	Gp	0.4857775	7.48666666666667
ip3_dual	ip3_dual_TR	20180828_TR_trial_015	rem	Gp	0.4827556	7.41666666666667
ip3_dual	ip3_dual_TR	20180828_TR_trial_016	nrem	Gp	0.5871701	7.21568627450981
ip3_dual	ip3_dual_TR	20180828_TR_trial_016	nrem	AS	0.2724697	6.73333333333329
ip3_dual	ip3_dual_TR	20180828_TR_trial_016	is	Gp	0.5070279	9.80000000000004
ip3_dual	ip3_dual_TR	20180828_TR_trial_017	nrem	Gp	0.4809932	7.09866666666667
ip3_dual	ip3_dual_TR	20180828_TR_trial_018	nrem	Gp	0.5627477	7.40695970695971
ip3_dual	ip3_dual_TR	20180828_TR_trial_018	is	Gp	0.5570088	9.17222222222222
ip3_dual	ip3_dual_TR	20180828_TR_trial_019	rem	Gp	0.4484801	6.30656565656566
ip3_dual	ip3_dual_TR	20180828_TR_trial_020	nrem	Gp	0.5559501	6.36818181818182
ip3_dual	ip3_dual_TR	20180828_TR_trial_020	nrem	AS	0.3060609	5.70000000000002
ip3_dual	ip3_dual_TR	20180828_TR_trial_020	is	Gp	0.437637	7
ip3_dual	ip3_dual_TR	20180828_TR_trial_020	is	AS	0.3878657	4.43333333333333
ip3_dual	ip3_dual_TR	20180906_TR_trial_001	locomotion	Gp	0.6935557	7.71416666666667
ip3_dual	ip3_dual_TR	20180906_TR_trial_001	whisking	Gp	0.517315	6.9231884057971
ip3_dual	ip3_dual_TR	20180906_TR_trial_001	quiet	Gp	0.7493278	6.63333333333333
ip3_dual	ip3_dual_TR	20180906_TR_trial_002	whisking	NS	0.4702296	2.36666666666668
ip3_dual	ip3_dual_TR	20180906_TR_trial_002	quiet	NS	0.500584	1.57407407407408
ip3_dual	ip3_dual_TR	20180906_TR_trial_003	locomotion	Gp	0.6073869	7.42121212121211
ip3_dual	ip3_dual_TR	20180906_TR_trial_003	whisking	Gp	0.5727245	5.59047619047622
ip3_dual	ip3_dual_TR	20180906_TR_trial_003	quiet	Gp	0.5900116	7.44761904761905
ip3_dual	ip3_dual_TR	20180906_TR_trial_003	quiet	AS	0.4209069	5.60000000000002
ip3_dual	ip3_dual_TR	20180906_TR_trial_004	locomotion	Gp	0.5163366	6.01111111111111
ip3_dual	ip3_dual_TR	20180906_TR_trial_004	locomotion	NS	0.2972082	2.18974358974359
ip3_dual	ip3_dual_TR	20180906_TR_trial_004	whisking	Gp	0.4450835	5.82222222222222
ip3_dual	ip3_dual_TR	20180906_TR_trial_004	whisking	NS	0.3072055	1.68095238095238
ip3_dual	ip3_dual_TR	20180906_TR_trial_004	quiet	Gp	0.5511343	7.03899371069183
ip3_dual	ip3_dual_TR	20180906_TR_trial_004	quiet	NS	0.2929502	1.68933333333333
ip3_dual	ip3_dual_TR	20180906_TR_trial_005	locomotion	Gp	0.5144784	4.83333333333333
ip3_dual	ip3_dual_TR	20180906_TR_trial_005	locomotion	NS	0.3119996	2.85833333333335
ip3_dual	ip3_dual_TR	20180906_TR_trial_005	whisking	Gp	0.6404126	6.81190476190475
ip3_dual	ip3_dual_TR	20180906_TR_trial_005	whisking	AS	0.7990606	8.03333333333334
ip3_dual	ip3_dual_TR	20180906_TR_trial_005	whisking	NS	0.2907204	1.75595238095238
ip3_dual	ip3_dual_TR	20180906_TR_trial_005	quiet	Gp	0.6527758	8.25555555555557
ip3_dual	ip3_dual_TR	20180906_TR_trial_005	quiet	NS	0.3311654	1.55057471264368
ip3_dual	ip3_dual_TR	20180906_TR_trial_006	locomotion	AS	0.2561018	3.23333333333333
ip3_dual	ip3_dual_TR	20180906_TR_trial_006	whisking	AS	0.2662535	1.83333333333333
ip3_dual	ip3_dual_TR	20180906_TR_trial_006	quiet	Gp	0.9923075	16.3
ip3_dual	ip3_dual_TR	20180906_TR_trial_006	quiet	AS	0.2049389	6.73333333333335
ip3_dual	ip3_dual_TR	20180906_TR_trial_012	is	Gp	0.8690996	13.0666666666667
ip3_dual	ip3_dual_TR	20180906_TR_trial_012	rem	Gp	0.7265681	7.3183908045977
ip3_dual	ip3_dual_TR	20180906_TR_trial_014	nrem	Gp	0.5831063	7.23174603174602
ip3_dual	ip3_dual_TR	20180906_TR_trial_014	nrem	AS	0.2065833	6.13333333333338
ip3_dual	ip3_dual_TR	20180906_TR_trial_014	is	Gp	0.4318327	5.54166666666666
ip3_dual	ip3_dual_TR	20180906_TR_trial_015	nrem	Gp	0.6424964	6.74492753623188
ip3_dual	ip3_dual_TR	20180906_TR_trial_015	is	Gp	0.5237915	6.72499999999997
ip3_dual	ip3_dual_TR	20180906_TR_trial_015	rem	Gp	0.5352812	6.125
ip3_dual	ip3_dual_TR	20180906_TR_trial_015	rem	AS	0.3103089	10.8333333333333
ip3_dual	ip3_dual_TR	20180906_TR_trial_016	nrem	Gp	0.5315964	8.24666666666667
ip3_dual	ip3_dual_TR	20180906_TR_trial_016	is	Gp	0.4909371	6.59722222222222
ip3_dual	ip3_dual_TR	20180906_TR_trial_016	rem	Gp	0.4967006	7.30666666666667
ip3_dual	ip3_dual_TR	20180906_TR_trial_016	rem	AS	0.2726762	8.19999999999999
ip3_dual	ip3_dual_TR	20180906_TR_trial_020	nrem	NS	0.3104148	1.71666666666666
ip3_dual	ip3_dual_TR	20180906_TR_trial_020	is	NS	0.3217663	3.21666666666663
ip3_dual	ip3_dual_TR	20180906_TR_trial_021	nrem	NS	0.2668329	2.23333333333333
ip3_dual	ip3_dual_TR	20180906_TR_trial_021	is	NS	0.3754759	1.65238095238094
ip3_dual	ip3_dual_TR	20180906_TR_trial_021	rem	NS	0.3458147	1.98181818181818
ip3_dual	ip3_dual_TR	20180909_TR_trial_002	locomotion	Gp	0.7363859	8.56666666666665
ip3_dual	ip3_dual_TR	20180909_TR_trial_002	locomotion	AS	0.2634996	5.51818181818181
ip3_dual	ip3_dual_TR	20180909_TR_trial_002	whisking	Gp	0.3832417	2.16666666666663
ip3_dual	ip3_dual_TR	20180909_TR_trial_002	whisking	AS	0.2603668	2.26666666666665
ip3_dual	ip3_dual_TR	20180909_TR_trial_002	quiet	Gp	0.6608204	7.41794871794871
ip3_dual	ip3_dual_TR	20180909_TR_trial_002	quiet	AS	0.2530005	10.3666666666667
ip3_dual	ip3_dual_TR	20180909_TR_trial_003	locomotion	Gp	0.5020956	5.19999999999999
ip3_dual	ip3_dual_TR	20180909_TR_trial_003	locomotion	AS	0.2381023	2.14166666666667
ip3_dual	ip3_dual_TR	20180909_TR_trial_003	locomotion	NS	0.3890272	2.27160493827161
ip3_dual	ip3_dual_TR	20180909_TR_trial_003	whisking	Gp	0.3439036	4.30000000000001
ip3_dual	ip3_dual_TR	20180909_TR_trial_003	whisking	AS	0.2307242	4.31666666666667
ip3_dual	ip3_dual_TR	20180909_TR_trial_003	whisking	NS	0.3275118	2.14083333333334
ip3_dual	ip3_dual_TR	20180909_TR_trial_003	quiet	Gp	0.8857212	7.73333333333333
ip3_dual	ip3_dual_TR	20180909_TR_trial_003	quiet	NS	0.2992818	1.70262467191601
ip3_dual	ip3_dual_TR	20180909_TR_trial_004	locomotion	Gp	0.4149152	6.20999999999998
ip3_dual	ip3_dual_TR	20180909_TR_trial_004	locomotion	AS	0.2587947	3.22962962962963
ip3_dual	ip3_dual_TR	20180909_TR_trial_004	quiet	Gp	0.4772397	7.16333333333333
ip3_dual	ip3_dual_TR	20180909_TR_trial_004	quiet	AS	0.3201298	10.5
ip3_dual	ip3_dual_TR	20180909_TR_trial_007	nrem	Gp	0.5803741	8.38888888888889
ip3_dual	ip3_dual_TR	20180909_TR_trial_007	is	Gp	0.4512765	6.39999999999998
ip3_dual	ip3_dual_TR	20180909_TR_trial_008	nrem	Gp	0.5558637	5.20666666666667
ip3_dual	ip3_dual_TR	20180909_TR_trial_009	nrem	Gp	0.4906431	6.3
ip3_dual	ip3_dual_TR	20180909_TR_trial_009	nrem	AS	0.4944043	3.9666666666667
ip3_dual	ip3_dual_TR	20180909_TR_trial_009	is	Gp	0.3919356	6.43333333333334
ip3_dual	ip3_dual_TR	20180909_TR_trial_009	rem	Gp	0.5912742	7.76666666666665
ip3_dual	ip3_dual_TR	20180909_TR_trial_011	is	Gp	0.426675	5.59166666666666
ip3_dual	ip3_dual_TR	20180909_TR_trial_012	is	Gp	0.4913981	8.42222222222222
ip3_dual	ip3_dual_TR	20180909_TR_trial_013	nrem	Gp	0.5814359	7.23020833333333
ip3_dual	ip3_dual_TR	20180909_TR_trial_013	nrem	AS	0.314181	4.29999999999995
ip3_dual	ip3_dual_TR	20180909_TR_trial_013	is	Gp	0.531193	6.49999999999999
ip3_dual	ip3_dual_TR	20180909_TR_trial_013	rem	Gp	0.5130979	6.46666666666667
ip3_dual	ip3_dual_TR	20180909_TR_trial_014	nrem	Gp	1.423233	8.23333333333333
ip3_dual	ip3_dual_TR	20180909_TR_trial_015	nrem	Gp	0.6201018	7.95238095238096
ip3_dual	ip3_dual_TR	20180909_TR_trial_015	is	Gp	0.4957689	5.98888888888888
ip3_dual	ip3_dual_TR	20180909_TR_trial_016	nrem	Gp	0.6667154	10.3111111111111
ip3_dual	ip3_dual_TR	20180909_TR_trial_016	nrem	NS	0.3243986	1.60933333333334
ip3_dual	ip3_dual_TR	20180909_TR_trial_016	is	Gp	0.607575	4.66666666666669
ip3_dual	ip3_dual_TR	20180909_TR_trial_016	is	AS	0.3535172	7.10000000000002
ip3_dual	ip3_dual_TR	20180909_TR_trial_016	is	NS	0.3399158	1.65124378109453
ip3_dual	ip3_dual_TR	20180909_TR_trial_017	nrem	Gp	0.5892916	8.81666666666666
ip3_dual	ip3_dual_TR	20180909_TR_trial_017	nrem	NS	0.3132163	1.57666666666666
ip3_dual	ip3_dual_TR	20180909_TR_trial_017	is	Gp	0.6710494	9.20000000000002
ip3_dual	ip3_dual_TR	20180909_TR_trial_017	is	NS	0.3287362	2.06111111111111
ip3_dual	ip3_dual_TR	20180911_TR_trial_001	locomotion	Gp	0.5075213	6.03333333333333
ip3_dual	ip3_dual_TR	20180911_TR_trial_001	whisking	Gp	0.5759921	5.64444444444446
ip3_dual	ip3_dual_TR	20180911_TR_trial_001	quiet	Gp	0.4222567	5.79607843137254
ip3_dual	ip3_dual_TR	20180911_TR_trial_002	locomotion	Gp	0.4644465	5.99047619047617
ip3_dual	ip3_dual_TR	20180911_TR_trial_002	locomotion	AS	0.256644	8.71111111111111
ip3_dual	ip3_dual_TR	20180911_TR_trial_002	whisking	Gp	0.2997426	3.79999999999998
ip3_dual	ip3_dual_TR	20180911_TR_trial_002	quiet	Gp	0.3509959	5.17083333333333
ip3_dual	ip3_dual_TR	20180911_TR_trial_006	locomotion	NS	0.378502	2.40458937198067
ip3_dual	ip3_dual_TR	20180911_TR_trial_006	whisking	NS	0.3982115	3.78333333333337
ip3_dual	ip3_dual_TR	20180911_TR_trial_006	quiet	Gp	0.5089997	4.86666666666667
ip3_dual	ip3_dual_TR	20180911_TR_trial_006	quiet	NS	0.3278185	1.96666666666667
ip3_dual	ip3_dual_TR	20180911_TR_trial_007	locomotion	Gp	0.4933276	7.30392156862743
ip3_dual	ip3_dual_TR	20180911_TR_trial_007	locomotion	AS	0.2294366	3.68571428571429
ip3_dual	ip3_dual_TR	20180911_TR_trial_007	whisking	Gp	0.5472596	6.99999999999994
ip3_dual	ip3_dual_TR	20180911_TR_trial_007	quiet	Gp	0.5110322	7.79523809523809
ip3_dual	ip3_dual_TR	20180911_TR_trial_008	locomotion	Gp	0.5120047	4.16666666666669
ip3_dual	ip3_dual_TR	20180911_TR_trial_008	locomotion	AS	0.3200495	4.875
ip3_dual	ip3_dual_TR	20180911_TR_trial_008	whisking	AS	0.3035386	3.11111111111111
ip3_dual	ip3_dual_TR	20180911_TR_trial_008	quiet	Gp	0.5669147	9.62500000000003
ip3_dual	ip3_dual_TR	20180911_TR_trial_009	locomotion	Gp	0.5684529	7.03555555555556
ip3_dual	ip3_dual_TR	20180911_TR_trial_009	locomotion	AS	0.2625448	2.77999999999999
ip3_dual	ip3_dual_TR	20180911_TR_trial_009	quiet	Gp	0.4590952	8.29135802469136
ip3_dual	ip3_dual_TR	20180911_TR_trial_010	locomotion	Gp	0.5721192	7.03958333333333
ip3_dual	ip3_dual_TR	20180911_TR_trial_010	locomotion	AS	0.2691006	9.07999999999999
ip3_dual	ip3_dual_TR	20180911_TR_trial_010	whisking	Gp	0.3046782	4.92222222222222
ip3_dual	ip3_dual_TR	20180911_TR_trial_010	quiet	Gp	0.3497779	5.98095238095239
ip3_dual	ip3_dual_TR	20180911_TR_trial_010	quiet	AS	0.1836885	4.76666666666671
ip3_dual	ip3_dual_TR	20180911_TR_trial_011	quiet	Gp	0.5021559	7.34803921568628
ip3_dual	ip3_dual_TR	20180911_TR_trial_012	locomotion	Gp	0.6769016	6.5888888888889
ip3_dual	ip3_dual_TR	20180911_TR_trial_012	locomotion	AS	0.3502401	3.92592592592592
ip3_dual	ip3_dual_TR	20180911_TR_trial_012	whisking	Gp	0.3281912	6.84444444444444
ip3_dual	ip3_dual_TR	20180911_TR_trial_012	whisking	AS	0.283438	4.56666666666668
ip3_dual	ip3_dual_TR	20180911_TR_trial_012	quiet	Gp	0.5595042	7.12592592592593
ip3_dual	ip3_dual_TR	20180911_TR_trial_012	quiet	AS	0.3778664	5
ip3_dual	ip3_dual_TR	20180911_TR_trial_016	nrem	Gp	0.7077625	4.8
ip3_dual	ip3_dual_TR	20180911_TR_trial_016	is	Gp	0.5635388	5.26666666666665
ip3_dual	ip3_dual_TR	20180911_TR_trial_016	rem	Gp	1.311093	6.5333333333333
ip3_dual	ip3_dual_TR	20180911_TR_trial_020	nrem	Gp	0.5943736	8.0333333333333
ip3_dual	ip3_dual_TR	20180911_TR_trial_020	nrem	AS	2.291587	36.7
ip3_dual	ip3_dual_TR	20180911_TR_trial_020	rem	Gp	0.4810445	5.83333333333333
ip3_dual	ip3_dual_TR	20180911_TR_trial_021	nrem	Gp	0.402148	4.9888888888889
ip3_dual	ip3_dual_TR	20180911_TR_trial_023	nrem	NS	0.275261	1.93333333333332
ip3_dual	ip3_dual_TR	20180911_TR_trial_023	is	NS	0.3374036	2.39999999999999
ip3_dual	ip3_dual_TR	20180911_TR_trial_023	rem	NS	0.3435282	1.91944444444444
ip3_dual	ip3_dual_TR	20180927_TR_trial_001	locomotion	Gp	0.5814378	6.91851851851852
ip3_dual	ip3_dual_TR	20180927_TR_trial_001	locomotion	AS	0.3498489	6.30000000000001
ip3_dual	ip3_dual_TR	20180927_TR_trial_001	whisking	Gp	0.637612	7.1878787878788
ip3_dual	ip3_dual_TR	20180927_TR_trial_001	quiet	Gp	0.7285383	8.65833333333332
ip3_dual	ip3_dual_TR	20180927_TR_trial_002	locomotion	Gp	0.7797278	9.96666666666668
ip3_dual	ip3_dual_TR	20180927_TR_trial_002	locomotion	NS	0.3602484	2.98333333333331
ip3_dual	ip3_dual_TR	20180927_TR_trial_002	whisking	Gp	0.7393128	8.325
ip3_dual	ip3_dual_TR	20180927_TR_trial_002	whisking	NS	0.3909161	2.01666666666667
ip3_dual	ip3_dual_TR	20180927_TR_trial_002	quiet	Gp	0.5712516	6.98571428571428
ip3_dual	ip3_dual_TR	20180927_TR_trial_002	quiet	NS	0.2900328	1.91666666666667
ip3_dual	ip3_dual_TR	20180927_TR_trial_003	locomotion	Gp	0.7928442	8.08333333333331
ip3_dual	ip3_dual_TR	20180927_TR_trial_003	locomotion	AS	0.3921417	8.56666666666666
ip3_dual	ip3_dual_TR	20180927_TR_trial_003	locomotion	NS	0.2969491	2.29999999999995
ip3_dual	ip3_dual_TR	20180927_TR_trial_003	whisking	Gp	0.8190885	6.99166666666667
ip3_dual	ip3_dual_TR	20180927_TR_trial_003	whisking	AS	0.6112428	9.03333333333336
ip3_dual	ip3_dual_TR	20180927_TR_trial_003	whisking	NS	0.4791188	1.82564102564102
ip3_dual	ip3_dual_TR	20180927_TR_trial_003	quiet	Gp	0.8667887	7.19166666666668
ip3_dual	ip3_dual_TR	20180927_TR_trial_003	quiet	AS	0.3064244	5.83333333333337
ip3_dual	ip3_dual_TR	20180927_TR_trial_003	quiet	NS	0.3827687	1.51666666666666
