# Supplementary material for: Astrocytic Ca2+ signaling is reduced during sleep and is involved in the regulation of slow wave sleep
Source: Nat Commun. 2020 Jul 6;11:3240. doi: 10.1038/s41467-020-17062-2 (PMC7338360; doi:10.1038/s41467-020-17062-2)
Supplement: Supplementary file 9 — Source Data [file 41467_2020_17062_MOESM9_ESM.zip › Source Data/data sup fig 11a-b AS.xlsx]

## Sheet: Sheet1
genotype	mouse	trial	state	roa_xy_size	roa_dur	dx_squared	roi_group
ip3_dual	ip3_dual_BL15	20170616_BL15_1_trial_002	whisking	1.61015449229553	0.219020533333328	0.254234919836137	AS
ip3_dual	ip3_dual_BL15	20170616_BL15_2_trial_006	is	1.27243464249908	0.347856141176469	0.136907524825851	AS
ip3_dual	ip3_dual_BL15	20170616_BL15_2_trial_006	nrem	2.28179208043084	0.525649279999996	0.136907524825851	AS
ip3_dual	ip3_dual_BL15	20170616_BL15_2_trial_007	nrem	2.05361287238776	0.394236960000001	0.136907524825851	AS
ip3_dual	ip3_dual_BL15	20170616_BL15_3_trial_002	is	1.3690752482585	0.361383879999991	0.136907524825851	AS
ip3_dual	ip3_dual_BL15	20170616_BL15_3_trial_002	nrem	1.40330212946497	0.68991468	0.136907524825851	AS
ip3_dual	ip3_dual_BL16	20170618_BL16_trial_003	is	4.66795213494453	0.466983065714282	0.351351235963567	AS
ip3_dual	ip3_dual_BL16	20170618_BL16_trial_003	nrem	1.0540537078907	0.213545020000002	0.351351235963567	AS
ip3_dual	ip3_dual_BL16	20170618_BL16_trial_007	whisking	2.03374440787344	0.639658657272732	0.113559332419329	AS
ip3_dual	ip3_dual_BL16	20170618_BL16_trial_014	is	0.90986106162914	0.295677720000015	0.151643510271523	AS
ip3_dual	ip3_dual_BL16	20170618_BL16_trial_014	nrem	2.5779396746159	0.438041066666656	0.151643510271523	AS
ip3_dual	ip3_dual_TR15	20170619_TR15_trial_003	whisking	1.14347938894463	0.413401256666664	0.157721295026846	AS
ip3_dual	ip3_dual_TR15	20170619_TR15_trial_003	quiet	2.11011975013189	0.596830953333329	0.157721295026846	AS
ip3_dual	ip3_dual_TR15	20170619_TR15_trial_006	nrem	3.99524767799194	0.639133629647062	0.111525797251007	AS
ip3_dual	ip3_dual_TR15	20170619_TR15_trial_007	is	2.00746435051812	0.67089780100001	0.111525797251007	AS
ip3_dual	ip3_dual_TR15	20170619_TR15_trial_007	nrem	2.34204174227114	0.518718543700006	0.111525797251007	AS
ip3_dual	ip3_dual_TR15	20170619_TR15_trial_008	is	0.892206378008053	0.346903253200006	0.111525797251007	AS
ip3_dual	ip3_dual_TR15	20170619_TR15_trial_008	nrem	1.22678376976107	0.605444357000003	0.111525797251007	AS
ip3_dual	ip3_dual_TR15	20170619_TR15_trial_012	whisking	1.21324073097574	0.541249633076931	0.0788606475134231	AS
ip3_dual	ip3_dual_TR15	20170619_TR15_trial_012	quiet	2.09168479357032	0.665443347333339	0.0788606475134231	AS
ip3_dual	ip3_dual_TR15	20170619_TR15_trial_014	is	1.78750801030425	0.514698253333317	0.157721295026846	AS
ip3_dual	ip3_dual_TR15	20170619_TR15_trial_015	nrem	1.59035639152069	0.511960496666662	0.157721295026846	AS
ip3_dual	ip3_dual_TR15	20170619_TR15_trial_016	is	1.07319055094354	0.339243760869561	0.157721295026846	AS
ip3_dual	ip3_dual_TR15	20170619_TR15_trial_016	nrem	2.71837290840387	0.813596863529406	0.157721295026846	AS
ip3_dual	ip3_dual_TR15	20170619_TR15_trial_016	rem	3.59426838525966	0.872226138028164	0.157721295026846	AS
ip3_dual	ip3_dual_TR15	20170619_TR15_trial_019	is	3.15442590053691	0.558502359999977	0.157721295026846	AS
ip3_dual	ip3_dual_TR15	20170619_TR15_trial_019	nrem	1.74210339506925	0.377810419999994	0.157721295026846	AS
ip3_dual	ip3_dual_TR15	20170619_TR15_trial_020	is	1.59974456384372	0.488102902857145	0.157721295026846	AS
ip3_dual	ip3_dual_TR15	20170619_TR15_trial_023	nrem	1.28805724271924	0.355908366666659	0.157721295026846	AS
ip3_dual	ip3_dual_TR15	20170619_TR15_trial_024	whisking	0.709745827620806	0.283731145454539	0.177436456905202	AS
ip3_dual	ip3_dual_TR15	20170619_TR15_trial_024	quiet	0.895435142986715	0.284217343255811	0.177436456905202	AS
ip3_dual	ip3_dual_TR15	20170619_TR15_trial_027	is	2.83898331048322	0.821326999999997	0.177436456905202	AS
ip3_dual	ip3_dual_TR15	20170619_TR15_trial_027	nrem	0.791639576961669	0.255243159999994	0.177436456905202	AS
ip3_dual	ip3_dual_TR15	20170619_TR15_trial_028	is	2.21657522036376	1.02939650666666	0.125466521907383	AS
ip3_dual	ip3_dual_TR15	20170619_TR15_trial_028	nrem	1.12919869716644	0.361383880000005	0.125466521907383	AS
ip3_dual	ip3_dual_TR15	20170619_TR15_trial_029	is	0.476772783248054	0.321960184	0.125466521907383	AS
ip3_dual	ip3_dual_TR15	20170619_TR15_trial_029	rem	7.65345783635034	1.60980092	0.125466521907383	AS
wt_dual	wt_dual_TR16	20180115_TR16_trial_007	quiet	0.709745827620805	0.168012340000018	0.354872913810402	AS
wt_dual	wt_dual_TR16	20180115_TR16_trial_007	locomotion	3.66017683004448	0.444330155371913	0.354872913810402	AS
wt_dual	wt_dual_TR16	20180115_TR16_trial_008	quiet	1.20104704731853	0.244547857750017	0.446103189004027	AS
wt_dual	wt_dual_TR16	20180115_TR16_trial_008	locomotion	3.15712064121645	0.43085939141928	0.446103189004027	AS
wt_dual	wt_dual_TR16	20180115_TR16_trial_009	whisking	9.17209992617657	0.930530215384625	0.177436456905202	AS
wt_dual	wt_dual_TR16	20180115_TR16_trial_009	quiet	2.54134796341643	0.579913767741948	0.177436456905202	AS
wt_dual	wt_dual_TR16	20180115_TR16_trial_009	locomotion	6.42420647163868	0.70088577078015	0.177436456905202	AS
wt_dual	wt_dual_TR16	20180115_TR16_trial_010	whisking	1.82827950153568	0.351111638204085	0.315442590053691	AS
wt_dual	wt_dual_TR16	20180115_TR16_trial_010	quiet	4.29487218765411	0.586751014384622	0.315442590053691	AS
wt_dual	wt_dual_TR16	20180115_TR16_trial_010	locomotion	3.55977724814213	0.480012252739133	0.315442590053691	AS
wt_dual	wt_dual_TR16	20180115_TR16_trial_011	whisking	1.62650085496434	0.38922868033333	0.354872913810402	AS
wt_dual	wt_dual_TR16	20180115_TR16_trial_011	locomotion	4.5768883335958	0.515544837260271	0.354872913810402	AS
wt_dual	wt_dual_TR16	20180115_TR16_trial_012	whisking	2.99670460551007	0.492836358666674	0.315442590053691	AS
wt_dual	wt_dual_TR16	20180115_TR16_trial_012	quiet	2.64621283878374	0.557707811180549	0.315442590053691	AS
wt_dual	wt_dual_TR16	20180115_TR16_trial_012	locomotion	3.70878358838275	0.474610161970421	0.315442590053691	AS
wt_dual	wt_dual_TR16	20180115_TR16_trial_013	whisking	2.35267598415045	0.34722557500001	0.315442590053691	AS
wt_dual	wt_dual_TR16	20180115_TR16_trial_013	quiet	2.52354072042953	0.489636064285725	0.315442590053691	AS
wt_dual	wt_dual_TR16	20180115_TR16_trial_013	locomotion	3.36040278685532	0.492031312577005	0.315442590053691	AS
wt_dual	wt_dual_TR16	20180115_TR16_trial_014	whisking	3.69067830362819	0.685490347200026	0.315442590053691	AS
wt_dual	wt_dual_TR16	20180115_TR16_trial_014	quiet	1.41318280344054	0.303094261360015	0.315442590053691	AS
wt_dual	wt_dual_TR16	20180115_TR16_trial_014	locomotion	6.49778222353628	0.608637531277576	0.315442590053691	AS
wt_dual	wt_dual_TR16	20180115_TR16_trial_016	whisking	1.84964064167846	0.334497275181813	0.315442590053691	AS
wt_dual	wt_dual_TR16	20180115_TR16_trial_016	locomotion	3.19696914459019	0.390628667249998	0.315442590053691	AS
wt_dual	wt_dual_TR16	20180115_TR16_trial_017	whisking	3.12701177676861	0.482608820307689	0.50186608762953	AS
wt_dual	wt_dual_TR16	20180115_TR16_trial_017	quiet	2.98729814065196	0.202384343999957	0.50186608762953	AS
wt_dual	wt_dual_TR16	20180115_TR16_trial_017	locomotion	3.54966931626909	0.431991366428238	0.50186608762953	AS
wt_dual	wt_dual_TR15	20180116_TR15_trial_002	whisking	1.21563119003597	0.450273057799998	0.223051594502013	AS
wt_dual	wt_dual_TR15	20180116_TR15_trial_002	quiet	1.00373217525906	0.264619427624989	0.223051594502013	AS
wt_dual	wt_dual_TR15	20180116_TR15_trial_002	locomotion	6.59435925634112	0.715094138455055	0.223051594502013	AS
wt_dual	wt_dual_TR15	20180116_TR15_trial_003	whisking	3.7515136602814	0.313213884285711	0.709745827620806	AS
wt_dual	wt_dual_TR15	20180116_TR15_trial_003	locomotion	12.3457966722225	0.669550827476992	0.709745827620806	AS
wt_dual	wt_dual_TR15	20180116_TR15_trial_005	whisking	2.05488315806405	0.372507359542865	0.315442590053691	AS
wt_dual	wt_dual_TR15	20180116_TR15_trial_005	quiet	3.4698684905906	0.649647714666723	0.315442590053691	AS
wt_dual	wt_dual_TR15	20180116_TR15_trial_005	locomotion	6.32580315521223	0.603509746532717	0.315442590053691	AS
wt_dual	wt_dual_TR15	20180116_TR15_trial_006	whisking	3.21910224422014	0.22212918439024	0.73323995562792	AS
wt_dual	wt_dual_TR15	20180116_TR15_trial_006	locomotion	17.6369958557726	1.13906073784616	0.73323995562792	AS
wt_dual	wt_dual_TR15	20180116_TR15_trial_017	is	0.567796662096644	0.157931599600016	0.315442590053691	AS
wt_dual	wt_dual_TR15	20180116_TR15_trial_017	nrem	3.91864248468761	0.46835604882476	0.315442590053691	AS
wt_dual	wt_dual_TR15	20180116_TR15_trial_018	nrem	1.47206542025056	0.352825872000013	0.315442590053691	AS
wt_dual	wt_dual_TR15	20180116_TR15_trial_018	rem	1.93771876747268	0.561641184000002	0.315442590053691	AS
wt_dual	wt_dual_TR15	20180116_TR15_trial_019	is	4.98581779733624	0.809537496000001	0.586566799686617	AS
wt_dual	wt_dual_TR15	20180116_TR15_trial_019	nrem	79.7730847573799	2.86711196500005	0.586566799686617	AS
wt_dual	wt_dual_TR15	20180116_TR15_trial_019	rem	1.36865586593544	0.112435763333347	0.586566799686617	AS
wt_dual	wt_dual_TR15	20180116_TR15_trial_020	is	2.68126201545638	0.280020541666673	0.315442590053691	AS
wt_dual	wt_dual_TR15	20180116_TR15_trial_020	nrem	1.76647850430067	0.317543294250001	0.315442590053691	AS
wt_dual	wt_dual_TR15	20180116_TR15_trial_021	is	2.97243979089055	0.309530435596154	0.315442590053691	AS
wt_dual	wt_dual_TR15	20180116_TR15_trial_021	nrem	2.1353036865173	0.367042353692299	0.315442590053691	AS
wt_dual	wt_dual_TR15	20180116_TR15_trial_021	rem	2.42648146195147	0.431662486384635	0.315442590053691	AS
wt_dual	wt_dual_TR16	20180117_TR16_trial_002	whisking	6.4847003399635	0.549663293671186	0.454237329677315	AS
wt_dual	wt_dual_TR16	20180117_TR16_trial_002	quiet	2.71978127831634	0.280530696360269	0.454237329677315	AS
wt_dual	wt_dual_TR16	20180117_TR16_trial_005	is	9.76610258806227	1.04565247500003	0.454237329677315	AS
wt_dual	wt_dual_TR16	20180117_TR16_trial_005	nrem	1.62052236533529	0.253892078716213	0.454237329677315	AS
wt_dual	wt_dual_TR16	20180117_TR16_trial_005	rem	3.23416978730248	0.307624212000051	0.454237329677315	AS
wt_dual	wt_dual_TR16	20180117_TR16_trial_006	nrem	2.77084771103162	0.365255597485736	0.454237329677315	AS
wt_dual	wt_dual_TR16	20180117_TR16_trial_007	nrem	1.85544400766496	0.307006804627136	0.454237329677315	AS
wt_dual	wt_dual_TR16	20180117_TR16_trial_008	is	2.57401153483812	0.0787050436666637	0.454237329677315	AS
wt_dual	wt_dual_TR16	20180117_TR16_trial_008	nrem	2.05247978594935	0.274843009629638	0.454237329677315	AS
wt_dual	wt_dual_TR16	20180117_TR16_trial_010	nrem	3.31405105024928	0.431314181804756	0.454237329677315	AS
wt_dual	wt_dual_TR16	20180117_TR16_trial_010	rem	3.40945195687208	0.375799959705881	0.454237329677315	AS
wt_dual	wt_dual_TR16	20180117_TR16_trial_011	is	1.43475500637324	0.455259284516118	0.315442590053691	AS
wt_dual	wt_dual_TR16	20180117_TR16_trial_011	nrem	1.2968195368874	0.428831534666659	0.315442590053691	AS
wt_dual	wt_dual_TR16	20180117_TR16_trial_013	is	3.93672352387006	0.697101670666653	0.454237329677315	AS
wt_dual	wt_dual_TR16	20180117_TR16_trial_013	nrem	3.82093753787388	0.313497335764687	0.454237329677315	AS
wt_dual	wt_dual_TR16	20180117_TR16_trial_013	rem	4.21791806128935	0.491504864571474	0.454237329677315	AS
wt_dual	wt_dual_TR16	20180117_TR16_trial_014	is	1.57721295026846	0.540694257818206	0.315442590053691	AS
wt_dual	wt_dual_TR16	20180117_TR16_trial_014	nrem	2.03145027994577	0.508069316159998	0.315442590053691	AS
wt_dual	wt_dual_TR16	20180117_TR16_trial_015	is	5.36252403091275	0.763101254193558	0.315442590053691	AS
wt_dual	wt_dual_TR16	20180117_TR16_trial_015	nrem	1.15484066867114	0.341720033898309	0.315442590053691	AS
wt_dual	wt_dual_TR16	20180117_TR16_trial_015	rem	1.84759231317162	0.337224788214288	0.315442590053691	AS
wt_dual	wt_dual_TR16	20180117_TR16_trial_017	is	2.54178946530867	0.314820146666667	0.586566799686617	AS
wt_dual	wt_dual_TR16	20180117_TR16_trial_017	nrem	0.586566799686617	0.033730730000002	0.586566799686617	AS
wt_dual	wt_dual_TR16	20180117_TR16_trial_017	rem	3.81268419796301	0.101192190000006	0.586566799686617	AS
wt_dual	wt_dual_TR16	20180117_TR16_trial_018	is	2.93283399843308	0.460986602333326	0.586566799686617	AS
wt_dual	wt_dual_TR16	20180117_TR16_trial_018	nrem	2.45624847368771	0.183410828062504	0.586566799686617	AS
wt_dual	wt_dual_TR16	20180117_TR16_trial_018	rem	2.55956421681433	0.364905137545432	0.586566799686617	AS
wt_dual	wt_dual_TR16	20180117_TR16_trial_019	is	1.25466521907383	0.18973535624999	0.50186608762953	AS
wt_dual	wt_dual_TR16	20180117_TR16_trial_019	nrem	1.78441275601611	0.192077768055557	0.50186608762953	AS
wt_dual	wt_dual_TR16	20180117_TR16_trial_019	rem	3.3761900440532	0.959792590000006	0.50186608762953	AS
wt_dual	wt_dual_TR16	20180117_TR16_trial_020	is	1.07333962589158	0.192005659692318	0.536669812945789	AS
wt_dual	wt_dual_TR16	20180117_TR16_trial_021	is	2.86223900237754	0.224871526666675	0.536669812945789	AS
wt_dual	wt_dual_TR16	20180117_TR16_trial_021	nrem	1.59467601561034	0.270809567114298	0.536669812945789	AS
wt_dual	wt_dual_TR16	20180117_TR16_trial_021	rem	1.69945440766166	0.157410068666683	0.536669812945789	AS
wt_dual	wt_dual_TR16	20180117_TR16_trial_022	is	5.36252403091275	2.52018525000001	0.315442590053691	AS
wt_dual	wt_dual_TR16	20180117_TR16_trial_022	rem	0.630885180107383	0.0840061750000132	0.315442590053691	AS
wt_dual	wt_dual_BL15	20180118_BL15_trial_008	is	4.73163885080537	0.393525160000024	0.709745827620806	AS
wt_dual	wt_dual_BL15	20180118_BL15_trial_008	nrem	1.86308279750462	0.172869981000026	0.709745827620806	AS
wt_dual	wt_dual_BL15	20180118_BL15_trial_010	nrem	1.79523944633498	0.307544863823523	0.709745827620806	AS
wt_dual	wt_dual_BL15	20180118_BL15_trial_010	rem	1.41949165524161	0.134922908	0.709745827620806	AS
wt_dual	wt_dual_BL15	20180118_BL15_trial_013	is	4.96822079334564	1.55161357999998	0.709745827620806	AS
wt_dual	wt_dual_BL15	20180118_BL15_trial_013	nrem	1.21670713306424	0.13974159571429	0.709745827620806	AS
wt_dual	wt_dual_BL15	20180118_BL15_trial_013	rem	1.77436456905202	0.202384379999998	0.709745827620806	AS
wt_dual	wt_dual_BL15	20180118_BL15_trial_014	is	4.25847496572484	0.573422393000016	0.709745827620806	AS
wt_dual	wt_dual_BL15	20180118_BL15_trial_014	nrem	2.48411039667282	0.250872296937516	0.709745827620806	AS
wt_dual	wt_dual_BL15	20180118_BL15_trial_014	rem	5.85540307787165	0.632451168750038	0.709745827620806	AS
wt_dual	wt_dual_BL15	20180118_BL15_trial_019	is	1.75970039905985	0.387903406499998	0.586566799686617	AS
wt_dual	wt_dual_BL15	20180118_BL15_trial_019	nrem	1.98219125411339	0.205873771965516	0.586566799686617	AS
wt_dual	wt_dual_NM16	20180119_NM16_trial_007	nrem	2.24013526842817	0.288819332812508	0.709745827620806	AS
wt_dual	wt_dual_NM16	20180119_NM16_trial_008	nrem	2.83898331048323	0.406592042702701	0.709745827620806	AS
wt_dual	wt_dual_NM16	20180119_NM16_trial_009	is	1.65607359778188	0.101192190000006	0.709745827620806	AS
wt_dual	wt_dual_NM16	20180119_NM16_trial_009	nrem	1.41949165524161	0.34995632375	0.709745827620806	AS
wt_dual	wt_dual_NM16	20180119_NM16_trial_009	rem	2.6751958118015	0.316549927692314	0.709745827620806	AS
wt_dual	wt_dual_NM16	20180119_NM16_trial_010	nrem	0.879850199529925	0.151788258000011	0.586566799686617	AS
wt_dual	wt_dual_NM16	20180119_NM16_trial_011	is	6.84327932967719	1.16933183466665	0.586566799686617	AS
wt_dual	wt_dual_NM16	20180119_NM16_trial_011	nrem	3.33609867321763	0.434283097249992	0.586566799686617	AS
wt_dual	wt_dual_NM16	20180119_NM16_trial_011	rem	1.31977529929489	0.160220948500012	0.586566799686617	AS
wt_dual	wt_dual_NM16	20180119_NM16_trial_013	is	1.75970039905985	0.16865362499999	0.586566799686617	AS
wt_dual	wt_dual_NM16	20180119_NM16_trial_013	nrem	2.07023576359982	0.373022135294126	0.586566799686617	AS
wt_dual	wt_dual_NM16	20180119_NM16_trial_017	nrem	1.56417813249764	0.0562178733333383	0.586566799686617	AS
wt_dual	wt_dual_TL16	20180120_TL16_trial_008	is	7.40163505947412	0.510779580285673	0.709745827620806	AS
wt_dual	wt_dual_TL16	20180120_TL16_trial_008	nrem	5.13521981160936	0.251988372294099	0.709745827620806	AS
wt_dual	wt_dual_TL16	20180120_TL16_trial_009	is	20.1094651159228	2.19249719	0.709745827620806	AS
wt_dual	wt_dual_TL16	20180120_TL16_trial_009	nrem	3.54872913810403	0.461629078685704	0.709745827620806	AS
wt_dual	wt_dual_TL16	20180120_TL16_trial_009	rem	7.58307384247493	0.724322958315769	0.709745827620806	AS
wt_dual	wt_dual_TL16	20180120_TL16_trial_010	is	1.06461874143121	0.134409868000006	0.354872913810402	AS
wt_dual	wt_dual_TL16	20180120_TL16_trial_010	nrem	1.59692811214681	0.1848135685	0.354872913810402	AS
wt_dual	wt_dual_TL16	20180120_TL16_trial_012	is	2.81305652225963	0.49989422021917	0.315442590053691	AS
wt_dual	wt_dual_TL16	20180120_TL16_trial_012	rem	2.7092686005546	0.530887558626158	0.315442590053691	AS
wt_dual	wt_dual_TL16	20180120_TL16_trial_013	is	1.53214972311793	0.385228305321442	0.315442590053691	AS
wt_dual	wt_dual_TL16	20180120_TL16_trial_013	nrem	3.13852123213085	0.515331982563036	0.315442590053691	AS
wt_dual	wt_dual_TL16	20180120_TL16_trial_014	nrem	4.53448723202181	0.681499993281248	0.315442590053691	AS
wt_dual	wt_dual_TL16	20180120_TL16_trial_015	is	0.90847465935463	0.0337307299999985	0.454237329677315	AS
wt_dual	wt_dual_TL16	20180120_TL16_trial_015	rem	1.36271198903195	0.151788285000002	0.454237329677315	AS
wt_dual	wt_dual_TL16	20180120_TL16_trial_016	is	1.76656862845595	0.354353298909089	0.3211942960829	AS
wt_dual	wt_dual_TL16	20180120_TL16_trial_016	rem	2.41938560685821	0.365263191116893	0.3211942960829	AS
wt_dual	wt_dual_TL15	20180121_TL15_trial_001	whisking	1.8998246900961	0.259655442272726	0.315442590053691	AS
wt_dual	wt_dual_TL15	20180121_TL15_trial_001	quiet	1.58622559569856	0.301462150457152	0.315442590053691	AS
wt_dual	wt_dual_TL15	20180121_TL15_trial_001	locomotion	5.14002434685703	0.545740099205365	0.315442590053691	AS
wt_dual	wt_dual_TL15	20180121_TL15_trial_002	whisking	5.50053016406125	0.527042640625012	0.709745827620806	AS
wt_dual	wt_dual_TL15	20180121_TL15_trial_002	quiet	1.91631373457618	0.11131140570003	0.709745827620806	AS
wt_dual	wt_dual_TL15	20180121_TL15_trial_002	locomotion	6.49478617258175	0.533585238922423	0.709745827620806	AS
wt_dual	wt_dual_TL15	20180121_TL15_trial_005	whisking	6.04907555044137	0.838084984470567	0.315442590053691	AS
wt_dual	wt_dual_TL15	20180121_TL15_trial_005	quiet	1.34669721138307	0.27786652923076	0.315442590053691	AS
wt_dual	wt_dual_TL15	20180121_TL15_trial_005	locomotion	5.18940820801037	0.552367575808477	0.315442590053691	AS
wt_dual	wt_dual_TL15	20180121_TL15_trial_009	whisking	6.25318546165259	0.654259740235298	0.315442590053691	AS
wt_dual	wt_dual_TL15	20180121_TL15_trial_009	quiet	1.39696004166635	0.628846111999979	0.315442590053691	AS
wt_dual	wt_dual_TL15	20180121_TL15_trial_009	locomotion	3.41630276775128	0.450907026354722	0.315442590053691	AS
wt_dual	wt_dual_TL15	20180121_TL15_trial_012	whisking	2.38015772495058	0.526947824999995	0.315442590053691	AS
wt_dual	wt_dual_TL15	20180121_TL15_trial_012	quiet	1.80252908602109	0.249618348571435	0.315442590053691	AS
wt_dual	wt_dual_TL15	20180121_TL15_trial_012	locomotion	4.52655233714815	0.679123604210533	0.315442590053691	AS
wt_dual	wt_dual_TL15	20180121_TL15_trial_014	whisking	2.34338493085145	0.573559316379291	0.177436456905202	AS
wt_dual	wt_dual_TL15	20180121_TL15_trial_014	locomotion	3.06493489805277	0.479429433709362	0.177436456905202	AS
wt_dual	wt_dual_TL15	20180121_TL15_trial_016	whisking	2.09676545153336	0.360732387794125	0.315442590053691	AS
wt_dual	wt_dual_TL15	20180121_TL15_trial_016	quiet	0.946327770161074	0.672049379999976	0.315442590053691	AS
wt_dual	wt_dual_TL15	20180121_TL15_trial_016	locomotion	10.6734662546469	0.778351530358502	0.315442590053691	AS
wt_dual	wt_dual_TL15	20180121_TL15_trial_017	whisking	1.14160175448003	0.248018230952393	0.315442590053691	AS
wt_dual	wt_dual_TL15	20180121_TL15_trial_017	quiet	1.93771876747268	0.30722258285715	0.315442590053691	AS
wt_dual	wt_dual_TL15	20180121_TL15_trial_017	locomotion	17.5771621013251	0.972338139841277	0.315442590053691	AS
wt_dual	wt_dual_TL15	20180121_TL15_trial_018	whisking	3.15442590053691	0.379227875714292	0.315442590053691	AS
wt_dual	wt_dual_TL15	20180121_TL15_trial_018	quiet	3.12574930144112	0.632337390000004	0.315442590053691	AS
wt_dual	wt_dual_TL15	20180121_TL15_trial_018	locomotion	6.12378877271972	0.656299927704663	0.315442590053691	AS
wt_dual	wt_dual_TL15	20180121_TL15_trial_019	whisking	1.81592626166044	0.351463651783813	0.315442590053691	AS
wt_dual	wt_dual_TL15	20180121_TL15_trial_019	quiet	2.98236630596217	0.490290555818209	0.315442590053691	AS
wt_dual	wt_dual_TL15	20180121_TL15_trial_019	locomotion	5.97964829266207	0.572595075516786	0.315442590053691	AS
wt_dual	wt_dual_TR15	20180130_TR15_trial_003	whisking	2.99949613285566	0.44605048672567	0.315442590053691	AS
wt_dual	wt_dual_TR15	20180130_TR15_trial_003	quiet	2.50601613209321	0.44056571777778	0.315442590053691	AS
wt_dual	wt_dual_TR15	20180130_TR15_trial_003	locomotion	8.41757973824593	0.740731371648357	0.315442590053691	AS
wt_dual	wt_dual_TR15	20180130_TR15_trial_004	whisking	2.84298751825539	0.475410911771515	0.315442590053691	AS
wt_dual	wt_dual_TR15	20180130_TR15_trial_004	quiet	2.69804087662945	0.461855170978718	0.315442590053691	AS
wt_dual	wt_dual_TR15	20180130_TR15_trial_004	locomotion	11.1867512299664	0.811691401889274	0.315442590053691	AS
wt_dual	wt_dual_TR15	20180130_TR15_trial_005	whisking	3.08818295662564	0.406253801849999	0.315442590053691	AS
wt_dual	wt_dual_TR15	20180130_TR15_trial_005	quiet	1.31224117462336	0.319895466799999	0.315442590053691	AS
wt_dual	wt_dual_TR15	20180130_TR15_trial_005	locomotion	17.719461758616	1.4596910796	0.315442590053691	AS
wt_dual	wt_dual_TR15	20180130_TR15_trial_006	whisking	3.39179191021625	0.466509491273515	0.231753739631283	AS
wt_dual	wt_dual_TR15	20180130_TR15_trial_006	quiet	1.60748338552763	0.457923008393627	0.231753739631283	AS
wt_dual	wt_dual_TR15	20180130_TR15_trial_006	locomotion	10.863425022673	1.02653897407509	0.231753739631283	AS
wt_dual	wt_dual_TR15	20180130_TR15_trial_007	whisking	1.80149906940051	0.321463610533353	0.231753739631283	AS
wt_dual	wt_dual_TR15	20180130_TR15_trial_007	quiet	1.97341820716335	0.400785800145475	0.231753739631283	AS
wt_dual	wt_dual_TR15	20180130_TR15_trial_007	locomotion	11.7179004902107	1.14984517911012	0.231753739631283	AS
wt_dual	wt_dual_TR15	20180130_TR15_trial_008	whisking	1.95048668183199	0.330237548977777	0.315442590053691	AS
wt_dual	wt_dual_TR15	20180130_TR15_trial_008	quiet	2.06930339075222	0.370635177919999	0.315442590053691	AS
wt_dual	wt_dual_TR15	20180130_TR15_trial_008	locomotion	4.05275153742893	0.462946990434791	0.315442590053691	AS
wt_dual	wt_dual_TR15	20180130_TR15_trial_010	whisking	2.52502515614743	0.259925044764701	0.454237329677315	AS
wt_dual	wt_dual_TR15	20180130_TR15_trial_010	quiet	2.29899709714233	0.21202173771428	0.454237329677315	AS
wt_dual	wt_dual_TR15	20180130_TR15_trial_010	locomotion	5.43973647546051	0.434043878063595	0.454237329677315	AS
wt_dual	wt_dual_TL15	20180202_TL15_trial_009	is	1.41949165524161	0.235217269000003	0.315442590053691	AS
wt_dual	wt_dual_TL15	20180202_TL15_trial_009	nrem	2.65342884574576	0.531709624882367	0.315442590053691	AS
wt_dual	wt_dual_TL15	20180202_TL15_trial_009	rem	1.78750801030425	0.201614801999999	0.315442590053691	AS
wt_dual	wt_dual_TL15	20180202_TL15_trial_018	is	0.615595870895596	0.138295992999986	0.36211521817388	AS
wt_dual	wt_dual_TL15	20180202_TL15_trial_019	nrem	4.34538261808656	0.478976309199982	0.36211521817388	AS
wt_dual	wt_dual_TL15	20180202_TL15_trial_019	rem	2.91955394652691	0.520718082625031	0.36211521817388	AS
wt_dual	wt_dual_TL15	20180202_TL15_trial_020	is	4.69378573999892	0.505960920000045	0.454237329677315	AS
wt_dual	wt_dual_TL15	20180202_TL15_trial_020	nrem	14.2327696632225	1.23679335999999	0.454237329677315	AS
wt_dual	wt_dual_TL15	20180202_TL15_trial_021	rem	4.2076721064846	0.280497632842131	0.454237329677315	AS
wt_dual	wt_dual_TL15	20180202_TL15_trial_022	is	1.13559332419329	0.0505960950000031	0.454237329677315	AS
wt_dual	wt_dual_TL15	20180202_TL15_trial_022	rem	3.40677997257986	0.219249744999985	0.454237329677315	AS
wt_dual	wt_dual_TL15	20180202_TL15_trial_023	is	2.53075083677361	0.21924973200001	0.454237329677315	AS
wt_dual	wt_dual_TL15	20180202_TL15_trial_024	is	1.31728825606421	0.175399780399999	0.454237329677315	AS
wt_dual	wt_dual_TL15	20180202_TL15_trial_024	nrem	1.81694931870926	0.144560258571411	0.454237329677315	AS
wt_dual	wt_dual_TL15	20180202_TL15_trial_024	rem	2.60312931238154	0.23870976030768	0.454237329677315	AS
wt_dual	wt_dual_TL15	20180202_TL15_trial_025	is	1.87415736374492	0.366821677875009	0.389435296362582	AS
wt_dual	wt_dual_TL15	20180202_TL15_trial_025	nrem	1.509061773405	0.189735350625	0.389435296362582	AS
wt_dual	wt_dual_TL15	20180202_TL15_trial_026	nrem	3.50491766726324	0.252980467499995	0.389435296362582	AS
wt_dual	wt_dual_TL15	20180202_TL15_trial_026	rem	4.64726120326014	0.584665969333331	0.389435296362582	AS
wt_dual	wt_dual_TL16	20180203_TL16_trial_007	is	4.67322355635098	0.371037985999976	0.389435296362582	AS
wt_dual	wt_dual_TL16	20180203_TL16_trial_007	nrem	2.51774447415809	0.346720485860454	0.389435296362582	AS
wt_dual	wt_dual_TL16	20180203_TL16_trial_008	is	3.11548237090065	0.53969164800003	0.389435296362582	AS
wt_dual	wt_dual_TL16	20180203_TL16_trial_008	nrem	2.42315295514495	0.288585117333341	0.389435296362582	AS
wt_dual	wt_dual_TL16	20180203_TL16_trial_009	is	2.03285224701268	0.533905896333345	0.315442590053691	AS
wt_dual	wt_dual_TL16	20180203_TL16_trial_009	nrem	3.31214719556376	0.419097460583337	0.315442590053691	AS
wt_dual	wt_dual_TL16	20180203_TL16_trial_009	rem	0.946327770161074	0.201614814000003	0.315442590053691	AS
wt_dual	wt_dual_TL16	20180203_TL16_trial_010	is	6.57172062611857	0.716852714666662	0.315442590053691	AS
wt_dual	wt_dual_TL16	20180203_TL16_trial_010	nrem	3.70352966840815	0.510259744814814	0.315442590053691	AS
wt_dual	wt_dual_TL16	20180203_TL16_trial_011	nrem	9.00982897840856	0.638446854000065	0.315442590053691	AS
wt_dual	wt_dual_TL16	20180203_TL16_trial_012	nrem	3.32341300235139	0.426031316071436	0.315442590053691	AS
wt_dual	wt_dual_TL16	20180203_TL16_trial_014	is	6.01767402563965	0.651370879384611	0.315442590053691	AS
wt_dual	wt_dual_TL16	20180203_TL16_trial_014	nrem	6.24576328306309	1.1693658168	0.315442590053691	AS
wt_dual	wt_dual_TL16	20180203_TL16_trial_015	is	1.80853751630783	0.504037050000002	0.315442590053691	AS
wt_dual	wt_dual_TL16	20180203_TL16_trial_016	is	1.54853635117267	0.381846238636384	0.315442590053691	AS
wt_dual	wt_dual_TL16	20180203_TL16_trial_016	rem	2.99086307606463	0.43807663288889	0.315442590053691	AS
wt_dual	wt_dual_TL16	20180203_TL16_trial_017	is	1.92865714027393	0.381314940260869	0.177436456905202	AS
wt_dual	wt_dual_TL16	20180203_TL16_trial_020	is	2.46849767632682	0.548140259250033	0.337572331805377	AS
wt_dual	wt_dual_TL16	20180203_TL16_trial_020	nrem	3.02207611330528	0.503076949485727	0.337572331805377	AS
wt_dual	wt_dual_TL16	20180203_TL16_trial_021	is	2.21531842747279	0.413030311249993	0.337572331805377	AS
wt_dual	wt_dual_TL16	20180203_TL16_trial_021	nrem	4.71277451461624	0.684567885764693	0.337572331805377	AS
wt_dual	wt_dual_TL16	20180203_TL16_trial_022	is	3.89333422682201	0.660848478333335	0.337572331805377	AS
wt_dual	wt_dual_TL16	20180203_TL16_trial_022	nrem	3.85513276406309	0.531709593235296	0.337572331805377	AS
wt_dual	wt_dual_TL16	20180203_TL16_trial_022	rem	3.09479063923588	0.453294997651007	0.337572331805377	AS
wt_dual	wt_dual_TL16	20180203_TL16_trial_023	is	1.80051733480902	0.40195784200003	0.36211521817388	AS
wt_dual	wt_dual_TL16	20180203_TL16_trial_023	nrem	1.8105760908694	0.324841576173928	0.36211521817388	AS
wt_dual	wt_dual_TL16	20180203_TL16_trial_024	is	1.57626624381571	0.373022124235294	0.36211521817388	AS
wt_dual	wt_dual_TL16	20180203_TL16_trial_024	nrem	2.58308855630701	0.418260977599965	0.36211521817388	AS
wt_dual	wt_dual_TL16	20180203_TL16_trial_024	rem	2.56377574467107	0.397347928720009	0.36211521817388	AS
wt_dual	wt_dual_TR15	20180204_TR15_trial_002	is	2.48411039667282	0.463797537500003	0.709745827620806	AS
wt_dual	wt_dual_TR15	20180204_TR15_trial_002	nrem	3.12288164153155	0.539691679999999	0.709745827620806	AS
wt_dual	wt_dual_TR15	20180204_TR15_trial_002	rem	6.21027599168205	0.742076060000002	0.709745827620806	AS
wt_dual	wt_dual_TR15	20180204_TR15_trial_005	is	3.88911744318748	0.554440689000006	0.231753739631283	AS
wt_dual	wt_dual_TR15	20180204_TR15_trial_005	nrem	1.94883826508125	0.424612979454533	0.231753739631283	AS
wt_dual	wt_dual_TR15	20180204_TR15_trial_005	rem	4.80889009734913	0.758855690499998	0.231753739631283	AS
wt_dual	wt_dual_TR15	20180204_TR15_trial_006	is	2.62654238248788	0.638446835000001	0.231753739631283	AS
wt_dual	wt_dual_TR15	20180204_TR15_trial_006	nrem	3.40627062370156	0.54317830785713	0.231753739631283	AS
wt_dual	wt_dual_TR15	20180204_TR15_trial_006	rem	3.31439594760356	0.580448059794521	0.231753739631283	AS
wt_dual	wt_dual_TR15	20180204_TR15_trial_007	is	1.58662175593725	0.439416889230782	0.231753739631283	AS
wt_dual	wt_dual_TR15	20180204_TR15_trial_007	nrem	2.54929113594412	0.560041133333357	0.231753739631283	AS
wt_dual	wt_dual_TR15	20180204_TR15_trial_008	is	2.34650661376675	0.487235815000005	0.231753739631283	AS
wt_dual	wt_dual_TR15	20180204_TR15_trial_008	nrem	2.1858591351587	0.442177957500002	0.231753739631283	AS
wt_dual	wt_dual_TR15	20180204_TR15_trial_008	rem	3.62477333392054	0.561791295312503	0.231753739631283	AS
wt_dual	wt_dual_TR15	20180204_TR15_trial_009	is	3.49965107422453	0.495381779878788	0.260696355416274	AS
wt_dual	wt_dual_TR15	20180204_TR15_trial_009	nrem	5.02990615156106	0.558252700235307	0.260696355416274	AS
wt_dual	wt_dual_TR15	20180204_TR15_trial_010	is	3.91680377893719	0.559767909219556	0.260696355416274	AS
wt_dual	wt_dual_TR15	20180204_TR15_trial_010	nrem	4.22073066731022	0.541657142152167	0.260696355416274	AS
wt_dual	wt_dual_TR15	20180204_TR15_trial_010	rem	4.55338971699468	0.626490148306748	0.260696355416274	AS
wt_dual	wt_dual_TR15	20180204_TR15_trial_011	is	2.12923748286242	0.157410077999998	0.709745827620806	AS
wt_dual	wt_dual_TR15	20180204_TR15_trial_011	nrem	6.38771244858725	1.3998253365	0.709745827620806	AS
wt_dual	wt_dual_TL15	20180205_TL15_trial_001	nrem	5.52296465861247	0.743599486982762	0.315442590053691	AS
wt_dual	wt_dual_TL15	20180205_TL15_trial_002	is	1.71240263172004	0.446432762571411	0.315442590053691	AS
wt_dual	wt_dual_TL15	20180205_TL15_trial_002	nrem	3.06429944623586	0.464948407102069	0.315442590053691	AS
wt_dual	wt_dual_TL15	20180205_TL15_trial_002	rem	4.63700607378926	0.774536841299994	0.315442590053691	AS
wt_dual	wt_dual_TL15	20180205_TL15_trial_003	nrem	6.22330804783893	0.621930406169495	0.315442590053691	AS
wt_dual	wt_dual_TL15	20180205_TL15_trial_003	rem	2.04125246290943	0.488763156363616	0.315442590053691	AS
wt_dual	wt_dual_TL15	20180205_TL15_trial_005	is	1.24205519833641	0.328674149906261	0.315442590053691	AS
wt_dual	wt_dual_TL15	20180205_TL15_trial_005	nrem	2.478477493279	0.468514424914297	0.315442590053691	AS
wt_dual	wt_dual_TL15	20180205_TL15_trial_006	nrem	6.50863210810783	0.647407569400017	0.315442590053691	AS
wt_dual	wt_dual_TL15	20180205_TL15_trial_006	rem	2.52354072042953	0.51864680413043	0.315442590053691	AS
wt_dual	wt_dual_TL15	20180205_TL15_trial_010	is	2.2306297439511	0.348025571785732	0.315442590053691	AS
wt_dual	wt_dual_TL15	20180205_TL15_trial_010	nrem	5.55926348603333	0.645237653864119	0.315442590053691	AS
wt_dual	wt_dual_TL15	20180205_TL15_trial_011	is	4.64902293436274	0.515237796666667	0.315442590053691	AS
wt_dual	wt_dual_TL15	20180205_TL15_trial_011	nrem	5.06629621791815	0.618490041065985	0.315442590053691	AS
wt_dual	wt_dual_TL15	20180205_TL15_trial_012	is	13.0971763390293	1.19490369096004	0.315442590053691	AS
wt_dual	wt_dual_TL15	20180205_TL15_trial_012	nrem	6.84070267965273	0.826776954139524	0.315442590053691	AS
wt_dual	wt_dual_TL15	20180205_TL15_trial_012	rem	5.431527097487	0.602394208187495	0.315442590053691	AS
wt_dual	wt_dual_TL15	20180205_TL15_trial_013	is	1.78103739307238	0.416153617384617	0.315442590053691	AS
wt_dual	wt_dual_TL15	20180205_TL15_trial_013	nrem	2.99841896741253	0.491801309445653	0.315442590053691	AS
wt_dual	wt_dual_TL15	20180205_TL15_trial_013	rem	5.31680771351366	0.626759039739117	0.315442590053691	AS
wt_dual	wt_dual_TL15	20180205_TL15_trial_018	is	1.10314780064491	0.16865365000001	0.454237329677315	AS
wt_dual	wt_dual_TL15	20180205_TL15_trial_018	nrem	13.3772893589969	0.706658793500006	0.454237329677315	AS
wt_dual	wt_dual_TL15	20180205_TL15_trial_018	rem	1.63525438683833	0.182145942000003	0.454237329677315	AS
wt_dual	wt_dual_TL15	20180205_TL15_trial_019	is	3.50437002387773	0.342226334354148	0.709745827620806	AS
wt_dual	wt_dual_TL15	20180205_TL15_trial_019	nrem	8.5001842819783	0.634243906110224	0.709745827620806	AS
wt_dual	wt_dual_TL15	20180205_TL15_trial_019	rem	5.44138467842618	0.764563145333336	0.709745827620806	AS
wt_dual	wt_dual_TL15	20180205_TL15_trial_020	is	5.39913790297256	0.64570256485714	0.709745827620806	AS
wt_dual	wt_dual_TL15	20180205_TL15_trial_020	nrem	3.05324620184045	0.439772360773578	0.709745827620806	AS
wt_dual	wt_dual_TL15	20180205_TL15_trial_020	rem	5.16401274579276	0.642047017655167	0.709745827620806	AS
wt_dual	wt_dual_TL15	20180205_TL15_trial_021	is	4.46125948790221	0.560411968957154	0.709745827620806	AS
wt_dual	wt_dual_TL15	20180205_TL15_trial_021	nrem	6.39591760266379	0.558116830997122	0.709745827620806	AS
wt_dual	wt_dual_TL15	20180205_TL15_trial_021	rem	7.20664994199588	0.684128375358973	0.709745827620806	AS
wt_dual	wt_dual_TL15	20180205_TL15_trial_022	is	5.7576319689647	0.763415886959198	0.709745827620806	AS
wt_dual	wt_dual_TL15	20180205_TL15_trial_022	nrem	4.50984327967387	0.451851223895834	0.709745827620806	AS
wt_dual	wt_dual_TL15	20180205_TL15_trial_023	nrem	5.81991578649061	0.532495806719991	0.709745827620806	AS
wt_dual	wt_dual_NM16	20180208_NM16_trial_002	whisking	2.03182138887525	0.357767464058824	0.177436456905202	AS
wt_dual	wt_dual_NM16	20180208_NM16_trial_002	quiet	1.89265554032215	0.240817694500011	0.177436456905202	AS
wt_dual	wt_dual_NM16	20180208_NM16_trial_002	locomotion	10.1842660595589	1.01001801448761	0.177436456905202	AS
wt_dual	wt_dual_NM16	20180208_NM16_trial_006	whisking	6.05025726586722	0.655657892682925	0.315442590053691	AS
wt_dual	wt_dual_NM16	20180208_NM16_trial_006	quiet	3.87798347998208	0.557826264792841	0.315442590053691	AS
wt_dual	wt_dual_NM16	20180208_NM16_trial_006	locomotion	13.4557249036208	1.12615134843884	0.315442590053691	AS
wt_dual	wt_dual_NM16	20180208_NM16_trial_007	whisking	3.30919606946136	0.428379072299382	0.315442590053691	AS
wt_dual	wt_dual_NM16	20180208_NM16_trial_007	quiet	4.05460892609586	0.594552468086875	0.315442590053691	AS
wt_dual	wt_dual_NM16	20180208_NM16_trial_007	locomotion	13.818278099892	1.28522719606401	0.315442590053691	AS
wt_dual	wt_dual_NM16	20180208_NM16_trial_009	whisking	2.96648256095402	0.218946780862274	0.709745827620806	AS
wt_dual	wt_dual_NM16	20180208_NM16_trial_009	quiet	3.48440842247589	0.252348031293742	0.709745827620806	AS
wt_dual	wt_dual_NM16	20180208_NM16_trial_009	locomotion	13.5049427027021	0.83869955927377	0.709745827620806	AS
wt_dual	wt_dual_NM16	20180208_NM16_trial_010	is	2.63619878830585	0.448136801571398	0.709745827620806	AS
wt_dual	wt_dual_NM16	20180208_NM16_trial_010	nrem	3.13189428696165	0.376124376468258	0.709745827620806	AS
wt_dual	wt_dual_NM16	20180208_NM16_trial_010	rem	3.65519101224715	0.354172633499972	0.709745827620806	AS
wt_dual	wt_dual_NM16	20180208_NM16_trial_011	nrem	7.45689115943251	0.682536170363631	0.643760387864677	AS
wt_dual	wt_dual_NM16	20180208_NM16_trial_014	nrem	5.15964214466756	0.678332748325233	0.337572331805377	AS
wt_dual	wt_dual_NM16	20180208_NM16_trial_014	rem	8.84017543915331	0.832261127071448	0.337572331805377	AS
wt_dual	wt_dual_NM16	20180208_NM16_trial_015	nrem	6.73394288556951	0.707891950400008	0.337572331805377	AS
wt_dual	wt_dual_NM16	20180208_NM16_trial_015	rem	8.09629124829994	0.887213497451612	0.337572331805377	AS
wt_dual	wt_dual_NM16	20180208_NM16_trial_017	is	6.34205628423737	0.926720724000015	0.315442590053691	AS
wt_dual	wt_dual_NM16	20180208_NM16_trial_017	nrem	5.30574436470309	0.514789825080011	0.315442590053691	AS
wt_dual	wt_dual_NM16	20180208_NM16_trial_018	is	4.22397343243771	0.614820138390621	0.315442590053691	AS
wt_dual	wt_dual_NM16	20180208_NM16_trial_018	nrem	4.84429691868169	0.703851674839269	0.315442590053691	AS
wt_dual	wt_dual_NM16	20180208_NM16_trial_018	rem	2.76126557090478	0.4938101672174	0.315442590053691	AS
wt_dual	wt_dual_NM16	20180208_NM16_trial_021	is	1.47206542025056	0.86246337099999	0.315442590053691	AS
wt_dual	wt_dual_NM16	20180208_NM16_trial_021	nrem	3.13549934513369	0.524198516399996	0.315442590053691	AS
wt_dual	wt_dual_NM16	20180208_NM16_trial_021	rem	3.28243158925435	0.465077650652181	0.315442590053691	AS
wt_dual	wt_dual_NM16	20180208_NM16_trial_022	nrem	2.20132104348016	0.441032379375007	0.177436456905202	AS
wt_dual	wt_dual_NM16	20180208_NM16_trial_023	is	0.736361296156586	0.371307227200003	0.177436456905202	AS
wt_dual	wt_dual_NM16	20180208_NM16_trial_023	nrem	0.863204384944224	0.296973127783793	0.177436456905202	AS
wt_dual	wt_dual_NM16	20180208_NM16_trial_023	rem	1.53240576418128	0.460251931151464	0.177436456905202	AS
wt_dual	wt_dual_NM16	20180208_NM16_trial_024	is	2.77244463914377	0.693050881875006	0.177436456905202	AS
wt_dual	wt_dual_NM16	20180208_NM16_trial_024	nrem	1.89425406696093	0.499042043689171	0.177436456905202	AS
wt_dual	wt_dual_NM16	20180208_NM16_trial_024	rem	4.94785923271717	0.618340478811495	0.177436456905202	AS
wt_dual	wt_dual_TR16	20180210_TR16_trial_004	is	0.64802879913204	0.368166127304347	0.177436456905202	AS
wt_dual	wt_dual_TR16	20180210_TR16_trial_004	nrem	3.47100254857476	0.662236171044236	0.177436456905202	AS
wt_dual	wt_dual_TR16	20180210_TR16_trial_004	rem	2.31341203306782	0.562309587443037	0.177436456905202	AS
wt_dual	wt_dual_TR16	20180210_TR16_trial_005	is	3.44811382920759	0.778650246620691	0.315442590053691	AS
wt_dual	wt_dual_TR16	20180210_TR16_trial_005	nrem	1.79451784563878	0.348718924933323	0.315442590053691	AS
wt_dual	wt_dual_TR16	20180210_TR16_trial_006	is	0.998901535170022	0.218416035499998	0.315442590053691	AS
wt_dual	wt_dual_TR16	20180210_TR16_trial_006	rem	3.5750160206085	0.627246050666661	0.315442590053691	AS
wt_dual	wt_dual_TR16	20180210_TR16_trial_007	is	1.35752971790964	0.345025351339295	0.315442590053691	AS
wt_dual	wt_dual_TR16	20180210_TR16_trial_007	nrem	3.77737541800143	0.496217592528294	0.315442590053691	AS
wt_dual	wt_dual_TR16	20180210_TR16_trial_009	is	3.00598232874694	0.647835855441177	0.315442590053691	AS
wt_dual	wt_dual_TR16	20180210_TR16_trial_009	nrem	3.94303237567114	0.545320084571434	0.315442590053691	AS
wt_dual	wt_dual_TR16	20180210_TR16_trial_010	is	3.14446455558785	0.551080442400019	0.315442590053691	AS
wt_dual	wt_dual_TR16	20180210_TR16_trial_010	nrem	4.03075134249428	0.512966960416431	0.315442590053691	AS
wt_dual	wt_dual_TR16	20180210_TR16_trial_010	rem	2.67131562748171	0.464682750540532	0.315442590053691	AS
wt_dual	wt_dual_TR16	20180210_TR16_trial_016	is	2.49033623726599	0.514648279736823	0.315442590053691	AS
wt_dual	wt_dual_TR16	20180210_TR16_trial_018	is	12.7561905929029	1.29246554402439	0.315442590053691	AS
wt_dual	wt_dual_TR16	20180210_TR16_trial_018	rem	3.61444634436521	0.492836153333298	0.315442590053691	AS
wt_dual	wt_dual_TR16	20180210_TR16_trial_019	is	1.7286498573906	0.176149341666665	0.50186608762953	AS
wt_dual	wt_dual_TR16	20180210_TR16_trial_019	nrem	1.10938819370738	0.131372297368427	0.50186608762953	AS
wt_dual	wt_dual_TR16	20180210_TR16_trial_019	rem	6.52425913918389	0.472230150000001	0.50186608762953	AS
wt_dual	wt_dual_TR16	20180210_TR16_trial_020	is	4.08415142911621	0.557093581578948	0.315442590053691	AS
wt_dual	wt_dual_TR16	20180210_TR16_trial_020	rem	1.3248588782255	0.154571362000001	0.315442590053691	AS
wt_dual	wt_dual_TL16	20180211_TL16_trial_005	nrem	1.33824129113687	0.299367460000011	0.315442590053691	AS
wt_dual	wt_dual_TL16	20180211_TL16_trial_005	rem	1.12658067876318	0.273620112857137	0.315442590053691	AS
wt_dual	wt_dual_TL16	20180211_TL16_trial_006	is	2.55337988435353	0.642533697770265	0.315442590053691	AS
wt_dual	wt_dual_TL16	20180211_TL16_trial_006	nrem	5.71911130662562	0.821069025130456	0.315442590053691	AS
wt_dual	wt_dual_TL16	20180211_TL16_trial_006	rem	1.74002202900585	0.3414444430645	0.315442590053691	AS
wt_dual	wt_dual_TL16	20180211_TL16_trial_009	is	2.15289567711644	0.65076777756669	0.177436456905202	AS
wt_dual	wt_dual_TL16	20180211_TL16_trial_009	nrem	1.96363012308423	0.810939536933349	0.177436456905202	AS
wt_dual	wt_dual_TL16	20180211_TL16_trial_009	rem	1.16442674844039	0.447332841937495	0.177436456905202	AS
wt_dual	wt_dual_TL16	20180211_TL16_trial_013	is	2.93213167134393	0.680536561046373	0.207376428815429	AS
wt_dual	wt_dual_TL16	20180211_TL16_trial_013	nrem	4.20266912963524	0.816365137578026	0.207376428815429	AS
wt_dual	wt_dual_TL16	20180211_TL16_trial_013	rem	11.73158083013	1.45306668012855	0.207376428815429	AS
wt_dual	wt_dual_TL16	20180211_TL16_trial_015	nrem	1.18960850401074	0.0449743026666738	0.446103189004027	AS
wt_dual	wt_dual_TL15	20180214_TL15_trial_008	nrem	9.10230731505447	0.758767510268064	0.709745827620806	AS
wt_dual	wt_dual_TL15	20180214_TL15_trial_008	rem	6.93045925794434	0.787711706823525	0.709745827620806	AS
wt_dual	wt_dual_TL15	20180214_TL15_trial_015	is	1.39696004166635	0.484835609714318	0.315442590053691	AS
wt_dual	wt_dual_TL15	20180214_TL15_trial_015	rem	1.41949165524161	0.13440987200002	0.315442590053691	AS
wt_dual	wt_dual_TL15	20180214_TL15_trial_016	is	3.74116751119072	0.7088519997619	0.231753739631283	AS
wt_dual	wt_dual_TL15	20180214_TL15_trial_016	nrem	3.52025938991656	0.665676418706897	0.231753739631283	AS
wt_dual	wt_dual_TL15	20180214_TL15_trial_017	is	1.43265948135703	0.442941570909103	0.231753739631283	AS
wt_dual	wt_dual_TL15	20180214_TL15_trial_017	nrem	4.50652389017394	0.644222239500005	0.231753739631283	AS
wt_dual	wt_dual_TL15	20180214_TL15_trial_017	rem	3.60717879449633	0.675211864847072	0.231753739631283	AS
wt_dual	wt_dual_TL15	20180214_TL15_trial_021	is	6.73183163773674	0.867799561363671	0.709745827620806	AS
wt_dual	wt_dual_TL15	20180214_TL15_trial_021	nrem	4.04044846965831	0.595468550490208	0.709745827620806	AS
wt_dual	wt_dual_TL15	20180214_TL15_trial_021	rem	2.24752845413255	0.638072881249998	0.709745827620806	AS
wt_dual	wt_dual_BL15	20180215_BL15_trial_013	is	1.44202326881687	0.328344135428586	0.315442590053691	AS
wt_dual	wt_dual_BL15	20180215_BL15_trial_013	nrem	2.1236045794686	0.264619451250004	0.315442590053691	AS
wt_dual	wt_dual_BL15	20180215_BL15_trial_013	rem	2.3912583439554	0.656874090967748	0.315442590053691	AS
wt_dual	wt_dual_TR15	20180221_TR15_trial_003	is	2.83898331048322	0.436832032000012	0.315442590053691	AS
wt_dual	wt_dual_TR15	20180221_TR15_trial_003	nrem	0.946327770161074	0.100807391999979	0.315442590053691	AS
wt_dual	wt_dual_TR15	20180221_TR15_trial_003	rem	1.89265554032215	0.504036960000008	0.315442590053691	AS
wt_dual	wt_dual_TR15	20180221_TR15_trial_004	is	2.99670460551007	0.436832110000012	0.315442590053691	AS
wt_dual	wt_dual_TR15	20180221_TR15_trial_004	rem	1.98728831733826	0.285620995000016	0.315442590053691	AS
wt_dual	wt_dual_NM16	20180222_NM16_1_trial_002	nrem	4.40697563119626	0.57990907165386	0.454237329677315	AS
wt_dual	wt_dual_NM16	20180222_NM16_1_trial_002	rem	3.46566258938988	0.459737343407406	0.454237329677315	AS
wt_dual	wt_dual_NM16	20180222_NM16_1_trial_004	is	4.73163885080537	0.470434552000029	0.315442590053691	AS
wt_dual	wt_dual_NM16	20180222_NM16_1_trial_004	nrem	0.991390997311601	0.393628910857176	0.315442590053691	AS
wt_dual	wt_dual_NM16	20180222_NM16_1_trial_004	rem	0.315442590053691	0.156811517333362	0.315442590053691	AS
wt_dual	wt_dual_NM16	20180222_NM16_1_trial_005	is	1.36271198903195	0.0337307309999915	0.454237329677315	AS
wt_dual	wt_dual_NM16	20180222_NM16_1_trial_005	nrem	0.454237329677315	0.0674614620000042	0.454237329677315	AS
wt_dual	wt_dual_NM16	20180222_NM16_1_trial_006	nrem	0.545084795612778	0.0944460440000057	0.454237329677315	AS
wt_dual	wt_dual_NM16	20180222_NM16_1_trial_006	rem	1.38794739623624	0.367290171111108	0.454237329677315	AS
wt_dual	wt_dual_NM16	20180222_NM16_2_trial_001	is	5.07926946025229	0.781085893346926	0.315442590053691	AS
wt_dual	wt_dual_NM16	20180222_NM16_2_trial_001	nrem	4.30432417939542	0.67029105143023	0.315442590053691	AS
wt_dual	wt_dual_NM16	20180222_NM16_2_trial_001	rem	0.73603271012528	0.268819727999989	0.315442590053691	AS
wt_dual	wt_dual_NM16	20180222_NM16_2_trial_002	is	3.23583043990561	0.773398762306461	0.315442590053691	AS
wt_dual	wt_dual_NM16	20180222_NM16_2_trial_002	nrem	3.46594181934511	0.663265332087144	0.315442590053691	AS
wt_dual	wt_dual_NM16	20180222_NM16_2_trial_003	is	2.87698844181499	0.589325159257021	0.315442590053691	AS
wt_dual	wt_dual_NM16	20180222_NM16_2_trial_003	nrem	4.50979721621151	0.646219367792043	0.315442590053691	AS
wt_dual	wt_dual_NM16	20180222_NM16_2_trial_004	is	4.16647087695917	0.746254810166693	0.315442590053691	AS
wt_dual	wt_dual_NM16	20180222_NM16_2_trial_004	nrem	3.8423093704312	0.604511726297047	0.315442590053691	AS
wt_dual	wt_dual_NM16	20180222_NM16_2_trial_004	rem	6.99353339188803	0.915602131937983	0.315442590053691	AS
wt_dual	wt_dual_NM16	20180225_NM16_trial_001	whisking	3.88911412102954	0.586409360882558	0.177436456905202	AS
wt_dual	wt_dual_NM16	20180225_NM16_trial_001	quiet	2.33164647814687	0.398749322533328	0.177436456905202	AS
wt_dual	wt_dual_NM16	20180225_NM16_trial_001	locomotion	25.3374297203092	2.0224927824965	0.177436456905202	AS
wt_dual	wt_dual_NM16	20180225_NM16_trial_003	whisking	3.95042556137553	0.589391437172851	0.177436456905202	AS
wt_dual	wt_dual_NM16	20180225_NM16_trial_003	quiet	2.67633322498679	0.548140259250016	0.177436456905202	AS
wt_dual	wt_dual_NM16	20180225_NM16_trial_003	locomotion	83.8007037897995	5.19398148228575	0.177436456905202	AS
wt_dual	wt_dual_NM16	20180225_NM16_trial_004	whisking	5.47553705522208	0.626517166841022	0.177436456905202	AS
wt_dual	wt_dual_NM16	20180225_NM16_trial_004	quiet	2.975472892718	0.497327510770866	0.177436456905202	AS
wt_dual	wt_dual_NM16	20180225_NM16_trial_004	locomotion	17.7351225419352	1.42128163913538	0.177436456905202	AS
wt_dual	wt_dual_NM16	20180225_NM16_trial_005	whisking	5.26133366600308	0.377786920821679	0.315442590053691	AS
wt_dual	wt_dual_NM16	20180225_NM16_trial_005	quiet	2.36984064822206	0.242832587878181	0.315442590053691	AS
wt_dual	wt_dual_NM16	20180225_NM16_trial_005	locomotion	15.2709590325058	0.924539015177561	0.315442590053691	AS
wt_dual	wt_dual_NM16	20180225_NM16_trial_009	whisking	4.97995230789306	0.603695621675228	0.196605492415735	AS
wt_dual	wt_dual_NM16	20180225_NM16_trial_009	quiet	2.52462284631862	0.479447134476844	0.196605492415735	AS
wt_dual	wt_dual_NM16	20180225_NM16_trial_009	locomotion	7.90612933137635	0.681635017015695	0.196605492415735	AS
wt_dual	wt_dual_NM16	20180225_NM16_trial_010	whisking	5.59428920094868	0.622447498029549	0.177436456905202	AS
wt_dual	wt_dual_NM16	20180225_NM16_trial_010	quiet	1.99424993909243	0.486833813626788	0.177436456905202	AS
wt_dual	wt_dual_NM16	20180225_NM16_trial_010	locomotion	9.82331095980544	0.996346944885926	0.177436456905202	AS
wt_dual	wt_dual_NM16	20180225_NM16_trial_011	whisking	6.31172889407522	0.640295793516745	0.177436456905202	AS
wt_dual	wt_dual_NM16	20180225_NM16_trial_011	quiet	1.86734127247034	0.382933702536001	0.177436456905202	AS
wt_dual	wt_dual_NM16	20180225_NM16_trial_011	locomotion	13.4252950479796	1.22572945935803	0.177436456905202	AS
wt_dual	wt_dual_NM16	20180225_NM16_trial_012	whisking	4.91945170869916	0.375522340175444	0.354872913810402	AS
wt_dual	wt_dual_NM16	20180225_NM16_trial_012	quiet	2.97479887008967	0.251188834382718	0.354872913810402	AS
wt_dual	wt_dual_NM16	20180225_NM16_trial_012	locomotion	14.4903391069541	0.810789495206188	0.354872913810402	AS
wt_dual	wt_dual_NM16	20180225_NM16_trial_013	whisking	3.80681852996614	0.463681902928247	0.177436456905202	AS
wt_dual	wt_dual_NM16	20180225_NM16_trial_013	quiet	3.74989256308376	0.449921417465129	0.177436456905202	AS
wt_dual	wt_dual_NM16	20180225_NM16_trial_013	locomotion	9.30785650880307	0.780261752318531	0.177436456905202	AS
wt_dual	wt_dual_NM16	20180225_NM16_trial_016	whisking	7.3357208686069	0.643999707769608	0.207376428815429	AS
wt_dual	wt_dual_NM16	20180225_NM16_trial_016	quiet	2.23727262625876	0.510499033076934	0.207376428815429	AS
wt_dual	wt_dual_NM16	20180225_NM16_trial_016	locomotion	11.9479774703482	0.964014684570171	0.207376428815429	AS
wt_dual	wt_dual_NM16	20180225_NM16_trial_017	whisking	6.50838140572219	0.55091395525575	0.315442590053691	AS
wt_dual	wt_dual_NM16	20180225_NM16_trial_017	quiet	4.09860780273844	0.459690905768721	0.315442590053691	AS
wt_dual	wt_dual_NM16	20180225_NM16_trial_017	locomotion	9.57427329157101	0.700270549586381	0.315442590053691	AS
wt_dual	wt_dual_NM16	20180225_NM16_trial_018	whisking	8.14414585653853	0.765266314451773	0.177436456905202	AS
wt_dual	wt_dual_NM16	20180225_NM16_trial_018	quiet	4.86682853225696	0.560841242166663	0.177436456905202	AS
wt_dual	wt_dual_NM16	20180225_NM16_trial_018	locomotion	6.0926175924508	0.577890624256679	0.177436456905202	AS
wt_dual	wt_dual_NM16	20180225_NM16_trial_019	whisking	6.53082513186163	0.649574227986892	0.177436456905202	AS
wt_dual	wt_dual_NM16	20180225_NM16_trial_019	quiet	3.74008217986454	0.526438634000035	0.177436456905202	AS
wt_dual	wt_dual_NM16	20180225_NM16_trial_019	locomotion	8.7005871247521	0.794264740693548	0.177436456905202	AS
wt_dual	wt_dual_NM16	20180225_NM16_trial_021	whisking	10.3381109286965	0.669279885989009	0.315442590053691	AS
wt_dual	wt_dual_NM16	20180225_NM16_trial_021	quiet	2.34254907039873	0.252293925049168	0.315442590053691	AS
wt_dual	wt_dual_NM16	20180225_NM16_trial_021	locomotion	12.7201939743673	0.760361938223836	0.315442590053691	AS
wt_dual	wt_dual_TL16	20180225_TL16_trial_001	whisking	4.72846386307957	0.502422117660533	0.177436456905202	AS
wt_dual	wt_dual_TL16	20180225_TL16_trial_001	quiet	2.00503196302878	0.673169362133348	0.177436456905202	AS
wt_dual	wt_dual_TL16	20180225_TL16_trial_002	whisking	8.61734557483486	0.641698705548384	0.196605492415735	AS
wt_dual	wt_dual_TL16	20180225_TL16_trial_002	quiet	2.01586164890268	0.279124484240003	0.196605492415735	AS
wt_dual	wt_dual_TL16	20180225_TL16_trial_002	locomotion	11.9762026550266	0.971611729659577	0.196605492415735	AS
wt_dual	wt_dual_TL16	20180225_TL16_trial_003	whisking	14.6955180075416	0.982770098720644	0.223051594502013	AS
wt_dual	wt_dual_TL16	20180225_TL16_trial_003	quiet	4.9132460816334	0.526822223794532	0.223051594502013	AS
wt_dual	wt_dual_TL16	20180225_TL16_trial_003	locomotion	9.22402728838391	0.784675990294478	0.223051594502013	AS
wt_dual	wt_dual_TL16	20180225_TL16_trial_005	whisking	6.16466095689444	0.584447020274072	0.177436456905202	AS
wt_dual	wt_dual_TL16	20180225_TL16_trial_005	quiet	4.95251845202659	0.547601297907091	0.177436456905202	AS
wt_dual	wt_dual_TL16	20180225_TL16_trial_005	locomotion	14.214025093929	1.02254897972309	0.177436456905202	AS
wt_dual	wt_dual_TL16	20180225_TL16_trial_006	whisking	7.27012660957763	0.754851635872268	0.207376428815429	AS
wt_dual	wt_dual_TL16	20180225_TL16_trial_006	quiet	4.01726323835233	0.591743047906121	0.207376428815429	AS
wt_dual	wt_dual_TL16	20180225_TL16_trial_007	whisking	7.25899848879005	0.715781428147703	0.177436456905202	AS
wt_dual	wt_dual_TL16	20180225_TL16_trial_007	quiet	5.61279356991634	0.652216094989388	0.177436456905202	AS
wt_dual	wt_dual_TL16	20180225_TL16_trial_008	whisking	7.85952133157085	0.724713736287382	0.177436456905202	AS
wt_dual	wt_dual_TL16	20180225_TL16_trial_008	quiet	5.37948545560571	0.70102642878543	0.177436456905202	AS
wt_dual	wt_dual_TL16	20180225_TL16_trial_009	whisking	11.6843794493958	1.11275396951241	0.177436456905202	AS
wt_dual	wt_dual_TL16	20180225_TL16_trial_009	quiet	4.71202128873829	0.562758114331673	0.177436456905202	AS
wt_dual	wt_dual_TL16	20180225_TL16_trial_010	whisking	14.023718095949	1.05283360878516	0.177436456905202	AS
wt_dual	wt_dual_TL16	20180225_TL16_trial_010	quiet	4.70497123889436	0.52350446036525	0.177436456905202	AS
wt_dual	wt_dual_TL16	20180225_TL16_trial_011	whisking	8.19164976045681	0.715234754059271	0.177436456905202	AS
wt_dual	wt_dual_TL16	20180225_TL16_trial_011	quiet	5.23515960446003	0.616660443366181	0.177436456905202	AS
wt_dual	wt_dual_TL16	20180225_TL16_trial_011	locomotion	19.2729789619412	1.40890347971428	0.177436456905202	AS
wt_dual	wt_dual_TL16	20180225_TL16_trial_015	whisking	10.1627875036859	0.63058371656307	0.315442590053691	AS
wt_dual	wt_dual_TL16	20180225_TL16_trial_015	quiet	2.29822458467689	0.456033440000009	0.315442590053691	AS
wt_dual	wt_dual_BL15	20180226_BL15_trial_007	whisking	6.25225020729404	0.61394964541936	0.177436456905202	AS
wt_dual	wt_dual_BL15	20180226_BL15_trial_007	quiet	2.29495643789652	0.329367606886799	0.177436456905202	AS
wt_dual	wt_dual_BL15	20180226_BL15_trial_007	locomotion	5.88978669751121	0.623012302631584	0.177436456905202	AS
wt_dual	wt_dual_BL15	20180226_BL15_trial_008	whisking	8.58525880218311	0.858913788854472	0.177436456905202	AS
wt_dual	wt_dual_BL15	20180226_BL15_trial_008	quiet	2.89957136893865	0.417162346634167	0.177436456905202	AS
wt_dual	wt_dual_BL15	20180226_BL15_trial_008	locomotion	9.20045515628873	0.822077280507063	0.177436456905202	AS
wt_dual	wt_dual_BL15	20180226_BL15_trial_009	whisking	2.53724644793854	0.395233330294123	0.177436456905202	AS
wt_dual	wt_dual_BL15	20180226_BL15_trial_009	quiet	1.5850990150198	0.442432521666671	0.177436456905202	AS
wt_dual	wt_dual_BL15	20180226_BL15_trial_009	locomotion	6.91701442172822	0.685416683678968	0.177436456905202	AS
wt_dual	wt_dual_BL15	20180226_BL15_trial_010	whisking	7.11128104139018	0.491955219112355	0.315442590053691	AS
wt_dual	wt_dual_BL15	20180226_BL15_trial_010	quiet	2.64746459509348	0.345625374857146	0.315442590053691	AS
wt_dual	wt_dual_BL15	20180226_BL15_trial_010	locomotion	11.3000320234424	0.672559757220255	0.315442590053691	AS
wt_dual	wt_dual_BL15	20180226_BL15_trial_011	whisking	5.19971173205912	0.624807334832068	0.177436456905202	AS
wt_dual	wt_dual_BL15	20180226_BL15_trial_011	quiet	3.38984285623892	0.495330867054535	0.177436456905202	AS
wt_dual	wt_dual_BL15	20180226_BL15_trial_011	locomotion	17.0958559811163	1.374854534281	0.177436456905202	AS
wt_dual	wt_dual_BL15	20180226_BL15_trial_012	whisking	2.29612862062338	0.262568137674426	0.315442590053691	AS
wt_dual	wt_dual_BL15	20180226_BL15_trial_012	quiet	2.97965365469635	0.30877945405406	0.315442590053691	AS
wt_dual	wt_dual_BL15	20180226_BL15_trial_012	locomotion	7.95841183504935	0.600408735715345	0.315442590053691	AS
wt_dual	wt_dual_BL15	20180226_BL15_trial_013	whisking	4.34705815882209	0.460998283650681	0.315442590053691	AS
wt_dual	wt_dual_BL15	20180226_BL15_trial_013	quiet	2.42506922406357	0.294599441518512	0.315442590053691	AS
wt_dual	wt_dual_BL15	20180226_BL15_trial_013	locomotion	8.94991034917041	0.645958089576466	0.315442590053691	AS
wt_dual	wt_dual_BL15	20180226_BL15_trial_016	whisking	4.03335246102636	0.409530042187457	0.177436456905202	AS
wt_dual	wt_dual_BL15	20180226_BL15_trial_016	quiet	2.50498527395579	0.511943437352938	0.177436456905202	AS
wt_dual	wt_dual_BL15	20180226_BL15_trial_016	locomotion	13.2148355993534	0.825635435837696	0.177436456905202	AS
wt_dual	wt_dual_BL15	20180226_BL15_trial_017	whisking	1.7219672260733	0.365342280402696	0.177436456905202	AS
wt_dual	wt_dual_BL15	20180226_BL15_trial_017	quiet	1.70727728675923	0.401211105127217	0.177436456905202	AS
wt_dual	wt_dual_BL15	20180226_BL15_trial_017	locomotion	7.03904073501157	0.79932519335077	0.177436456905202	AS
wt_dual	wt_dual_BL15	20180226_BL15_trial_018	whisking	2.04995736381967	0.415383687808512	0.177436456905202	AS
wt_dual	wt_dual_BL15	20180226_BL15_trial_018	quiet	1.90012050452852	0.403882079087375	0.177436456905202	AS
wt_dual	wt_dual_BL15	20180226_BL15_trial_018	locomotion	36.33362498484	2.39762063097841	0.177436456905202	AS
wt_dual	wt_dual_TL15	20180228_TL15_trial_008	is	2.00746435051812	1.1626452544	0.223051594502013	AS
wt_dual	wt_dual_TL15	20180228_TL15_trial_008	nrem	3.55375445834964	0.611655662270243	0.223051594502013	AS
wt_dual	wt_dual_TL15	20180228_TL15_trial_009	is	0.924070891508341	0.484835580857123	0.223051594502013	AS
wt_dual	wt_dual_TL15	20180228_TL15_trial_009	nrem	5.62665635163143	0.578829575612896	0.223051594502013	AS
wt_dual	wt_dual_TL15	20180228_TL15_trial_009	rem	2.52048301787275	0.880384609200007	0.223051594502013	AS
wt_dual	wt_dual_TL15	20180228_TL15_trial_010	nrem	9.65425488377192	0.84809697182608	0.223051594502013	AS
wt_dual	wt_dual_TL15	20180228_TL15_trial_012	nrem	5.27130094761901	0.920981983877562	0.223051594502013	AS
wt_dual	wt_dual_TL15	20180228_TL15_trial_012	rem	1.12699753011544	0.514648356315792	0.223051594502013	AS
wt_dual	wt_dual_TL15	20180228_TL15_trial_015	nrem	7.39537627792543	0.548840310666681	0.315442590053691	AS
wt_dual	wt_dual_TL15	20180228_TL15_trial_015	rem	1.57721295026846	0.336024680000037	0.315442590053691	AS
wt_dual	wt_dual_TL15	20180228_TL15_trial_016	is	1.88209384645874	0.565841492000014	0.177436456905202	AS
wt_dual	wt_dual_TL15	20180228_TL15_trial_016	nrem	2.69465067016481	0.501780078089564	0.177436456905202	AS
wt_dual	wt_dual_TL15	20180228_TL15_trial_016	rem	2.19010984399048	0.544752354335719	0.177436456905202	AS
wt_dual	wt_dual_TL15	20180228_TL15_trial_018	is	3.05969695199945	0.617137973121938	0.177436456905202	AS
wt_dual	wt_dual_TL15	20180228_TL15_trial_018	nrem	2.52676339112119	0.588043155000011	0.177436456905202	AS
wt_dual	wt_dual_TL15	20180228_TL15_trial_019	is	1.37348961085878	0.348470048888906	0.177436456905202	AS
wt_dual	wt_dual_TL15	20180228_TL15_trial_019	nrem	3.16002300157865	0.570672439627128	0.177436456905202	AS
wt_dual	wt_dual_TL15	20180228_TL15_trial_019	rem	4.74051067365064	0.641807157900001	0.177436456905202	AS
wt_dual	wt_dual_TL15	20180228_TL15_trial_020	is	2.953049604208	0.602444283571436	0.177436456905202	AS
wt_dual	wt_dual_TL15	20180228_TL15_trial_020	nrem	0.585540307787165	0.267139636500004	0.177436456905202	AS
wt_dual	wt_dual_TL15	20180228_TL15_trial_021	is	8.17686338904804	1.49250970916665	0.177436456905202	AS
wt_dual	wt_dual_TL15	20180228_TL15_trial_021	rem	2.64789789535455	0.535054714615385	0.177436456905202	AS
wt_dual	wt_dual_TL15	20180228_TL15_trial_023	is	4.35986722681351	0.631679765902779	0.231753739631283	AS
wt_dual	wt_dual_TL15	20180228_TL15_trial_023	nrem	3.04340759968629	0.468532553396233	0.231753739631283	AS
wt_dual	wt_dual_TL15	20180228_TL15_trial_023	rem	3.77126539945452	0.631259235882358	0.231753739631283	AS
wt_dual	wt_dual_TL15	20180228_TL15_trial_024	is	1.60588954936425	0.714816094909082	0.315442590053691	AS
wt_dual	wt_dual_TL15	20180228_TL15_trial_024	nrem	8.00077114772544	0.516256068545448	0.315442590053691	AS
wt_dual	wt_dual_TR15	20180304_TR15_trial_001	nrem	2.24935175000931	0.427667799999999	0.245586791564292	AS
wt_dual	wt_dual_TR15	20180304_TR15_trial_001	rem	1.80779166012604	0.372427375833336	0.245586791564292	AS
wt_dual	wt_dual_TR15	20180304_TR15_trial_011	is	2.45453765385529	0.470434538000006	0.177436456905202	AS
wt_dual	wt_dual_TR15	20180304_TR15_trial_011	nrem	5.82583033505412	0.649647695333334	0.177436456905202	AS
wt_dual	wt_dual_TR15	20180304_TR15_trial_013	is	2.44468007291611	0.373827445374996	0.315442590053691	AS
wt_dual	wt_dual_TR15	20180304_TR15_trial_013	nrem	2.31324566039374	0.369627137000009	0.315442590053691	AS
wt_dual	wt_dual_TR15	20180304_TR15_trial_013	rem	3.4698684905906	0.940869075999984	0.315442590053691	AS
wt_dual	wt_dual_TR15	20180304_TR15_trial_014	nrem	2.20809813037584	0.504037049999994	0.315442590053691	AS
wt_dual	wt_dual_TR16	20180305_TR16_trial_006	nrem	0.851957133801521	0.190413968333341	0.196605492415735	AS
wt_dual	wt_dual_TR16	20180305_TR16_trial_006	rem	0.786421969662942	0.974471485000002	0.196605492415735	AS
wt_dual	wt_dual_TR16	20180305_TR16_trial_007	is	0.709745827620806	1.02487533500002	0.177436456905202	AS
wt_dual	wt_dual_TR16	20180305_TR16_trial_007	nrem	0.709745827620806	0.198254573000008	0.177436456905202	AS
wt_dual	wt_dual_TR16	20180305_TR16_trial_007	rem	0.556505251202678	0.229107750000002	0.177436456905202	AS
wt_dual	wt_dual_TR16	20180305_TR16_trial_008	is	1.44177361104873	0.423391084199977	0.196605492415735	AS
wt_dual	wt_dual_TR16	20180305_TR16_trial_008	nrem	1.42057105794507	0.428596172225498	0.196605492415735	AS
wt_dual	wt_dual_TR16	20180305_TR16_trial_008	rem	1.95350563740741	0.511901412170209	0.196605492415735	AS
wt_dual	wt_dual_TR16	20180305_TR16_trial_009	is	1.11409779035583	0.381846204545445	0.196605492415735	AS
wt_dual	wt_dual_TR16	20180305_TR16_trial_009	nrem	14.155595453933	3.47785523099999	0.196605492415735	AS
wt_dual	wt_dual_TR16	20180305_TR16_trial_009	rem	2.8367363905699	0.691250729142853	0.196605492415735	AS
wt_dual	wt_dual_TR16	20180305_TR16_trial_010	is	4.48027053685634	0.798058638750007	0.177436456905202	AS
wt_dual	wt_dual_TR16	20180305_TR16_trial_010	nrem	0.177436456905202	0.0336024689999874	0.177436456905202	AS
wt_dual	wt_dual_TR16	20180305_TR16_trial_010	rem	2.10262201432664	0.717412713150017	0.177436456905202	AS
wt_dual	wt_dual_TR16	20180305_TR16_trial_011	is	1.96605492415736	0.504037064999991	0.196605492415735	AS
wt_dual	wt_dual_TR16	20180305_TR16_trial_011	nrem	1.80334693043399	0.382372945862064	0.196605492415735	AS
wt_dual	wt_dual_TR16	20180305_TR16_trial_012	is	0.887182284526008	0.324823847666664	0.177436456905202	AS
wt_dual	wt_dual_TR16	20180305_TR16_trial_012	nrem	2.61718773935172	0.705651806999986	0.177436456905202	AS
wt_dual	wt_dual_TR16	20180305_TR16_trial_012	rem	0.399232028036704	0.201614802000009	0.177436456905202	AS
wt_dual	wt_dual_TR16	20180305_TR16_trial_014	is	1.22662594121422	0.406151605999993	0.177436456905202	AS
wt_dual	wt_dual_TR16	20180305_TR16_trial_014	nrem	3.10513799584103	0.7224531265	0.177436456905202	AS
wt_dual	wt_dual_TR16	20180305_TR16_trial_014	rem	1.75070637479799	0.676529749466662	0.177436456905202	AS
wt_dual	wt_dual_TR16	20180305_TR16_trial_015	is	7.18617650466066	0.600644151249995	0.177436456905202	AS
wt_dual	wt_dual_TR16	20180305_TR16_trial_015	nrem	4.00217786130621	1.00807410000001	0.177436456905202	AS
wt_dual	wt_dual_TR16	20180305_TR16_trial_015	rem	0.354872913810403	0.436832110000012	0.177436456905202	AS
wt_dual	wt_dual_TR16	20180305_TR16_trial_016	nrem	10.8489719364895	0.801658903285743	0.177436456905202	AS
wt_dual	wt_dual_TR16	20180305_TR16_trial_018	nrem	0.630885180107383	0.0504037020000112	0.315442590053691	AS
wt_dual	wt_dual_TL16	20180306_TL16_trial_005	is	8.03533669127841	0.76485615361906	0.177436456905202	AS
wt_dual	wt_dual_TL16	20180306_TL16_trial_005	nrem	5.81104396364535	0.621645639499984	0.177436456905202	AS
wt_dual	wt_dual_TL16	20180306_TL16_trial_006	is	0.788606475134228	0.168012329999996	0.315442590053691	AS
wt_dual	wt_dual_TL16	20180306_TL16_trial_006	nrem	5.59910597345302	0.655248087000007	0.315442590053691	AS
wt_dual	wt_dual_TL16	20180306_TL16_trial_006	rem	3.7853110806443	0.739254251999995	0.315442590053691	AS
wt_dual	wt_dual_TL16	20180306_TL16_trial_007	nrem	0.315442590053691	0.0336024640000119	0.315442590053691	AS
wt_dual	wt_dual_TL16	20180306_TL16_trial_008	is	2.83898331048322	0.806459280000002	0.315442590053691	AS
wt_dual	wt_dual_TL16	20180306_TL16_trial_008	nrem	1.50961810954267	0.285620995000007	0.315442590053691	AS
wt_dual	wt_dual_TL16	20180306_TL16_trial_008	rem	0.630885180107383	0.0672049399999963	0.315442590053691	AS
wt_dual	wt_dual_TL16	20180306_TL16_trial_009	is	0.630885180107383	0.0448032879999876	0.315442590053691	AS
wt_dual	wt_dual_TL16	20180306_TL16_trial_009	nrem	1.3248588782255	0.265459481399989	0.315442590053691	AS
wt_dual	wt_dual_TL16	20180306_TL16_trial_009	rem	1.89265554032215	0.201614796000001	0.315442590053691	AS
wt_dual	wt_dual_TL16	20180306_TL16_trial_010	nrem	1.45588887717088	0.390305613076923	0.315442590053691	AS
wt_dual	wt_dual_TL16	20180306_TL16_trial_011	is	1.0251884176745	0.306622520500029	0.315442590053691	AS
wt_dual	wt_dual_TL16	20180306_TL16_trial_011	nrem	0.985758093917785	0.218416042000015	0.315442590053691	AS
wt_dual	wt_dual_TL16	20180306_TL16_trial_011	rem	0.946327770161074	0.302422212	0.315442590053691	AS
wt_dual	wt_dual_TL16	20180306_TL16_trial_012	is	1.18882426126485	0.285620961000004	0.177436456905202	AS
wt_dual	wt_dual_TL16	20180306_TL16_trial_012	nrem	1.02913145005017	0.275540221199981	0.177436456905202	AS
wt_dual	wt_dual_TL16	20180306_TL16_trial_012	rem	0.236581942540269	0.106407808999994	0.177436456905202	AS
wt_dual	wt_dual_TL16	20180306_TL16_trial_016	is	0.925204382434265	0.288021120000014	0.177436456905202	AS
wt_dual	wt_dual_TL16	20180306_TL16_trial_016	rem	3.46592545821494	0.815419793066671	0.177436456905202	AS
wt_dual	wt_dual_TL16	20180306_TL16_trial_017	is	4.26692432081556	0.926468128999993	0.177436456905202	AS
wt_dual	wt_dual_TL16	20180306_TL16_trial_017	nrem	4.41619626075168	0.791524872444443	0.177436456905202	AS
wt_dual	wt_dual_TL16	20180306_TL16_trial_018	is	8.82214063732662	1.04436464327999	0.177436456905202	AS
wt_dual	wt_dual_TL16	20180306_TL16_trial_018	nrem	2.36187639302702	0.682503420533327	0.177436456905202	AS
wt_dual	wt_dual_TL16	20180306_TL16_trial_018	rem	4.06100536045937	0.727330796322582	0.177436456905202	AS
wt_dual	wt_dual_TL16	20180306_TL16_trial_019	is	1.30542536151684	0.328824160928573	0.177436456905202	AS
wt_dual	wt_dual_TL16	20180306_TL16_trial_019	rem	4.51404857796444	0.625499170651394	0.177436456905202	AS
ip3_dual	ip3_dual_TL	20180809_TL_trial_002	whisking	1.80816198941492	0.496872827876621	0.177436456905202	AS
ip3_dual	ip3_dual_TL	20180809_TL_trial_002	quiet	2.88737507145737	0.734672097545447	0.177436456905202	AS
ip3_dual	ip3_dual_TL	20180809_TL_trial_002	locomotion	2.78521468717861	0.597207463909107	0.177436456905202	AS
ip3_dual	ip3_dual_TL	20180809_TL_trial_003	whisking	2.57041217532322	0.61578369388455	0.177436456905202	AS
ip3_dual	ip3_dual_TL	20180809_TL_trial_003	locomotion	2.48411039667282	0.610459636034482	0.177436456905202	AS
ip3_dual	ip3_dual_TL	20180809_TL_trial_004	whisking	1.51806746463339	0.476734972187483	0.315442590053691	AS
ip3_dual	ip3_dual_TL	20180809_TL_trial_004	locomotion	6.62429439112752	0.722452997499943	0.315442590053691	AS
ip3_dual	ip3_dual_TL	20180809_TL_trial_005	whisking	1.27882131102848	0.482846288783796	0.177436456905202	AS
ip3_dual	ip3_dual_TL	20180809_TL_trial_005	quiet	1.12914108939674	0.387955778454562	0.177436456905202	AS
ip3_dual	ip3_dual_TL	20180809_TL_trial_005	locomotion	2.33438441918354	0.409408419528973	0.177436456905202	AS
ip3_dual	ip3_dual_TL	20180809_TL_trial_006	whisking	2.03584987396494	0.526649222785731	0.177436456905202	AS
ip3_dual	ip3_dual_TL	20180809_TL_trial_006	quiet	2.64464814339658	0.542439856714298	0.177436456905202	AS
ip3_dual	ip3_dual_TL	20180809_TL_trial_006	locomotion	1.58375213762415	0.434669561866346	0.177436456905202	AS
ip3_dual	ip3_dual_TL	20180809_TL_trial_007	whisking	1.33659101554	0.469470504856554	0.177436456905202	AS
ip3_dual	ip3_dual_TL	20180809_TL_trial_007	quiet	1.77436456905201	0.52818874671873	0.177436456905202	AS
ip3_dual	ip3_dual_TL	20180809_TL_trial_007	locomotion	1.97627502001311	0.602295217482757	0.177436456905202	AS
ip3_dual	ip3_dual_TL	20180809_TL_trial_008	whisking	2.19560684460558	0.572973329723271	0.177436456905202	AS
ip3_dual	ip3_dual_TL	20180809_TL_trial_008	quiet	1.50614666907904	0.449726014127878	0.177436456905202	AS
ip3_dual	ip3_dual_TL	20180809_TL_trial_008	locomotion	2.52112528668947	0.552437876572833	0.177436456905202	AS
ip3_dual	ip3_dual_TL	20180809_TL_trial_009	whisking	2.48193992013575	0.527774527559631	0.177436456905202	AS
ip3_dual	ip3_dual_TL	20180809_TL_trial_009	quiet	1.27754248971745	0.411630220750023	0.177436456905202	AS
ip3_dual	ip3_dual_TL	20180809_TL_trial_009	locomotion	3.35586342407664	0.622376127913042	0.177436456905202	AS
ip3_dual	ip3_dual_TL	20180809_TL_trial_012	whisking	1.8591103395142	0.655498949208947	0.177436456905202	AS
ip3_dual	ip3_dual_TL	20180809_TL_trial_012	quiet	1.71521908341695	0.71685271466667	0.177436456905202	AS
ip3_dual	ip3_dual_TL	20180809_TL_trial_012	locomotion	2.51637157065559	0.586515857454541	0.177436456905202	AS
ip3_dual	ip3_dual_TL	20180809_TL_trial_014	whisking	0.60055416183299	0.23004765869233	0.177436456905202	AS
ip3_dual	ip3_dual_TL	20180809_TL_trial_014	quiet	2.56760990580468	0.672049340000008	0.177436456905202	AS
ip3_dual	ip3_dual_TL	20180809_TL_trial_014	locomotion	2.09937194061105	0.409883557861384	0.177436456905202	AS
ip3_dual	ip3_dual_TL	20180809_TL_trial_015	whisking	1.17108061557433	0.490596047399998	0.177436456905202	AS
ip3_dual	ip3_dual_TL	20180809_TL_trial_015	quiet	1.58921348358572	0.428066235521752	0.177436456905202	AS
ip3_dual	ip3_dual_TL	20180809_TL_trial_015	locomotion	1.28834296970298	0.346251528391298	0.177436456905202	AS
ip3_dual	ip3_dual_TL	20180809_TL_trial_016	whisking	2.26146247831725	0.475108522947355	0.315442590053691	AS
ip3_dual	ip3_dual_TL	20180809_TL_trial_016	quiet	2.45291924504438	0.389688276537297	0.315442590053691	AS
ip3_dual	ip3_dual_TL	20180809_TL_trial_016	locomotion	2.80659411596877	0.429631504000011	0.315442590053691	AS
ip3_dual	ip3_dual_TL	20180809_TL_trial_023	whisking	2.50121344293214	0.534850869609957	0.196605492415735	AS
ip3_dual	ip3_dual_TL	20180809_TL_trial_023	quiet	3.30904391279132	0.626834237073527	0.196605492415735	AS
ip3_dual	ip3_dual_TL	20180809_TL_trial_023	locomotion	2.31944707508184	0.530408545594965	0.196605492415735	AS
ip3_dual	ip3_dual_TL	20180809_TL_trial_025	locomotion	2.28179967010801	0.501210644186939	0.315442590053691	AS
ip3_dual	ip3_dual_TL	20180809_TL_trial_026	locomotion	2.37003657232853	0.466391418780747	0.315442590053691	AS
ip3_dual	ip3_dual_TL	20180809_TL_trial_027	whisking	2.12923748286242	0.352825914000029	0.315442590053691	AS
ip3_dual	ip3_dual_TL	20180809_TL_trial_027	quiet	0.775818262023944	0.279717841729761	0.315442590053691	AS
ip3_dual	ip3_dual_TL	20180809_TL_trial_027	locomotion	1.26177036021477	0.268819744000001	0.315442590053691	AS
ip3_dual	ip3_dual_TL	20180809_TL_trial_028	whisking	3.0382102094645	0.525259631368442	0.315442590053691	AS
ip3_dual	ip3_dual_TL	20180809_TL_trial_028	quiet	2.18954268390209	0.641411815647079	0.315442590053691	AS
ip3_dual	ip3_dual_TL	20180809_TL_trial_028	locomotion	1.85935882248315	0.427124704355575	0.315442590053691	AS
ip3_dual	ip3_dual_TL	20180809_TL_trial_030	whisking	2.68520504783205	0.824380474666673	0.177436456905202	AS
ip3_dual	ip3_dual_TL	20180809_TL_trial_030	quiet	2.41651555594703	0.628846130714291	0.177436456905202	AS
ip3_dual	ip3_dual_TL	20180809_TL_trial_030	locomotion	1.99014156689653	0.54169199859295	0.177436456905202	AS
ip3_dual	ip3_dual_TL	20180809_TL_trial_031	whisking	1.16220879272907	0.342745132800013	0.177436456905202	AS
ip3_dual	ip3_dual_TL	20180809_TL_trial_031	quiet	1.96925379221019	0.409289028721309	0.177436456905202	AS
ip3_dual	ip3_dual_TL	20180809_TL_trial_031	locomotion	2.21795571131502	0.418996878030768	0.177436456905202	AS
ip3_dual	ip3_dual_TL	20180816_TL_trial_001	whisking	2.45127569070813	0.520410586225475	0.315442590053691	AS
ip3_dual	ip3_dual_TL	20180816_TL_trial_001	locomotion	3.94052886305165	0.41001106645806	0.315442590053691	AS
ip3_dual	ip3_dual_TL	20180816_TL_trial_002	whisking	3.01185578503231	0.529543082280317	0.315442590053691	AS
ip3_dual	ip3_dual_TL	20180816_TL_trial_002	quiet	2.13239190876295	0.572585986560014	0.315442590053691	AS
ip3_dual	ip3_dual_TL	20180816_TL_trial_003	whisking	2.36030683645027	0.498980367621365	0.315442590053691	AS
ip3_dual	ip3_dual_TL	20180816_TL_trial_003	quiet	4.83678638082327	0.705651870000016	0.315442590053691	AS
ip3_dual	ip3_dual_TL	20180816_TL_trial_004	whisking	2.51758236039516	0.489550608115552	0.315442590053691	AS
ip3_dual	ip3_dual_TL	20180816_TL_trial_004	quiet	2.38108277653432	0.334940719451595	0.315442590053691	AS
ip3_dual	ip3_dual_TL	20180816_TL_trial_005	whisking	2.49874177467058	0.446553552729574	0.315442590053691	AS
ip3_dual	ip3_dual_TL	20180816_TL_trial_005	quiet	1.98971479880021	0.558317929846175	0.315442590053691	AS
ip3_dual	ip3_dual_TL	20180816_TL_trial_006	whisking	2.40770022125725	0.427276605348403	0.315442590053691	AS
ip3_dual	ip3_dual_TL	20180816_TL_trial_006	quiet	2.08192109435436	0.33266445300001	0.315442590053691	AS
ip3_dual	ip3_dual_TL	20180816_TL_trial_007	whisking	2.28984392352999	0.43734429071341	0.315442590053691	AS
ip3_dual	ip3_dual_TL	20180816_TL_trial_007	quiet	2.95727428175336	0.652447881499996	0.315442590053691	AS
ip3_dual	ip3_dual_TL	20180816_TL_trial_012	whisking	2.98549219117166	0.337776457379141	0.315442590053691	AS
ip3_dual	ip3_dual_TL	20180816_TL_trial_012	quiet	1.40942433853777	0.230212646255307	0.315442590053691	AS
ip3_dual	ip3_dual_TL	20180816_TL_trial_013	is	1.09191665787816	0.245556489615378	0.315442590053691	AS
ip3_dual	ip3_dual_TL	20180816_TL_trial_013	nrem	1.91068083118236	0.273620088428572	0.315442590053691	AS
ip3_dual	ip3_dual_TL	20180816_TL_trial_014	is	1.57721295026846	0.323278877793047	0.315442590053691	AS
ip3_dual	ip3_dual_TL	20180816_TL_trial_014	nrem	2.0998118681186	0.565223536238792	0.315442590053691	AS
ip3_dual	ip3_dual_TL	20180816_TL_trial_015	is	1.39696004166635	0.307222546285706	0.315442590053691	AS
ip3_dual	ip3_dual_TL	20180816_TL_trial_015	nrem	2.01736540150617	0.375097294883726	0.315442590053691	AS
ip3_dual	ip3_dual_TL	20180816_TL_trial_019	nrem	4.2993656718429	0.618534263148127	0.315442590053691	AS
ip3_dual	ip3_dual_TL	20180816_TL_trial_020	is	1.99037416876269	0.531065092086969	0.177436456905202	AS
ip3_dual	ip3_dual_TL	20180816_TL_trial_020	nrem	2.79994728996408	0.631054349040023	0.177436456905202	AS
ip3_dual	ip3_dual_TL	20180816_TL_trial_020	rem	3.59057735907224	0.852424872188678	0.177436456905202	AS
ip3_dual	ip3_dual_NM	20180817_NM_trial_001	whisking	1.41263420763175	0.319953924913053	0.315442590053691	AS
ip3_dual	ip3_dual_NM	20180817_NM_trial_001	quiet	2.07290844892426	0.427231366142844	0.315442590053691	AS
ip3_dual	ip3_dual_NM	20180817_NM_trial_001	locomotion	1.69191934665162	0.235217268999994	0.315442590053691	AS
ip3_dual	ip3_dual_NM	20180817_NM_trial_002	whisking	2.30667393976762	0.379077796999997	0.315442590053691	AS
ip3_dual	ip3_dual_NM	20180817_NM_trial_002	quiet	2.03066167347064	0.264619404000006	0.315442590053691	AS
ip3_dual	ip3_dual_NM	20180817_NM_trial_002	locomotion	4.14352554731544	0.492646294237297	0.315442590053691	AS
ip3_dual	ip3_dual_NM	20180817_NM_trial_003	whisking	1.94118516956118	0.399352396269229	0.315442590053691	AS
ip3_dual	ip3_dual_NM	20180817_NM_trial_003	quiet	1.07914570281526	0.370511412447358	0.315442590053691	AS
ip3_dual	ip3_dual_NM	20180817_NM_trial_003	locomotion	2.60240136794295	0.436832071000008	0.315442590053691	AS
ip3_dual	ip3_dual_NM	20180817_NM_trial_004	whisking	3.84636448517082	0.437103084653236	0.315442590053691	AS
ip3_dual	ip3_dual_NM	20180817_NM_trial_004	quiet	2.26376446979708	0.340966229558819	0.315442590053691	AS
ip3_dual	ip3_dual_NM	20180817_NM_trial_004	locomotion	4.63306304141358	0.39972937081251	0.315442590053691	AS
ip3_dual	ip3_dual_NM	20180817_NM_trial_005	whisking	1.09774021338684	0.120868442	0.454237329677315	AS
ip3_dual	ip3_dual_NM	20180817_NM_trial_005	quiet	1.11035791698899	0.134922912000017	0.454237329677315	AS
ip3_dual	ip3_dual_NM	20180817_NM_trial_005	locomotion	0.90847465935463	0.236115096000049	0.454237329677315	AS
ip3_dual	ip3_dual_NM	20180817_NM_trial_007	whisking	1.5466862480052	0.261232074387092	0.315442590053691	AS
ip3_dual	ip3_dual_NM	20180817_NM_trial_007	quiet	1.7492725448432	0.254309572227274	0.315442590053691	AS
ip3_dual	ip3_dual_NM	20180817_NM_trial_007	locomotion	3.00737747509835	0.440116509563909	0.315442590053691	AS
ip3_dual	ip3_dual_NM	20180817_NM_trial_009	whisking	2.45344236708427	0.265086112777784	0.315442590053691	AS
ip3_dual	ip3_dual_NM	20180817_NM_trial_009	quiet	1.02054955605606	0.173942171764701	0.315442590053691	AS
ip3_dual	ip3_dual_NM	20180817_NM_trial_009	locomotion	1.82956702231141	0.245297994499987	0.315442590053691	AS
ip3_dual	ip3_dual_NM	20180817_NM_trial_010	whisking	1.76647850430067	0.250898442666673	0.315442590053691	AS
ip3_dual	ip3_dual_NM	20180817_NM_trial_010	quiet	2.08070785362339	0.284328592307701	0.315442590053691	AS
ip3_dual	ip3_dual_NM	20180817_NM_trial_010	locomotion	2.17655387137047	0.258739019	0.315442590053691	AS
ip3_dual	ip3_dual_NM	20180817_NM_trial_017	is	2.99086307606463	0.602355406074066	0.315442590053691	AS
ip3_dual	ip3_dual_NM	20180817_NM_trial_017	nrem	1.41949165524161	0.252018532500003	0.315442590053691	AS
ip3_dual	ip3_dual_NM	20180817_NM_trial_018	is	2.41839319041163	0.601110798555572	0.315442590053691	AS
ip3_dual	ip3_dual_NM	20180817_NM_trial_018	nrem	1.81125100095345	0.311093807387089	0.315442590053691	AS
ip3_dual	ip3_dual_NM	20180817_NM_trial_022	is	0.946327770161074	0.302422212000011	0.315442590053691	AS
ip3_dual	ip3_dual_NM	20180817_NM_trial_022	nrem	10.8827693568523	1.125682678	0.315442590053691	AS
ip3_dual	ip3_dual_TR	20180819_TR_trial_001	whisking	2.13616214229767	0.487172283850887	0.36211521817388	AS
ip3_dual	ip3_dual_TR	20180819_TR_trial_001	quiet	2.82918796357434	0.508872895122301	0.36211521817388	AS
ip3_dual	ip3_dual_TR	20180819_TR_trial_001	locomotion	2.64987117598269	0.407605875869162	0.36211521817388	AS
ip3_dual	ip3_dual_TR	20180819_TR_trial_006	whisking	3.12466190211081	0.40001545498261	0.223051594502013	AS
ip3_dual	ip3_dual_TR	20180819_TR_trial_006	quiet	1.8847520751234	0.457974048717324	0.223051594502013	AS
ip3_dual	ip3_dual_TR	20180819_TR_trial_006	locomotion	3.331994668449	0.452530520833964	0.223051594502013	AS
ip3_dual	ip3_dual_TR	20180819_TR_trial_009	whisking	3.55646057413476	0.430243403196073	0.315442590053691	AS
ip3_dual	ip3_dual_TR	20180819_TR_trial_009	quiet	3.31609022793943	0.624585929712503	0.315442590053691	AS
ip3_dual	ip3_dual_TR	20180819_TR_trial_009	locomotion	2.4052497491594	0.67624972887501	0.315442590053691	AS
ip3_dual	ip3_dual_TR	20180819_TR_trial_013	whisking	2.24886301893662	0.549116023224635	0.315442590053691	AS
ip3_dual	ip3_dual_TR	20180819_TR_trial_013	quiet	3.27541757891365	0.580724296284951	0.315442590053691	AS
ip3_dual	ip3_dual_TR	20180819_TR_trial_013	locomotion	3.81738998810737	0.38244164850848	0.315442590053691	AS
ip3_dual	ip3_dual_TL	20180820_TL_trial_003	nrem	0.946327770161074	0.336024690000002	0.315442590053691	AS
ip3_dual	ip3_dual_TL	20180820_TL_trial_003	rem	1.98728831733826	0.29906197410001	0.315442590053691	AS
ip3_dual	ip3_dual_TL	20180820_TL_trial_004	is	2.75295351319585	0.571241939	0.315442590053691	AS
ip3_dual	ip3_dual_TL	20180820_TL_trial_004	nrem	3.73550435589898	0.521722513947362	0.315442590053691	AS
ip3_dual	ip3_dual_TL	20180820_TL_trial_005	is	1.47435123612051	0.295847789673913	0.315442590053691	AS
ip3_dual	ip3_dual_TL	20180820_TL_trial_005	nrem	2.49090872835501	0.424665635258623	0.315442590053691	AS
ip3_dual	ip3_dual_TL	20180820_TL_trial_006	is	2.22912763637942	0.224016460000007	0.315442590053691	AS
ip3_dual	ip3_dual_TL	20180820_TL_trial_006	nrem	4.52134379076958	0.60064413337502	0.315442590053691	AS
ip3_dual	ip3_dual_TL	20180820_TL_trial_007	is	4.58825585532642	0.650665971272753	0.315442590053691	AS
ip3_dual	ip3_dual_TL	20180820_TL_trial_007	nrem	3.31214719556376	0.460353811600027	0.315442590053691	AS
ip3_dual	ip3_dual_TL	20180820_TL_trial_008	is	2.61003304350877	0.613515973870942	0.315442590053691	AS
ip3_dual	ip3_dual_TL	20180820_TL_trial_008	nrem	4.03890218245217	0.698404174509804	0.315442590053691	AS
ip3_dual	ip3_dual_TL	20180820_TL_trial_009	is	1.52868332102943	0.341194300615406	0.315442590053691	AS
ip3_dual	ip3_dual_TL	20180820_TL_trial_009	nrem	1.75423347548846	0.416131841835459	0.315442590053691	AS
ip3_dual	ip3_dual_TL	20180820_TL_trial_009	rem	1.11531487197555	0.285020942410716	0.315442590053691	AS
ip3_dual	ip3_dual_TL	20180820_TL_trial_010	is	2.46045220241879	0.389788640400002	0.315442590053691	AS
ip3_dual	ip3_dual_TL	20180820_TL_trial_010	nrem	0.55202453259396	0.180613270875021	0.315442590053691	AS
ip3_dual	ip3_dual_TL	20180820_TL_trial_011	is	0.593332490815277	0.258418980095261	0.315442590053691	AS
ip3_dual	ip3_dual_TL	20180820_TL_trial_014	is	1.05147530017897	0.294954979333321	0.315442590053691	AS
ip3_dual	ip3_dual_TL	20180820_TL_trial_014	rem	1.31434412522371	0.610444798999999	0.315442590053691	AS
ip3_dual	ip3_dual_TL	20180820_TL_trial_015	is	2.05037683534899	0.369627126000001	0.315442590053691	AS
ip3_dual	ip3_dual_TL	20180820_TL_trial_015	nrem	5.58333384395034	0.828300786900013	0.315442590053691	AS
ip3_dual	ip3_dual_TL	20180820_TL_trial_016	is	1.75586662912726	0.479329322941204	0.260696355416274	AS
ip3_dual	ip3_dual_TL	20180820_TL_trial_016	nrem	2.58910763940821	0.620034580767153	0.260696355416274	AS
ip3_dual	ip3_dual_NM	20180821_NM_trial_001	whisking	1.82394527318174	0.361975122376243	0.315442590053691	AS
ip3_dual	ip3_dual_NM	20180821_NM_trial_001	locomotion	3.78082611490893	0.411670070853082	0.315442590053691	AS
ip3_dual	ip3_dual_NM	20180821_NM_trial_002	whisking	1.55092606776398	0.239417555999999	0.315442590053691	AS
ip3_dual	ip3_dual_NM	20180821_NM_trial_002	quiet	0.985758093917785	0.273020020000013	0.315442590053691	AS
ip3_dual	ip3_dual_NM	20180821_NM_trial_002	locomotion	2.53696380936799	0.25237595302129	0.315442590053691	AS
ip3_dual	ip3_dual_NM	20180821_NM_trial_003	whisking	2.03310808041905	0.426530622846722	0.315442590053691	AS
ip3_dual	ip3_dual_NM	20180821_NM_trial_003	quiet	1.43382995478951	0.328082298000009	0.315442590053691	AS
ip3_dual	ip3_dual_NM	20180821_NM_trial_003	locomotion	2.65518211627871	0.348195673385832	0.315442590053691	AS
ip3_dual	ip3_dual_NM	20180821_NM_trial_004	whisking	2.55221731952532	0.329915150181824	0.315442590053691	AS
ip3_dual	ip3_dual_NM	20180821_NM_trial_004	quiet	2.12923748286242	0.319223455500019	0.315442590053691	AS
ip3_dual	ip3_dual_NM	20180821_NM_trial_004	locomotion	3.71991444612097	0.421260221121949	0.315442590053691	AS
ip3_dual	ip3_dual_NM	20180821_NM_trial_005	whisking	2.9651603465047	0.592363454428563	0.315442590053691	AS
ip3_dual	ip3_dual_NM	20180821_NM_trial_005	quiet	2.04559740216636	0.3502802412121	0.315442590053691	AS
ip3_dual	ip3_dual_NM	20180821_NM_trial_005	locomotion	2.05037683534899	0.341625060833334	0.315442590053691	AS
ip3_dual	ip3_dual_NM	20180821_NM_trial_006	whisking	4.24796021272304	0.306902522800056	0.315442590053691	AS
ip3_dual	ip3_dual_NM	20180821_NM_trial_006	quiet	2.12923748286242	0.222616337249993	0.315442590053691	AS
ip3_dual	ip3_dual_NM	20180821_NM_trial_006	locomotion	2.48052582178585	0.260673675636371	0.315442590053691	AS
ip3_dual	ip3_dual_NM	20180821_NM_trial_008	whisking	1.3952268406221	0.217123652307698	0.315442590053691	AS
ip3_dual	ip3_dual_NM	20180821_NM_trial_008	quiet	2.07994957816653	0.387828507916671	0.315442590053691	AS
ip3_dual	ip3_dual_NM	20180821_NM_trial_009	whisking	1.45892197899832	0.311422873071454	0.315442590053691	AS
ip3_dual	ip3_dual_NM	20180821_NM_trial_009	quiet	3.27137047050803	0.439454715648797	0.315442590053691	AS
ip3_dual	ip3_dual_NM	20180821_NM_trial_009	locomotion	1.51412443225772	0.141130365600026	0.315442590053691	AS
ip3_dual	ip3_dual_NM	20180821_NM_trial_010	nrem	3.16343854596702	0.461793917371455	0.315442590053691	AS
ip3_dual	ip3_dual_NM	20180821_NM_trial_010	rem	2.93859675997386	0.449211940631579	0.315442590053691	AS
ip3_dual	ip3_dual_NM	20180821_NM_trial_011	nrem	1.78450379516088	0.29858190328572	0.315442590053691	AS
ip3_dual	ip3_dual_NM	20180821_NM_trial_012	is	2.08980715910571	0.575442264500026	0.315442590053691	AS
ip3_dual	ip3_dual_NM	20180821_NM_trial_012	nrem	2.09072414337912	0.464964382790713	0.315442590053691	AS
ip3_dual	ip3_dual_NM	20180821_NM_trial_014	is	2.57740831759056	0.451198117764704	0.36211521817388	AS
ip3_dual	ip3_dual_NM	20180821_NM_trial_014	nrem	3.56457167889913	0.470122049375014	0.36211521817388	AS
ip3_dual	ip3_dual_NM	20180821_NM_trial_015	is	1.99163369995634	0.386271217096762	0.36211521817388	AS
ip3_dual	ip3_dual_NM	20180821_NM_trial_015	nrem	3.75114226005763	0.520664026974405	0.36211521817388	AS
ip3_dual	ip3_dual_NM	20180821_NM_trial_015	rem	2.27967989623102	0.323508326636366	0.36211521817388	AS
ip3_dual	ip3_dual_TR	20180828_TR_trial_001	whisking	3.64368379531407	0.678221181326526	0.315442590053691	AS
ip3_dual	ip3_dual_TR	20180828_TR_trial_001	quiet	1.00265680409923	0.255618751607141	0.315442590053691	AS
ip3_dual	ip3_dual_TR	20180828_TR_trial_001	locomotion	2.33582335088838	0.526095034846615	0.315442590053691	AS
ip3_dual	ip3_dual_TR	20180828_TR_trial_002	whisking	1.70601867454038	0.421990956291633	0.315442590053691	AS
ip3_dual	ip3_dual_TR	20180828_TR_trial_002	quiet	3.88131534718238	0.684467602282572	0.315442590053691	AS
ip3_dual	ip3_dual_TR	20180828_TR_trial_002	locomotion	2.20067012590046	0.503667717142849	0.315442590053691	AS
ip3_dual	ip3_dual_TR	20180828_TR_trial_003	whisking	1.24559381713509	0.388582421051277	0.315442590053691	AS
ip3_dual	ip3_dual_TR	20180828_TR_trial_003	quiet	1.83160213579563	0.479106199419345	0.315442590053691	AS
ip3_dual	ip3_dual_TR	20180828_TR_trial_003	locomotion	2.68824966776768	0.506163803670881	0.315442590053691	AS
ip3_dual	ip3_dual_TR	20180828_TR_trial_004	whisking	1.41949165524161	0.357408058090915	0.315442590053691	AS
ip3_dual	ip3_dual_TR	20180828_TR_trial_004	quiet	3.1067427183195	0.767777298313949	0.315442590053691	AS
ip3_dual	ip3_dual_TR	20180828_TR_trial_004	locomotion	2.73958339464636	0.398259464186493	0.315442590053691	AS
ip3_dual	ip3_dual_TR	20180828_TR_trial_005	whisking	1.2302261012094	0.493956279600029	0.315442590053691	AS
ip3_dual	ip3_dual_TR	20180828_TR_trial_005	quiet	1.8594510571586	0.580084710736848	0.315442590053691	AS
ip3_dual	ip3_dual_TR	20180828_TR_trial_005	locomotion	1.92608954756286	0.401990815336423	0.315442590053691	AS
ip3_dual	ip3_dual_TR	20180828_TR_trial_006	whisking	3.19512817022126	0.33168885793549	0.315442590053691	AS
ip3_dual	ip3_dual_TR	20180828_TR_trial_006	quiet	0.567796662096644	0.120968877599982	0.315442590053691	AS
ip3_dual	ip3_dual_TR	20180828_TR_trial_006	locomotion	1.40515335569372	0.302422194000002	0.315442590053691	AS
ip3_dual	ip3_dual_TR	20180828_TR_trial_007	whisking	4.15332743570694	0.778457198500005	0.315442590053691	AS
ip3_dual	ip3_dual_TR	20180828_TR_trial_007	quiet	3.53342781843725	0.613621206291055	0.315442590053691	AS
ip3_dual	ip3_dual_TR	20180828_TR_trial_007	locomotion	3.32791932506645	0.461361899370002	0.315442590053691	AS
ip3_dual	ip3_dual_TR	20180828_TR_trial_008	whisking	2.68956313624726	0.605728699473706	0.315442590053691	AS
ip3_dual	ip3_dual_TR	20180828_TR_trial_008	quiet	2.40977454041017	0.632938290688538	0.315442590053691	AS
ip3_dual	ip3_dual_TR	20180828_TR_trial_008	locomotion	2.37534621503518	0.428938886818804	0.315442590053691	AS
ip3_dual	ip3_dual_TR	20180828_TR_trial_011	is	5.55243334533283	1.06813978333332	0.36211521817388	AS
ip3_dual	ip3_dual_TR	20180828_TR_trial_011	nrem	2.05021116171976	0.487111424411764	0.36211521817388	AS
ip3_dual	ip3_dual_TR	20180828_TR_trial_012	nrem	1.84946994763622	0.443871368437034	0.36211521817388	AS
ip3_dual	ip3_dual_TR	20180828_TR_trial_013	nrem	2.8119811386589	0.584666003999994	0.36211521817388	AS
ip3_dual	ip3_dual_TR	20180828_TR_trial_014	nrem	2.63619878830585	0.570723900840017	0.36211521817388	AS
ip3_dual	ip3_dual_TR	20180828_TR_trial_015	is	2.17269130904328	0.584665969333331	0.36211521817388	AS
ip3_dual	ip3_dual_TR	20180828_TR_trial_015	nrem	3.26460796692144	0.539691664000012	0.36211521817388	AS
ip3_dual	ip3_dual_TR	20180828_TR_trial_015	rem	2.41410145449254	0.558090243454547	0.36211521817388	AS
ip3_dual	ip3_dual_TR	20180828_TR_trial_016	is	2.80639294084757	0.286711196500008	0.36211521817388	AS
ip3_dual	ip3_dual_TR	20180828_TR_trial_016	nrem	2.90662126016355	0.606249620330368	0.36211521817388	AS
ip3_dual	ip3_dual_TR	20180828_TR_trial_018	is	2.11803240818685	0.562603119245285	0.36211521817388	AS
ip3_dual	ip3_dual_TR	20180828_TR_trial_018	nrem	2.43843715463863	0.580494982419356	0.36211521817388	AS
ip3_dual	ip3_dual_TR	20180828_TR_trial_019	rem	2.52649568614432	0.592001924537702	0.36211521817388	AS
ip3_dual	ip3_dual_TR	20180828_TR_trial_020	is	9.67835219482916	0.876998953999996	0.36211521817388	AS
ip3_dual	ip3_dual_TR	20180828_TR_trial_020	nrem	3.55790061524555	0.517597300026214	0.36211521817388	AS
ip3_dual	ip3_dual_TL	20180830_TL_trial_008	whisking	2.60846757159783	0.445878875769257	0.315442590053691	AS
ip3_dual	ip3_dual_TL	20180830_TL_trial_008	quiet	1.72388370870107	0.489911112573244	0.315442590053691	AS
ip3_dual	ip3_dual_TL	20180830_TL_trial_008	locomotion	3.01573993422021	0.367889067413801	0.315442590053691	AS
ip3_dual	ip3_dual_TL	20180830_TL_trial_009	nrem	2.32025549572826	0.523825155633332	0.315442590053691	AS
ip3_dual	ip3_dual_TL	20180830_TL_trial_011	is	13.248588782255	0.571241938999988	0.315442590053691	AS
ip3_dual	ip3_dual_TL	20180830_TL_trial_011	nrem	1.8400817753132	0.252018502499974	0.315442590053691	AS
ip3_dual	ip3_dual_TL	20180830_TL_trial_012	is	5.79934145705235	0.60789921190908	0.223051594502013	AS
ip3_dual	ip3_dual_TL	20180830_TL_trial_012	nrem	4.17873221574866	0.687275498765629	0.223051594502013	AS
ip3_dual	ip3_dual_TL	20180830_TL_trial_014	is	1.35189681451582	0.566441552857142	0.315442590053691	AS
ip3_dual	ip3_dual_TL	20180830_TL_trial_014	nrem	1.45510614121542	0.397809827580637	0.315442590053691	AS
ip3_dual	ip3_dual_TL	20180830_TL_trial_015	is	1.01912221401962	0.273989321846111	0.315442590053691	AS
ip3_dual	ip3_dual_TL	20180830_TL_trial_015	nrem	1.83199350377336	0.58028870523078	0.315442590053691	AS
ip3_dual	ip3_dual_TL	20180830_TL_trial_016	is	1.60349983277293	0.562841288750003	0.315442590053691	AS
ip3_dual	ip3_dual_TL	20180830_TL_trial_016	nrem	1.88196257116779	0.418151352593223	0.315442590053691	AS
ip3_dual	ip3_dual_TL	20180830_TL_trial_016	rem	1.26177036021477	0.291621392678573	0.315442590053691	AS
ip3_dual	ip3_dual_TL	20180830_TL_trial_017	is	1.51412443225772	0.319223455500003	0.315442590053691	AS
ip3_dual	ip3_dual_TL	20180830_TL_trial_017	nrem	2.33762769633992	0.474168173666673	0.315442590053691	AS
ip3_dual	ip3_dual_TL	20180830_TL_trial_017	rem	3.87961865911396	0.447917447597955	0.315442590053691	AS
ip3_dual	ip3_dual_TL	20180830_TL_trial_019	is	1.51412443225772	0.352825882499999	0.315442590053691	AS
ip3_dual	ip3_dual_TL	20180830_TL_trial_019	nrem	1.07484141796073	0.294954970555535	0.315442590053691	AS
ip3_dual	ip3_dual_TL	20180830_TL_trial_020	is	2.05037683534899	0.409950109600032	0.315442590053691	AS
ip3_dual	ip3_dual_TL	20180830_TL_trial_020	nrem	1.23548347771029	0.33042426866668	0.315442590053691	AS
ip3_dual	ip3_dual_TL	20180830_TL_trial_020	rem	1.54216377359582	0.619778854222255	0.315442590053691	AS
ip3_dual	ip3_dual_TL	20180830_TL_trial_021	is	1.36992210537603	0.250578411685733	0.315442590053691	AS
ip3_dual	ip3_dual_TL	20180830_TL_trial_021	nrem	2.68126201545638	0.722453083500014	0.315442590053691	AS
ip3_dual	ip3_dual_TL	20180830_TL_trial_021	rem	1.8998246900961	0.514728729681812	0.315442590053691	AS
ip3_dual	ip3_dual_TL	20180830_TL_trial_024	is	2.53522377932041	0.372116230777788	0.315442590053691	AS
ip3_dual	ip3_dual_TL	20180830_TL_trial_024	nrem	2.89972070359915	0.454572530944098	0.315442590053691	AS
ip3_dual	ip3_dual_TL	20180830_TL_trial_024	rem	2.17304895370321	0.556307542333356	0.315442590053691	AS
ip3_dual	ip3_dual_TL	20180830_TL_trial_025	is	3.11091657777089	0.375806901045967	0.315442590053691	AS
ip3_dual	ip3_dual_TL	20180830_TL_trial_025	nrem	2.28950266974454	0.364207384258047	0.315442590053691	AS
ip3_dual	ip3_dual_NM	20180902_NM_trial_002	whisking	1.16713758319866	0.245298023700019	0.315442590053691	AS
ip3_dual	ip3_dual_NM	20180902_NM_trial_002	quiet	1.4019670669053	0.283754182666675	0.315442590053691	AS
ip3_dual	ip3_dual_NM	20180902_NM_trial_002	locomotion	2.01883257634362	0.440192343899999	0.315442590053691	AS
ip3_dual	ip3_dual_NM	20180902_NM_trial_003	whisking	1.57721295026846	0.33602470000001	0.315442590053691	AS
ip3_dual	ip3_dual_NM	20180902_NM_trial_003	quiet	1.21324073097574	0.199030014615395	0.315442590053691	AS
ip3_dual	ip3_dual_NM	20180902_NM_trial_003	locomotion	1.26177036021477	0.285620995000016	0.315442590053691	AS
ip3_dual	ip3_dual_NM	20180902_NM_trial_004	whisking	2.67965261448671	0.543064753000005	0.36211521817388	AS
ip3_dual	ip3_dual_NM	20180902_NM_trial_004	quiet	2.21139064533667	0.359193651526722	0.36211521817388	AS
ip3_dual	ip3_dual_NM	20180902_NM_trial_004	locomotion	3.93498537082283	0.386779037333338	0.36211521817388	AS
ip3_dual	ip3_dual_NM	20180902_NM_trial_005	whisking	2.33838963496323	0.507689462173935	0.315442590053691	AS
ip3_dual	ip3_dual_NM	20180902_NM_trial_005	quiet	2.57648213414484	0.442471659048967	0.315442590053691	AS
ip3_dual	ip3_dual_NM	20180902_NM_trial_005	locomotion	2.48070283782965	0.398251472592608	0.315442590053691	AS
ip3_dual	ip3_dual_NM	20180902_NM_trial_006	whisking	3.86417172815772	0.642647181375004	0.315442590053691	AS
ip3_dual	ip3_dual_NM	20180902_NM_trial_006	quiet	1.98217303209414	0.43410754664865	0.315442590053691	AS
ip3_dual	ip3_dual_NM	20180902_NM_trial_006	locomotion	2.4052497491594	0.343025183958335	0.315442590053691	AS
ip3_dual	ip3_dual_NM	20180902_NM_trial_009	rem	0.455639296744221	0.067204931999999	0.315442590053691	AS
ip3_dual	ip3_dual_NM	20180902_NM_trial_010	nrem	1.17998894797862	0.296199559185182	0.315442590053691	AS
ip3_dual	ip3_dual_NM	20180902_NM_trial_011	is	1.45454083191424	0.373360755555581	0.315442590053691	AS
ip3_dual	ip3_dual_TR	20180906_TR_trial_001	whisking	2.96945129350175	0.525058511227933	0.709745827620806	AS
ip3_dual	ip3_dual_TR	20180906_TR_trial_001	quiet	0.709745827620806	0.0337307309999915	0.709745827620806	AS
ip3_dual	ip3_dual_TR	20180906_TR_trial_001	locomotion	3.92741902599567	0.396279494063754	0.709745827620806	AS
ip3_dual	ip3_dual_TR	20180906_TR_trial_003	whisking	1.94054887216752	0.488533391683343	0.446103189004027	AS
ip3_dual	ip3_dual_TR	20180906_TR_trial_003	quiet	2.24290770027024	0.346676936944456	0.446103189004027	AS
ip3_dual	ip3_dual_TR	20180906_TR_trial_003	locomotion	2.72103633466092	0.269991852471876	0.446103189004027	AS
ip3_dual	ip3_dual_TR	20180906_TR_trial_004	whisking	3.17228934402864	0.747073160888885	0.446103189004027	AS
ip3_dual	ip3_dual_TR	20180906_TR_trial_004	quiet	2.32580012131225	0.392761033475744	0.446103189004027	AS
ip3_dual	ip3_dual_TR	20180906_TR_trial_004	locomotion	2.79699618502524	0.354261878730172	0.446103189004027	AS
ip3_dual	ip3_dual_TR	20180906_TR_trial_005	whisking	4.22365588121243	0.640110210426621	0.446103189004027	AS
ip3_dual	ip3_dual_TR	20180906_TR_trial_005	quiet	4.17207868807175	0.499444771443184	0.446103189004027	AS
ip3_dual	ip3_dual_TR	20180906_TR_trial_005	locomotion	5.33438883752702	0.502160289478892	0.446103189004027	AS
ip3_dual	ip3_dual_TR	20180906_TR_trial_012	is	3.82645576630348	0.532358865260867	0.709745827620806	AS
ip3_dual	ip3_dual_TR	20180906_TR_trial_012	rem	2.82926076489937	0.468302627595895	0.709745827620806	AS
ip3_dual	ip3_dual_TR	20180906_TR_trial_014	is	4.79560928179329	0.56124185197224	0.50186608762953	AS
ip3_dual	ip3_dual_TR	20180906_TR_trial_014	nrem	3.24522734384277	0.433343743810891	0.50186608762953	AS
ip3_dual	ip3_dual_TR	20180906_TR_trial_015	is	2.73452675951988	0.45017545853851	0.50186608762953	AS
ip3_dual	ip3_dual_TR	20180906_TR_trial_015	nrem	3.13410250642115	0.442826411597678	0.50186608762953	AS
ip3_dual	ip3_dual_TR	20180906_TR_trial_015	rem	4.88130805231249	0.530460048884212	0.50186608762953	AS
ip3_dual	ip3_dual_TR	20180906_TR_trial_016	is	3.24880569115931	0.507751886946901	0.50186608762953	AS
ip3_dual	ip3_dual_TR	20180906_TR_trial_016	nrem	3.34209724289556	0.472971484615383	0.50186608762953	AS
ip3_dual	ip3_dual_TR	20180906_TR_trial_016	rem	4.21567513608806	0.632153469705882	0.50186608762953	AS
ip3_dual	ip3_dual_TR	20180906_TR_trial_020	nrem	1.00373217525906	0.134922907999965	0.50186608762953	AS
ip3_dual	ip3_dual_NM	20180907_NM_trial_002	whisking	2.26448482047857	0.353761325121948	0.536669812945789	AS
ip3_dual	ip3_dual_NM	20180907_NM_trial_002	quiet	3.03706325962503	0.515160255272716	0.536669812945789	AS
ip3_dual	ip3_dual_NM	20180907_NM_trial_002	locomotion	2.65414254429652	0.299216824653054	0.536669812945789	AS
ip3_dual	ip3_dual_NM	20180907_NM_trial_003	whisking	4.66404401007958	0.385494022857112	0.709745827620806	AS
ip3_dual	ip3_dual_NM	20180907_NM_trial_003	quiet	2.64183169169967	0.275467603833329	0.709745827620806	AS
ip3_dual	ip3_dual_NM	20180907_NM_trial_003	locomotion	1.70338998628994	0.41151486939998	0.709745827620806	AS
ip3_dual	ip3_dual_NM	20180907_NM_trial_004	whisking	0.924490161422819	0.1118439895263	0.50186608762953	AS
ip3_dual	ip3_dual_NM	20180907_NM_trial_004	quiet	2.10783756804403	0.296830397600002	0.50186608762953	AS
ip3_dual	ip3_dual_NM	20180907_NM_trial_004	locomotion	2.10083478542594	0.22748629837209	0.50186608762953	AS
ip3_dual	ip3_dual_NM	20180907_NM_trial_008	whisking	2.10295060035794	0.45923367466667	0.315442590053691	AS
ip3_dual	ip3_dual_NM	20180907_NM_trial_008	quiet	4.11943119247748	0.726653284000003	0.315442590053691	AS
ip3_dual	ip3_dual_NM	20180907_NM_trial_008	locomotion	1.94751512120105	0.378758208347838	0.315442590053691	AS
ip3_dual	ip3_dual_NM	20180907_NM_trial_009	whisking	2.83898331048322	0.336024649999899	0.315442590053691	AS
ip3_dual	ip3_dual_NM	20180907_NM_trial_009	quiet	1.68914419190041	0.362762095268816	0.315442590053691	AS
ip3_dual	ip3_dual_NM	20180907_NM_trial_011	whisking	2.08748772829649	0.451656688794119	0.315442590053691	AS
ip3_dual	ip3_dual_NM	20180907_NM_trial_011	quiet	3.13766325082391	0.557606155289854	0.315442590053691	AS
ip3_dual	ip3_dual_NM	20180907_NM_trial_011	locomotion	2.02886938602715	0.320750821363643	0.315442590053691	AS
ip3_dual	ip3_dual_NM	20180907_NM_trial_013	whisking	17.6210759656591	5.74602202800003	0.223051594502013	AS
ip3_dual	ip3_dual_NM	20180907_NM_trial_013	quiet	2.23310956821202	0.527480602325603	0.223051594502013	AS
ip3_dual	ip3_dual_NM	20180907_NM_trial_013	locomotion	2.51294098554067	0.565198346647499	0.223051594502013	AS
ip3_dual	ip3_dual_NM	20180907_NM_trial_018	is	1.79022947578707	0.241406176274502	0.454237329677315	AS
ip3_dual	ip3_dual_NM	20180907_NM_trial_018	nrem	2.18644087792439	0.358955337880595	0.454237329677315	AS
ip3_dual	ip3_dual_NM	20180907_NM_trial_018	rem	2.35910355090476	0.562541462645163	0.454237329677315	AS
ip3_dual	ip3_dual_NM	20180907_NM_trial_019	is	2.77309973154796	0.448741832848109	0.315442590053691	AS
ip3_dual	ip3_dual_NM	20180907_NM_trial_019	rem	2.38242166698446	0.459823260000013	0.315442590053691	AS
ip3_dual	ip3_dual_NM	20180907_NM_trial_021	is	1.57721295026846	0.224605950263151	0.315442590053691	AS
ip3_dual	ip3_dual_NM	20180907_NM_trial_021	nrem	0.867467122647651	0.100807395	0.315442590053691	AS
ip3_dual	ip3_dual_NM	20180907_NM_trial_021	rem	1.86111128131678	0.504036975	0.315442590053691	AS
ip3_dual	ip3_dual_NM	20180907_NM_trial_027	is	2.32059752491712	0.523776491936613	0.36211521817388	AS
ip3_dual	ip3_dual_NM	20180907_NM_trial_027	nrem	3.18359629311203	0.684452749875005	0.36211521817388	AS
ip3_dual	ip3_dual_NM	20180907_NM_trial_027	rem	2.77426981665473	0.422450203572572	0.36211521817388	AS
ip3_dual	ip3_dual_NM	20180907_NM_trial_028	is	1.90842766982483	0.272180006999999	0.315442590053691	AS
ip3_dual	ip3_dual_NM	20180907_NM_trial_028	nrem	1.60349983277293	0.315489857222218	0.315442590053691	AS
ip3_dual	ip3_dual_NM	20180907_NM_trial_028	rem	1.55092606776398	0.266019554166669	0.315442590053691	AS
ip3_dual	ip3_dual_NM	20180907_NM_trial_030	is	4.87674244223007	0.461697882839991	0.315442590053691	AS
ip3_dual	ip3_dual_NM	20180907_NM_trial_030	nrem	4.92520589470195	0.437595750409095	0.315442590053691	AS
ip3_dual	ip3_dual_TR	20180909_TR_trial_004	whisking	4.36946402518817	0.347225481999997	0.315442590053691	AS
ip3_dual	ip3_dual_TR	20180909_TR_trial_004	quiet	2.11738261428197	0.490420304431374	0.315442590053691	AS
ip3_dual	ip3_dual_TR	20180909_TR_trial_004	locomotion	6.61877845512656	0.44417685931148	0.315442590053691	AS
ip3_dual	ip3_dual_TR	20180909_TR_trial_007	is	1.39165848553099	0.498107157882336	0.315442590053691	AS
ip3_dual	ip3_dual_TR	20180909_TR_trial_007	nrem	1.61568155881159	0.42003083749999	0.315442590053691	AS
ip3_dual	ip3_dual_TR	20180909_TR_trial_008	nrem	3.91148811666577	0.957190331228583	0.315442590053691	AS
ip3_dual	ip3_dual_TR	20180909_TR_trial_009	is	1.41544751947169	0.371350307282051	0.315442590053691	AS
ip3_dual	ip3_dual_TR	20180909_TR_trial_009	nrem	2.26248478383337	0.48318025820688	0.315442590053691	AS
ip3_dual	ip3_dual_TR	20180909_TR_trial_009	rem	2.149862575289	0.442518602830781	0.315442590053691	AS
ip3_dual	ip3_dual_TR	20180909_TR_trial_010	is	3.21751441854765	0.712372279199997	0.315442590053691	AS
ip3_dual	ip3_dual_TR	20180909_TR_trial_011	is	2.2386248326391	0.56907407177418	0.315442590053691	AS
ip3_dual	ip3_dual_TR	20180909_TR_trial_012	is	2.12206833308847	0.50403699	0.315442590053691	AS
ip3_dual	ip3_dual_TR	20180909_TR_trial_013	is	1.39559448932845	0.432759070454558	0.315442590053691	AS
ip3_dual	ip3_dual_TR	20180909_TR_trial_013	nrem	1.90637043554187	0.388327663486949	0.315442590053691	AS
ip3_dual	ip3_dual_TR	20180909_TR_trial_013	rem	1.02054955605606	0.276726215294131	0.315442590053691	AS
ip3_dual	ip3_dual_TR	20180909_TR_trial_014	nrem	3.73740795927382	0.616845287071421	0.337572331805377	AS
ip3_dual	ip3_dual_TR	20180909_TR_trial_015	is	1.13708574923916	0.298885083421052	0.337572331805377	AS
ip3_dual	ip3_dual_TR	20180909_TR_trial_015	nrem	2.62631274144583	0.451617129600002	0.337572331805377	AS
ip3_dual	ip3_dual_TR	20180909_TR_trial_015	rem	2.47553043323943	0.441810187962963	0.337572331805377	AS
ip3_dual	ip3_dual_TR	20180909_TR_trial_016	is	8.18612904628039	0.667849111125008	0.337572331805377	AS
ip3_dual	ip3_dual_TR	20180909_TR_trial_016	nrem	3.92226899811962	0.547240241999995	0.337572331805377	AS
ip3_dual	ip3_dual_TR	20180909_TR_trial_017	is	1.30206470839217	0.287061092314272	0.337572331805377	AS
ip3_dual	ip3_dual_TR	20180909_TR_trial_017	nrem	1.47767511280844	0.443806194339618	0.337572331805377	AS
ip3_dual	ip3_dual_TR	20180911_TR_trial_001	whisking	2.0465322615701	0.550240446250003	0.337572331805377	AS
ip3_dual	ip3_dual_TR	20180911_TR_trial_001	quiet	3.21818956321126	0.714612528666676	0.337572331805377	AS
ip3_dual	ip3_dual_TR	20180911_TR_trial_001	locomotion	2.76598329373031	0.321743650250005	0.337572331805377	AS
ip3_dual	ip3_dual_TR	20180911_TR_trial_007	whisking	5.98495985592941	0.491906450000005	0.36211521817388	AS
ip3_dual	ip3_dual_TR	20180911_TR_trial_007	quiet	2.18915109168755	0.317375486181822	0.36211521817388	AS
ip3_dual	ip3_dual_TR	20180911_TR_trial_007	locomotion	7.22570485432533	0.65348274568422	0.36211521817388	AS
ip3_dual	ip3_dual_TR	20180911_TR_trial_008	whisking	14.0862819869639	1.045652444	0.36211521817388	AS
ip3_dual	ip3_dual_TR	20180911_TR_trial_008	quiet	2.99925865487496	0.593954053043475	0.36211521817388	AS
ip3_dual	ip3_dual_TR	20180911_TR_trial_008	locomotion	9.22929556063685	0.704020752205136	0.36211521817388	AS
ip3_dual	ip3_dual_TR	20180911_TR_trial_009	whisking	1.0251884176745	0.247818201500017	0.315442590053691	AS
ip3_dual	ip3_dual_TR	20180911_TR_trial_009	quiet	2.0702225612133	0.500253960688755	0.315442590053691	AS
ip3_dual	ip3_dual_TR	20180911_TR_trial_009	locomotion	8.95732027994046	0.539885197495072	0.315442590053691	AS
ip3_dual	ip3_dual_TR	20180911_TR_trial_010	whisking	8.38176024999808	0.825660666857142	0.315442590053691	AS
ip3_dual	ip3_dual_TR	20180911_TR_trial_010	quiet	2.61512082721931	0.517586417661298	0.315442590053691	AS
ip3_dual	ip3_dual_TR	20180911_TR_trial_010	locomotion	5.10614303218825	0.484447510519158	0.315442590053691	AS
ip3_dual	ip3_dual_TR	20180911_TR_trial_011	whisking	3.58703288118198	0.43299184059999	0.315442590053691	AS
ip3_dual	ip3_dual_TR	20180911_TR_trial_011	quiet	1.79147584162568	0.449512300735843	0.315442590053691	AS
ip3_dual	ip3_dual_TR	20180911_TR_trial_011	locomotion	2.37376222443282	0.306290149330932	0.315442590053691	AS
ip3_dual	ip3_dual_TR	20180911_TR_trial_021	is	0.820150734139597	0.221776282200005	0.315442590053691	AS
ip3_dual	ip3_dual_TR	20180911_TR_trial_021	nrem	1.79987830795342	1.06539586547058	0.315442590053691	AS
ip3_dual	ip3_dual_TR	20180911_TR_trial_021	rem	0.630885180107383	0.109208017749996	0.315442590053691	AS
ip3_dual	ip3_dual_TL	20180918_TL_trial_001	whisking	2.80908404680903	0.513637694571423	0.337572331805377	AS
ip3_dual	ip3_dual_TL	20180918_TL_trial_001	quiet	2.01758347148795	0.406746129139525	0.337572331805377	AS
ip3_dual	ip3_dual_TL	20180918_TL_trial_001	locomotion	2.26655708497896	0.295488351809527	0.337572331805377	AS
ip3_dual	ip3_dual_TL	20180918_TL_trial_002	whisking	2.8357645085439	0.495122079510226	0.315442590053691	AS
ip3_dual	ip3_dual_TL	20180918_TL_trial_002	quiet	2.74084561579985	0.609698113822238	0.315442590053691	AS
ip3_dual	ip3_dual_TL	20180918_TL_trial_002	locomotion	2.02678073609301	0.440800879433086	0.315442590053691	AS
ip3_dual	ip3_dual_TL	20180918_TL_trial_003	whisking	5.04708144085906	0.840061725000055	0.315442590053691	AS
ip3_dual	ip3_dual_TL	20180918_TL_trial_003	quiet	0.525737650089485	0.0448032919999927	0.315442590053691	AS
ip3_dual	ip3_dual_TL	20180918_TL_trial_003	locomotion	1.10404906518792	0.218416048500018	0.315442590053691	AS
ip3_dual	ip3_dual_TL	20180918_TL_trial_004	whisking	5.10622692649413	0.87996455218749	0.315442590053691	AS
ip3_dual	ip3_dual_TL	20180918_TL_trial_004	quiet	2.18144101008961	0.341703939859138	0.315442590053691	AS
ip3_dual	ip3_dual_TL	20180918_TL_trial_004	locomotion	2.18556651680058	0.432031692857141	0.315442590053691	AS
ip3_dual	ip3_dual_TL	20180918_TL_trial_005	whisking	3.91519920596052	0.814365670823521	0.315442590053691	AS
ip3_dual	ip3_dual_TL	20180918_TL_trial_005	quiet	2.28520631905563	0.438325513977784	0.315442590053691	AS
ip3_dual	ip3_dual_TL	20180918_TL_trial_005	locomotion	3.20613780054572	0.490816362245893	0.315442590053691	AS
ip3_dual	ip3_dual_TL	20180918_TL_trial_006	whisking	0.630885180107383	0.0588043172500079	0.315442590053691	AS
ip3_dual	ip3_dual_TL	20180918_TL_trial_006	quiet	1.66999018263719	0.421019145352932	0.315442590053691	AS
ip3_dual	ip3_dual_TL	20180918_TL_trial_006	locomotion	0.768891313255873	0.180613260124983	0.315442590053691	AS
ip3_dual	ip3_dual_TL	20180918_TL_trial_007	whisking	0.630885180107383	0.067204934000074	0.315442590053691	AS
ip3_dual	ip3_dual_TL	20180918_TL_trial_007	quiet	1.95420531399116	0.339302959463416	0.315442590053691	AS
ip3_dual	ip3_dual_TL	20180918_TL_trial_007	locomotion	1.52463918525951	0.285620969500016	0.315442590053691	AS
ip3_dual	ip3_dual_TL	20180918_TL_trial_009	is	2.17269130904328	0.481867499999997	0.36211521817388	AS
ip3_dual	ip3_dual_TL	20180918_TL_trial_014	is	1.7892751956827	0.421634074999988	0.36211521817388	AS
ip3_dual	ip3_dual_TL	20180918_TL_trial_015	is	2.85513922021713	0.394390050461532	0.36211521817388	AS
ip3_dual	ip3_dual_TL	20180918_TL_trial_015	nrem	0.782168871255581	0.354847258559996	0.36211521817388	AS
ip3_dual	ip3_dual_TL	20180918_TL_trial_015	rem	1.86993924138971	0.357766901901638	0.36211521817388	AS
ip3_dual	ip3_dual_TL	20180918_TL_trial_022	is	1.92320107073236	0.632787472473687	0.277244463914377	AS
ip3_dual	ip3_dual_TL	20180918_TL_trial_025	is	1.43820565655583	0.294021647500013	0.277244463914377	AS
ip3_dual	ip3_dual_TL	20180918_TL_trial_025	nrem	0.970355623700319	0.218416081000029	0.277244463914377	AS
ip3_dual	ip3_dual_TL	20180918_TL_trial_028	is	4.88305129403114	0.94446086000001	0.454237329677315	AS
ip3_dual	ip3_dual_TL	20180918_TL_trial_029	is	1.36271198903195	0.337307249999992	0.454237329677315	AS
ip3_dual	ip3_dual_TL	20180918_TL_trial_029	nrem	2.5129581303116	0.453188611693554	0.454237329677315	AS
ip3_dual	ip3_dual_TR	20180927_TR_trial_002	whisking	3.19759172864952	0.456696317644746	0.454237329677315	AS
ip3_dual	ip3_dual_TR	20180927_TR_trial_002	quiet	2.77643458727899	0.434350777711243	0.454237329677315	AS
ip3_dual	ip3_dual_TR	20180927_TR_trial_002	locomotion	3.25253360661991	0.310972068427817	0.454237329677315	AS
ip3_dual	ip3_dual_TR	20180927_TR_trial_003	whisking	3.17057656114766	0.471555549479997	0.454237329677315	AS
ip3_dual	ip3_dual_TR	20180927_TR_trial_003	quiet	1.9903853900406	0.351412836327294	0.454237329677315	AS
ip3_dual	ip3_dual_TR	20180927_TR_trial_003	locomotion	3.14977727289401	0.312896866184196	0.454237329677315	AS
