# Supplementary material for: Astrocytic Ca2+ signaling is reduced during sleep and is involved in the regulation of slow wave sleep
Source: Nat Commun. 2020 Jul 6;11:3240. doi: 10.1038/s41467-020-17062-2 (PMC7338360; doi:10.1038/s41467-020-17062-2)
Supplement: Supplementary file 9 — Source Data [file 41467_2020_17062_MOESM9_ESM.zip › Source Data/data 9a REM.xlsx]

## Sheet: Sheet1
genotype	mouse	trial	movement	bandpower
WT	WT NM	WT NM 11041 Fi	headfixed	0.540431328185662
WT	WT NM	WT NM 11041 Fi	headfixed	0.400843414742031
WT	WT TR	WT TR 11041 Fr	freely_sleeping	0.192613148576742
WT	WT TR	WT TR 11041 Fr	freely_sleeping	0.168866903149917
WT	WT TR	WT TR 11041 Fr	freely_sleeping	0.179592338890252
WT	WT TR	WT TR 11041 Fr	freely_sleeping	0.198992599328889
WT	WT TR	WT TR 11041 Fr	freely_sleeping	0.204347796707793
WT	WT TR	WT TR 11041 Fr	freely_sleeping	0.193001798366599
WT	WT TR	WT TR 11041 Fr	freely_sleeping	0.269230746735969
WT	WT TR	WT TR 11041 Fr	freely_sleeping	0.218247202832431
WT	WT TR	WT TR 11041 Fr	freely_sleeping	0.231816853075564
WT	WT TR	WT TR 11041 Fr	freely_sleeping	0.204380821944862
WT	WT NM	WT NM 11060 Fi	headfixed	0.408165915634351
WT	WT NM	WT NM 11060 Fi	headfixed	0.420008927052776
WT	WT NM	WT NM 11060 Fi	headfixed	0.487299693304361
WT	WT NM	WT NM 11060 Fi	headfixed	0.349360898392508
WT	WT TR	WT TR 11060 Fr	freely_sleeping	0.19718043743231
WT	WT TR	WT TR 11060 Fr	freely_sleeping	0.229522140530057
WT	WT TR	WT TR 11060 Fr	freely_sleeping	0.199645680035372
WT	WT TR	WT TR 11060 Fr	freely_sleeping	0.198011166530669
WT	WT TR	WT TR 11060 Fr	freely_sleeping	0.202564054167122
WT	WT NM	WT NM 11061 Fi	headfixed	0.407445499072501
WT	WT NM	WT NM 11061 Fi	headfixed	0.350505586863213
WT	WT NM	WT NM 11061 Fi	headfixed	0.387239443111926
WT	WT NM	WT NM 11061 Fi	headfixed	0.362012887829301
WT	WT NM	WT NM 11061 Fi	headfixed	0.338548285279695
WT	WT TR	WT TR 11061 Fr	freely_sleeping	0.218829980415987
WT	WT TR	WT TR 11061 Fr	freely_sleeping	0.251566795064268
WT	WT TR	WT TR 11061 Fr	freely_sleeping	0.266649791349524
WT	WT TR	WT TR 11061 Fr	freely_sleeping	0.429842843743178
WT	WT TR	WT TR 11061 Fr	freely_sleeping	0.188871510387363
WT	WT TR	WT TR 11061 Fr	freely_sleeping	0.255991850946245
WT	WT TR	WT TR 11061 Fr	freely_sleeping	0.199155388228773
WT	WT TR	WT TR 11061 Fr	freely_sleeping	0.25250719902504
WT	WT TR	WT TR 11061 Fr	freely_sleeping	0.210612769771956
WT	WT NM	WT NM 11140 Fr	freely_sleeping	0.163705608211293
WT	WT NM	WT NM 11140 Fr	freely_sleeping	0.163078893396335
WT	WT NM	WT NM 11140 Fr	freely_sleeping	0.166043504272282
WT	WT NM	WT NM 11140 Fr	freely_sleeping	0.165029066530875
WT	WT NM	WT NM 11140 Fr	freely_sleeping	0.136086785177924
WT	WT NM	WT NM 11140 Fr	freely_sleeping	0.187494606400903
WT	WT NM	WT NM 11140 Fr	freely_sleeping	0.15994285740711
WT	WT NM	WT NM 11140 Fr	freely_sleeping	0.175427157112737
WT	WT NM	WT NM 11140 Fr	freely_sleeping	0.134963555441579
WT	WT NM	WT NM 11140 Fr	freely_sleeping	0.154822894439019
WT	WT NM	WT NM 11140 Fr	freely_sleeping	0.166522146186617
WT	WT NM	WT NM 11140 Fr	freely_sleeping	0.1589510891571
WT	WT NM	WT NM 11140 Fr	freely_sleeping	0.125153916384267
WT	WT NM	WT NM 11140 Fr	freely_sleeping	0.159038297525194
WT	WT NM	WT NM 11140 Fr	freely_sleeping	0.123286405206455
WT	WT NM	WT NM 11140 Fr	freely_sleeping	0.150798435331385
WT	WT NM	WT NM 11140 Fr	freely_sleeping	0.164442056607733
WT	WT TL	WT TL 11150 Fi	headfixed	0.275329194288018
WT	WT TL	WT TL 11150 Fi	headfixed	0.217632011820896
WT	WT TL	WT TL 11150 Fi	headfixed	0.238591346798943
WT	WT NM	WT NM 11160 Fi	headfixed	0.291244059620826
WT	WT NM	WT NM 11160 Fi	headfixed	0.339217844954286
WT	WT NM	WT NM 11160 Fi	headfixed	0.381215249111716
WT	WT NM	WT NM 11160 Fi	headfixed	0.334337437760949
WT	WT NM	WT NM 11160 Fi	headfixed	0.329030887239876
WT	WT NM	WT NM 11160 Fi	headfixed	0.31090094639387
WT	WT NM	WT NM 11160 Fi	headfixed	0.321104613145138
WT	WT NM	WT NM 11160 Fi	headfixed	0.350510358246466
WT	WT NM	WT NM 11160 Fi	headfixed	0.308395679707674
WT	WT BR	WT BR 11160 Fr	freely_sleeping	0.247491096963425
WT	WT BR	WT BR 11160 Fr	freely_sleeping	0.261097344672608
WT	WT BR	WT BR 11160 Fr	freely_sleeping	0.232118196919057
WT	WT BR	WT BR 11160 Fr	freely_sleeping	0.223664920775306
WT	WT BR	WT BR 11160 Fr	freely_sleeping	0.193493929041509
WT	WT BR	WT BR 11160 Fr	freely_sleeping	0.230515888894395
WT	WT BR	WT BR 11160 Fr	freely_sleeping	0.202060821826842
WT	WT BR	WT BR 11160 Fr	freely_sleeping	0.184009229145772
WT	WT BR	WT BR 11160 Fr	freely_sleeping	0.190604330868174
WT	WT BR	WT BR 11160 Fr	freely_sleeping	0.196068627823947
WT	WT BR	WT BR 11160 Fr	freely_sleeping	0.161090007120386
WT	WT BR	WT BR 11160 Fr	freely_sleeping	0.291632071667862
WT	WT BR	WT BR 11160 Fr	freely_sleeping	0.184006582415103
WT	WT BR	WT BR 11160 Fr	freely_sleeping	0.311408802564124
WT	WT BR	WT BR 11160 Fr	freely_sleeping	0.155840840005714
WT	WT BR	WT BR 11160 Fr	freely_sleeping	0.18939223390182
WT	WT BR	WT BR 11160 Fr	freely_sleeping	0.222715115855076
WT	WT BR	WT BR 11160 Fr	freely_sleeping	0.178768200971603
WT	WT BR	WT BR 11160 Fr	freely_sleeping	0.20223496708278
WT	WT BR	WT BR 11170 Fi	headfixed	0.346342493479485
WT	WT BR	WT BR 11170 Fi	headfixed	0.402397764056341
WT	WT BR	WT BR 11170 Fi	headfixed	0.38020573062355
WT	WT BR	WT BR 11170 Fi	headfixed	0.410702375336881
WT	WT BR	WT BR 11170 Fi	headfixed	0.336940385977167
WT	WT BR	WT BR 11170 Fi	headfixed	0.30487497196458
WT	WT BR	WT BR 11170 Fi	headfixed	0.318645580465698
WT	WT TL	WT TL 11170 Fr	freely_sleeping	0.161219554186808
WT	WT TL	WT TL 11170 Fr	freely_sleeping	0.158420795189993
WT	WT TL	WT TL 11170 Fr	freely_sleeping	0.146759647153958
WT	WT TL	WT TL 11170 Fr	freely_sleeping	0.176206704005637
WT	WT TL	WT TL 11170 Fr	freely_sleeping	0.149230088573409
WT	WT TL	WT TL 11170 Fr	freely_sleeping	0.163012273331095
WT	WT TL	WT TL 11170 Fr	freely_sleeping	0.137794101102506
WT	WT TL	WT TL 11170 Fr	freely_sleeping	0.141882768501754
WT	WT TL	WT TL 11170 Fr	freely_sleeping	0.138798580188269
WT	WT TL	WT TL 11170 Fr	freely_sleeping	0.150660732390387
WT	WT TL	WT TL 11170 Fr	freely_sleeping	0.172456146938809
WT	WT TL	WT TL 11170 Fr	freely_sleeping	0.163585133290643
WT	WT TL	WT TL 11170 Fr	freely_sleeping	0.140116942759474
WT	WT NM	WT NM 11180 Fr	freely_sleeping	0.229536158312437
WT	WT NM	WT NM 11180 Fr	freely_sleeping	0.206151482657077
WT	WT NM	WT NM 11180 Fr	freely_sleeping	0.159015939856782
WT	WT NM	WT NM 11180 Fr	freely_sleeping	0.154040479838452
WT	WT NM	WT NM 11180 Fr	freely_sleeping	0.209519978729595
WT	WT NM	WT NM 11180 Fr	freely_sleeping	0.201124748262753
WT	WT NM	WT NM 11180 Fr	freely_sleeping	0.163834963697113
WT	WT NM	WT NM 11180 Fr	freely_sleeping	0.174369730292936
WT	WT NM	WT NM 11180 Fr	freely_sleeping	0.216153067283407
WT	WT NM	WT NM 11180 Fr	freely_sleeping	0.145953126631976
WT	WT NM	WT NM 11180 Fr	freely_sleeping	0.157963493266792
WT	WT NM	WT NM 11180 Fr	freely_sleeping	0.173007969347422
WT	WT NM	WT NM 11180 Fr	freely_sleeping	0.153443059727223
WT	WT NM	WT NM 11180 Fr	freely_sleeping	0.16433018134893
WT	WT NM	WT NM 11180 Fr	freely_sleeping	0.176389964450565
WT	WT NM	WT NM 11180 Fr	freely_sleeping	0.200849072071874
WT	WT NM	WT NM 11180 Fr	freely_sleeping	0.161651887647786
WT	WT NM	WT NM 11180 Fr	freely_sleeping	0.152774270509314
WT	WT NM	WT NM 11180 Fr	freely_sleeping	0.148981942821368
WT	WT BR	WT BR 11190 Fr	freely_sleeping	0.232180097075891
WT	WT BR	WT BR 11190 Fr	freely_sleeping	0.172778847799166
WT	WT BR	WT BR 11190 Fr	freely_sleeping	0.161426472888302
WT	WT BR	WT BR 11190 Fr	freely_sleeping	0.153328296376282
WT	WT BR	WT BR 11190 Fr	freely_sleeping	0.172981762756823
WT	WT BR	WT BR 11190 Fr	freely_sleeping	0.1929793467273
WT	WT BR	WT BR 11190 Fr	freely_sleeping	0.140342971341731
WT	WT BR	WT BR 11190 Fr	freely_sleeping	0.1687143178003
WT	WT BR	WT BR 11190 Fr	freely_sleeping	0.190044235792292
WT	WT BR	WT BR 11190 Fr	freely_sleeping	0.178503353833707
WT	WT TL	WT TL 11201 Fi	headfixed	0.10035749578304
WT	WT TL	WT TL 11201 Fi	headfixed	0.0822299469523005
WT	WT TL	WT TL 11201 Fi	headfixed	0.0872766823205122
WT	WT TL	WT TL 11201 Fi	headfixed	0.235035153456761
WT	WT TL	WT TL 11201 Fi	headfixed	0.0886213547504645
WT	WT TL	WT TL 11201 Fi	headfixed	0.108628206073739
WT	WT TL	WT TL 11201 Fi	headfixed	0.0921987119977839
WT	WT BR	WT BR 11290 Fi	headfixed	0.218976798067976
WT	WT BR	WT BR 11290 Fi	headfixed	0.225012852097207
IP3	IP3 M2	IP3 M2 12030 Fi	headfixed	0.277926092164352
IP3	IP3 M2	IP3 M2 12030 Fi	headfixed	0.572631336076457
IP3	IP3 M2	IP3 M2 12030 Fi	headfixed	0.460279986559775
IP3	IP3 M2	IP3 M2 12030 Fi	headfixed	0.521054586442101
IP3	IP3 M2	IP3 M2 12030 Fi	headfixed	0.593605188509866
IP3	IP3 M2	IP3 M2 12030 Fi	headfixed	0.468234409311695
IP3	IP3 M2	IP3 M2 12030 Fi	headfixed	0.558095782504329
IP3	IP3 M1	IP3 M1 12030 Fr	freely_sleeping	0.483776984141955
IP3	IP3 M1	IP3 M1 12030 Fr	freely_sleeping	0.564931936535093
IP3	IP3 M1	IP3 M1 12030 Fr	freely_sleeping	0.303104888442323
IP3	IP3 M1	IP3 M1 12030 Fr	freely_sleeping	0.576011000018138
IP3	IP3 M1	IP3 M1 12030 Fr	freely_sleeping	0.540829128881947
IP3	IP3 M1	IP3 M1 12030 Fr	freely_sleeping	0.516624694530624
IP3	IP3 M1	IP3 M1 12030 Fr	freely_sleeping	0.536974898452132
IP3	IP3 M1	IP3 M1 12030 Fr	freely_sleeping	0.372474842319839
IP3	IP3 M4	IP3 M4 12040 Fr	freely_sleeping	0.315626060890447
IP3	IP3 M4	IP3 M4 12040 Fr	freely_sleeping	0.381842692138577
IP3	IP3 M4	IP3 M4 12040 Fr	freely_sleeping	0.37466517551052
IP3	IP3 M4	IP3 M4 12040 Fr	freely_sleeping	0.281654082736903
IP3	IP3 M4	IP3 M4 12040 Fr	freely_sleeping	0.34397762286259
IP3	IP3 M4	IP3 M4 12040 Fr	freely_sleeping	0.285221931181072
IP3	IP3 M4	IP3 M4 12040 Fr	freely_sleeping	0.257808959575696
IP3	IP3 M4	IP3 M4 12040 Fr	freely_sleeping	0.317146684821784
IP3	IP3 M4	IP3 M4 12040 Fr	freely_sleeping	0.350376981871223
IP3	IP3 M4	IP3 M4 12040 Fr	freely_sleeping	0.31566754039949
IP3	IP3 M4	IP3 M4 12040 Fr	freely_sleeping	0.239288641483634
IP3	IP3 M4	IP3 M4 12040 Fr	freely_sleeping	0.476289136516691
IP3	IP3 M4	IP3 M4 12040 Fr	freely_sleeping	0.318187332005804
IP3	IP3 M4	IP3 M4 12040 Fr	freely_sleeping	0.251186647409963
IP3	IP3 M4	IP3 M4 12040 Fr	freely_sleeping	0.28250524255103
IP3	IP3 M4	IP3 M4 12040 Fr	freely_sleeping	0.232085203380322
IP3	IP3 M4	IP3 M4 12040 Fr	freely_sleeping	0.341481437367146
IP3	IP3 M4	IP3 M4 12040 Fr	freely_sleeping	0.353199892482285
IP3	IP3 M4	IP3 M4 12040 Fr	freely_sleeping	0.293330532361884
IP3	IP3 M4	IP3 M4 12040 Fr	freely_sleeping	0.389056056116097
IP3	IP3 M2	IP3 M2 12060 Fr	freely_sleeping	0.281825064355267
IP3	IP3 M2	IP3 M2 12060 Fr	freely_sleeping	0.327256989657383
IP3	IP3 M2	IP3 M2 12060 Fr	freely_sleeping	0.267419418322653
IP3	IP3 M2	IP3 M2 12060 Fr	freely_sleeping	0.260144696217492
IP3	IP3 M2	IP3 M2 12060 Fr	freely_sleeping	0.262048294324522
IP3	IP3 M2	IP3 M2 12060 Fr	freely_sleeping	0.206776188805096
IP3	IP3 M2	IP3 M2 12060 Fr	freely_sleeping	0.350812168408432
IP3	IP3 M2	IP3 M2 12060 Fr	freely_sleeping	0.213187064110485
IP3	IP3 M2	IP3 M2 12060 Fr	freely_sleeping	0.201712476140497
IP3	IP3 M2	IP3 M2 12060 Fr	freely_sleeping	0.232730650419127
IP3	IP3 M2	IP3 M2 12100 Fr	freely_sleeping	0.228385343547614
IP3	IP3 M2	IP3 M2 12100 Fr	freely_sleeping	0.211586067308321
IP3	IP3 M2	IP3 M2 12100 Fr	freely_sleeping	0.230763320319532
IP3	IP3 M2	IP3 M2 12100 Fr	freely_sleeping	0.235168030035815
IP3	IP3 M2	IP3 M2 12100 Fr	freely_sleeping	0.208068314588158
IP3	IP3 M2	IP3 M2 12100 Fr	freely_sleeping	0.245144111177298
IP3	IP3 M2	IP3 M2 12100 Fr	freely_sleeping	0.239765139823628
IP3	IP3 M2	IP3 M2 12100 Fr	freely_sleeping	0.21984410445255
IP3	IP3 M2	IP3 M2 12100 Fr	freely_sleeping	0.209175527876114
IP3	IP3 M4	IP3 M4 12120 Fr	freely_sleeping	0.354842000079002
IP3	IP3 M4	IP3 M4 12120 Fr	freely_sleeping	0.322169654348377
IP3	IP3 M4	IP3 M4 12120 Fr	freely_sleeping	0.276610499473534
IP3	IP3 M4	IP3 M4 12120 Fr	freely_sleeping	0.243229959187563
IP3	IP3 M4	IP3 M4 12120 Fr	freely_sleeping	0.265062377956236
IP3	IP3 M4	IP3 M4 12120 Fr	freely_sleeping	0.316448561628384
IP3	IP3 M4	IP3 M4 12120 Fr	freely_sleeping	0.45713045489001
IP3	IP3 M4	IP3 M4 12120 Fr	freely_sleeping	0.293807799104203
IP3	IP3 M4	IP3 M4 12120 Fr	freely_sleeping	0.243889470226537
IP3	IP3 M4	IP3 M4 12120 Fr	freely_sleeping	0.30818806884405
IP3	IP3 M4	IP3 M4 12120 Fr	freely_sleeping	0.254699691103764
IP3	IP3 M4	IP3 M4 12120 Fr	freely_sleeping	0.262179710860516
IP3	IP3 M4	IP3 M4 12150 Fr	freely_sleeping	0.310111755622387
IP3	IP3 M4	IP3 M4 12150 Fr	freely_sleeping	0.299179959898884
IP3	IP3 M4	IP3 M4 12150 Fr	freely_sleeping	0.280473933630543
IP3	IP3 M4	IP3 M4 12150 Fr	freely_sleeping	0.267718376200591
IP3	IP3 M4	IP3 M4 12150 Fr	freely_sleeping	0.249673727497647
IP3	IP3 M4	IP3 M4 12150 Fr	freely_sleeping	0.280095445742388
IP3	IP3 M4	IP3 M4 12150 Fr	freely_sleeping	0.243976858432479
IP3	IP3 M4	IP3 M4 12150 Fr	freely_sleeping	0.231960787737416
IP3	IP3 M4	IP3 M4 12150 Fr	freely_sleeping	0.233117235289944
IP3	IP3 M4	IP3 M4 12150 Fr	freely_sleeping	0.243511401839743
IP3	IP3 M4	IP3 M4 12150 Fr	freely_sleeping	0.248880582178509
IP3	IP3 M1	IP3 M1 12161 Fr	freely_sleeping	0.154124088057377
IP3	IP3 M1	IP3 M1 12161 Fr	freely_sleeping	0.417459229607854
IP3	IP3 M1	IP3 M1 12161 Fr	freely_sleeping	0.287185447816887
IP3	IP3 M1	IP3 M1 12161 Fr	freely_sleeping	0.258850051742257
