# Supplementary material for: Astrocytic Ca2+ signaling is reduced during sleep and is involved in the regulation of slow wave sleep
Source: Nat Commun. 2020 Jul 6;11:3240. doi: 10.1038/s41467-020-17062-2 (PMC7338360; doi:10.1038/s41467-020-17062-2)
Supplement: Supplementary file 9 — Source Data [file 41467_2020_17062_MOESM9_ESM.zip › Source Data/data 6e.xlsx]

## Sheet: Sheet1
genotype	mouse	trial	state	roa_neu_corr
ip3_dual	ip3_dual_BL15	20170616_BL15_1_trial_001	whisking	NaN
ip3_dual	ip3_dual_BL15	20170616_BL15_1_trial_001	whisking	NaN
ip3_dual	ip3_dual_BL15	20170616_BL15_1_trial_001	locomotion	NaN
ip3_dual	ip3_dual_BL15	20170616_BL15_1_trial_001	quiet	NaN
ip3_dual	ip3_dual_BL15	20170616_BL15_1_trial_001	whisking	NaN
ip3_dual	ip3_dual_BL15	20170616_BL15_1_trial_001	whisking	NaN
ip3_dual	ip3_dual_BL15	20170616_BL15_1_trial_002	whisking	0.178770339731612
ip3_dual	ip3_dual_BL15	20170616_BL15_1_trial_002	whisking	0.324754161137109
ip3_dual	ip3_dual_BL15	20170616_BL15_1_trial_002	whisking	0.152970995730895
ip3_dual	ip3_dual_BL15	20170616_BL15_1_trial_002	whisking	0.0421795766648579
ip3_dual	ip3_dual_BL15	20170616_BL15_1_trial_003	whisking	NaN
ip3_dual	ip3_dual_BL15	20170616_BL15_1_trial_003	whisking	NaN
ip3_dual	ip3_dual_BL15	20170616_BL15_1_trial_005	is	NaN
ip3_dual	ip3_dual_BL15	20170616_BL15_1_trial_005	nrem	NaN
ip3_dual	ip3_dual_BL15	20170616_BL15_1_trial_005	is	NaN
ip3_dual	ip3_dual_BL15	20170616_BL15_1_trial_010	nrem	NaN
ip3_dual	ip3_dual_BL15	20170616_BL15_1_trial_011	nrem	NaN
ip3_dual	ip3_dual_BL15	20170616_BL15_1_trial_011	is	NaN
ip3_dual	ip3_dual_BL15	20170616_BL15_1_trial_011	nrem	NaN
ip3_dual	ip3_dual_BL15	20170616_BL15_1_trial_012	nrem	NaN
ip3_dual	ip3_dual_BL15	20170616_BL15_1_trial_012	nrem	NaN
ip3_dual	ip3_dual_BL15	20170616_BL15_1_trial_012	is	NaN
ip3_dual	ip3_dual_BL15	20170616_BL15_2_trial_002	is	NaN
ip3_dual	ip3_dual_BL15	20170616_BL15_2_trial_002	rem	NaN
ip3_dual	ip3_dual_BL15	20170616_BL15_2_trial_005	is	NaN
ip3_dual	ip3_dual_BL15	20170616_BL15_2_trial_006	nrem	0.26848183155597
ip3_dual	ip3_dual_BL15	20170616_BL15_2_trial_006	is	0.347784079671421
ip3_dual	ip3_dual_BL15	20170616_BL15_2_trial_006	nrem	NaN
ip3_dual	ip3_dual_BL15	20170616_BL15_2_trial_006	is	0.230463870077393
ip3_dual	ip3_dual_BL15	20170616_BL15_2_trial_007	nrem	0.194922543662997
ip3_dual	ip3_dual_BL15	20170616_BL15_2_trial_007	is	NaN
ip3_dual	ip3_dual_BL15	20170616_BL15_2_trial_007	nrem	0.278417391022451
ip3_dual	ip3_dual_BL15	20170616_BL15_2_trial_007	is	0.34298042566147
ip3_dual	ip3_dual_BL15	20170616_BL15_3_trial_001	is	NaN
ip3_dual	ip3_dual_BL15	20170616_BL15_3_trial_001	nrem	NaN
ip3_dual	ip3_dual_BL15	20170616_BL15_3_trial_002	nrem	NaN
ip3_dual	ip3_dual_BL15	20170616_BL15_3_trial_002	is	NaN
ip3_dual	ip3_dual_BL15	20170616_BL15_3_trial_002	is	0.0804241070864312
ip3_dual	ip3_dual_BL15	20170616_BL15_3_trial_002	is	NaN
ip3_dual	ip3_dual_BL15	20170616_BL15_3_trial_003	is	NaN
ip3_dual	ip3_dual_BL15	20170616_BL15_3_trial_003	rem	NaN
ip3_dual	ip3_dual_BL15	20170616_BL15_3_trial_004	quiet	NaN
ip3_dual	ip3_dual_BL15	20170616_BL15_3_trial_004	whisking	NaN
ip3_dual	ip3_dual_BL15	20170616_BL15_3_trial_004	quiet	NaN
ip3_dual	ip3_dual_BL15	20170616_BL15_3_trial_004	whisking	NaN
ip3_dual	ip3_dual_BL15	20170616_BL15_3_trial_004	quiet	NaN
ip3_dual	ip3_dual_BL15	20170616_BL15_3_trial_004	whisking	NaN
ip3_dual	ip3_dual_BL15	20170616_BL15_3_trial_004	quiet	NaN
ip3_dual	ip3_dual_BL15	20170616_BL15_3_trial_004	whisking	NaN
ip3_dual	ip3_dual_BL15	20170616_BL15_3_trial_004	quiet	NaN
ip3_dual	ip3_dual_BL15	20170616_BL15_3_trial_004	whisking	NaN
ip3_dual	ip3_dual_BL15	20170616_BL15_3_trial_004	quiet	NaN
ip3_dual	ip3_dual_BL16	20170618_BL16_trial_001	quiet	NaN
ip3_dual	ip3_dual_BL16	20170618_BL16_trial_001	whisking	NaN
ip3_dual	ip3_dual_BL16	20170618_BL16_trial_001	quiet	NaN
ip3_dual	ip3_dual_BL16	20170618_BL16_trial_001	whisking	NaN
ip3_dual	ip3_dual_BL16	20170618_BL16_trial_001	quiet	NaN
ip3_dual	ip3_dual_BL16	20170618_BL16_trial_001	whisking	NaN
ip3_dual	ip3_dual_BL16	20170618_BL16_trial_001	whisking	NaN
ip3_dual	ip3_dual_BL16	20170618_BL16_trial_002	nrem	NaN
ip3_dual	ip3_dual_BL16	20170618_BL16_trial_002	is	NaN
ip3_dual	ip3_dual_BL16	20170618_BL16_trial_003	nrem	0.139910017219398
ip3_dual	ip3_dual_BL16	20170618_BL16_trial_003	is	0.119253858552667
ip3_dual	ip3_dual_BL16	20170618_BL16_trial_004	is	NaN
ip3_dual	ip3_dual_BL16	20170618_BL16_trial_004	nrem	NaN
ip3_dual	ip3_dual_BL16	20170618_BL16_trial_004	is	NaN
ip3_dual	ip3_dual_BL16	20170618_BL16_trial_004	rem	NaN
ip3_dual	ip3_dual_BL16	20170618_BL16_trial_005	is	NaN
ip3_dual	ip3_dual_BL16	20170618_BL16_trial_005	nrem	NaN
ip3_dual	ip3_dual_BL16	20170618_BL16_trial_005	is	NaN
ip3_dual	ip3_dual_BL16	20170618_BL16_trial_005	is	NaN
ip3_dual	ip3_dual_BL16	20170618_BL16_trial_006	quiet	NaN
ip3_dual	ip3_dual_BL16	20170618_BL16_trial_006	whisking	NaN
ip3_dual	ip3_dual_BL16	20170618_BL16_trial_006	quiet	NaN
ip3_dual	ip3_dual_BL16	20170618_BL16_trial_006	whisking	NaN
ip3_dual	ip3_dual_BL16	20170618_BL16_trial_006	quiet	NaN
ip3_dual	ip3_dual_BL16	20170618_BL16_trial_006	whisking	NaN
ip3_dual	ip3_dual_BL16	20170618_BL16_trial_007	quiet	0.110049268884924
ip3_dual	ip3_dual_BL16	20170618_BL16_trial_007	whisking	NaN
ip3_dual	ip3_dual_BL16	20170618_BL16_trial_007	quiet	0.162171258846854
ip3_dual	ip3_dual_BL16	20170618_BL16_trial_007	whisking	0.216204151659779
ip3_dual	ip3_dual_BL16	20170618_BL16_trial_007	quiet	0.160494572808737
ip3_dual	ip3_dual_BL16	20170618_BL16_trial_007	whisking	0.169560946375478
ip3_dual	ip3_dual_BL16	20170618_BL16_trial_007	quiet	0.126320297045908
ip3_dual	ip3_dual_BL16	20170618_BL16_trial_008	quiet	NaN
ip3_dual	ip3_dual_BL16	20170618_BL16_trial_008	locomotion	NaN
ip3_dual	ip3_dual_BL16	20170618_BL16_trial_008	whisking	NaN
ip3_dual	ip3_dual_BL16	20170618_BL16_trial_008	whisking	NaN
ip3_dual	ip3_dual_BL16	20170618_BL16_trial_008	quiet	NaN
ip3_dual	ip3_dual_BL16	20170618_BL16_trial_008	whisking	NaN
ip3_dual	ip3_dual_BL16	20170618_BL16_trial_008	quiet	NaN
ip3_dual	ip3_dual_BL16	20170618_BL16_trial_008	whisking	NaN
ip3_dual	ip3_dual_BL16	20170618_BL16_trial_008	locomotion	NaN
ip3_dual	ip3_dual_BL16	20170618_BL16_trial_008	whisking	NaN
ip3_dual	ip3_dual_BL16	20170618_BL16_trial_009	is	NaN
ip3_dual	ip3_dual_BL16	20170618_BL16_trial_009	rem	NaN
ip3_dual	ip3_dual_BL16	20170618_BL16_trial_011	is	0.130239456992813
ip3_dual	ip3_dual_BL16	20170618_BL16_trial_011	nrem	NaN
ip3_dual	ip3_dual_BL16	20170618_BL16_trial_011	is	NaN
ip3_dual	ip3_dual_BL16	20170618_BL16_trial_011	nrem	0.440051953063839
ip3_dual	ip3_dual_BL16	20170618_BL16_trial_011	nrem	0.45802506376362
ip3_dual	ip3_dual_BL16	20170618_BL16_trial_011	is	0.0722730364034988
ip3_dual	ip3_dual_BL16	20170618_BL16_trial_011	nrem	0.221665458798961
ip3_dual	ip3_dual_BL16	20170618_BL16_trial_011	is	NaN
ip3_dual	ip3_dual_BL16	20170618_BL16_trial_014	nrem	0.122297677187959
ip3_dual	ip3_dual_BL16	20170618_BL16_trial_014	is	NaN
ip3_dual	ip3_dual_BL16	20170618_BL16_trial_015	nrem	0.0908377192252381
ip3_dual	ip3_dual_BL16	20170618_BL16_trial_016	quiet	NaN
ip3_dual	ip3_dual_BL16	20170618_BL16_trial_016	locomotion	NaN
ip3_dual	ip3_dual_BL16	20170618_BL16_trial_016	whisking	NaN
ip3_dual	ip3_dual_BL16	20170618_BL16_trial_016	whisking	NaN
ip3_dual	ip3_dual_BL16	20170618_BL16_trial_016	quiet	NaN
ip3_dual	ip3_dual_NM	20180817_NM_trial_005	whisking	0.726376701061169
ip3_dual	ip3_dual_NM	20180817_NM_trial_005	quiet	0.173148432725962
ip3_dual	ip3_dual_NM	20180817_NM_trial_005	whisking	0.402005834103326
ip3_dual	ip3_dual_NM	20180817_NM_trial_005	quiet	0.520453373214041
ip3_dual	ip3_dual_NM	20180817_NM_trial_005	whisking	0.0667532105857895
ip3_dual	ip3_dual_NM	20180817_NM_trial_005	quiet	0.111957945113703
ip3_dual	ip3_dual_NM	20180817_NM_trial_005	whisking	0.180705853262166
ip3_dual	ip3_dual_NM	20180817_NM_trial_005	whisking	0.169870587338466
ip3_dual	ip3_dual_NM	20180817_NM_trial_005	whisking	0.318997393269217
ip3_dual	ip3_dual_NM	20180817_NM_trial_005	quiet	0.187427684844088
ip3_dual	ip3_dual_NM	20180817_NM_trial_005	whisking	0.600527208032129
ip3_dual	ip3_dual_NM	20180817_NM_trial_005	whisking	0.270792881550037
ip3_dual	ip3_dual_NM	20180817_NM_trial_005	whisking	0.292333863986589
ip3_dual	ip3_dual_NM	20180817_NM_trial_005	whisking	0.355628252751274
ip3_dual	ip3_dual_NM	20180817_NM_trial_005	locomotion	0.23741010983015
ip3_dual	ip3_dual_NM	20180817_NM_trial_005	quiet	0.402691008602287
ip3_dual	ip3_dual_NM	20180817_NM_trial_005	whisking	0.295133840586132
ip3_dual	ip3_dual_NM	20180817_NM_trial_005	quiet	0.533780462823422
ip3_dual	ip3_dual_NM	20180817_NM_trial_005	locomotion	0.404768912236661
ip3_dual	ip3_dual_NM	20180817_NM_trial_005	whisking	0.475217360931576
ip3_dual	ip3_dual_NM	20180817_NM_trial_005	quiet	0.45938239283523
ip3_dual	ip3_dual_NM	20180817_NM_trial_005	whisking	0.592430901561605
ip3_dual	ip3_dual_NM	20180817_NM_trial_005	quiet	0.2034580415402
ip3_dual	ip3_dual_NM	20180817_NM_trial_005	whisking	0.0757281744936168
ip3_dual	ip3_dual_NM	20180817_NM_trial_005	quiet	0.655175073519342
ip3_dual	ip3_dual_NM	20180817_NM_trial_005	whisking	0.223954117030258
ip3_dual	ip3_dual_NM	20180817_NM_trial_005	locomotion	0.161680028755839
ip3_dual	ip3_dual_NM	20180817_NM_trial_005	whisking	0.796068185981362
ip3_dual	ip3_dual_NM	20180817_NM_trial_005	whisking	0.302946906015911
ip3_dual	ip3_dual_NM	20180817_NM_trial_005	whisking	0.373054483179791
ip3_dual	ip3_dual_NM	20180817_NM_trial_005	whisking	0.680589737061804
ip3_dual	ip3_dual_NM	20180817_NM_trial_005	quiet	0.412181632087619
ip3_dual	ip3_dual_NM	20180817_NM_trial_005	whisking	0.349155668587565
ip3_dual	ip3_dual_NM	20180817_NM_trial_005	whisking	0.282574219754196
ip3_dual	ip3_dual_NM	20180817_NM_trial_005	quiet	0.321017934341744
ip3_dual	ip3_dual_NM	20180817_NM_trial_005	locomotion	0.141745749357886
ip3_dual	ip3_dual_NM	20180817_NM_trial_005	quiet	0.266391862256446
ip3_dual	ip3_dual_NM	20180817_NM_trial_005	whisking	0.378451801914649
ip3_dual	ip3_dual_NM	20180817_NM_trial_005	quiet	0.325250184485886
ip3_dual	ip3_dual_NM	20180817_NM_trial_005	whisking	0.167776391875653
ip3_dual	ip3_dual_NM	20180817_NM_trial_005	locomotion	0.147058926140132
ip3_dual	ip3_dual_NM	20180817_NM_trial_005	whisking	0.270584313725286
ip3_dual	ip3_dual_NM	20180817_NM_trial_006	whisking	NaN
ip3_dual	ip3_dual_NM	20180817_NM_trial_006	quiet	NaN
ip3_dual	ip3_dual_NM	20180817_NM_trial_006	whisking	NaN
ip3_dual	ip3_dual_NM	20180817_NM_trial_006	locomotion	NaN
ip3_dual	ip3_dual_NM	20180817_NM_trial_006	whisking	NaN
ip3_dual	ip3_dual_NM	20180817_NM_trial_006	quiet	NaN
ip3_dual	ip3_dual_NM	20180817_NM_trial_006	whisking	NaN
ip3_dual	ip3_dual_NM	20180817_NM_trial_006	quiet	NaN
ip3_dual	ip3_dual_NM	20180817_NM_trial_006	whisking	NaN
ip3_dual	ip3_dual_NM	20180817_NM_trial_006	quiet	NaN
ip3_dual	ip3_dual_NM	20180817_NM_trial_006	locomotion	NaN
ip3_dual	ip3_dual_NM	20180817_NM_trial_006	whisking	NaN
ip3_dual	ip3_dual_NM	20180817_NM_trial_006	locomotion	NaN
ip3_dual	ip3_dual_NM	20180817_NM_trial_006	whisking	NaN
ip3_dual	ip3_dual_NM	20180817_NM_trial_006	locomotion	NaN
ip3_dual	ip3_dual_NM	20180817_NM_trial_006	quiet	NaN
ip3_dual	ip3_dual_NM	20180817_NM_trial_006	whisking	NaN
ip3_dual	ip3_dual_NM	20180817_NM_trial_006	whisking	NaN
ip3_dual	ip3_dual_NM	20180817_NM_trial_006	quiet	NaN
ip3_dual	ip3_dual_NM	20180817_NM_trial_006	whisking	NaN
ip3_dual	ip3_dual_NM	20180817_NM_trial_006	locomotion	NaN
ip3_dual	ip3_dual_NM	20180817_NM_trial_006	whisking	NaN
ip3_dual	ip3_dual_NM	20180817_NM_trial_006	whisking	NaN
ip3_dual	ip3_dual_NM	20180817_NM_trial_006	whisking	NaN
ip3_dual	ip3_dual_NM	20180817_NM_trial_006	quiet	NaN
ip3_dual	ip3_dual_NM	20180817_NM_trial_006	whisking	NaN
ip3_dual	ip3_dual_NM	20180817_NM_trial_006	quiet	NaN
ip3_dual	ip3_dual_NM	20180817_NM_trial_006	whisking	NaN
ip3_dual	ip3_dual_NM	20180817_NM_trial_006	whisking	NaN
ip3_dual	ip3_dual_NM	20180817_NM_trial_006	quiet	NaN
ip3_dual	ip3_dual_NM	20180817_NM_trial_006	whisking	NaN
ip3_dual	ip3_dual_NM	20180817_NM_trial_006	quiet	NaN
ip3_dual	ip3_dual_NM	20180817_NM_trial_006	locomotion	NaN
ip3_dual	ip3_dual_NM	20180817_NM_trial_006	quiet	NaN
ip3_dual	ip3_dual_NM	20180817_NM_trial_006	whisking	NaN
ip3_dual	ip3_dual_NM	20180817_NM_trial_021	is	NaN
ip3_dual	ip3_dual_NM	20180817_NM_trial_021	rem	NaN
ip3_dual	ip3_dual_NM	20180821_NM_trial_006	quiet	0.21420723063618
ip3_dual	ip3_dual_NM	20180821_NM_trial_006	whisking	0.596865092211773
ip3_dual	ip3_dual_NM	20180821_NM_trial_006	quiet	0.141538646126165
ip3_dual	ip3_dual_NM	20180821_NM_trial_006	whisking	0.535503005750145
ip3_dual	ip3_dual_NM	20180821_NM_trial_006	locomotion	0.174536542682248
ip3_dual	ip3_dual_NM	20180821_NM_trial_006	quiet	0.177622753836408
ip3_dual	ip3_dual_NM	20180821_NM_trial_006	locomotion	0.166885299155036
ip3_dual	ip3_dual_NM	20180821_NM_trial_006	whisking	0.352549608756288
ip3_dual	ip3_dual_NM	20180821_NM_trial_006	locomotion	0.162076611995892
ip3_dual	ip3_dual_NM	20180821_NM_trial_006	whisking	0.632018974777123
ip3_dual	ip3_dual_NM	20180821_NM_trial_006	locomotion	0.202525344790684
ip3_dual	ip3_dual_NM	20180821_NM_trial_006	whisking	0.451591045808055
ip3_dual	ip3_dual_NM	20180821_NM_trial_006	locomotion	0.252526509240613
ip3_dual	ip3_dual_NM	20180821_NM_trial_006	whisking	0.323151126489334
ip3_dual	ip3_dual_NM	20180821_NM_trial_006	whisking	0.430537639338078
ip3_dual	ip3_dual_NM	20180821_NM_trial_006	locomotion	0.115080150304707
ip3_dual	ip3_dual_NM	20180821_NM_trial_006	whisking	0.257559664095549
ip3_dual	ip3_dual_NM	20180821_NM_trial_006	quiet	0.264998270902758
ip3_dual	ip3_dual_NM	20180821_NM_trial_007	quiet	NaN
ip3_dual	ip3_dual_NM	20180821_NM_trial_007	locomotion	NaN
ip3_dual	ip3_dual_NM	20180821_NM_trial_007	whisking	NaN
ip3_dual	ip3_dual_NM	20180821_NM_trial_007	quiet	NaN
ip3_dual	ip3_dual_NM	20180821_NM_trial_007	whisking	NaN
ip3_dual	ip3_dual_NM	20180821_NM_trial_007	locomotion	NaN
ip3_dual	ip3_dual_NM	20180821_NM_trial_007	quiet	NaN
ip3_dual	ip3_dual_NM	20180821_NM_trial_007	whisking	NaN
ip3_dual	ip3_dual_NM	20180821_NM_trial_007	locomotion	NaN
ip3_dual	ip3_dual_NM	20180821_NM_trial_007	quiet	NaN
ip3_dual	ip3_dual_NM	20180821_NM_trial_007	locomotion	NaN
ip3_dual	ip3_dual_NM	20180821_NM_trial_007	quiet	NaN
ip3_dual	ip3_dual_NM	20180821_NM_trial_007	whisking	NaN
ip3_dual	ip3_dual_NM	20180821_NM_trial_007	quiet	NaN
ip3_dual	ip3_dual_NM	20180821_NM_trial_007	whisking	NaN
ip3_dual	ip3_dual_NM	20180821_NM_trial_007	quiet	NaN
ip3_dual	ip3_dual_NM	20180821_NM_trial_007	whisking	NaN
ip3_dual	ip3_dual_NM	20180821_NM_trial_007	quiet	NaN
ip3_dual	ip3_dual_NM	20180821_NM_trial_007	whisking	NaN
ip3_dual	ip3_dual_NM	20180821_NM_trial_007	quiet	NaN
ip3_dual	ip3_dual_NM	20180821_NM_trial_007	whisking	NaN
ip3_dual	ip3_dual_NM	20180821_NM_trial_007	quiet	NaN
ip3_dual	ip3_dual_NM	20180821_NM_trial_007	whisking	NaN
ip3_dual	ip3_dual_NM	20180821_NM_trial_007	whisking	NaN
ip3_dual	ip3_dual_NM	20180821_NM_trial_007	quiet	NaN
ip3_dual	ip3_dual_NM	20180821_NM_trial_007	locomotion	NaN
ip3_dual	ip3_dual_NM	20180821_NM_trial_007	quiet	NaN
ip3_dual	ip3_dual_NM	20180821_NM_trial_007	whisking	NaN
ip3_dual	ip3_dual_NM	20180821_NM_trial_007	quiet	NaN
ip3_dual	ip3_dual_NM	20180821_NM_trial_011	nrem	0.349163612061653
ip3_dual	ip3_dual_NM	20180821_NM_trial_011	nrem	0.380458521731807
ip3_dual	ip3_dual_NM	20180821_NM_trial_012	nrem	0.0871352336476962
ip3_dual	ip3_dual_NM	20180821_NM_trial_012	nrem	0.151087859051802
ip3_dual	ip3_dual_NM	20180821_NM_trial_012	is	0.248162671415818
ip3_dual	ip3_dual_NM	20180821_NM_trial_012	is	0.0877916465295165
ip3_dual	ip3_dual_NM	20180821_NM_trial_012	nrem	0.304975491728171
ip3_dual	ip3_dual_NM	20180821_NM_trial_016	is	NaN
ip3_dual	ip3_dual_NM	20180902_NM_trial_002	quiet	0.166663202633016
ip3_dual	ip3_dual_NM	20180902_NM_trial_002	whisking	0.439037853301476
ip3_dual	ip3_dual_NM	20180902_NM_trial_002	quiet	0.536278238078134
ip3_dual	ip3_dual_NM	20180902_NM_trial_002	locomotion	0.237836346523218
ip3_dual	ip3_dual_NM	20180902_NM_trial_002	whisking	0.413902482073128
ip3_dual	ip3_dual_NM	20180902_NM_trial_002	quiet	0.451962711487007
ip3_dual	ip3_dual_NM	20180902_NM_trial_002	whisking	0.257802111538706
ip3_dual	ip3_dual_NM	20180902_NM_trial_002	quiet	0.385131901941685
ip3_dual	ip3_dual_NM	20180902_NM_trial_002	locomotion	0.185729750322381
ip3_dual	ip3_dual_NM	20180902_NM_trial_002	whisking	0.379569077183999
ip3_dual	ip3_dual_NM	20180902_NM_trial_002	locomotion	0.157301674275552
ip3_dual	ip3_dual_NM	20180902_NM_trial_002	quiet	0.216024993583339
ip3_dual	ip3_dual_NM	20180902_NM_trial_002	whisking	0.562919759182815
ip3_dual	ip3_dual_NM	20180902_NM_trial_002	quiet	0.0822080639348113
ip3_dual	ip3_dual_NM	20180902_NM_trial_002	locomotion	0.692396083619211
ip3_dual	ip3_dual_NM	20180902_NM_trial_002	locomotion	0.41594154902928
ip3_dual	ip3_dual_NM	20180902_NM_trial_002	quiet	0.266877474045289
ip3_dual	ip3_dual_NM	20180902_NM_trial_002	whisking	0.443905217854788
ip3_dual	ip3_dual_NM	20180902_NM_trial_002	quiet	0.118169161934704
ip3_dual	ip3_dual_NM	20180902_NM_trial_002	locomotion	0.400034216322918
ip3_dual	ip3_dual_NM	20180902_NM_trial_002	whisking	0.376920512102586
ip3_dual	ip3_dual_NM	20180902_NM_trial_002	locomotion	0.393499994121245
ip3_dual	ip3_dual_NM	20180902_NM_trial_002	whisking	0.834599063193125
ip3_dual	ip3_dual_NM	20180902_NM_trial_002	whisking	0.273014075781496
ip3_dual	ip3_dual_NM	20180902_NM_trial_002	quiet	0.132727744610344
ip3_dual	ip3_dual_NM	20180902_NM_trial_002	whisking	0.416782774125637
ip3_dual	ip3_dual_NM	20180902_NM_trial_002	locomotion	0.303164919269335
ip3_dual	ip3_dual_NM	20180902_NM_trial_002	whisking	0.333821258416909
ip3_dual	ip3_dual_NM	20180902_NM_trial_002	quiet	0.732049820689502
ip3_dual	ip3_dual_NM	20180902_NM_trial_003	locomotion	0.377831363215845
ip3_dual	ip3_dual_NM	20180902_NM_trial_003	whisking	0.412028492827421
ip3_dual	ip3_dual_NM	20180902_NM_trial_003	quiet	0.272898343807987
ip3_dual	ip3_dual_NM	20180902_NM_trial_003	locomotion	0.189230899401726
ip3_dual	ip3_dual_NM	20180902_NM_trial_003	quiet	0.463471488208139
ip3_dual	ip3_dual_NM	20180902_NM_trial_003	whisking	0.384580554439627
ip3_dual	ip3_dual_NM	20180902_NM_trial_003	quiet	0.074038256637992
ip3_dual	ip3_dual_NM	20180902_NM_trial_003	whisking	0.854358578592923
ip3_dual	ip3_dual_NM	20180902_NM_trial_003	quiet	0.14991559723384
ip3_dual	ip3_dual_NM	20180902_NM_trial_003	locomotion	0.16179345537264
ip3_dual	ip3_dual_NM	20180902_NM_trial_003	whisking	0.0737333610584364
ip3_dual	ip3_dual_NM	20180902_NM_trial_003	whisking	0.719580331026407
ip3_dual	ip3_dual_NM	20180902_NM_trial_003	quiet	0.12385778531857
ip3_dual	ip3_dual_NM	20180902_NM_trial_003	locomotion	0.271730548149519
ip3_dual	ip3_dual_NM	20180902_NM_trial_003	whisking	0.489990326051092
ip3_dual	ip3_dual_NM	20180902_NM_trial_003	quiet	0.472542945315791
ip3_dual	ip3_dual_NM	20180902_NM_trial_003	whisking	0.258208394221497
ip3_dual	ip3_dual_NM	20180902_NM_trial_003	quiet	0.527753490748944
ip3_dual	ip3_dual_NM	20180902_NM_trial_003	whisking	0.487726259925853
ip3_dual	ip3_dual_NM	20180902_NM_trial_003	quiet	0.192261742470867
ip3_dual	ip3_dual_NM	20180902_NM_trial_003	locomotion	0.116206411097571
ip3_dual	ip3_dual_NM	20180902_NM_trial_003	quiet	0.190923329663969
ip3_dual	ip3_dual_NM	20180902_NM_trial_003	whisking	0.3752422645154
ip3_dual	ip3_dual_NM	20180902_NM_trial_003	quiet	0.0950459558460908
ip3_dual	ip3_dual_NM	20180902_NM_trial_013	is	NaN
ip3_dual	ip3_dual_NM	20180902_NM_trial_013	nrem	NaN
ip3_dual	ip3_dual_NM	20180902_NM_trial_014	nrem	NaN
ip3_dual	ip3_dual_NM	20180902_NM_trial_014	nrem	NaN
ip3_dual	ip3_dual_NM	20180902_NM_trial_014	is	NaN
ip3_dual	ip3_dual_NM	20180902_NM_trial_014	nrem	NaN
ip3_dual	ip3_dual_NM	20180902_NM_trial_015	is	NaN
ip3_dual	ip3_dual_NM	20180902_NM_trial_015	rem	NaN
ip3_dual	ip3_dual_NM	20180902_NM_trial_015	nrem	NaN
ip3_dual	ip3_dual_NM	20180902_NM_trial_015	is	NaN
ip3_dual	ip3_dual_NM	20180902_NM_trial_021	is	NaN
ip3_dual	ip3_dual_NM	20180902_NM_trial_021	nrem	NaN
ip3_dual	ip3_dual_NM	20180907_NM_trial_002	quiet	0.28511976266283
ip3_dual	ip3_dual_NM	20180907_NM_trial_002	locomotion	0.303386766166049
ip3_dual	ip3_dual_NM	20180907_NM_trial_002	whisking	0.48482531253398
ip3_dual	ip3_dual_NM	20180907_NM_trial_002	locomotion	0.342229992262756
ip3_dual	ip3_dual_NM	20180907_NM_trial_002	whisking	0.421758726458979
ip3_dual	ip3_dual_NM	20180907_NM_trial_002	locomotion	0.363069585884651
ip3_dual	ip3_dual_NM	20180907_NM_trial_002	whisking	0.384700075379584
ip3_dual	ip3_dual_NM	20180907_NM_trial_002	locomotion	0.262659912263783
ip3_dual	ip3_dual_NM	20180907_NM_trial_002	quiet	0.452162403638745
ip3_dual	ip3_dual_NM	20180907_NM_trial_002	whisking	0.569638310241366
ip3_dual	ip3_dual_NM	20180907_NM_trial_002	locomotion	0.207046420440429
ip3_dual	ip3_dual_NM	20180907_NM_trial_002	quiet	0.654234527688576
ip3_dual	ip3_dual_NM	20180907_NM_trial_002	whisking	0.229348212238929
ip3_dual	ip3_dual_NM	20180907_NM_trial_002	locomotion	0.653216497032481
ip3_dual	ip3_dual_NM	20180907_NM_trial_002	quiet	0.691058278079245
ip3_dual	ip3_dual_NM	20180907_NM_trial_002	locomotion	0.0595427898897709
ip3_dual	ip3_dual_NM	20180907_NM_trial_002	quiet	0.290487526614326
ip3_dual	ip3_dual_NM	20180907_NM_trial_002	locomotion	0.369961058538457
ip3_dual	ip3_dual_NM	20180907_NM_trial_002	quiet	0.588136309856442
ip3_dual	ip3_dual_NM	20180907_NM_trial_002	whisking	0.503864576253986
ip3_dual	ip3_dual_NM	20180907_NM_trial_002	locomotion	0.131354012358867
ip3_dual	ip3_dual_NM	20180907_NM_trial_002	quiet	0.294942016626256
ip3_dual	ip3_dual_NM	20180907_NM_trial_002	whisking	0.151553304561036
ip3_dual	ip3_dual_NM	20180907_NM_trial_002	whisking	0.216950552534524
ip3_dual	ip3_dual_NM	20180907_NM_trial_002	whisking	0.470491227700886
ip3_dual	ip3_dual_NM	20180907_NM_trial_002	whisking	0.488890467565868
ip3_dual	ip3_dual_NM	20180907_NM_trial_002	whisking	0.143470000236428
ip3_dual	ip3_dual_NM	20180907_NM_trial_002	locomotion	0.475270850588646
ip3_dual	ip3_dual_NM	20180907_NM_trial_002	whisking	0.543133005322322
ip3_dual	ip3_dual_NM	20180907_NM_trial_002	locomotion	0.139485350908436
ip3_dual	ip3_dual_NM	20180907_NM_trial_002	whisking	0.434886818666973
ip3_dual	ip3_dual_NM	20180907_NM_trial_002	quiet	0.394978078455183
ip3_dual	ip3_dual_NM	20180907_NM_trial_002	locomotion	0.320053996398034
ip3_dual	ip3_dual_NM	20180907_NM_trial_002	quiet	0.703954847258752
ip3_dual	ip3_dual_NM	20180907_NM_trial_002	locomotion	0.2353661286662
ip3_dual	ip3_dual_NM	20180907_NM_trial_003	quiet	0.190419357726148
ip3_dual	ip3_dual_NM	20180907_NM_trial_003	whisking	0.453857264044722
ip3_dual	ip3_dual_NM	20180907_NM_trial_003	quiet	0.207667936757388
ip3_dual	ip3_dual_NM	20180907_NM_trial_003	whisking	0.476775250700821
ip3_dual	ip3_dual_NM	20180907_NM_trial_003	quiet	0.0563236337733331
ip3_dual	ip3_dual_NM	20180907_NM_trial_003	whisking	0.454477846209823
ip3_dual	ip3_dual_NM	20180907_NM_trial_003	locomotion	0.267902411084721
ip3_dual	ip3_dual_NM	20180907_NM_trial_003	whisking	0.236494398020773
ip3_dual	ip3_dual_NM	20180907_NM_trial_003	quiet	0.27822112025481
ip3_dual	ip3_dual_NM	20180907_NM_trial_003	whisking	0.52598387679144
ip3_dual	ip3_dual_NM	20180907_NM_trial_003	locomotion	0.0910298982252742
ip3_dual	ip3_dual_NM	20180907_NM_trial_003	quiet	0.196353733859321
ip3_dual	ip3_dual_NM	20180907_NM_trial_003	whisking	0.586015494164846
ip3_dual	ip3_dual_NM	20180907_NM_trial_003	whisking	0.539289526162715
ip3_dual	ip3_dual_NM	20180907_NM_trial_003	quiet	0.0629419963963345
ip3_dual	ip3_dual_NM	20180907_NM_trial_003	locomotion	0.290487244756784
ip3_dual	ip3_dual_NM	20180907_NM_trial_003	whisking	0.892768532285846
ip3_dual	ip3_dual_NM	20180907_NM_trial_003	quiet	0.189784084395169
ip3_dual	ip3_dual_NM	20180907_NM_trial_003	locomotion	0.252628649529654
ip3_dual	ip3_dual_NM	20180907_NM_trial_004	whisking	0.520166992419516
ip3_dual	ip3_dual_NM	20180907_NM_trial_004	whisking	0.067561082509104
ip3_dual	ip3_dual_NM	20180907_NM_trial_004	locomotion	0.477343895316809
ip3_dual	ip3_dual_NM	20180907_NM_trial_004	whisking	0.120610187455077
ip3_dual	ip3_dual_NM	20180907_NM_trial_004	quiet	0.704340779997911
ip3_dual	ip3_dual_NM	20180907_NM_trial_004	locomotion	0.160958823861082
ip3_dual	ip3_dual_NM	20180907_NM_trial_004	whisking	0.611826341749443
ip3_dual	ip3_dual_NM	20180907_NM_trial_004	locomotion	0.091497164239315
ip3_dual	ip3_dual_NM	20180907_NM_trial_004	whisking	0.404152375551485
ip3_dual	ip3_dual_NM	20180907_NM_trial_004	quiet	0.258551098429459
ip3_dual	ip3_dual_NM	20180907_NM_trial_004	whisking	0.806518366010288
ip3_dual	ip3_dual_NM	20180907_NM_trial_004	locomotion	0.186536598439349
ip3_dual	ip3_dual_NM	20180907_NM_trial_004	whisking	0.766570343335805
ip3_dual	ip3_dual_NM	20180907_NM_trial_004	quiet	0.114376187248281
ip3_dual	ip3_dual_NM	20180907_NM_trial_004	whisking	0.315787883536715
ip3_dual	ip3_dual_NM	20180907_NM_trial_004	whisking	0.366255448022631
ip3_dual	ip3_dual_NM	20180907_NM_trial_004	whisking	0.140453826103022
ip3_dual	ip3_dual_NM	20180907_NM_trial_004	locomotion	0.890435417723063
ip3_dual	ip3_dual_NM	20180907_NM_trial_004	whisking	0.181769858066565
ip3_dual	ip3_dual_NM	20180907_NM_trial_004	whisking	0.922545796853868
ip3_dual	ip3_dual_NM	20180907_NM_trial_004	locomotion	0.308499820303679
ip3_dual	ip3_dual_NM	20180907_NM_trial_004	quiet	0.677280015254382
ip3_dual	ip3_dual_NM	20180907_NM_trial_004	locomotion	0.34011563281615
ip3_dual	ip3_dual_NM	20180907_NM_trial_004	whisking	0.358852437394159
ip3_dual	ip3_dual_NM	20180907_NM_trial_004	quiet	0.24926995672138
ip3_dual	ip3_dual_NM	20180907_NM_trial_004	whisking	0.180526409278316
ip3_dual	ip3_dual_NM	20180907_NM_trial_004	quiet	0.164085671934295
ip3_dual	ip3_dual_NM	20180907_NM_trial_004	whisking	0.496671813216376
ip3_dual	ip3_dual_NM	20180907_NM_trial_004	quiet	0.259479132693498
ip3_dual	ip3_dual_NM	20180907_NM_trial_004	locomotion	0.142785487871987
ip3_dual	ip3_dual_NM	20180907_NM_trial_004	whisking	0.409706767829244
ip3_dual	ip3_dual_NM	20180907_NM_trial_004	whisking	0.348965708626596
ip3_dual	ip3_dual_NM	20180907_NM_trial_004	locomotion	0.241063219357074
ip3_dual	ip3_dual_NM	20180907_NM_trial_005	quiet	NaN
ip3_dual	ip3_dual_NM	20180907_NM_trial_005	whisking	NaN
ip3_dual	ip3_dual_NM	20180907_NM_trial_005	quiet	NaN
ip3_dual	ip3_dual_NM	20180907_NM_trial_005	locomotion	NaN
ip3_dual	ip3_dual_NM	20180907_NM_trial_005	whisking	NaN
ip3_dual	ip3_dual_NM	20180907_NM_trial_005	locomotion	NaN
ip3_dual	ip3_dual_NM	20180907_NM_trial_005	whisking	NaN
ip3_dual	ip3_dual_NM	20180907_NM_trial_005	whisking	NaN
ip3_dual	ip3_dual_NM	20180907_NM_trial_005	quiet	NaN
ip3_dual	ip3_dual_NM	20180907_NM_trial_005	locomotion	NaN
ip3_dual	ip3_dual_NM	20180907_NM_trial_005	whisking	NaN
ip3_dual	ip3_dual_NM	20180907_NM_trial_005	locomotion	NaN
ip3_dual	ip3_dual_NM	20180907_NM_trial_005	whisking	NaN
ip3_dual	ip3_dual_NM	20180907_NM_trial_005	quiet	NaN
ip3_dual	ip3_dual_NM	20180907_NM_trial_005	whisking	NaN
ip3_dual	ip3_dual_NM	20180907_NM_trial_005	locomotion	NaN
ip3_dual	ip3_dual_NM	20180907_NM_trial_005	whisking	NaN
ip3_dual	ip3_dual_NM	20180907_NM_trial_005	locomotion	NaN
ip3_dual	ip3_dual_NM	20180907_NM_trial_005	whisking	NaN
ip3_dual	ip3_dual_NM	20180907_NM_trial_005	whisking	NaN
ip3_dual	ip3_dual_NM	20180907_NM_trial_005	whisking	NaN
ip3_dual	ip3_dual_NM	20180907_NM_trial_005	quiet	NaN
ip3_dual	ip3_dual_NM	20180907_NM_trial_005	whisking	NaN
ip3_dual	ip3_dual_NM	20180907_NM_trial_005	quiet	NaN
ip3_dual	ip3_dual_NM	20180907_NM_trial_005	whisking	NaN
ip3_dual	ip3_dual_NM	20180907_NM_trial_006	quiet	NaN
ip3_dual	ip3_dual_NM	20180907_NM_trial_006	whisking	NaN
ip3_dual	ip3_dual_NM	20180907_NM_trial_006	quiet	NaN
ip3_dual	ip3_dual_NM	20180907_NM_trial_006	whisking	NaN
ip3_dual	ip3_dual_NM	20180907_NM_trial_006	quiet	NaN
ip3_dual	ip3_dual_NM	20180907_NM_trial_006	locomotion	NaN
ip3_dual	ip3_dual_NM	20180907_NM_trial_006	whisking	NaN
ip3_dual	ip3_dual_NM	20180907_NM_trial_006	quiet	NaN
ip3_dual	ip3_dual_NM	20180907_NM_trial_006	whisking	NaN
ip3_dual	ip3_dual_NM	20180907_NM_trial_006	quiet	NaN
ip3_dual	ip3_dual_NM	20180907_NM_trial_006	whisking	NaN
ip3_dual	ip3_dual_NM	20180907_NM_trial_006	locomotion	NaN
ip3_dual	ip3_dual_NM	20180907_NM_trial_006	whisking	NaN
ip3_dual	ip3_dual_NM	20180907_NM_trial_006	locomotion	NaN
ip3_dual	ip3_dual_NM	20180907_NM_trial_006	whisking	NaN
ip3_dual	ip3_dual_NM	20180907_NM_trial_006	locomotion	NaN
ip3_dual	ip3_dual_NM	20180907_NM_trial_021	is	0.0442009377131791
ip3_dual	ip3_dual_NM	20180907_NM_trial_021	nrem	0.248379644118456
ip3_dual	ip3_dual_NM	20180907_NM_trial_021	nrem	0.458024313162913
ip3_dual	ip3_dual_NM	20180907_NM_trial_021	nrem	0.32721860985854
ip3_dual	ip3_dual_NM	20180907_NM_trial_021	is	0.111178473662403
ip3_dual	ip3_dual_NM	20180907_NM_trial_021	rem	0.0774307018242632
ip3_dual	ip3_dual_NM	20180907_NM_trial_021	is	0.0996405075215399
ip3_dual	ip3_dual_NM	20180907_NM_trial_022	is	NaN
ip3_dual	ip3_dual_NM	20180907_NM_trial_022	is	NaN
ip3_dual	ip3_dual_NM	20180907_NM_trial_022	rem	NaN
ip3_dual	ip3_dual_NM	20180907_NM_trial_022	nrem	NaN
ip3_dual	ip3_dual_NM	20180907_NM_trial_022	is	NaN
ip3_dual	ip3_dual_NM	20180907_NM_trial_022	nrem	NaN
ip3_dual	ip3_dual_NM	20180907_NM_trial_028	is	0.11187119660328
ip3_dual	ip3_dual_NM	20180907_NM_trial_028	rem	0.256850053977628
ip3_dual	ip3_dual_NM	20180907_NM_trial_028	nrem	0.199739624667438
ip3_dual	ip3_dual_NM	20180907_NM_trial_028	nrem	0.2245298894946
ip3_dual	ip3_dual_NM	20180907_NM_trial_029	is	NaN
ip3_dual	ip3_dual_NM	20180907_NM_trial_029	rem	NaN
ip3_dual	ip3_dual_NM	20180907_NM_trial_029	nrem	NaN
ip3_dual	ip3_dual_NM	20180907_NM_trial_029	is	NaN
ip3_dual	ip3_dual_NM	20180907_NM_trial_029	nrem	NaN
ip3_dual	ip3_dual_TL	20180809_TL_trial_004	whisking	0.38896403371192
ip3_dual	ip3_dual_TL	20180809_TL_trial_004	locomotion	0.213689130129817
ip3_dual	ip3_dual_TL	20180809_TL_trial_004	whisking	0.0837138701370327
ip3_dual	ip3_dual_TL	20180809_TL_trial_004	locomotion	0.484965445334514
ip3_dual	ip3_dual_TL	20180809_TL_trial_004	whisking	0.137209875595197
ip3_dual	ip3_dual_TL	20180809_TL_trial_004	locomotion	0.436974767067563
ip3_dual	ip3_dual_TL	20180809_TL_trial_004	whisking	0.270435466980135
ip3_dual	ip3_dual_TL	20180809_TL_trial_004	locomotion	0.403009839380279
ip3_dual	ip3_dual_TL	20180809_TL_trial_004	whisking	0.470993456158975
ip3_dual	ip3_dual_TL	20180809_TL_trial_004	locomotion	0.338031881910492
ip3_dual	ip3_dual_TL	20180809_TL_trial_004	whisking	0.214468172373853
ip3_dual	ip3_dual_TL	20180809_TL_trial_005	whisking	0.102727408556073
ip3_dual	ip3_dual_TL	20180809_TL_trial_005	locomotion	0.672955832827671
ip3_dual	ip3_dual_TL	20180809_TL_trial_005	whisking	0.271307940931281
ip3_dual	ip3_dual_TL	20180809_TL_trial_005	locomotion	0.214291165777184
ip3_dual	ip3_dual_TL	20180809_TL_trial_005	whisking	0.71795454579661
ip3_dual	ip3_dual_TL	20180809_TL_trial_005	whisking	0.0795593066551355
ip3_dual	ip3_dual_TL	20180809_TL_trial_005	locomotion	0.300027599593839
ip3_dual	ip3_dual_TL	20180809_TL_trial_005	whisking	0.276883130303719
ip3_dual	ip3_dual_TL	20180809_TL_trial_005	locomotion	0.131367804131209
ip3_dual	ip3_dual_TL	20180809_TL_trial_005	whisking	0.337171851176827
ip3_dual	ip3_dual_TL	20180809_TL_trial_005	whisking	0.347169734535215
ip3_dual	ip3_dual_TL	20180809_TL_trial_005	quiet	0.539244568485743
ip3_dual	ip3_dual_TL	20180809_TL_trial_005	whisking	0.628281455462691
ip3_dual	ip3_dual_TL	20180809_TL_trial_005	locomotion	0.210501233384703
ip3_dual	ip3_dual_TL	20180809_TL_trial_005	whisking	0.243330996679908
ip3_dual	ip3_dual_TL	20180809_TL_trial_005	locomotion	0.129332010496965
ip3_dual	ip3_dual_TL	20180809_TL_trial_005	whisking	0.65144758471543
ip3_dual	ip3_dual_TL	20180809_TL_trial_005	locomotion	0.400202387217963
ip3_dual	ip3_dual_TL	20180809_TL_trial_005	quiet	0.435426428712375
ip3_dual	ip3_dual_TL	20180809_TL_trial_005	whisking	0.631979089992228
ip3_dual	ip3_dual_TL	20180809_TL_trial_005	locomotion	0.264379145064578
ip3_dual	ip3_dual_TL	20180809_TL_trial_005	quiet	0.391707862317963
ip3_dual	ip3_dual_TL	20180809_TL_trial_005	locomotion	0.537542415396564
ip3_dual	ip3_dual_TL	20180809_TL_trial_005	quiet	0.401057295241155
ip3_dual	ip3_dual_TL	20180809_TL_trial_005	whisking	0.416645642788181
ip3_dual	ip3_dual_TL	20180809_TL_trial_005	whisking	0.415580831220394
ip3_dual	ip3_dual_TL	20180809_TL_trial_005	locomotion	0.118659197041088
ip3_dual	ip3_dual_TL	20180809_TL_trial_005	locomotion	0.376521088611325
ip3_dual	ip3_dual_TL	20180809_TL_trial_005	locomotion	0.407430905095265
ip3_dual	ip3_dual_TL	20180809_TL_trial_005	whisking	0.397264944860104
ip3_dual	ip3_dual_TL	20180809_TL_trial_005	locomotion	0.547893005044195
ip3_dual	ip3_dual_TL	20180809_TL_trial_010	whisking	NaN
ip3_dual	ip3_dual_TL	20180809_TL_trial_010	locomotion	NaN
ip3_dual	ip3_dual_TL	20180809_TL_trial_010	whisking	NaN
ip3_dual	ip3_dual_TL	20180809_TL_trial_010	locomotion	NaN
ip3_dual	ip3_dual_TL	20180809_TL_trial_010	whisking	NaN
ip3_dual	ip3_dual_TL	20180809_TL_trial_010	locomotion	NaN
ip3_dual	ip3_dual_TL	20180809_TL_trial_010	whisking	NaN
ip3_dual	ip3_dual_TL	20180809_TL_trial_010	locomotion	NaN
ip3_dual	ip3_dual_TL	20180809_TL_trial_010	whisking	NaN
ip3_dual	ip3_dual_TL	20180809_TL_trial_010	locomotion	NaN
ip3_dual	ip3_dual_TL	20180809_TL_trial_010	whisking	NaN
ip3_dual	ip3_dual_TL	20180809_TL_trial_010	locomotion	NaN
ip3_dual	ip3_dual_TL	20180809_TL_trial_010	whisking	NaN
ip3_dual	ip3_dual_TL	20180809_TL_trial_010	quiet	NaN
ip3_dual	ip3_dual_TL	20180809_TL_trial_010	whisking	NaN
ip3_dual	ip3_dual_TL	20180809_TL_trial_010	quiet	NaN
ip3_dual	ip3_dual_TL	20180809_TL_trial_010	locomotion	NaN
ip3_dual	ip3_dual_TL	20180809_TL_trial_010	whisking	NaN
ip3_dual	ip3_dual_TL	20180809_TL_trial_010	locomotion	NaN
ip3_dual	ip3_dual_TL	20180809_TL_trial_010	quiet	NaN
ip3_dual	ip3_dual_TL	20180809_TL_trial_010	whisking	NaN
ip3_dual	ip3_dual_TL	20180809_TL_trial_010	locomotion	NaN
ip3_dual	ip3_dual_TL	20180809_TL_trial_010	whisking	NaN
ip3_dual	ip3_dual_TL	20180809_TL_trial_010	quiet	NaN
ip3_dual	ip3_dual_TL	20180809_TL_trial_010	whisking	NaN
ip3_dual	ip3_dual_TL	20180809_TL_trial_010	locomotion	NaN
ip3_dual	ip3_dual_TL	20180809_TL_trial_010	whisking	NaN
ip3_dual	ip3_dual_TL	20180809_TL_trial_010	locomotion	NaN
ip3_dual	ip3_dual_TL	20180809_TL_trial_010	whisking	NaN
ip3_dual	ip3_dual_TL	20180809_TL_trial_010	whisking	NaN
ip3_dual	ip3_dual_TL	20180809_TL_trial_011	whisking	NaN
ip3_dual	ip3_dual_TL	20180809_TL_trial_011	whisking	NaN
ip3_dual	ip3_dual_TL	20180809_TL_trial_011	quiet	NaN
ip3_dual	ip3_dual_TL	20180809_TL_trial_011	whisking	NaN
ip3_dual	ip3_dual_TL	20180809_TL_trial_011	locomotion	NaN
ip3_dual	ip3_dual_TL	20180809_TL_trial_011	whisking	NaN
ip3_dual	ip3_dual_TL	20180809_TL_trial_011	whisking	NaN
ip3_dual	ip3_dual_TL	20180809_TL_trial_011	whisking	NaN
ip3_dual	ip3_dual_TL	20180809_TL_trial_011	locomotion	NaN
ip3_dual	ip3_dual_TL	20180809_TL_trial_011	whisking	NaN
ip3_dual	ip3_dual_TL	20180809_TL_trial_011	locomotion	NaN
ip3_dual	ip3_dual_TL	20180809_TL_trial_011	whisking	NaN
ip3_dual	ip3_dual_TL	20180809_TL_trial_011	quiet	NaN
ip3_dual	ip3_dual_TL	20180809_TL_trial_011	whisking	NaN
ip3_dual	ip3_dual_TL	20180809_TL_trial_011	locomotion	NaN
ip3_dual	ip3_dual_TL	20180809_TL_trial_011	whisking	NaN
ip3_dual	ip3_dual_TL	20180809_TL_trial_011	quiet	NaN
ip3_dual	ip3_dual_TL	20180809_TL_trial_011	whisking	NaN
ip3_dual	ip3_dual_TL	20180809_TL_trial_011	quiet	NaN
ip3_dual	ip3_dual_TL	20180809_TL_trial_011	whisking	NaN
ip3_dual	ip3_dual_TL	20180809_TL_trial_011	quiet	NaN
ip3_dual	ip3_dual_TL	20180809_TL_trial_011	locomotion	NaN
ip3_dual	ip3_dual_TL	20180809_TL_trial_011	whisking	NaN
ip3_dual	ip3_dual_TL	20180809_TL_trial_011	whisking	NaN
ip3_dual	ip3_dual_TL	20180809_TL_trial_011	quiet	NaN
ip3_dual	ip3_dual_TL	20180809_TL_trial_011	locomotion	NaN
ip3_dual	ip3_dual_TL	20180809_TL_trial_011	whisking	NaN
ip3_dual	ip3_dual_TL	20180809_TL_trial_011	quiet	NaN
ip3_dual	ip3_dual_TL	20180809_TL_trial_011	whisking	NaN
ip3_dual	ip3_dual_TL	20180809_TL_trial_011	quiet	NaN
ip3_dual	ip3_dual_TL	20180809_TL_trial_011	whisking	NaN
ip3_dual	ip3_dual_TL	20180809_TL_trial_011	quiet	NaN
ip3_dual	ip3_dual_TL	20180809_TL_trial_011	whisking	NaN
ip3_dual	ip3_dual_TL	20180809_TL_trial_011	quiet	NaN
ip3_dual	ip3_dual_TL	20180809_TL_trial_011	whisking	NaN
ip3_dual	ip3_dual_TL	20180809_TL_trial_011	quiet	NaN
ip3_dual	ip3_dual_TL	20180809_TL_trial_013	quiet	NaN
ip3_dual	ip3_dual_TL	20180809_TL_trial_013	locomotion	NaN
ip3_dual	ip3_dual_TL	20180809_TL_trial_013	whisking	NaN
ip3_dual	ip3_dual_TL	20180809_TL_trial_013	quiet	NaN
ip3_dual	ip3_dual_TL	20180809_TL_trial_013	whisking	NaN
ip3_dual	ip3_dual_TL	20180809_TL_trial_013	quiet	NaN
ip3_dual	ip3_dual_TL	20180809_TL_trial_013	whisking	NaN
ip3_dual	ip3_dual_TL	20180809_TL_trial_013	quiet	NaN
ip3_dual	ip3_dual_TL	20180809_TL_trial_013	whisking	NaN
ip3_dual	ip3_dual_TL	20180809_TL_trial_013	quiet	NaN
ip3_dual	ip3_dual_TL	20180809_TL_trial_013	whisking	NaN
ip3_dual	ip3_dual_TL	20180809_TL_trial_013	whisking	NaN
ip3_dual	ip3_dual_TL	20180809_TL_trial_013	quiet	NaN
ip3_dual	ip3_dual_TL	20180809_TL_trial_013	locomotion	NaN
ip3_dual	ip3_dual_TL	20180809_TL_trial_013	whisking	NaN
ip3_dual	ip3_dual_TL	20180809_TL_trial_013	quiet	NaN
ip3_dual	ip3_dual_TL	20180809_TL_trial_013	locomotion	NaN
ip3_dual	ip3_dual_TL	20180809_TL_trial_013	whisking	NaN
ip3_dual	ip3_dual_TL	20180809_TL_trial_013	locomotion	NaN
ip3_dual	ip3_dual_TL	20180809_TL_trial_013	quiet	NaN
ip3_dual	ip3_dual_TL	20180809_TL_trial_013	locomotion	NaN
ip3_dual	ip3_dual_TL	20180809_TL_trial_013	whisking	NaN
ip3_dual	ip3_dual_TL	20180809_TL_trial_013	locomotion	NaN
ip3_dual	ip3_dual_TL	20180809_TL_trial_013	whisking	NaN
ip3_dual	ip3_dual_TL	20180809_TL_trial_013	locomotion	NaN
ip3_dual	ip3_dual_TL	20180809_TL_trial_013	whisking	NaN
ip3_dual	ip3_dual_TL	20180809_TL_trial_013	locomotion	NaN
ip3_dual	ip3_dual_TL	20180809_TL_trial_013	whisking	NaN
ip3_dual	ip3_dual_TL	20180809_TL_trial_013	locomotion	NaN
ip3_dual	ip3_dual_TL	20180809_TL_trial_013	quiet	NaN
ip3_dual	ip3_dual_TL	20180809_TL_trial_013	whisking	NaN
ip3_dual	ip3_dual_TL	20180809_TL_trial_013	whisking	NaN
ip3_dual	ip3_dual_TL	20180809_TL_trial_013	locomotion	NaN
ip3_dual	ip3_dual_TL	20180809_TL_trial_013	whisking	NaN
ip3_dual	ip3_dual_TL	20180809_TL_trial_015	locomotion	0.171845717314831
ip3_dual	ip3_dual_TL	20180809_TL_trial_015	whisking	0.423059381134777
ip3_dual	ip3_dual_TL	20180809_TL_trial_015	locomotion	0.102853960914225
ip3_dual	ip3_dual_TL	20180809_TL_trial_015	whisking	0.280064707179198
ip3_dual	ip3_dual_TL	20180809_TL_trial_015	whisking	0.365303697895147
ip3_dual	ip3_dual_TL	20180809_TL_trial_015	quiet	0.455406067883569
ip3_dual	ip3_dual_TL	20180809_TL_trial_015	whisking	0.680241329712384
ip3_dual	ip3_dual_TL	20180809_TL_trial_015	quiet	0.458234178598541
ip3_dual	ip3_dual_TL	20180809_TL_trial_015	whisking	0.628224875840243
ip3_dual	ip3_dual_TL	20180809_TL_trial_015	quiet	0.532807549268918
ip3_dual	ip3_dual_TL	20180809_TL_trial_015	locomotion	0.226396406484253
ip3_dual	ip3_dual_TL	20180809_TL_trial_015	whisking	0.16327069442681
ip3_dual	ip3_dual_TL	20180809_TL_trial_015	quiet	0.254510103983628
ip3_dual	ip3_dual_TL	20180809_TL_trial_015	locomotion	0.625923379038588
ip3_dual	ip3_dual_TL	20180809_TL_trial_015	whisking	0.466883553794275
ip3_dual	ip3_dual_TL	20180809_TL_trial_015	quiet	0.196563563007307
ip3_dual	ip3_dual_TL	20180809_TL_trial_015	whisking	0.572830107606839
ip3_dual	ip3_dual_TL	20180809_TL_trial_015	quiet	0.117209542063503
ip3_dual	ip3_dual_TL	20180809_TL_trial_015	whisking	0.357221574081696
ip3_dual	ip3_dual_TL	20180809_TL_trial_015	quiet	0.11682329045115
ip3_dual	ip3_dual_TL	20180809_TL_trial_015	whisking	0.387280021774033
ip3_dual	ip3_dual_TL	20180809_TL_trial_015	quiet	0.385976831031933
ip3_dual	ip3_dual_TL	20180809_TL_trial_015	whisking	0.739810097198849
ip3_dual	ip3_dual_TL	20180809_TL_trial_015	quiet	0.155631026570832
ip3_dual	ip3_dual_TL	20180809_TL_trial_015	whisking	0.580318794198351
ip3_dual	ip3_dual_TL	20180809_TL_trial_015	quiet	0.275010939990263
ip3_dual	ip3_dual_TL	20180809_TL_trial_015	whisking	0.358093744603253
ip3_dual	ip3_dual_TL	20180809_TL_trial_015	whisking	0.85416805981917
ip3_dual	ip3_dual_TL	20180809_TL_trial_015	whisking	0.257124881811917
ip3_dual	ip3_dual_TL	20180809_TL_trial_015	quiet	0.342025600401603
ip3_dual	ip3_dual_TL	20180809_TL_trial_015	whisking	0.17920173659203
ip3_dual	ip3_dual_TL	20180809_TL_trial_026	locomotion	0.217132802214451
ip3_dual	ip3_dual_TL	20180809_TL_trial_027	quiet	0.546656966197742
ip3_dual	ip3_dual_TL	20180809_TL_trial_027	locomotion	0.0368786818101079
ip3_dual	ip3_dual_TL	20180809_TL_trial_027	whisking	0.0774551928711522
ip3_dual	ip3_dual_TL	20180809_TL_trial_027	locomotion	0.081504443944964
ip3_dual	ip3_dual_TL	20180809_TL_trial_027	quiet	0.300426847976312
ip3_dual	ip3_dual_TL	20180809_TL_trial_027	locomotion	0.401953905197796
ip3_dual	ip3_dual_TL	20180809_TL_trial_027	quiet	0.176422320707285
ip3_dual	ip3_dual_TL	20180809_TL_trial_027	whisking	0.612348307366686
ip3_dual	ip3_dual_TL	20180809_TL_trial_027	quiet	0.166198994168548
ip3_dual	ip3_dual_TL	20180809_TL_trial_027	locomotion	0.0444179538314462
ip3_dual	ip3_dual_TL	20180809_TL_trial_027	whisking	0.351422187521757
ip3_dual	ip3_dual_TL	20180809_TL_trial_027	locomotion	0.316780249025083
ip3_dual	ip3_dual_TL	20180809_TL_trial_027	quiet	0.314159949259369
ip3_dual	ip3_dual_TL	20180809_TL_trial_027	locomotion	0.11611639041068
ip3_dual	ip3_dual_TL	20180809_TL_trial_027	locomotion	0.472993338656561
ip3_dual	ip3_dual_TL	20180809_TL_trial_027	quiet	0.67163722078834
ip3_dual	ip3_dual_TL	20180809_TL_trial_027	locomotion	0.474463202170433
ip3_dual	ip3_dual_TL	20180809_TL_trial_027	whisking	0.364665817557334
ip3_dual	ip3_dual_TL	20180809_TL_trial_027	quiet	0.547468177436202
ip3_dual	ip3_dual_TL	20180809_TL_trial_027	locomotion	0.261941748311574
ip3_dual	ip3_dual_TL	20180809_TL_trial_027	whisking	0.746628676555995
ip3_dual	ip3_dual_TL	20180809_TL_trial_027	quiet	0.477271088500546
ip3_dual	ip3_dual_TL	20180809_TL_trial_027	whisking	0.551113830203554
ip3_dual	ip3_dual_TL	20180809_TL_trial_027	quiet	0.231481609715576
ip3_dual	ip3_dual_TL	20180809_TL_trial_027	locomotion	0.665960387668651
ip3_dual	ip3_dual_TL	20180809_TL_trial_027	whisking	0.316123582651583
ip3_dual	ip3_dual_TL	20180809_TL_trial_027	quiet	0.253535804037618
ip3_dual	ip3_dual_TL	20180809_TL_trial_027	whisking	0.699751172301478
ip3_dual	ip3_dual_TL	20180809_TL_trial_027	quiet	0.342739952833312
ip3_dual	ip3_dual_TL	20180809_TL_trial_028	locomotion	0.261250549982896
ip3_dual	ip3_dual_TL	20180809_TL_trial_028	quiet	0.232216903739495
ip3_dual	ip3_dual_TL	20180809_TL_trial_028	locomotion	0.0827300931370881
ip3_dual	ip3_dual_TL	20180809_TL_trial_028	whisking	0.43597883836548
ip3_dual	ip3_dual_TL	20180809_TL_trial_028	quiet	0.347285158849972
ip3_dual	ip3_dual_TL	20180809_TL_trial_028	locomotion	0.265040955300968
ip3_dual	ip3_dual_TL	20180809_TL_trial_028	whisking	0.460287132730299
ip3_dual	ip3_dual_TL	20180809_TL_trial_028	locomotion	0.618738917831108
ip3_dual	ip3_dual_TL	20180809_TL_trial_028	whisking	0.233808507777825
ip3_dual	ip3_dual_TL	20180809_TL_trial_028	locomotion	0.166975787563262
ip3_dual	ip3_dual_TL	20180809_TL_trial_028	quiet	0.134220674083444
ip3_dual	ip3_dual_TL	20180809_TL_trial_028	locomotion	0.462480184453153
ip3_dual	ip3_dual_TL	20180809_TL_trial_028	whisking	0.636406246558868
ip3_dual	ip3_dual_TL	20180809_TL_trial_028	quiet	0.500796916058154
ip3_dual	ip3_dual_TL	20180809_TL_trial_028	whisking	0.745355633468778
ip3_dual	ip3_dual_TL	20180809_TL_trial_028	quiet	0.296631820014992
ip3_dual	ip3_dual_TL	20180809_TL_trial_028	whisking	0.187129013425465
ip3_dual	ip3_dual_TL	20180809_TL_trial_028	whisking	0.241220139337873
ip3_dual	ip3_dual_TL	20180809_TL_trial_028	quiet	0.597843279847776
ip3_dual	ip3_dual_TL	20180809_TL_trial_028	locomotion	0.0908089145823086
ip3_dual	ip3_dual_TL	20180809_TL_trial_028	quiet	0.455482303895812
ip3_dual	ip3_dual_TL	20180809_TL_trial_028	locomotion	0.108109169597366
ip3_dual	ip3_dual_TL	20180809_TL_trial_028	locomotion	0.481988853283132
ip3_dual	ip3_dual_TL	20180809_TL_trial_028	quiet	0.584451612588314
ip3_dual	ip3_dual_TL	20180809_TL_trial_028	locomotion	0.491714294728019
ip3_dual	ip3_dual_TL	20180809_TL_trial_028	whisking	0.20760527981602
ip3_dual	ip3_dual_TL	20180809_TL_trial_028	locomotion	0.284828387388199
ip3_dual	ip3_dual_TL	20180816_TL_trial_001	whisking	0.542292844871984
ip3_dual	ip3_dual_TL	20180816_TL_trial_001	locomotion	0.256453926145367
ip3_dual	ip3_dual_TL	20180816_TL_trial_001	whisking	0.47907592093853
ip3_dual	ip3_dual_TL	20180816_TL_trial_001	locomotion	0.369786051635652
ip3_dual	ip3_dual_TL	20180816_TL_trial_001	whisking	0.616101936026272
ip3_dual	ip3_dual_TL	20180816_TL_trial_001	locomotion	0.585500966838813
ip3_dual	ip3_dual_TL	20180816_TL_trial_001	whisking	0.139624993132995
ip3_dual	ip3_dual_TL	20180816_TL_trial_001	locomotion	0.593552426415407
ip3_dual	ip3_dual_TL	20180816_TL_trial_001	whisking	0.365944122121387
ip3_dual	ip3_dual_TL	20180816_TL_trial_001	whisking	0.758690324111999
ip3_dual	ip3_dual_TL	20180816_TL_trial_001	locomotion	0.580880844810522
ip3_dual	ip3_dual_TL	20180816_TL_trial_001	whisking	0.446173505782576
ip3_dual	ip3_dual_TL	20180816_TL_trial_001	locomotion	0.0968075376062152
ip3_dual	ip3_dual_TL	20180816_TL_trial_001	whisking	0.376935193792064
ip3_dual	ip3_dual_TL	20180816_TL_trial_001	locomotion	0.443825108265298
ip3_dual	ip3_dual_TL	20180816_TL_trial_001	whisking	0.471965211767881
ip3_dual	ip3_dual_TL	20180816_TL_trial_001	locomotion	0.618215395501231
ip3_dual	ip3_dual_TL	20180816_TL_trial_001	whisking	0.531824381452279
ip3_dual	ip3_dual_TL	20180816_TL_trial_001	whisking	0.238565662996076
ip3_dual	ip3_dual_TL	20180816_TL_trial_001	locomotion	0.123596924423553
ip3_dual	ip3_dual_TL	20180816_TL_trial_001	whisking	0.368096277017831
ip3_dual	ip3_dual_TL	20180816_TL_trial_001	locomotion	0.416806103018654
ip3_dual	ip3_dual_TL	20180816_TL_trial_001	whisking	0.342436025145401
ip3_dual	ip3_dual_TL	20180816_TL_trial_001	locomotion	0.507932882027386
ip3_dual	ip3_dual_TL	20180816_TL_trial_001	whisking	0.234800929129819
ip3_dual	ip3_dual_TL	20180816_TL_trial_001	whisking	0.618184831846594
ip3_dual	ip3_dual_TL	20180816_TL_trial_001	locomotion	0.323331632045144
ip3_dual	ip3_dual_TL	20180816_TL_trial_001	whisking	0.359152350610985
ip3_dual	ip3_dual_TL	20180816_TL_trial_001	locomotion	0.365766256574908
ip3_dual	ip3_dual_TL	20180816_TL_trial_001	whisking	0.611151554596452
ip3_dual	ip3_dual_TL	20180816_TL_trial_001	locomotion	0.335543724404671
ip3_dual	ip3_dual_TL	20180816_TL_trial_001	whisking	0.306998990870063
ip3_dual	ip3_dual_TL	20180816_TL_trial_002	whisking	0.13011049521892
ip3_dual	ip3_dual_TL	20180816_TL_trial_002	whisking	0.274277339895243
ip3_dual	ip3_dual_TL	20180816_TL_trial_002	whisking	0.0666985612012672
ip3_dual	ip3_dual_TL	20180816_TL_trial_002	whisking	0.217663162504189
ip3_dual	ip3_dual_TL	20180816_TL_trial_002	whisking	0.352009408123192
ip3_dual	ip3_dual_TL	20180816_TL_trial_002	quiet	0.282047722734603
ip3_dual	ip3_dual_TL	20180816_TL_trial_002	whisking	0.139792268787813
ip3_dual	ip3_dual_TL	20180816_TL_trial_002	whisking	0.354141337154623
ip3_dual	ip3_dual_TL	20180816_TL_trial_002	whisking	0.106186650579976
ip3_dual	ip3_dual_TL	20180816_TL_trial_002	whisking	0.35639929775457
ip3_dual	ip3_dual_TL	20180816_TL_trial_002	whisking	0.188234912886206
ip3_dual	ip3_dual_TL	20180816_TL_trial_003	whisking	0.0791170317037973
ip3_dual	ip3_dual_TL	20180816_TL_trial_003	quiet	0.705998039334496
ip3_dual	ip3_dual_TL	20180816_TL_trial_003	whisking	0.111866029631576
ip3_dual	ip3_dual_TL	20180816_TL_trial_003	whisking	0.232687181005505
ip3_dual	ip3_dual_TL	20180816_TL_trial_004	whisking	0.428355117907415
ip3_dual	ip3_dual_TL	20180816_TL_trial_004	whisking	0.154027558343578
ip3_dual	ip3_dual_TL	20180816_TL_trial_004	whisking	0.52069035700084
ip3_dual	ip3_dual_TL	20180816_TL_trial_004	quiet	0.552721258513284
ip3_dual	ip3_dual_TL	20180816_TL_trial_004	whisking	0.621060027719902
ip3_dual	ip3_dual_TL	20180816_TL_trial_004	whisking	0.441373426642244
ip3_dual	ip3_dual_TL	20180816_TL_trial_004	whisking	0.273160359716064
ip3_dual	ip3_dual_TL	20180816_TL_trial_004	whisking	0.145283587610932
ip3_dual	ip3_dual_TL	20180816_TL_trial_004	whisking	0.273000468592885
ip3_dual	ip3_dual_TL	20180816_TL_trial_005	whisking	0.142017175009177
ip3_dual	ip3_dual_TL	20180816_TL_trial_005	whisking	0.276741519461272
ip3_dual	ip3_dual_TL	20180816_TL_trial_005	whisking	0.513345015144244
ip3_dual	ip3_dual_TL	20180816_TL_trial_005	whisking	0.114433635656003
ip3_dual	ip3_dual_TL	20180816_TL_trial_005	whisking	0.474680495807808
ip3_dual	ip3_dual_TL	20180816_TL_trial_005	whisking	0.519621446619899
ip3_dual	ip3_dual_TL	20180816_TL_trial_005	quiet	0.509605722121103
ip3_dual	ip3_dual_TL	20180816_TL_trial_005	whisking	0.436406576534668
ip3_dual	ip3_dual_TL	20180816_TL_trial_005	whisking	0.259761915206288
ip3_dual	ip3_dual_TL	20180816_TL_trial_005	quiet	0.325198436219082
ip3_dual	ip3_dual_TL	20180816_TL_trial_005	whisking	0.182428112076874
ip3_dual	ip3_dual_TL	20180816_TL_trial_005	whisking	0.289381828452367
ip3_dual	ip3_dual_TL	20180816_TL_trial_005	quiet	0.247476746377205
ip3_dual	ip3_dual_TL	20180816_TL_trial_005	whisking	0.253271440331041
ip3_dual	ip3_dual_TL	20180816_TL_trial_005	whisking	0.345854886756909
ip3_dual	ip3_dual_TL	20180816_TL_trial_005	quiet	0.659721373615304
ip3_dual	ip3_dual_TL	20180816_TL_trial_006	whisking	0.195244925260348
ip3_dual	ip3_dual_TL	20180816_TL_trial_006	quiet	0.580181182502876
ip3_dual	ip3_dual_TL	20180816_TL_trial_006	whisking	0.260263761833912
ip3_dual	ip3_dual_TL	20180816_TL_trial_006	quiet	0.890203446456472
ip3_dual	ip3_dual_TL	20180816_TL_trial_006	whisking	0.262518715422179
ip3_dual	ip3_dual_TL	20180816_TL_trial_006	whisking	0.225284156734757
ip3_dual	ip3_dual_TL	20180816_TL_trial_006	whisking	0.256281641643279
ip3_dual	ip3_dual_TL	20180816_TL_trial_006	whisking	0.183672716451955
ip3_dual	ip3_dual_TL	20180816_TL_trial_007	whisking	0.403918233146076
ip3_dual	ip3_dual_TL	20180816_TL_trial_007	quiet	0.363786128513615
ip3_dual	ip3_dual_TL	20180816_TL_trial_007	whisking	0.341464236435674
ip3_dual	ip3_dual_TL	20180816_TL_trial_007	whisking	0.249071062089432
ip3_dual	ip3_dual_TL	20180816_TL_trial_007	whisking	0.108555027631407
ip3_dual	ip3_dual_TL	20180816_TL_trial_007	whisking	0.245207623465723
ip3_dual	ip3_dual_TL	20180816_TL_trial_007	whisking	0.364178426266827
ip3_dual	ip3_dual_TL	20180816_TL_trial_007	whisking	0.519047184691459
ip3_dual	ip3_dual_TL	20180816_TL_trial_007	whisking	0.39053572694153
ip3_dual	ip3_dual_TL	20180816_TL_trial_007	quiet	0.285440975843415
ip3_dual	ip3_dual_TL	20180816_TL_trial_007	whisking	0.284550932980728
ip3_dual	ip3_dual_TL	20180816_TL_trial_007	quiet	0.756188081167066
ip3_dual	ip3_dual_TL	20180816_TL_trial_007	whisking	0.253641374036564
ip3_dual	ip3_dual_TL	20180816_TL_trial_007	whisking	0.448580137828521
ip3_dual	ip3_dual_TL	20180816_TL_trial_007	quiet	0.304749970561613
ip3_dual	ip3_dual_TL	20180816_TL_trial_007	whisking	0.229921491961109
ip3_dual	ip3_dual_TL	20180816_TL_trial_007	whisking	0.211408214271063
ip3_dual	ip3_dual_TL	20180816_TL_trial_011	whisking	NaN
ip3_dual	ip3_dual_TL	20180816_TL_trial_011	quiet	NaN
ip3_dual	ip3_dual_TL	20180816_TL_trial_011	whisking	NaN
ip3_dual	ip3_dual_TL	20180816_TL_trial_011	quiet	NaN
ip3_dual	ip3_dual_TL	20180816_TL_trial_011	whisking	NaN
ip3_dual	ip3_dual_TL	20180816_TL_trial_011	quiet	NaN
ip3_dual	ip3_dual_TL	20180816_TL_trial_011	whisking	NaN
ip3_dual	ip3_dual_TL	20180816_TL_trial_011	quiet	NaN
ip3_dual	ip3_dual_TL	20180816_TL_trial_011	whisking	NaN
ip3_dual	ip3_dual_TL	20180816_TL_trial_011	quiet	NaN
ip3_dual	ip3_dual_TL	20180816_TL_trial_011	whisking	NaN
ip3_dual	ip3_dual_TL	20180816_TL_trial_011	quiet	NaN
ip3_dual	ip3_dual_TL	20180816_TL_trial_011	whisking	NaN
ip3_dual	ip3_dual_TL	20180816_TL_trial_011	whisking	NaN
ip3_dual	ip3_dual_TL	20180816_TL_trial_011	quiet	NaN
ip3_dual	ip3_dual_TL	20180816_TL_trial_011	whisking	NaN
ip3_dual	ip3_dual_TL	20180816_TL_trial_011	whisking	NaN
ip3_dual	ip3_dual_TL	20180816_TL_trial_011	whisking	NaN
ip3_dual	ip3_dual_TL	20180816_TL_trial_011	quiet	NaN
ip3_dual	ip3_dual_TL	20180816_TL_trial_011	whisking	NaN
ip3_dual	ip3_dual_TL	20180816_TL_trial_011	quiet	NaN
ip3_dual	ip3_dual_TL	20180816_TL_trial_011	whisking	NaN
ip3_dual	ip3_dual_TL	20180816_TL_trial_011	whisking	NaN
ip3_dual	ip3_dual_TL	20180816_TL_trial_011	quiet	NaN
ip3_dual	ip3_dual_TL	20180816_TL_trial_011	whisking	NaN
ip3_dual	ip3_dual_TL	20180816_TL_trial_012	whisking	0.447612988207989
ip3_dual	ip3_dual_TL	20180816_TL_trial_012	whisking	0.320902079475657
ip3_dual	ip3_dual_TL	20180816_TL_trial_012	quiet	0.0702284973076798
ip3_dual	ip3_dual_TL	20180816_TL_trial_012	whisking	0.585598917124701
ip3_dual	ip3_dual_TL	20180816_TL_trial_012	quiet	0.433894581484939
ip3_dual	ip3_dual_TL	20180816_TL_trial_012	whisking	0.151072734000369
ip3_dual	ip3_dual_TL	20180816_TL_trial_012	quiet	0.417704124332232
ip3_dual	ip3_dual_TL	20180816_TL_trial_012	whisking	0.29304277224078
ip3_dual	ip3_dual_TL	20180816_TL_trial_012	whisking	0.0987026111624956
ip3_dual	ip3_dual_TL	20180816_TL_trial_012	quiet	0.639510468097932
ip3_dual	ip3_dual_TL	20180816_TL_trial_012	whisking	0.166107639636445
ip3_dual	ip3_dual_TL	20180816_TL_trial_012	whisking	0.37715577076409
ip3_dual	ip3_dual_TL	20180816_TL_trial_012	quiet	0.318386973112118
ip3_dual	ip3_dual_TL	20180816_TL_trial_012	whisking	0.43939867069719
ip3_dual	ip3_dual_TL	20180816_TL_trial_012	whisking	0.632699690403406
ip3_dual	ip3_dual_TL	20180816_TL_trial_012	whisking	0.099645915967383
ip3_dual	ip3_dual_TL	20180816_TL_trial_012	quiet	0.449683329102205
ip3_dual	ip3_dual_TL	20180816_TL_trial_012	whisking	0.543022345169698
ip3_dual	ip3_dual_TL	20180816_TL_trial_012	quiet	0.148111074870352
ip3_dual	ip3_dual_TL	20180816_TL_trial_012	whisking	0.512231894528867
ip3_dual	ip3_dual_TL	20180816_TL_trial_012	quiet	0.629035667812094
ip3_dual	ip3_dual_TL	20180816_TL_trial_012	whisking	0.258287590788823
ip3_dual	ip3_dual_TL	20180816_TL_trial_012	quiet	0.734836640305896
ip3_dual	ip3_dual_TL	20180816_TL_trial_012	whisking	0.662773735433986
ip3_dual	ip3_dual_TL	20180816_TL_trial_012	quiet	0.518483940473997
ip3_dual	ip3_dual_TL	20180816_TL_trial_012	whisking	0.30619395228844
ip3_dual	ip3_dual_TL	20180816_TL_trial_012	quiet	0.466951553763981
ip3_dual	ip3_dual_TL	20180816_TL_trial_012	whisking	0.406238830437482
ip3_dual	ip3_dual_TL	20180816_TL_trial_018	is	NaN
ip3_dual	ip3_dual_TL	20180816_TL_trial_018	nrem	NaN
ip3_dual	ip3_dual_TL	20180816_TL_trial_018	is	NaN
ip3_dual	ip3_dual_TL	20180816_TL_trial_018	is	NaN
ip3_dual	ip3_dual_TL	20180816_TL_trial_018	nrem	NaN
ip3_dual	ip3_dual_TL	20180816_TL_trial_018	nrem	NaN
ip3_dual	ip3_dual_TL	20180816_TL_trial_018	is	NaN
ip3_dual	ip3_dual_TL	20180820_TL_trial_003	nrem	0.437744834185444
ip3_dual	ip3_dual_TL	20180820_TL_trial_003	is	0.159765263619856
ip3_dual	ip3_dual_TL	20180820_TL_trial_003	rem	0.103658873345428
ip3_dual	ip3_dual_TL	20180820_TL_trial_006	nrem	0.118827977646413
ip3_dual	ip3_dual_TL	20180820_TL_trial_006	is	0.141087893985556
ip3_dual	ip3_dual_TL	20180820_TL_trial_006	is	0.473942180005248
ip3_dual	ip3_dual_TL	20180820_TL_trial_006	nrem	0.0312941065230344
ip3_dual	ip3_dual_TL	20180820_TL_trial_007	is	0.189190128824471
ip3_dual	ip3_dual_TL	20180820_TL_trial_007	nrem	0.441685492854973
ip3_dual	ip3_dual_TL	20180820_TL_trial_007	is	0.637809456428166
ip3_dual	ip3_dual_TL	20180820_TL_trial_008	is	0.101418519882026
ip3_dual	ip3_dual_TL	20180820_TL_trial_008	is	0.371515311023387
ip3_dual	ip3_dual_TL	20180820_TL_trial_008	nrem	0.26499768846931
ip3_dual	ip3_dual_TL	20180820_TL_trial_008	is	0.149748799415909
ip3_dual	ip3_dual_TL	20180820_TL_trial_009	rem	0.249850406439379
ip3_dual	ip3_dual_TL	20180820_TL_trial_009	nrem	0.376215982202331
ip3_dual	ip3_dual_TL	20180820_TL_trial_009	nrem	0.198588006691236
ip3_dual	ip3_dual_TL	20180820_TL_trial_009	is	0.111053689547209
ip3_dual	ip3_dual_TL	20180820_TL_trial_009	nrem	0.274087923962403
ip3_dual	ip3_dual_TL	20180820_TL_trial_010	is	0.224387427467632
ip3_dual	ip3_dual_TL	20180820_TL_trial_010	is	0.250358497770803
ip3_dual	ip3_dual_TL	20180820_TL_trial_010	is	0.0547977210972056
ip3_dual	ip3_dual_TL	20180820_TL_trial_010	nrem	0.235831860190876
ip3_dual	ip3_dual_TL	20180820_TL_trial_010	is	0.180237109761327
ip3_dual	ip3_dual_TL	20180820_TL_trial_011	is	0.369796214831168
ip3_dual	ip3_dual_TL	20180820_TL_trial_011	is	0.201642644345357
ip3_dual	ip3_dual_TL	20180820_TL_trial_011	is	0.245551985102026
ip3_dual	ip3_dual_TL	20180820_TL_trial_014	rem	0.078132169968514
ip3_dual	ip3_dual_TL	20180820_TL_trial_014	is	0.158266044039388
ip3_dual	ip3_dual_TL	20180830_TL_trial_010	nrem	NaN
ip3_dual	ip3_dual_TL	20180830_TL_trial_010	nrem	NaN
ip3_dual	ip3_dual_TL	20180830_TL_trial_011	is	0.151816641411767
ip3_dual	ip3_dual_TL	20180830_TL_trial_011	nrem	0.07391565750259
ip3_dual	ip3_dual_TL	20180830_TL_trial_011	is	0.522398396012135
ip3_dual	ip3_dual_TL	20180830_TL_trial_019	nrem	0.20119143042138
ip3_dual	ip3_dual_TL	20180830_TL_trial_019	is	0.285436706891457
ip3_dual	ip3_dual_TL	20180830_TL_trial_019	nrem	0.183080266256295
ip3_dual	ip3_dual_TL	20180830_TL_trial_019	is	0.164553134806197
ip3_dual	ip3_dual_TL	20180830_TL_trial_019	nrem	0.0836598323311752
ip3_dual	ip3_dual_TL	20180830_TL_trial_019	is	0.231796472731765
ip3_dual	ip3_dual_TL	20180830_TL_trial_019	nrem	0.0468959345312916
ip3_dual	ip3_dual_TL	20180830_TL_trial_019	nrem	0.172333119554548
ip3_dual	ip3_dual_TL	20180830_TL_trial_019	is	0.227619067778536
ip3_dual	ip3_dual_TL	20180830_TL_trial_019	nrem	0.18849415991236
ip3_dual	ip3_dual_TL	20180830_TL_trial_020	nrem	0.2603256683353
ip3_dual	ip3_dual_TL	20180830_TL_trial_020	is	0.0623044617230881
ip3_dual	ip3_dual_TL	20180830_TL_trial_020	rem	0.313010918064324
ip3_dual	ip3_dual_TL	20180830_TL_trial_021	rem	0.0707084134255088
ip3_dual	ip3_dual_TL	20180830_TL_trial_021	nrem	0.580866079627418
ip3_dual	ip3_dual_TL	20180830_TL_trial_021	is	0.171362983082461
ip3_dual	ip3_dual_TL	20180830_TL_trial_021	nrem	0.31007606857131
ip3_dual	ip3_dual_TL	20180830_TL_trial_021	is	0.0443016850709177
ip3_dual	ip3_dual_TL	20180830_TL_trial_024	is	0.278760590438456
ip3_dual	ip3_dual_TL	20180830_TL_trial_024	nrem	0.30144991671623
ip3_dual	ip3_dual_TL	20180830_TL_trial_024	nrem	0.348427134920658
ip3_dual	ip3_dual_TL	20180830_TL_trial_024	is	0.433937669530918
ip3_dual	ip3_dual_TL	20180830_TL_trial_024	nrem	0.484051652849738
ip3_dual	ip3_dual_TL	20180830_TL_trial_024	is	0.327557644451772
ip3_dual	ip3_dual_TL	20180830_TL_trial_024	nrem	0.179801968718424
ip3_dual	ip3_dual_TL	20180830_TL_trial_024	is	0.366762739753593
ip3_dual	ip3_dual_TL	20180830_TL_trial_024	rem	0.222582017866613
ip3_dual	ip3_dual_TL	20180830_TL_trial_025	is	0.493017473371248
ip3_dual	ip3_dual_TL	20180830_TL_trial_025	nrem	0.192866750521498
ip3_dual	ip3_dual_TL	20180830_TL_trial_025	is	0.153559789360772
ip3_dual	ip3_dual_TL	20180830_TL_trial_025	nrem	0.441917972757378
ip3_dual	ip3_dual_TL	20180830_TL_trial_025	is	0.253654536597585
ip3_dual	ip3_dual_TL	20180830_TL_trial_026	is	NaN
ip3_dual	ip3_dual_TL	20180830_TL_trial_026	rem	NaN
ip3_dual	ip3_dual_TL	20180830_TL_trial_026	nrem	NaN
ip3_dual	ip3_dual_TL	20180830_TL_trial_026	is	NaN
ip3_dual	ip3_dual_TL	20180830_TL_trial_026	is	NaN
ip3_dual	ip3_dual_TL	20180830_TL_trial_026	is	NaN
ip3_dual	ip3_dual_TL	20180830_TL_trial_026	nrem	NaN
ip3_dual	ip3_dual_TL	20180830_TL_trial_026	is	NaN
ip3_dual	ip3_dual_TL	20180830_TL_trial_026	rem	NaN
ip3_dual	ip3_dual_TL	20180830_TL_trial_027	nrem	NaN
ip3_dual	ip3_dual_TL	20180830_TL_trial_027	is	NaN
ip3_dual	ip3_dual_TL	20180830_TL_trial_027	nrem	NaN
ip3_dual	ip3_dual_TL	20180830_TL_trial_027	is	NaN
ip3_dual	ip3_dual_TL	20180830_TL_trial_027	nrem	NaN
ip3_dual	ip3_dual_TL	20180830_TL_trial_027	is	NaN
ip3_dual	ip3_dual_TL	20180830_TL_trial_027	is	NaN
ip3_dual	ip3_dual_TL	20180830_TL_trial_027	is	NaN
ip3_dual	ip3_dual_TL	20180830_TL_trial_028	is	NaN
ip3_dual	ip3_dual_TL	20180830_TL_trial_028	rem	NaN
ip3_dual	ip3_dual_TL	20180830_TL_trial_028	is	NaN
ip3_dual	ip3_dual_TL	20180830_TL_trial_028	nrem	NaN
ip3_dual	ip3_dual_TL	20180830_TL_trial_028	is	NaN
ip3_dual	ip3_dual_TL	20180830_TL_trial_028	nrem	NaN
ip3_dual	ip3_dual_TL	20180830_TL_trial_028	is	NaN
ip3_dual	ip3_dual_TL	20180918_TL_trial_003	quiet	0.353573328765171
ip3_dual	ip3_dual_TL	20180918_TL_trial_003	locomotion	0.436989279249034
ip3_dual	ip3_dual_TL	20180918_TL_trial_003	quiet	0.0805564943569418
ip3_dual	ip3_dual_TL	20180918_TL_trial_003	whisking	0.345309089586279
ip3_dual	ip3_dual_TL	20180918_TL_trial_003	quiet	0.0610323533780404
ip3_dual	ip3_dual_TL	20180918_TL_trial_003	whisking	0.842352394448055
ip3_dual	ip3_dual_TL	20180918_TL_trial_003	quiet	0.0801976468893638
ip3_dual	ip3_dual_TL	20180918_TL_trial_003	whisking	0.678719457817044
ip3_dual	ip3_dual_TL	20180918_TL_trial_003	locomotion	0.311880382253791
ip3_dual	ip3_dual_TL	20180918_TL_trial_003	quiet	0.432571292170953
ip3_dual	ip3_dual_TL	20180918_TL_trial_003	whisking	0.386626166492907
ip3_dual	ip3_dual_TL	20180918_TL_trial_003	quiet	0.10544610235484
ip3_dual	ip3_dual_TL	20180918_TL_trial_003	locomotion	0.551071536883383
ip3_dual	ip3_dual_TL	20180918_TL_trial_003	quiet	0.27830872944363
ip3_dual	ip3_dual_TL	20180918_TL_trial_003	locomotion	0.418257627594011
ip3_dual	ip3_dual_TL	20180918_TL_trial_003	quiet	0.39361266820961
ip3_dual	ip3_dual_TL	20180918_TL_trial_004	quiet	0.0818324683507024
ip3_dual	ip3_dual_TL	20180918_TL_trial_004	whisking	0.258693907647699
ip3_dual	ip3_dual_TL	20180918_TL_trial_004	whisking	0.452545554463223
ip3_dual	ip3_dual_TL	20180918_TL_trial_004	quiet	0.135941796696741
ip3_dual	ip3_dual_TL	20180918_TL_trial_004	whisking	0.813400803749764
ip3_dual	ip3_dual_TL	20180918_TL_trial_004	quiet	0.113524334910227
ip3_dual	ip3_dual_TL	20180918_TL_trial_004	whisking	0.498940817562482
ip3_dual	ip3_dual_TL	20180918_TL_trial_004	quiet	0.354177403740631
ip3_dual	ip3_dual_TL	20180918_TL_trial_004	locomotion	0.484073041068694
ip3_dual	ip3_dual_TL	20180918_TL_trial_004	quiet	0.269732341298871
ip3_dual	ip3_dual_TL	20180918_TL_trial_004	whisking	0.275178144995007
ip3_dual	ip3_dual_TL	20180918_TL_trial_004	locomotion	0.342599185354673
ip3_dual	ip3_dual_TL	20180918_TL_trial_004	quiet	0.252680208225568
ip3_dual	ip3_dual_TL	20180918_TL_trial_004	locomotion	0.272814165397004
ip3_dual	ip3_dual_TL	20180918_TL_trial_004	quiet	0.24798759449588
ip3_dual	ip3_dual_TL	20180918_TL_trial_004	locomotion	0.590462710322725
ip3_dual	ip3_dual_TL	20180918_TL_trial_004	quiet	0.728277143793076
ip3_dual	ip3_dual_TL	20180918_TL_trial_004	locomotion	0.48769519530693
ip3_dual	ip3_dual_TL	20180918_TL_trial_004	quiet	0.146537160179059
ip3_dual	ip3_dual_TL	20180918_TL_trial_004	whisking	0.666578329971097
ip3_dual	ip3_dual_TL	20180918_TL_trial_004	quiet	0.474774847575496
ip3_dual	ip3_dual_TL	20180918_TL_trial_004	locomotion	0.555191834089776
ip3_dual	ip3_dual_TL	20180918_TL_trial_004	quiet	0.800010206213769
ip3_dual	ip3_dual_TL	20180918_TL_trial_005	whisking	NaN
ip3_dual	ip3_dual_TL	20180918_TL_trial_005	quiet	0.49418554095047
ip3_dual	ip3_dual_TL	20180918_TL_trial_005	locomotion	0.381201595171432
ip3_dual	ip3_dual_TL	20180918_TL_trial_005	quiet	0.282923209157596
ip3_dual	ip3_dual_TL	20180918_TL_trial_005	whisking	0.269952598081344
ip3_dual	ip3_dual_TL	20180918_TL_trial_005	whisking	0.419044350433504
ip3_dual	ip3_dual_TL	20180918_TL_trial_005	quiet	0.219161173837469
ip3_dual	ip3_dual_TL	20180918_TL_trial_005	whisking	0.405440248567862
ip3_dual	ip3_dual_TL	20180918_TL_trial_005	quiet	0.645689851751558
ip3_dual	ip3_dual_TL	20180918_TL_trial_005	whisking	0.449898050700558
ip3_dual	ip3_dual_TL	20180918_TL_trial_005	quiet	0.41092110231953
ip3_dual	ip3_dual_TL	20180918_TL_trial_005	whisking	0.202022462823385
ip3_dual	ip3_dual_TL	20180918_TL_trial_005	quiet	0.202723855119109
ip3_dual	ip3_dual_TL	20180918_TL_trial_005	locomotion	0.269830755402967
ip3_dual	ip3_dual_TL	20180918_TL_trial_005	quiet	0.144910060112684
ip3_dual	ip3_dual_TL	20180918_TL_trial_005	locomotion	0.239298725792147
ip3_dual	ip3_dual_TL	20180918_TL_trial_005	quiet	0.257076390544903
ip3_dual	ip3_dual_TL	20180918_TL_trial_005	whisking	0.686785158265316
ip3_dual	ip3_dual_TL	20180918_TL_trial_005	quiet	0.595547201530994
ip3_dual	ip3_dual_TL	20180918_TL_trial_005	whisking	0.681363089166983
ip3_dual	ip3_dual_TL	20180918_TL_trial_005	whisking	0.855392816528786
ip3_dual	ip3_dual_TL	20180918_TL_trial_005	quiet	0.559631172251193
ip3_dual	ip3_dual_TL	20180918_TL_trial_005	whisking	0.525072883651841
ip3_dual	ip3_dual_TL	20180918_TL_trial_005	quiet	0.355778771099808
ip3_dual	ip3_dual_TL	20180918_TL_trial_005	locomotion	0.343969080637326
ip3_dual	ip3_dual_TL	20180918_TL_trial_005	quiet	0.162007509091212
ip3_dual	ip3_dual_TL	20180918_TL_trial_005	locomotion	0.164414731111071
ip3_dual	ip3_dual_TL	20180918_TL_trial_005	locomotion	0.513599676189019
ip3_dual	ip3_dual_TL	20180918_TL_trial_005	quiet	0.224717204542212
ip3_dual	ip3_dual_TL	20180918_TL_trial_005	locomotion	0.834009052897354
ip3_dual	ip3_dual_TL	20180918_TL_trial_005	quiet	0.0598972696709536
ip3_dual	ip3_dual_TL	20180918_TL_trial_006	whisking	0.871226667123376
ip3_dual	ip3_dual_TL	20180918_TL_trial_006	quiet	0.235718329417915
ip3_dual	ip3_dual_TL	20180918_TL_trial_006	whisking	0.126505505550557
ip3_dual	ip3_dual_TL	20180918_TL_trial_006	quiet	0.672092695650115
ip3_dual	ip3_dual_TL	20180918_TL_trial_006	locomotion	0.429638589962197
ip3_dual	ip3_dual_TL	20180918_TL_trial_006	quiet	0.0939111910116015
ip3_dual	ip3_dual_TL	20180918_TL_trial_006	whisking	0.390939254973414
ip3_dual	ip3_dual_TL	20180918_TL_trial_006	quiet	0.190262513075326
ip3_dual	ip3_dual_TL	20180918_TL_trial_006	whisking	0.413931098175079
ip3_dual	ip3_dual_TL	20180918_TL_trial_006	whisking	NaN
ip3_dual	ip3_dual_TL	20180918_TL_trial_006	quiet	0.369877245584328
ip3_dual	ip3_dual_TL	20180918_TL_trial_006	whisking	0.434712169048315
ip3_dual	ip3_dual_TL	20180918_TL_trial_006	quiet	0.555989173929257
ip3_dual	ip3_dual_TL	20180918_TL_trial_006	whisking	0.724164313782588
ip3_dual	ip3_dual_TL	20180918_TL_trial_006	quiet	0.499062892484119
ip3_dual	ip3_dual_TL	20180918_TL_trial_006	locomotion	0.270010793968764
ip3_dual	ip3_dual_TL	20180918_TL_trial_006	quiet	0.0976811362568956
ip3_dual	ip3_dual_TL	20180918_TL_trial_006	locomotion	0.235573386020714
ip3_dual	ip3_dual_TL	20180918_TL_trial_006	quiet	0.306227879121876
ip3_dual	ip3_dual_TL	20180918_TL_trial_006	whisking	0.663997184854885
ip3_dual	ip3_dual_TL	20180918_TL_trial_006	quiet	0.394778333142587
ip3_dual	ip3_dual_TL	20180918_TL_trial_006	whisking	0.347569901246836
ip3_dual	ip3_dual_TL	20180918_TL_trial_006	whisking	0.395640675034294
ip3_dual	ip3_dual_TL	20180918_TL_trial_006	quiet	0.0984360042642447
ip3_dual	ip3_dual_TL	20180918_TL_trial_006	whisking	NaN
ip3_dual	ip3_dual_TL	20180918_TL_trial_007	quiet	0.466371216661292
ip3_dual	ip3_dual_TL	20180918_TL_trial_007	locomotion	0.287255373944555
ip3_dual	ip3_dual_TL	20180918_TL_trial_007	quiet	0.190274600193551
ip3_dual	ip3_dual_TL	20180918_TL_trial_007	locomotion	0.119505179861682
ip3_dual	ip3_dual_TL	20180918_TL_trial_007	quiet	0.297525533320525
ip3_dual	ip3_dual_TL	20180918_TL_trial_007	locomotion	0.757021569442076
ip3_dual	ip3_dual_TL	20180918_TL_trial_007	quiet	0.0978388342698807
ip3_dual	ip3_dual_TL	20180918_TL_trial_007	locomotion	0.326881939911745
ip3_dual	ip3_dual_TL	20180918_TL_trial_007	quiet	0.100794880956818
ip3_dual	ip3_dual_TL	20180918_TL_trial_007	whisking	0.583933561817101
ip3_dual	ip3_dual_TL	20180918_TL_trial_007	quiet	0.177128914419984
ip3_dual	ip3_dual_TL	20180918_TL_trial_007	locomotion	0.523792786784303
ip3_dual	ip3_dual_TL	20180918_TL_trial_007	quiet	0.338682187267647
ip3_dual	ip3_dual_TL	20180918_TL_trial_007	locomotion	0.444054546281366
ip3_dual	ip3_dual_TL	20180918_TL_trial_007	quiet	0.379042833974385
ip3_dual	ip3_dual_TL	20180918_TL_trial_007	whisking	0.685193188994815
ip3_dual	ip3_dual_TL	20180918_TL_trial_007	quiet	0.330312290761679
ip3_dual	ip3_dual_TL	20180918_TL_trial_007	whisking	0.209185437383581
ip3_dual	ip3_dual_TL	20180918_TL_trial_025	nrem	0.232789602162323
ip3_dual	ip3_dual_TL	20180918_TL_trial_025	is	0.335100504613497
ip3_dual	ip3_dual_TL	20180918_TL_trial_025	nrem	0.330059832583102
ip3_dual	ip3_dual_TL	20180918_TL_trial_025	is	0.076409803212561
ip3_dual	ip3_dual_TL	20180918_TL_trial_027	is	NaN
ip3_dual	ip3_dual_TL	20180918_TL_trial_027	nrem	NaN
ip3_dual	ip3_dual_TL	20180918_TL_trial_027	is	NaN
ip3_dual	ip3_dual_TL	20180918_TL_trial_027	rem	NaN
ip3_dual	ip3_dual_TL	20180918_TL_trial_028	is	0.31707787736782
ip3_dual	ip3_dual_TL	20180918_TL_trial_028	is	0.212165011533537
ip3_dual	ip3_dual_TL	20180918_TL_trial_029	nrem	0.516018370685541
ip3_dual	ip3_dual_TL	20180918_TL_trial_029	is	0.0379899106903905
ip3_dual	ip3_dual_TL	20180918_TL_trial_029	nrem	0.366631286711125
ip3_dual	ip3_dual_TL	20180918_TL_trial_029	is	0.196979284021399
ip3_dual	ip3_dual_TL	20180918_TL_trial_029	nrem	0.182810561484593
ip3_dual	ip3_dual_TL	20180918_TL_trial_029	is	0.0940303336659169
ip3_dual	ip3_dual_TL	20180918_TL_trial_029	nrem	0.161981909629879
ip3_dual	ip3_dual_TR	20180819_TR_trial_001	quiet	0.461907763898456
ip3_dual	ip3_dual_TR	20180819_TR_trial_001	whisking	0.640986480273361
ip3_dual	ip3_dual_TR	20180819_TR_trial_001	whisking	0.340680751894723
ip3_dual	ip3_dual_TR	20180819_TR_trial_001	whisking	0.858678659300839
ip3_dual	ip3_dual_TR	20180819_TR_trial_001	locomotion	0.542681912355538
ip3_dual	ip3_dual_TR	20180819_TR_trial_001	whisking	0.467903191817757
ip3_dual	ip3_dual_TR	20180819_TR_trial_001	quiet	0.197732781757105
ip3_dual	ip3_dual_TR	20180819_TR_trial_001	whisking	0.437829438520474
ip3_dual	ip3_dual_TR	20180819_TR_trial_001	whisking	0.439148719615169
ip3_dual	ip3_dual_TR	20180819_TR_trial_001	locomotion	0.516799355914787
ip3_dual	ip3_dual_TR	20180819_TR_trial_001	quiet	0.265265659801547
ip3_dual	ip3_dual_TR	20180819_TR_trial_001	whisking	0.267171378995577
ip3_dual	ip3_dual_TR	20180819_TR_trial_001	whisking	0.0784054150917822
ip3_dual	ip3_dual_TR	20180819_TR_trial_001	quiet	0.558574088423943
ip3_dual	ip3_dual_TR	20180819_TR_trial_001	whisking	0.33219282593505
ip3_dual	ip3_dual_TR	20180819_TR_trial_001	locomotion	0.256186825607739
ip3_dual	ip3_dual_TR	20180819_TR_trial_001	whisking	0.215926279246735
ip3_dual	ip3_dual_TR	20180819_TR_trial_001	quiet	0.668946946868552
ip3_dual	ip3_dual_TR	20180819_TR_trial_001	whisking	0.759845437446635
ip3_dual	ip3_dual_TR	20180819_TR_trial_001	quiet	0.512704525011754
ip3_dual	ip3_dual_TR	20180819_TR_trial_001	whisking	0.504826876515397
ip3_dual	ip3_dual_TR	20180819_TR_trial_001	locomotion	0.267978448330487
ip3_dual	ip3_dual_TR	20180819_TR_trial_001	quiet	0.283832910831836
ip3_dual	ip3_dual_TR	20180819_TR_trial_001	whisking	0.397910089071956
ip3_dual	ip3_dual_TR	20180819_TR_trial_001	quiet	0.409225707339545
ip3_dual	ip3_dual_TR	20180819_TR_trial_001	locomotion	0.508851572009654
ip3_dual	ip3_dual_TR	20180819_TR_trial_001	whisking	0.408036724673101
ip3_dual	ip3_dual_TR	20180819_TR_trial_001	quiet	0.318756293148985
ip3_dual	ip3_dual_TR	20180819_TR_trial_001	locomotion	0.378467389492998
ip3_dual	ip3_dual_TR	20180819_TR_trial_001	whisking	0.305884126048507
ip3_dual	ip3_dual_TR	20180819_TR_trial_001	whisking	0.73127809974415
ip3_dual	ip3_dual_TR	20180819_TR_trial_001	locomotion	0.416677299051254
ip3_dual	ip3_dual_TR	20180819_TR_trial_001	quiet	0.754858665714892
ip3_dual	ip3_dual_TR	20180819_TR_trial_007	locomotion	NaN
ip3_dual	ip3_dual_TR	20180819_TR_trial_007	quiet	NaN
ip3_dual	ip3_dual_TR	20180819_TR_trial_007	locomotion	NaN
ip3_dual	ip3_dual_TR	20180819_TR_trial_007	whisking	NaN
ip3_dual	ip3_dual_TR	20180819_TR_trial_007	quiet	NaN
ip3_dual	ip3_dual_TR	20180819_TR_trial_007	locomotion	NaN
ip3_dual	ip3_dual_TR	20180819_TR_trial_007	whisking	NaN
ip3_dual	ip3_dual_TR	20180819_TR_trial_007	locomotion	NaN
ip3_dual	ip3_dual_TR	20180819_TR_trial_007	quiet	NaN
ip3_dual	ip3_dual_TR	20180819_TR_trial_007	locomotion	NaN
ip3_dual	ip3_dual_TR	20180819_TR_trial_007	quiet	NaN
ip3_dual	ip3_dual_TR	20180819_TR_trial_007	whisking	NaN
ip3_dual	ip3_dual_TR	20180819_TR_trial_007	quiet	NaN
ip3_dual	ip3_dual_TR	20180819_TR_trial_007	locomotion	NaN
ip3_dual	ip3_dual_TR	20180819_TR_trial_007	whisking	NaN
ip3_dual	ip3_dual_TR	20180819_TR_trial_007	quiet	NaN
ip3_dual	ip3_dual_TR	20180819_TR_trial_007	locomotion	NaN
ip3_dual	ip3_dual_TR	20180819_TR_trial_007	quiet	NaN
ip3_dual	ip3_dual_TR	20180819_TR_trial_007	whisking	NaN
ip3_dual	ip3_dual_TR	20180819_TR_trial_007	locomotion	NaN
ip3_dual	ip3_dual_TR	20180819_TR_trial_007	quiet	NaN
ip3_dual	ip3_dual_TR	20180819_TR_trial_007	locomotion	NaN
ip3_dual	ip3_dual_TR	20180819_TR_trial_007	whisking	NaN
ip3_dual	ip3_dual_TR	20180819_TR_trial_007	quiet	NaN
ip3_dual	ip3_dual_TR	20180819_TR_trial_007	locomotion	NaN
ip3_dual	ip3_dual_TR	20180819_TR_trial_007	whisking	NaN
ip3_dual	ip3_dual_TR	20180819_TR_trial_007	quiet	NaN
ip3_dual	ip3_dual_TR	20180819_TR_trial_007	whisking	NaN
ip3_dual	ip3_dual_TR	20180819_TR_trial_007	quiet	NaN
ip3_dual	ip3_dual_TR	20180819_TR_trial_007	whisking	NaN
ip3_dual	ip3_dual_TR	20180819_TR_trial_007	whisking	NaN
ip3_dual	ip3_dual_TR	20180819_TR_trial_007	quiet	NaN
ip3_dual	ip3_dual_TR	20180819_TR_trial_007	whisking	NaN
ip3_dual	ip3_dual_TR	20180819_TR_trial_007	quiet	NaN
ip3_dual	ip3_dual_TR	20180819_TR_trial_007	whisking	NaN
ip3_dual	ip3_dual_TR	20180819_TR_trial_007	quiet	NaN
ip3_dual	ip3_dual_TR	20180819_TR_trial_007	whisking	NaN
ip3_dual	ip3_dual_TR	20180819_TR_trial_007	locomotion	NaN
ip3_dual	ip3_dual_TR	20180819_TR_trial_007	whisking	NaN
ip3_dual	ip3_dual_TR	20180819_TR_trial_008	quiet	NaN
ip3_dual	ip3_dual_TR	20180819_TR_trial_008	whisking	NaN
ip3_dual	ip3_dual_TR	20180819_TR_trial_008	quiet	NaN
ip3_dual	ip3_dual_TR	20180819_TR_trial_008	locomotion	NaN
ip3_dual	ip3_dual_TR	20180819_TR_trial_008	quiet	NaN
ip3_dual	ip3_dual_TR	20180819_TR_trial_008	whisking	NaN
ip3_dual	ip3_dual_TR	20180819_TR_trial_008	whisking	NaN
ip3_dual	ip3_dual_TR	20180819_TR_trial_008	whisking	NaN
ip3_dual	ip3_dual_TR	20180819_TR_trial_008	whisking	NaN
ip3_dual	ip3_dual_TR	20180819_TR_trial_008	quiet	NaN
ip3_dual	ip3_dual_TR	20180819_TR_trial_008	locomotion	NaN
ip3_dual	ip3_dual_TR	20180819_TR_trial_008	quiet	NaN
ip3_dual	ip3_dual_TR	20180819_TR_trial_008	locomotion	NaN
ip3_dual	ip3_dual_TR	20180819_TR_trial_008	quiet	NaN
ip3_dual	ip3_dual_TR	20180819_TR_trial_008	whisking	NaN
ip3_dual	ip3_dual_TR	20180819_TR_trial_008	quiet	NaN
ip3_dual	ip3_dual_TR	20180819_TR_trial_008	whisking	NaN
ip3_dual	ip3_dual_TR	20180819_TR_trial_008	locomotion	NaN
ip3_dual	ip3_dual_TR	20180819_TR_trial_008	whisking	NaN
ip3_dual	ip3_dual_TR	20180819_TR_trial_008	quiet	NaN
ip3_dual	ip3_dual_TR	20180819_TR_trial_008	locomotion	NaN
ip3_dual	ip3_dual_TR	20180819_TR_trial_008	quiet	NaN
ip3_dual	ip3_dual_TR	20180819_TR_trial_008	whisking	NaN
ip3_dual	ip3_dual_TR	20180819_TR_trial_008	quiet	NaN
ip3_dual	ip3_dual_TR	20180819_TR_trial_008	whisking	NaN
ip3_dual	ip3_dual_TR	20180819_TR_trial_008	quiet	NaN
ip3_dual	ip3_dual_TR	20180819_TR_trial_008	whisking	NaN
ip3_dual	ip3_dual_TR	20180819_TR_trial_008	quiet	NaN
ip3_dual	ip3_dual_TR	20180819_TR_trial_008	whisking	NaN
ip3_dual	ip3_dual_TR	20180819_TR_trial_008	quiet	NaN
ip3_dual	ip3_dual_TR	20180819_TR_trial_008	whisking	NaN
ip3_dual	ip3_dual_TR	20180819_TR_trial_008	whisking	NaN
ip3_dual	ip3_dual_TR	20180819_TR_trial_008	quiet	NaN
ip3_dual	ip3_dual_TR	20180819_TR_trial_008	whisking	NaN
ip3_dual	ip3_dual_TR	20180819_TR_trial_008	quiet	NaN
ip3_dual	ip3_dual_TR	20180819_TR_trial_008	whisking	NaN
ip3_dual	ip3_dual_TR	20180819_TR_trial_008	quiet	NaN
ip3_dual	ip3_dual_TR	20180819_TR_trial_009	quiet	0.198777497548014
ip3_dual	ip3_dual_TR	20180819_TR_trial_009	whisking	0.818612318215783
ip3_dual	ip3_dual_TR	20180819_TR_trial_009	quiet	0.334382033739063
ip3_dual	ip3_dual_TR	20180819_TR_trial_009	whisking	0.626851162562243
ip3_dual	ip3_dual_TR	20180819_TR_trial_009	quiet	0.0864419396509625
ip3_dual	ip3_dual_TR	20180819_TR_trial_009	whisking	0.299623531114099
ip3_dual	ip3_dual_TR	20180819_TR_trial_009	locomotion	0.370360951335306
ip3_dual	ip3_dual_TR	20180819_TR_trial_009	whisking	0.613293624273762
ip3_dual	ip3_dual_TR	20180819_TR_trial_009	quiet	0.111969430983041
ip3_dual	ip3_dual_TR	20180819_TR_trial_009	whisking	0.2210141664231
ip3_dual	ip3_dual_TR	20180819_TR_trial_009	quiet	0.142795225087297
ip3_dual	ip3_dual_TR	20180819_TR_trial_009	whisking	0.709221530700864
ip3_dual	ip3_dual_TR	20180819_TR_trial_009	quiet	0.37184546833403
ip3_dual	ip3_dual_TR	20180819_TR_trial_009	whisking	0.614447605360598
ip3_dual	ip3_dual_TR	20180819_TR_trial_009	quiet	0.225572134657239
ip3_dual	ip3_dual_TR	20180819_TR_trial_009	whisking	0.484713455360984
ip3_dual	ip3_dual_TR	20180819_TR_trial_009	quiet	0.320877509190523
ip3_dual	ip3_dual_TR	20180819_TR_trial_009	whisking	0.671558822456572
ip3_dual	ip3_dual_TR	20180819_TR_trial_009	quiet	0.147698765067096
ip3_dual	ip3_dual_TR	20180819_TR_trial_009	whisking	0.52573688453541
ip3_dual	ip3_dual_TR	20180819_TR_trial_009	quiet	0.497809110835189
ip3_dual	ip3_dual_TR	20180819_TR_trial_009	whisking	0.133977426656102
ip3_dual	ip3_dual_TR	20180819_TR_trial_009	whisking	0.390367612074585
ip3_dual	ip3_dual_TR	20180819_TR_trial_009	whisking	0.292020983279285
ip3_dual	ip3_dual_TR	20180819_TR_trial_009	quiet	0.70441669336385
ip3_dual	ip3_dual_TR	20180819_TR_trial_009	whisking	0.185163214598253
ip3_dual	ip3_dual_TR	20180819_TR_trial_009	quiet	0.124171956319696
ip3_dual	ip3_dual_TR	20180819_TR_trial_009	whisking	0.463058786416744
ip3_dual	ip3_dual_TR	20180819_TR_trial_009	quiet	0.537503415933325
ip3_dual	ip3_dual_TR	20180819_TR_trial_009	locomotion	0.606447603093003
ip3_dual	ip3_dual_TR	20180819_TR_trial_009	whisking	0.315822968513908
ip3_dual	ip3_dual_TR	20180819_TR_trial_009	quiet	0.499261689418969
ip3_dual	ip3_dual_TR	20180819_TR_trial_009	whisking	0.606082609447998
ip3_dual	ip3_dual_TR	20180819_TR_trial_011	locomotion	NaN
ip3_dual	ip3_dual_TR	20180819_TR_trial_011	quiet	NaN
ip3_dual	ip3_dual_TR	20180819_TR_trial_011	whisking	NaN
ip3_dual	ip3_dual_TR	20180819_TR_trial_011	whisking	NaN
ip3_dual	ip3_dual_TR	20180819_TR_trial_011	locomotion	NaN
ip3_dual	ip3_dual_TR	20180819_TR_trial_011	whisking	NaN
ip3_dual	ip3_dual_TR	20180819_TR_trial_011	quiet	NaN
ip3_dual	ip3_dual_TR	20180819_TR_trial_011	whisking	NaN
ip3_dual	ip3_dual_TR	20180819_TR_trial_011	whisking	NaN
ip3_dual	ip3_dual_TR	20180819_TR_trial_011	whisking	NaN
ip3_dual	ip3_dual_TR	20180819_TR_trial_011	quiet	NaN
ip3_dual	ip3_dual_TR	20180819_TR_trial_011	whisking	NaN
ip3_dual	ip3_dual_TR	20180819_TR_trial_011	locomotion	NaN
ip3_dual	ip3_dual_TR	20180819_TR_trial_011	whisking	NaN
ip3_dual	ip3_dual_TR	20180819_TR_trial_011	quiet	NaN
ip3_dual	ip3_dual_TR	20180819_TR_trial_011	whisking	NaN
ip3_dual	ip3_dual_TR	20180819_TR_trial_011	quiet	NaN
ip3_dual	ip3_dual_TR	20180819_TR_trial_011	locomotion	NaN
ip3_dual	ip3_dual_TR	20180819_TR_trial_011	quiet	NaN
ip3_dual	ip3_dual_TR	20180819_TR_trial_011	whisking	NaN
ip3_dual	ip3_dual_TR	20180819_TR_trial_011	whisking	NaN
ip3_dual	ip3_dual_TR	20180819_TR_trial_011	quiet	NaN
ip3_dual	ip3_dual_TR	20180819_TR_trial_011	whisking	NaN
ip3_dual	ip3_dual_TR	20180819_TR_trial_011	quiet	NaN
ip3_dual	ip3_dual_TR	20180819_TR_trial_011	whisking	NaN
ip3_dual	ip3_dual_TR	20180819_TR_trial_011	whisking	NaN
ip3_dual	ip3_dual_TR	20180819_TR_trial_011	quiet	NaN
ip3_dual	ip3_dual_TR	20180819_TR_trial_011	whisking	NaN
ip3_dual	ip3_dual_TR	20180819_TR_trial_011	quiet	NaN
ip3_dual	ip3_dual_TR	20180819_TR_trial_011	locomotion	NaN
ip3_dual	ip3_dual_TR	20180819_TR_trial_011	quiet	NaN
ip3_dual	ip3_dual_TR	20180819_TR_trial_011	locomotion	NaN
ip3_dual	ip3_dual_TR	20180828_TR_trial_001	locomotion	0.327958458430314
ip3_dual	ip3_dual_TR	20180828_TR_trial_001	whisking	0.350416618116881
ip3_dual	ip3_dual_TR	20180828_TR_trial_001	whisking	0.707126945271276
ip3_dual	ip3_dual_TR	20180828_TR_trial_001	locomotion	0.30427124892164
ip3_dual	ip3_dual_TR	20180828_TR_trial_001	whisking	0.393277832406107
ip3_dual	ip3_dual_TR	20180828_TR_trial_001	locomotion	0.289297103683063
ip3_dual	ip3_dual_TR	20180828_TR_trial_001	quiet	0.158461960411471
ip3_dual	ip3_dual_TR	20180828_TR_trial_001	locomotion	0.190496922858533
ip3_dual	ip3_dual_TR	20180828_TR_trial_001	whisking	0.449272453121506
ip3_dual	ip3_dual_TR	20180828_TR_trial_001	quiet	0.11300771223712
ip3_dual	ip3_dual_TR	20180828_TR_trial_001	whisking	0.190386365001075
ip3_dual	ip3_dual_TR	20180828_TR_trial_001	whisking	0.364885252753356
ip3_dual	ip3_dual_TR	20180828_TR_trial_001	whisking	0.322663324316098
ip3_dual	ip3_dual_TR	20180828_TR_trial_001	whisking	0.453243491835622
ip3_dual	ip3_dual_TR	20180828_TR_trial_001	locomotion	0.0974160882333117
ip3_dual	ip3_dual_TR	20180828_TR_trial_001	quiet	0.141470589572833
ip3_dual	ip3_dual_TR	20180828_TR_trial_001	whisking	0.455670119710205
ip3_dual	ip3_dual_TR	20180828_TR_trial_001	locomotion	0.292577915285258
ip3_dual	ip3_dual_TR	20180828_TR_trial_001	whisking	0.642594467590268
ip3_dual	ip3_dual_TR	20180828_TR_trial_001	locomotion	0.361389093121931
ip3_dual	ip3_dual_TR	20180828_TR_trial_001	whisking	0.477757613763294
ip3_dual	ip3_dual_TR	20180828_TR_trial_001	locomotion	0.185202045366618
ip3_dual	ip3_dual_TR	20180828_TR_trial_001	whisking	0.31321981589834
ip3_dual	ip3_dual_TR	20180828_TR_trial_001	locomotion	0.363381272187773
ip3_dual	ip3_dual_TR	20180828_TR_trial_001	whisking	0.215696636892362
ip3_dual	ip3_dual_TR	20180828_TR_trial_001	locomotion	0.236893725574796
ip3_dual	ip3_dual_TR	20180828_TR_trial_001	whisking	0.155622396141909
ip3_dual	ip3_dual_TR	20180828_TR_trial_001	locomotion	0.124555937828357
ip3_dual	ip3_dual_TR	20180828_TR_trial_002	locomotion	0.255838381648781
ip3_dual	ip3_dual_TR	20180828_TR_trial_002	whisking	0.387326666448727
ip3_dual	ip3_dual_TR	20180828_TR_trial_002	locomotion	0.233714034809642
ip3_dual	ip3_dual_TR	20180828_TR_trial_002	whisking	0.286172348844857
ip3_dual	ip3_dual_TR	20180828_TR_trial_002	locomotion	0.124416010818492
ip3_dual	ip3_dual_TR	20180828_TR_trial_002	whisking	0.642220105099036
ip3_dual	ip3_dual_TR	20180828_TR_trial_002	locomotion	0.344543176709871
ip3_dual	ip3_dual_TR	20180828_TR_trial_002	quiet	0.191965373772879
ip3_dual	ip3_dual_TR	20180828_TR_trial_002	locomotion	0.374643144525692
ip3_dual	ip3_dual_TR	20180828_TR_trial_002	whisking	0.324499779403845
ip3_dual	ip3_dual_TR	20180828_TR_trial_002	locomotion	0.456214422958366
ip3_dual	ip3_dual_TR	20180828_TR_trial_002	whisking	0.352651279742875
ip3_dual	ip3_dual_TR	20180828_TR_trial_002	locomotion	0.472516140842801
ip3_dual	ip3_dual_TR	20180828_TR_trial_002	quiet	0.326987263889978
ip3_dual	ip3_dual_TR	20180828_TR_trial_002	locomotion	0.810576052811697
ip3_dual	ip3_dual_TR	20180828_TR_trial_002	whisking	0.354312586747312
ip3_dual	ip3_dual_TR	20180828_TR_trial_002	locomotion	0.411155630544311
ip3_dual	ip3_dual_TR	20180828_TR_trial_002	quiet	0.515218236433235
ip3_dual	ip3_dual_TR	20180828_TR_trial_002	whisking	0.14013671034596
ip3_dual	ip3_dual_TR	20180828_TR_trial_002	locomotion	0.131814496804057
ip3_dual	ip3_dual_TR	20180828_TR_trial_003	locomotion	0.24406030771867
ip3_dual	ip3_dual_TR	20180828_TR_trial_003	whisking	0.30444982841783
ip3_dual	ip3_dual_TR	20180828_TR_trial_003	locomotion	0.224386772640327
ip3_dual	ip3_dual_TR	20180828_TR_trial_003	whisking	0.49173050046665
ip3_dual	ip3_dual_TR	20180828_TR_trial_003	locomotion	0.236129666812622
ip3_dual	ip3_dual_TR	20180828_TR_trial_003	quiet	0.568978530845859
ip3_dual	ip3_dual_TR	20180828_TR_trial_003	whisking	0.372501967346863
ip3_dual	ip3_dual_TR	20180828_TR_trial_003	locomotion	0.475420377799374
ip3_dual	ip3_dual_TR	20180828_TR_trial_003	whisking	0.390416523667433
ip3_dual	ip3_dual_TR	20180828_TR_trial_003	locomotion	0.119661716213677
ip3_dual	ip3_dual_TR	20180828_TR_trial_003	whisking	0.627981852919349
ip3_dual	ip3_dual_TR	20180828_TR_trial_003	locomotion	0.275164575113695
ip3_dual	ip3_dual_TR	20180828_TR_trial_003	whisking	0.212604274801952
ip3_dual	ip3_dual_TR	20180828_TR_trial_003	locomotion	0.517905223550523
ip3_dual	ip3_dual_TR	20180828_TR_trial_003	whisking	0.613544233815691
ip3_dual	ip3_dual_TR	20180828_TR_trial_003	locomotion	0.276097984868036
ip3_dual	ip3_dual_TR	20180828_TR_trial_003	quiet	0.582357062094094
ip3_dual	ip3_dual_TR	20180828_TR_trial_003	whisking	0.602535069785904
ip3_dual	ip3_dual_TR	20180828_TR_trial_003	locomotion	0.428302410800724
ip3_dual	ip3_dual_TR	20180828_TR_trial_003	whisking	0.929226871467167
ip3_dual	ip3_dual_TR	20180828_TR_trial_003	locomotion	0.348843738108042
ip3_dual	ip3_dual_TR	20180828_TR_trial_003	whisking	0.366679295211115
ip3_dual	ip3_dual_TR	20180828_TR_trial_003	locomotion	0.469438844676841
ip3_dual	ip3_dual_TR	20180828_TR_trial_003	quiet	0.395259002326373
ip3_dual	ip3_dual_TR	20180828_TR_trial_003	whisking	0.610599148034962
ip3_dual	ip3_dual_TR	20180828_TR_trial_003	whisking	0.275390852917879
ip3_dual	ip3_dual_TR	20180828_TR_trial_003	locomotion	0.566414552521364
ip3_dual	ip3_dual_TR	20180828_TR_trial_003	quiet	0.160742840446807
ip3_dual	ip3_dual_TR	20180828_TR_trial_003	whisking	0.508151171179327
ip3_dual	ip3_dual_TR	20180828_TR_trial_003	locomotion	0.221077559272798
ip3_dual	ip3_dual_TR	20180828_TR_trial_003	quiet	0.500532826974006
ip3_dual	ip3_dual_TR	20180828_TR_trial_003	locomotion	0.355605686946463
ip3_dual	ip3_dual_TR	20180828_TR_trial_003	locomotion	0.109779928102338
ip3_dual	ip3_dual_TR	20180828_TR_trial_003	locomotion	0.255106661852472
ip3_dual	ip3_dual_TR	20180828_TR_trial_003	locomotion	0.261459460625835
ip3_dual	ip3_dual_TR	20180828_TR_trial_003	whisking	0.489202645236571
ip3_dual	ip3_dual_TR	20180828_TR_trial_003	locomotion	0.318518102621986
ip3_dual	ip3_dual_TR	20180828_TR_trial_004	locomotion	0.252660782243352
ip3_dual	ip3_dual_TR	20180828_TR_trial_004	whisking	0.620095959648425
ip3_dual	ip3_dual_TR	20180828_TR_trial_004	locomotion	0.453594647134469
ip3_dual	ip3_dual_TR	20180828_TR_trial_004	whisking	0.609829286155873
ip3_dual	ip3_dual_TR	20180828_TR_trial_004	locomotion	0.0510349186552903
ip3_dual	ip3_dual_TR	20180828_TR_trial_004	whisking	0.329102390965074
ip3_dual	ip3_dual_TR	20180828_TR_trial_004	locomotion	0.190036927379864
ip3_dual	ip3_dual_TR	20180828_TR_trial_004	whisking	0.655878446403972
ip3_dual	ip3_dual_TR	20180828_TR_trial_004	locomotion	0.199883251266195
ip3_dual	ip3_dual_TR	20180828_TR_trial_004	locomotion	0.608362662348443
ip3_dual	ip3_dual_TR	20180828_TR_trial_004	quiet	0.634357496927063
ip3_dual	ip3_dual_TR	20180828_TR_trial_004	locomotion	0.222419817804837
ip3_dual	ip3_dual_TR	20180828_TR_trial_004	quiet	0.261103706766115
ip3_dual	ip3_dual_TR	20180828_TR_trial_004	locomotion	0.248488451103581
ip3_dual	ip3_dual_TR	20180828_TR_trial_004	quiet	0.32465588544003
ip3_dual	ip3_dual_TR	20180828_TR_trial_004	whisking	0.843462111550053
ip3_dual	ip3_dual_TR	20180828_TR_trial_004	quiet	0.225226975438242
ip3_dual	ip3_dual_TR	20180828_TR_trial_004	whisking	0.620261859827365
ip3_dual	ip3_dual_TR	20180828_TR_trial_004	locomotion	0.196449705459063
ip3_dual	ip3_dual_TR	20180828_TR_trial_004	quiet	0.548345803698118
ip3_dual	ip3_dual_TR	20180828_TR_trial_004	locomotion	0.240471798545528
ip3_dual	ip3_dual_TR	20180828_TR_trial_004	quiet	0.359369050183082
ip3_dual	ip3_dual_TR	20180828_TR_trial_004	locomotion	0.236655619170357
ip3_dual	ip3_dual_TR	20180828_TR_trial_004	quiet	0.455214154285154
ip3_dual	ip3_dual_TR	20180828_TR_trial_004	whisking	0.609220951176514
ip3_dual	ip3_dual_TR	20180828_TR_trial_004	quiet	0.423149263931465
ip3_dual	ip3_dual_TR	20180828_TR_trial_004	whisking	0.340920709316853
ip3_dual	ip3_dual_TR	20180828_TR_trial_004	quiet	0.616905444460135
ip3_dual	ip3_dual_TR	20180828_TR_trial_005	quiet	0.802425898108318
ip3_dual	ip3_dual_TR	20180828_TR_trial_005	locomotion	0.828594359230575
ip3_dual	ip3_dual_TR	20180828_TR_trial_005	locomotion	0.337858650784712
ip3_dual	ip3_dual_TR	20180828_TR_trial_005	quiet	0.338089894987282
ip3_dual	ip3_dual_TR	20180828_TR_trial_005	locomotion	0.632869363407238
ip3_dual	ip3_dual_TR	20180828_TR_trial_005	quiet	0.0831928366027585
ip3_dual	ip3_dual_TR	20180828_TR_trial_005	locomotion	0.439949756824416
ip3_dual	ip3_dual_TR	20180828_TR_trial_005	whisking	0.405438078387964
ip3_dual	ip3_dual_TR	20180828_TR_trial_005	whisking	0.649785461665598
ip3_dual	ip3_dual_TR	20180828_TR_trial_005	quiet	0.466294639246435
ip3_dual	ip3_dual_TR	20180828_TR_trial_005	whisking	0.437869741646355
ip3_dual	ip3_dual_TR	20180828_TR_trial_005	quiet	0.534677267705769
ip3_dual	ip3_dual_TR	20180828_TR_trial_005	locomotion	0.203401433588234
ip3_dual	ip3_dual_TR	20180828_TR_trial_005	locomotion	0.173442137126977
ip3_dual	ip3_dual_TR	20180828_TR_trial_005	locomotion	0.434869135005732
ip3_dual	ip3_dual_TR	20180828_TR_trial_005	whisking	0.482603233190708
ip3_dual	ip3_dual_TR	20180828_TR_trial_005	locomotion	0.522082640104446
ip3_dual	ip3_dual_TR	20180828_TR_trial_005	whisking	0.70490043103681
ip3_dual	ip3_dual_TR	20180828_TR_trial_005	locomotion	0.0999228699421344
ip3_dual	ip3_dual_TR	20180828_TR_trial_005	whisking	0.77103348901031
ip3_dual	ip3_dual_TR	20180828_TR_trial_005	locomotion	0.109050225576612
ip3_dual	ip3_dual_TR	20180828_TR_trial_005	quiet	0.398537397000524
ip3_dual	ip3_dual_TR	20180828_TR_trial_005	locomotion	0.231555244293473
ip3_dual	ip3_dual_TR	20180828_TR_trial_005	locomotion	0.200172254486203
ip3_dual	ip3_dual_TR	20180828_TR_trial_005	quiet	0.15108115840939
ip3_dual	ip3_dual_TR	20180828_TR_trial_005	whisking	0.749100209385615
ip3_dual	ip3_dual_TR	20180828_TR_trial_005	quiet	0.688786734513939
ip3_dual	ip3_dual_TR	20180828_TR_trial_005	locomotion	0.386081596435187
ip3_dual	ip3_dual_TR	20180828_TR_trial_005	whisking	0.764750428372268
ip3_dual	ip3_dual_TR	20180828_TR_trial_005	locomotion	0.463512712406884
ip3_dual	ip3_dual_TR	20180828_TR_trial_005	whisking	0.119307152741611
ip3_dual	ip3_dual_TR	20180828_TR_trial_005	quiet	0.398226825226849
ip3_dual	ip3_dual_TR	20180828_TR_trial_005	locomotion	0.432651858615649
ip3_dual	ip3_dual_TR	20180828_TR_trial_005	locomotion	0.418023552865239
ip3_dual	ip3_dual_TR	20180828_TR_trial_006	quiet	NaN
ip3_dual	ip3_dual_TR	20180828_TR_trial_006	whisking	0.343947893083703
ip3_dual	ip3_dual_TR	20180828_TR_trial_006	quiet	0.319252062190409
ip3_dual	ip3_dual_TR	20180828_TR_trial_006	locomotion	0.330992685952133
ip3_dual	ip3_dual_TR	20180828_TR_trial_006	locomotion	0.189807855884561
ip3_dual	ip3_dual_TR	20180828_TR_trial_006	whisking	0.217736958795232
ip3_dual	ip3_dual_TR	20180828_TR_trial_006	locomotion	0.633156307890535
ip3_dual	ip3_dual_TR	20180828_TR_trial_006	locomotion	0.433835691436204
ip3_dual	ip3_dual_TR	20180828_TR_trial_006	whisking	0.266272504757748
ip3_dual	ip3_dual_TR	20180828_TR_trial_006	quiet	0.185986379160036
ip3_dual	ip3_dual_TR	20180828_TR_trial_006	whisking	0.400424985554547
ip3_dual	ip3_dual_TR	20180828_TR_trial_006	whisking	0.312981856821379
ip3_dual	ip3_dual_TR	20180828_TR_trial_006	quiet	0.218591442405118
ip3_dual	ip3_dual_TR	20180828_TR_trial_006	whisking	0.185904888124323
ip3_dual	ip3_dual_TR	20180828_TR_trial_006	locomotion	0.644798229423222
ip3_dual	ip3_dual_TR	20180828_TR_trial_006	whisking	0.222938061597317
ip3_dual	ip3_dual_TR	20180828_TR_trial_006	locomotion	0.486613906133679
ip3_dual	ip3_dual_TR	20180828_TR_trial_006	quiet	0.270741659910267
ip3_dual	ip3_dual_TR	20180828_TR_trial_006	whisking	0.159945722971404
ip3_dual	ip3_dual_TR	20180828_TR_trial_006	quiet	0.75926321271159
ip3_dual	ip3_dual_TR	20180828_TR_trial_006	whisking	0.227284156504098
ip3_dual	ip3_dual_TR	20180828_TR_trial_006	locomotion	0.0538071960172527
ip3_dual	ip3_dual_TR	20180828_TR_trial_006	whisking	0.109989257117335
ip3_dual	ip3_dual_TR	20180828_TR_trial_006	whisking	0.639522781022727
ip3_dual	ip3_dual_TR	20180828_TR_trial_006	whisking	0.152483755327196
ip3_dual	ip3_dual_TR	20180828_TR_trial_006	locomotion	0.448231862634628
ip3_dual	ip3_dual_TR	20180828_TR_trial_006	whisking	0.162734609805182
ip3_dual	ip3_dual_TR	20180828_TR_trial_007	locomotion	0.672615559292287
ip3_dual	ip3_dual_TR	20180828_TR_trial_007	quiet	0.215860125615349
ip3_dual	ip3_dual_TR	20180828_TR_trial_007	whisking	0.430366541567236
ip3_dual	ip3_dual_TR	20180828_TR_trial_007	locomotion	0.221834580746036
ip3_dual	ip3_dual_TR	20180828_TR_trial_007	quiet	0.610749816734746
ip3_dual	ip3_dual_TR	20180828_TR_trial_007	whisking	0.568976643722868
ip3_dual	ip3_dual_TR	20180828_TR_trial_007	quiet	0.522265826664207
ip3_dual	ip3_dual_TR	20180828_TR_trial_007	whisking	0.327062039766668
ip3_dual	ip3_dual_TR	20180828_TR_trial_007	whisking	0.227113737195903
ip3_dual	ip3_dual_TR	20180828_TR_trial_007	quiet	0.202031513917776
ip3_dual	ip3_dual_TR	20180828_TR_trial_007	whisking	0.155602635822737
ip3_dual	ip3_dual_TR	20180828_TR_trial_007	locomotion	0.318944569991161
ip3_dual	ip3_dual_TR	20180828_TR_trial_007	whisking	0.705711118852082
ip3_dual	ip3_dual_TR	20180828_TR_trial_007	quiet	0.488733956481514
ip3_dual	ip3_dual_TR	20180828_TR_trial_007	whisking	0.645672927958544
ip3_dual	ip3_dual_TR	20180828_TR_trial_007	quiet	0.197895007142824
ip3_dual	ip3_dual_TR	20180828_TR_trial_007	locomotion	0.416615128294093
ip3_dual	ip3_dual_TR	20180828_TR_trial_007	quiet	0.203205422750958
ip3_dual	ip3_dual_TR	20180828_TR_trial_007	whisking	0.565327203453519
ip3_dual	ip3_dual_TR	20180828_TR_trial_007	quiet	0.259848979531037
ip3_dual	ip3_dual_TR	20180828_TR_trial_007	whisking	0.495167066960524
ip3_dual	ip3_dual_TR	20180828_TR_trial_007	quiet	0.235121642730536
ip3_dual	ip3_dual_TR	20180828_TR_trial_007	locomotion	0.392507934359565
ip3_dual	ip3_dual_TR	20180828_TR_trial_007	locomotion	0.208037071075464
ip3_dual	ip3_dual_TR	20180828_TR_trial_007	quiet	0.247496277253098
ip3_dual	ip3_dual_TR	20180828_TR_trial_007	locomotion	0.278666558485884
ip3_dual	ip3_dual_TR	20180828_TR_trial_007	locomotion	0.413664885272876
ip3_dual	ip3_dual_TR	20180828_TR_trial_007	quiet	0.355274729207081
ip3_dual	ip3_dual_TR	20180828_TR_trial_007	locomotion	0.708138512460044
ip3_dual	ip3_dual_TR	20180828_TR_trial_007	quiet	0.217708638039229
ip3_dual	ip3_dual_TR	20180828_TR_trial_007	whisking	0.693602135027421
ip3_dual	ip3_dual_TR	20180828_TR_trial_007	whisking	0.239174128944478
ip3_dual	ip3_dual_TR	20180828_TR_trial_007	quiet	0.244102826928709
ip3_dual	ip3_dual_TR	20180828_TR_trial_008	whisking	0.520187279607281
ip3_dual	ip3_dual_TR	20180828_TR_trial_008	locomotion	0.267072302392622
ip3_dual	ip3_dual_TR	20180828_TR_trial_008	whisking	0.688849674633002
ip3_dual	ip3_dual_TR	20180828_TR_trial_008	locomotion	0.477879392003706
ip3_dual	ip3_dual_TR	20180828_TR_trial_008	whisking	0.218854809942018
ip3_dual	ip3_dual_TR	20180828_TR_trial_008	locomotion	0.17264051998402
ip3_dual	ip3_dual_TR	20180828_TR_trial_008	quiet	0.626128759356222
ip3_dual	ip3_dual_TR	20180828_TR_trial_008	whisking	0.435112790573091
ip3_dual	ip3_dual_TR	20180828_TR_trial_008	quiet	0.577195923291899
ip3_dual	ip3_dual_TR	20180828_TR_trial_008	whisking	0.526301411365499
ip3_dual	ip3_dual_TR	20180828_TR_trial_008	quiet	0.330607409822969
ip3_dual	ip3_dual_TR	20180828_TR_trial_008	locomotion	0.339017056458176
ip3_dual	ip3_dual_TR	20180828_TR_trial_008	locomotion	0.764631375285643
ip3_dual	ip3_dual_TR	20180828_TR_trial_008	quiet	0.337626588820836
ip3_dual	ip3_dual_TR	20180828_TR_trial_008	whisking	0.209712952596924
ip3_dual	ip3_dual_TR	20180828_TR_trial_008	quiet	0.41203080783994
ip3_dual	ip3_dual_TR	20180828_TR_trial_008	whisking	0.234646355962826
ip3_dual	ip3_dual_TR	20180828_TR_trial_008	quiet	0.0974575722047691
ip3_dual	ip3_dual_TR	20180828_TR_trial_008	locomotion	0.229199838906705
ip3_dual	ip3_dual_TR	20180828_TR_trial_008	whisking	0.352703043300099
ip3_dual	ip3_dual_TR	20180828_TR_trial_008	whisking	0.508262476023181
ip3_dual	ip3_dual_TR	20180828_TR_trial_008	locomotion	0.415517895644779
ip3_dual	ip3_dual_TR	20180828_TR_trial_008	quiet	0.210083302406061
ip3_dual	ip3_dual_TR	20180828_TR_trial_008	whisking	0.0634804508427011
ip3_dual	ip3_dual_TR	20180828_TR_trial_008	whisking	0.0829341343722607
ip3_dual	ip3_dual_TR	20180828_TR_trial_008	quiet	0.484940222744737
ip3_dual	ip3_dual_TR	20180828_TR_trial_008	locomotion	0.401926996750412
ip3_dual	ip3_dual_TR	20180828_TR_trial_008	whisking	0.51332930738359
ip3_dual	ip3_dual_TR	20180828_TR_trial_008	quiet	0.271223175707619
ip3_dual	ip3_dual_TR	20180828_TR_trial_008	locomotion	0.695515530418222
ip3_dual	ip3_dual_TR	20180828_TR_trial_008	whisking	0.232967207006996
ip3_dual	ip3_dual_TR	20180828_TR_trial_008	locomotion	0.536984286388044
ip3_dual	ip3_dual_TR	20180828_TR_trial_008	whisking	0.301709366052113
ip3_dual	ip3_dual_TR	20180828_TR_trial_008	quiet	0.415574354300448
ip3_dual	ip3_dual_TR	20180828_TR_trial_008	whisking	0.82336729905387
ip3_dual	ip3_dual_TR	20180828_TR_trial_008	locomotion	0.373057534532614
ip3_dual	ip3_dual_TR	20180828_TR_trial_008	quiet	0.493859927520986
ip3_dual	ip3_dual_TR	20180828_TR_trial_008	whisking	0.441466560239729
ip3_dual	ip3_dual_TR	20180828_TR_trial_008	locomotion	0.415732012107369
ip3_dual	ip3_dual_TR	20180828_TR_trial_008	quiet	0.38982069857326
ip3_dual	ip3_dual_TR	20180828_TR_trial_008	locomotion	0.579444272022291
ip3_dual	ip3_dual_TR	20180828_TR_trial_008	quiet	0.656769394706804
ip3_dual	ip3_dual_TR	20180828_TR_trial_011	nrem	0.133149407086112
ip3_dual	ip3_dual_TR	20180828_TR_trial_011	nrem	0.251358058608421
ip3_dual	ip3_dual_TR	20180828_TR_trial_011	is	0.251876147492682
ip3_dual	ip3_dual_TR	20180828_TR_trial_012	nrem	0.140835595474122
ip3_dual	ip3_dual_TR	20180828_TR_trial_013	nrem	0.235244966868467
ip3_dual	ip3_dual_TR	20180828_TR_trial_014	nrem	0.150888466183037
ip3_dual	ip3_dual_TR	20180828_TR_trial_015	is	0.203139811154902
ip3_dual	ip3_dual_TR	20180828_TR_trial_015	rem	0.111243464392115
ip3_dual	ip3_dual_TR	20180828_TR_trial_015	nrem	0.211913462203318
ip3_dual	ip3_dual_TR	20180906_TR_trial_001	whisking	0.120317732898142
ip3_dual	ip3_dual_TR	20180906_TR_trial_001	locomotion	0.302084935731765
ip3_dual	ip3_dual_TR	20180906_TR_trial_001	whisking	0.486479917274481
ip3_dual	ip3_dual_TR	20180906_TR_trial_001	locomotion	0.106409024464179
ip3_dual	ip3_dual_TR	20180906_TR_trial_001	whisking	0.195744840303319
ip3_dual	ip3_dual_TR	20180906_TR_trial_001	locomotion	0.456315082745963
ip3_dual	ip3_dual_TR	20180906_TR_trial_001	whisking	0.584073205506401
ip3_dual	ip3_dual_TR	20180906_TR_trial_001	locomotion	0.236350537629451
ip3_dual	ip3_dual_TR	20180906_TR_trial_001	quiet	0.328233481075861
ip3_dual	ip3_dual_TR	20180906_TR_trial_001	whisking	0.374742518197096
ip3_dual	ip3_dual_TR	20180906_TR_trial_001	locomotion	0.380121619483386
ip3_dual	ip3_dual_TR	20180906_TR_trial_001	whisking	0.470394833457987
ip3_dual	ip3_dual_TR	20180906_TR_trial_001	whisking	0.172321175803744
ip3_dual	ip3_dual_TR	20180906_TR_trial_001	whisking	0.447580531197253
ip3_dual	ip3_dual_TR	20180906_TR_trial_001	locomotion	0.129666152220572
ip3_dual	ip3_dual_TR	20180906_TR_trial_001	whisking	0.29799844701483
ip3_dual	ip3_dual_TR	20180906_TR_trial_001	locomotion	0.248475160108448
ip3_dual	ip3_dual_TR	20180906_TR_trial_001	whisking	0.329510179081851
ip3_dual	ip3_dual_TR	20180906_TR_trial_001	locomotion	0.28633243017469
ip3_dual	ip3_dual_TR	20180906_TR_trial_001	whisking	0.279802019713998
ip3_dual	ip3_dual_TR	20180906_TR_trial_001	locomotion	0.173776080109665
ip3_dual	ip3_dual_TR	20180906_TR_trial_001	whisking	0.139289703533757
ip3_dual	ip3_dual_TR	20180906_TR_trial_001	locomotion	0.152356222050257
ip3_dual	ip3_dual_TR	20180906_TR_trial_001	whisking	0.469953665145078
ip3_dual	ip3_dual_TR	20180906_TR_trial_001	locomotion	0.143422577748833
ip3_dual	ip3_dual_TR	20180906_TR_trial_001	whisking	0.534229414485189
ip3_dual	ip3_dual_TR	20180906_TR_trial_001	locomotion	0.277301136973446
ip3_dual	ip3_dual_TR	20180906_TR_trial_001	whisking	0.633534457618557
ip3_dual	ip3_dual_TR	20180906_TR_trial_001	locomotion	0.376383391348912
ip3_dual	ip3_dual_TR	20180906_TR_trial_001	whisking	0.569298575903133
ip3_dual	ip3_dual_TR	20180906_TR_trial_001	locomotion	0.346752605271218
ip3_dual	ip3_dual_TR	20180906_TR_trial_001	whisking	0.140370541989775
ip3_dual	ip3_dual_TR	20180906_TR_trial_001	locomotion	0.0733130761643539
ip3_dual	ip3_dual_TR	20180906_TR_trial_001	whisking	0.257523551788941
ip3_dual	ip3_dual_TR	20180906_TR_trial_001	locomotion	0.313270995103072
ip3_dual	ip3_dual_TR	20180906_TR_trial_004	locomotion	0.37270609726925
ip3_dual	ip3_dual_TR	20180906_TR_trial_004	quiet	0.280621627575706
ip3_dual	ip3_dual_TR	20180906_TR_trial_004	whisking	0.591878422274334
ip3_dual	ip3_dual_TR	20180906_TR_trial_004	whisking	0.343333776930152
ip3_dual	ip3_dual_TR	20180906_TR_trial_004	whisking	0.207441804060477
ip3_dual	ip3_dual_TR	20180906_TR_trial_004	quiet	0.346850792196784
ip3_dual	ip3_dual_TR	20180906_TR_trial_004	locomotion	0.424749070026736
ip3_dual	ip3_dual_TR	20180906_TR_trial_004	quiet	0.291878034551136
ip3_dual	ip3_dual_TR	20180906_TR_trial_004	whisking	0.152511144404415
ip3_dual	ip3_dual_TR	20180906_TR_trial_004	whisking	0.521339452226642
ip3_dual	ip3_dual_TR	20180906_TR_trial_004	quiet	0.856491652394337
ip3_dual	ip3_dual_TR	20180906_TR_trial_004	locomotion	0.469263861576012
ip3_dual	ip3_dual_TR	20180906_TR_trial_004	quiet	0.203486804362534
ip3_dual	ip3_dual_TR	20180906_TR_trial_004	whisking	0.870124185295342
ip3_dual	ip3_dual_TR	20180906_TR_trial_004	locomotion	0.292058355680063
ip3_dual	ip3_dual_TR	20180906_TR_trial_004	quiet	0.415528034553192
ip3_dual	ip3_dual_TR	20180906_TR_trial_004	locomotion	0.285574232184025
ip3_dual	ip3_dual_TR	20180906_TR_trial_004	quiet	0.0556386772984667
ip3_dual	ip3_dual_TR	20180906_TR_trial_004	locomotion	0.387690082925305
ip3_dual	ip3_dual_TR	20180906_TR_trial_004	quiet	0.380184256297868
ip3_dual	ip3_dual_TR	20180906_TR_trial_004	locomotion	0.112610704433285
ip3_dual	ip3_dual_TR	20180906_TR_trial_004	quiet	0.37399878102194
ip3_dual	ip3_dual_TR	20180906_TR_trial_004	locomotion	0.198062351021607
ip3_dual	ip3_dual_TR	20180906_TR_trial_005	whisking	0.727184515540273
ip3_dual	ip3_dual_TR	20180906_TR_trial_005	quiet	0.327714445012874
ip3_dual	ip3_dual_TR	20180906_TR_trial_005	whisking	0.736777824686123
ip3_dual	ip3_dual_TR	20180906_TR_trial_005	quiet	0.250278625644649
ip3_dual	ip3_dual_TR	20180906_TR_trial_005	whisking	0.617314266943223
ip3_dual	ip3_dual_TR	20180906_TR_trial_005	quiet	0.235642668848891
ip3_dual	ip3_dual_TR	20180906_TR_trial_005	locomotion	0.4968333591872
ip3_dual	ip3_dual_TR	20180906_TR_trial_005	whisking	0.753404710709219
ip3_dual	ip3_dual_TR	20180906_TR_trial_005	whisking	0.506570240612457
ip3_dual	ip3_dual_TR	20180906_TR_trial_005	whisking	0.325868855197748
ip3_dual	ip3_dual_TR	20180906_TR_trial_005	quiet	0.169998259822239
ip3_dual	ip3_dual_TR	20180906_TR_trial_005	whisking	0.373094240001748
ip3_dual	ip3_dual_TR	20180906_TR_trial_005	locomotion	0.471498246016144
ip3_dual	ip3_dual_TR	20180906_TR_trial_005	quiet	0.819539010018209
ip3_dual	ip3_dual_TR	20180906_TR_trial_005	whisking	0.347131250487654
ip3_dual	ip3_dual_TR	20180906_TR_trial_005	whisking	0.406591362923087
ip3_dual	ip3_dual_TR	20180906_TR_trial_005	quiet	0.269163085610632
ip3_dual	ip3_dual_TR	20180906_TR_trial_005	whisking	0.402601182757813
ip3_dual	ip3_dual_TR	20180906_TR_trial_005	whisking	0.319285446031046
ip3_dual	ip3_dual_TR	20180906_TR_trial_005	quiet	0.381663297424419
ip3_dual	ip3_dual_TR	20180906_TR_trial_005	whisking	0.402034666909079
ip3_dual	ip3_dual_TR	20180906_TR_trial_005	locomotion	0.513856005023097
ip3_dual	ip3_dual_TR	20180906_TR_trial_005	whisking	0.605168148107578
ip3_dual	ip3_dual_TR	20180906_TR_trial_005	quiet	0.273156431770274
ip3_dual	ip3_dual_TR	20180906_TR_trial_005	locomotion	0.501189248154288
ip3_dual	ip3_dual_TR	20180906_TR_trial_005	quiet	0.556141230787957
ip3_dual	ip3_dual_TR	20180906_TR_trial_005	whisking	0.260775963824834
ip3_dual	ip3_dual_TR	20180906_TR_trial_005	quiet	0.3134448017237
ip3_dual	ip3_dual_TR	20180906_TR_trial_020	nrem	0.191185477060279
ip3_dual	ip3_dual_TR	20180906_TR_trial_020	is	0.371105007295592
ip3_dual	ip3_dual_TR	20180909_TR_trial_002	quiet	NaN
ip3_dual	ip3_dual_TR	20180909_TR_trial_002	locomotion	NaN
ip3_dual	ip3_dual_TR	20180909_TR_trial_002	quiet	NaN
ip3_dual	ip3_dual_TR	20180909_TR_trial_002	locomotion	NaN
ip3_dual	ip3_dual_TR	20180909_TR_trial_002	quiet	NaN
ip3_dual	ip3_dual_TR	20180909_TR_trial_002	whisking	NaN
ip3_dual	ip3_dual_TR	20180909_TR_trial_002	quiet	NaN
ip3_dual	ip3_dual_TR	20180909_TR_trial_002	whisking	NaN
ip3_dual	ip3_dual_TR	20180909_TR_trial_002	quiet	NaN
ip3_dual	ip3_dual_TR	20180909_TR_trial_002	whisking	NaN
ip3_dual	ip3_dual_TR	20180909_TR_trial_002	quiet	NaN
ip3_dual	ip3_dual_TR	20180909_TR_trial_002	whisking	NaN
ip3_dual	ip3_dual_TR	20180909_TR_trial_002	quiet	NaN
ip3_dual	ip3_dual_TR	20180909_TR_trial_002	whisking	NaN
ip3_dual	ip3_dual_TR	20180909_TR_trial_002	locomotion	NaN
ip3_dual	ip3_dual_TR	20180909_TR_trial_002	locomotion	NaN
ip3_dual	ip3_dual_TR	20180909_TR_trial_002	quiet	NaN
ip3_dual	ip3_dual_TR	20180909_TR_trial_002	whisking	NaN
ip3_dual	ip3_dual_TR	20180909_TR_trial_002	locomotion	NaN
ip3_dual	ip3_dual_TR	20180909_TR_trial_002	whisking	NaN
ip3_dual	ip3_dual_TR	20180909_TR_trial_002	quiet	NaN
ip3_dual	ip3_dual_TR	20180909_TR_trial_002	locomotion	NaN
ip3_dual	ip3_dual_TR	20180909_TR_trial_002	quiet	NaN
ip3_dual	ip3_dual_TR	20180909_TR_trial_002	whisking	NaN
ip3_dual	ip3_dual_TR	20180909_TR_trial_002	locomotion	NaN
ip3_dual	ip3_dual_TR	20180909_TR_trial_002	quiet	NaN
ip3_dual	ip3_dual_TR	20180909_TR_trial_002	locomotion	NaN
ip3_dual	ip3_dual_TR	20180909_TR_trial_002	quiet	NaN
ip3_dual	ip3_dual_TR	20180909_TR_trial_002	locomotion	NaN
ip3_dual	ip3_dual_TR	20180909_TR_trial_002	locomotion	NaN
ip3_dual	ip3_dual_TR	20180909_TR_trial_002	quiet	NaN
ip3_dual	ip3_dual_TR	20180909_TR_trial_003	whisking	NaN
ip3_dual	ip3_dual_TR	20180909_TR_trial_003	locomotion	NaN
ip3_dual	ip3_dual_TR	20180909_TR_trial_003	whisking	NaN
ip3_dual	ip3_dual_TR	20180909_TR_trial_003	whisking	NaN
ip3_dual	ip3_dual_TR	20180909_TR_trial_003	quiet	NaN
ip3_dual	ip3_dual_TR	20180909_TR_trial_003	whisking	NaN
ip3_dual	ip3_dual_TR	20180909_TR_trial_003	quiet	NaN
ip3_dual	ip3_dual_TR	20180909_TR_trial_003	whisking	NaN
ip3_dual	ip3_dual_TR	20180909_TR_trial_003	whisking	NaN
ip3_dual	ip3_dual_TR	20180909_TR_trial_003	whisking	NaN
ip3_dual	ip3_dual_TR	20180909_TR_trial_003	whisking	NaN
ip3_dual	ip3_dual_TR	20180909_TR_trial_003	quiet	NaN
ip3_dual	ip3_dual_TR	20180909_TR_trial_003	whisking	NaN
ip3_dual	ip3_dual_TR	20180909_TR_trial_003	quiet	NaN
ip3_dual	ip3_dual_TR	20180909_TR_trial_003	locomotion	NaN
ip3_dual	ip3_dual_TR	20180909_TR_trial_003	quiet	NaN
ip3_dual	ip3_dual_TR	20180909_TR_trial_003	locomotion	NaN
ip3_dual	ip3_dual_TR	20180909_TR_trial_003	quiet	NaN
ip3_dual	ip3_dual_TR	20180909_TR_trial_003	whisking	NaN
ip3_dual	ip3_dual_TR	20180909_TR_trial_003	quiet	NaN
ip3_dual	ip3_dual_TR	20180909_TR_trial_003	whisking	NaN
ip3_dual	ip3_dual_TR	20180909_TR_trial_003	locomotion	NaN
ip3_dual	ip3_dual_TR	20180909_TR_trial_003	locomotion	NaN
ip3_dual	ip3_dual_TR	20180909_TR_trial_003	whisking	NaN
ip3_dual	ip3_dual_TR	20180909_TR_trial_003	quiet	NaN
ip3_dual	ip3_dual_TR	20180909_TR_trial_003	whisking	NaN
ip3_dual	ip3_dual_TR	20180909_TR_trial_003	quiet	NaN
ip3_dual	ip3_dual_TR	20180909_TR_trial_003	whisking	NaN
ip3_dual	ip3_dual_TR	20180909_TR_trial_003	locomotion	NaN
ip3_dual	ip3_dual_TR	20180909_TR_trial_003	quiet	NaN
ip3_dual	ip3_dual_TR	20180909_TR_trial_016	is	0.186720012240333
ip3_dual	ip3_dual_TR	20180909_TR_trial_016	nrem	0.138332796466573
ip3_dual	ip3_dual_TR	20180909_TR_trial_016	nrem	0.191374141854753
ip3_dual	ip3_dual_TR	20180909_TR_trial_016	is	0.222023981228269
ip3_dual	ip3_dual_TR	20180909_TR_trial_017	nrem	0.24405336962952
ip3_dual	ip3_dual_TR	20180909_TR_trial_017	is	0.060457506850072
ip3_dual	ip3_dual_TR	20180909_TR_trial_017	nrem	0.291062622648168
ip3_dual	ip3_dual_TR	20180909_TR_trial_017	is	0.169321957781935
ip3_dual	ip3_dual_TR	20180911_TR_trial_001	whisking	NaN
ip3_dual	ip3_dual_TR	20180911_TR_trial_001	locomotion	0.545166067852928
ip3_dual	ip3_dual_TR	20180911_TR_trial_001	quiet	0.185751095292418
ip3_dual	ip3_dual_TR	20180911_TR_trial_001	whisking	0.337312211179853
ip3_dual	ip3_dual_TR	20180911_TR_trial_001	locomotion	0.107638636745808
ip3_dual	ip3_dual_TR	20180911_TR_trial_001	whisking	0.718293768926775
ip3_dual	ip3_dual_TR	20180911_TR_trial_001	quiet	0.207778338898366
ip3_dual	ip3_dual_TR	20180911_TR_trial_001	whisking	0.538189749636632
ip3_dual	ip3_dual_TR	20180911_TR_trial_001	locomotion	0.37368853048746
ip3_dual	ip3_dual_TR	20180911_TR_trial_001	quiet	0.199152798536869
ip3_dual	ip3_dual_TR	20180911_TR_trial_001	whisking	0.555969251504474
ip3_dual	ip3_dual_TR	20180911_TR_trial_001	quiet	0.692999627434783
ip3_dual	ip3_dual_TR	20180911_TR_trial_001	whisking	0.443259472775608
ip3_dual	ip3_dual_TR	20180911_TR_trial_001	whisking	0.48435690175332
ip3_dual	ip3_dual_TR	20180911_TR_trial_001	locomotion	0.549556298335321
ip3_dual	ip3_dual_TR	20180911_TR_trial_001	quiet	0.222941691908487
ip3_dual	ip3_dual_TR	20180911_TR_trial_001	locomotion	0.262446445190798
ip3_dual	ip3_dual_TR	20180911_TR_trial_001	whisking	0.533016681946122
ip3_dual	ip3_dual_TR	20180911_TR_trial_001	locomotion	0.503134968330978
ip3_dual	ip3_dual_TR	20180911_TR_trial_001	quiet	0.63548166426195
ip3_dual	ip3_dual_TR	20180911_TR_trial_001	whisking	0.742255978293778
ip3_dual	ip3_dual_TR	20180911_TR_trial_001	quiet	0.257353093618915
ip3_dual	ip3_dual_TR	20180911_TR_trial_001	whisking	0.35084951205447
ip3_dual	ip3_dual_TR	20180911_TR_trial_001	quiet	0.214288363776266
ip3_dual	ip3_dual_TR	20180911_TR_trial_001	whisking	0.675750168791979
ip3_dual	ip3_dual_TR	20180911_TR_trial_001	quiet	0.122845592183087
ip3_dual	ip3_dual_TR	20180911_TR_trial_001	locomotion	0.173489593034104
ip3_dual	ip3_dual_TR	20180911_TR_trial_002	whisking	NaN
ip3_dual	ip3_dual_TR	20180911_TR_trial_002	whisking	NaN
ip3_dual	ip3_dual_TR	20180911_TR_trial_002	whisking	NaN
ip3_dual	ip3_dual_TR	20180911_TR_trial_002	locomotion	NaN
ip3_dual	ip3_dual_TR	20180911_TR_trial_002	quiet	NaN
ip3_dual	ip3_dual_TR	20180911_TR_trial_002	whisking	NaN
ip3_dual	ip3_dual_TR	20180911_TR_trial_002	locomotion	NaN
ip3_dual	ip3_dual_TR	20180911_TR_trial_002	quiet	NaN
ip3_dual	ip3_dual_TR	20180911_TR_trial_002	whisking	NaN
ip3_dual	ip3_dual_TR	20180911_TR_trial_002	locomotion	NaN
ip3_dual	ip3_dual_TR	20180911_TR_trial_002	quiet	NaN
ip3_dual	ip3_dual_TR	20180911_TR_trial_002	locomotion	NaN
ip3_dual	ip3_dual_TR	20180911_TR_trial_002	quiet	NaN
ip3_dual	ip3_dual_TR	20180911_TR_trial_002	locomotion	NaN
ip3_dual	ip3_dual_TR	20180911_TR_trial_002	whisking	NaN
ip3_dual	ip3_dual_TR	20180911_TR_trial_002	locomotion	NaN
ip3_dual	ip3_dual_TR	20180911_TR_trial_002	quiet	NaN
ip3_dual	ip3_dual_TR	20180911_TR_trial_002	locomotion	NaN
ip3_dual	ip3_dual_TR	20180911_TR_trial_002	whisking	NaN
ip3_dual	ip3_dual_TR	20180911_TR_trial_002	quiet	NaN
ip3_dual	ip3_dual_TR	20180911_TR_trial_002	whisking	NaN
ip3_dual	ip3_dual_TR	20180911_TR_trial_002	locomotion	NaN
ip3_dual	ip3_dual_TR	20180911_TR_trial_002	whisking	NaN
ip3_dual	ip3_dual_TR	20180911_TR_trial_002	quiet	NaN
ip3_dual	ip3_dual_TR	20180911_TR_trial_002	locomotion	NaN
ip3_dual	ip3_dual_TR	20180911_TR_trial_002	quiet	NaN
ip3_dual	ip3_dual_TR	20180911_TR_trial_002	whisking	NaN
ip3_dual	ip3_dual_TR	20180911_TR_trial_002	quiet	NaN
ip3_dual	ip3_dual_TR	20180911_TR_trial_002	whisking	NaN
ip3_dual	ip3_dual_TR	20180911_TR_trial_002	quiet	NaN
ip3_dual	ip3_dual_TR	20180911_TR_trial_002	locomotion	NaN
ip3_dual	ip3_dual_TR	20180911_TR_trial_006	locomotion	NaN
ip3_dual	ip3_dual_TR	20180911_TR_trial_006	locomotion	NaN
ip3_dual	ip3_dual_TR	20180911_TR_trial_006	locomotion	NaN
ip3_dual	ip3_dual_TR	20180911_TR_trial_006	quiet	NaN
ip3_dual	ip3_dual_TR	20180911_TR_trial_006	whisking	NaN
ip3_dual	ip3_dual_TR	20180911_TR_trial_006	quiet	NaN
ip3_dual	ip3_dual_TR	20180911_TR_trial_006	locomotion	NaN
ip3_dual	ip3_dual_TR	20180911_TR_trial_006	quiet	NaN
ip3_dual	ip3_dual_TR	20180911_TR_trial_006	locomotion	NaN
ip3_dual	ip3_dual_TR	20180911_TR_trial_006	quiet	NaN
ip3_dual	ip3_dual_TR	20180911_TR_trial_006	locomotion	NaN
ip3_dual	ip3_dual_TR	20180911_TR_trial_006	quiet	NaN
ip3_dual	ip3_dual_TR	20180911_TR_trial_006	whisking	NaN
ip3_dual	ip3_dual_TR	20180911_TR_trial_006	quiet	NaN
ip3_dual	ip3_dual_TR	20180911_TR_trial_006	whisking	NaN
ip3_dual	ip3_dual_TR	20180911_TR_trial_006	whisking	NaN
ip3_dual	ip3_dual_TR	20180911_TR_trial_006	locomotion	NaN
ip3_dual	ip3_dual_TR	20180911_TR_trial_006	quiet	NaN
ip3_dual	ip3_dual_TR	20180911_TR_trial_006	locomotion	NaN
ip3_dual	ip3_dual_TR	20180911_TR_trial_006	quiet	NaN
ip3_dual	ip3_dual_TR	20180911_TR_trial_006	whisking	NaN
ip3_dual	ip3_dual_TR	20180911_TR_trial_006	quiet	NaN
ip3_dual	ip3_dual_TR	20180927_TR_trial_001	whisking	NaN
ip3_dual	ip3_dual_TR	20180927_TR_trial_001	locomotion	NaN
ip3_dual	ip3_dual_TR	20180927_TR_trial_001	whisking	NaN
ip3_dual	ip3_dual_TR	20180927_TR_trial_001	whisking	NaN
ip3_dual	ip3_dual_TR	20180927_TR_trial_001	whisking	NaN
ip3_dual	ip3_dual_TR	20180927_TR_trial_001	locomotion	NaN
ip3_dual	ip3_dual_TR	20180927_TR_trial_001	whisking	NaN
ip3_dual	ip3_dual_TR	20180927_TR_trial_001	locomotion	NaN
ip3_dual	ip3_dual_TR	20180927_TR_trial_001	whisking	NaN
ip3_dual	ip3_dual_TR	20180927_TR_trial_001	quiet	NaN
ip3_dual	ip3_dual_TR	20180927_TR_trial_001	whisking	NaN
ip3_dual	ip3_dual_TR	20180927_TR_trial_001	quiet	NaN
ip3_dual	ip3_dual_TR	20180927_TR_trial_001	locomotion	NaN
ip3_dual	ip3_dual_TR	20180927_TR_trial_001	quiet	NaN
ip3_dual	ip3_dual_TR	20180927_TR_trial_001	whisking	NaN
ip3_dual	ip3_dual_TR	20180927_TR_trial_001	quiet	NaN
ip3_dual	ip3_dual_TR	20180927_TR_trial_001	whisking	NaN
ip3_dual	ip3_dual_TR	20180927_TR_trial_001	locomotion	NaN
ip3_dual	ip3_dual_TR	20180927_TR_trial_001	whisking	NaN
ip3_dual	ip3_dual_TR	20180927_TR_trial_001	locomotion	NaN
ip3_dual	ip3_dual_TR	20180927_TR_trial_001	quiet	NaN
ip3_dual	ip3_dual_TR	20180927_TR_trial_001	locomotion	NaN
ip3_dual	ip3_dual_TR	20180927_TR_trial_001	whisking	NaN
ip3_dual	ip3_dual_TR	20180927_TR_trial_001	quiet	NaN
ip3_dual	ip3_dual_TR	20180927_TR_trial_001	locomotion	NaN
ip3_dual	ip3_dual_TR	20180927_TR_trial_001	quiet	NaN
ip3_dual	ip3_dual_TR	20180927_TR_trial_001	whisking	NaN
ip3_dual	ip3_dual_TR	20180927_TR_trial_001	quiet	NaN
ip3_dual	ip3_dual_TR	20180927_TR_trial_002	locomotion	0.640911925214614
ip3_dual	ip3_dual_TR	20180927_TR_trial_002	whisking	0.0454778492597843
ip3_dual	ip3_dual_TR	20180927_TR_trial_002	locomotion	0.460657730839752
ip3_dual	ip3_dual_TR	20180927_TR_trial_002	quiet	0.168989744918498
ip3_dual	ip3_dual_TR	20180927_TR_trial_002	whisking	0.925958602441977
ip3_dual	ip3_dual_TR	20180927_TR_trial_002	whisking	0.308070057823822
ip3_dual	ip3_dual_TR	20180927_TR_trial_002	quiet	0.479339644738547
ip3_dual	ip3_dual_TR	20180927_TR_trial_002	locomotion	0.127089578339512
ip3_dual	ip3_dual_TR	20180927_TR_trial_002	whisking	0.639451824800767
ip3_dual	ip3_dual_TR	20180927_TR_trial_002	quiet	0.286707137833536
ip3_dual	ip3_dual_TR	20180927_TR_trial_002	whisking	0.253608628323296
ip3_dual	ip3_dual_TR	20180927_TR_trial_002	quiet	0.514714349903602
ip3_dual	ip3_dual_TR	20180927_TR_trial_002	whisking	0.663238519863651
ip3_dual	ip3_dual_TR	20180927_TR_trial_002	quiet	0.340130611002195
ip3_dual	ip3_dual_TR	20180927_TR_trial_002	locomotion	0.527846566837957
ip3_dual	ip3_dual_TR	20180927_TR_trial_002	quiet	0.675811169248054
ip3_dual	ip3_dual_TR	20180927_TR_trial_002	locomotion	0.342962119673166
ip3_dual	ip3_dual_TR	20180927_TR_trial_002	quiet	0.350537197839877
ip3_dual	ip3_dual_TR	20180927_TR_trial_002	whisking	0.854183159643117
ip3_dual	ip3_dual_TR	20180927_TR_trial_002	quiet	0.297475561117101
ip3_dual	ip3_dual_TR	20180927_TR_trial_002	whisking	0.461270160040734
ip3_dual	ip3_dual_TR	20180927_TR_trial_002	quiet	0.240655015721001
ip3_dual	ip3_dual_TR	20180927_TR_trial_002	whisking	0.41669553795789
ip3_dual	ip3_dual_TR	20180927_TR_trial_002	quiet	0.39285971756441
ip3_dual	ip3_dual_TR	20180927_TR_trial_002	locomotion	0.224483795479511
ip3_dual	ip3_dual_TR	20180927_TR_trial_002	whisking	0.125160164505773
ip3_dual	ip3_dual_TR	20180927_TR_trial_002	quiet	0.408087416321504
ip3_dual	ip3_dual_TR	20180927_TR_trial_002	whisking	0.327695854598363
ip3_dual	ip3_dual_TR	20180927_TR_trial_002	locomotion	0.298356337951891
ip3_dual	ip3_dual_TR	20180927_TR_trial_002	quiet	0.147437263192047
ip3_dual	ip3_dual_TR	20180927_TR_trial_002	whisking	0.664849253784279
ip3_dual	ip3_dual_TR	20180927_TR_trial_002	whisking	0.356294120970561
ip3_dual	ip3_dual_TR	20180927_TR_trial_002	whisking	0.331510434059519
ip3_dual	ip3_dual_TR	20180927_TR_trial_002	locomotion	0.50232600965992
ip3_dual	ip3_dual_TR	20180927_TR_trial_002	quiet	0.57917492918837
ip3_dual	ip3_dual_TR	20180927_TR_trial_002	locomotion	0.701455431448862
ip3_dual	ip3_dual_TR	20180927_TR_trial_002	whisking	0.596118755220528
ip3_dual	ip3_dual_TR	20180927_TR_trial_002	whisking	0.393065471747822
ip3_dual	ip3_dual_TR	20180927_TR_trial_002	quiet	0.264611356965094
ip3_dual	ip3_dual_TR	20180927_TR_trial_003	whisking	0.241139892997429
ip3_dual	ip3_dual_TR	20180927_TR_trial_003	quiet	0.495997331397428
ip3_dual	ip3_dual_TR	20180927_TR_trial_003	whisking	0.157549418352406
ip3_dual	ip3_dual_TR	20180927_TR_trial_003	whisking	0.587335658503847
ip3_dual	ip3_dual_TR	20180927_TR_trial_003	quiet	0.373936442546091
ip3_dual	ip3_dual_TR	20180927_TR_trial_003	whisking	0.364823193526229
ip3_dual	ip3_dual_TR	20180927_TR_trial_003	locomotion	0.615115989496519
ip3_dual	ip3_dual_TR	20180927_TR_trial_003	quiet	0.302268870430036
ip3_dual	ip3_dual_TR	20180927_TR_trial_003	whisking	0.158825108324996
ip3_dual	ip3_dual_TR	20180927_TR_trial_003	whisking	0.124424261282878
ip3_dual	ip3_dual_TR	20180927_TR_trial_003	quiet	0.0666054299291025
ip3_dual	ip3_dual_TR	20180927_TR_trial_003	whisking	0.528018549370444
ip3_dual	ip3_dual_TR	20180927_TR_trial_003	whisking	0.1829388291867
ip3_dual	ip3_dual_TR	20180927_TR_trial_003	quiet	0.614632040296781
ip3_dual	ip3_dual_TR	20180927_TR_trial_003	whisking	0.345067000370823
ip3_dual	ip3_dual_TR	20180927_TR_trial_003	locomotion	0.395687091609304
ip3_dual	ip3_dual_TR	20180927_TR_trial_003	whisking	0.437220908916695
ip3_dual	ip3_dual_TR	20180927_TR_trial_003	quiet	0.368896646099338
ip3_dual	ip3_dual_TR	20180927_TR_trial_003	whisking	0.239508713602786
ip3_dual	ip3_dual_TR	20180927_TR_trial_003	quiet	0.457002646449989
ip3_dual	ip3_dual_TR	20180927_TR_trial_003	whisking	0.730683193298727
ip3_dual	ip3_dual_TR	20180927_TR_trial_003	quiet	0.0926334959116304
ip3_dual	ip3_dual_TR	20180927_TR_trial_003	whisking	0.374652922342835
ip3_dual	ip3_dual_TR	20180927_TR_trial_003	quiet	0.536759264573142
ip3_dual	ip3_dual_TR	20180927_TR_trial_003	whisking	0.923175411191441
ip3_dual	ip3_dual_TR	20180927_TR_trial_003	quiet	0.550097562869395
ip3_dual	ip3_dual_TR	20180927_TR_trial_003	whisking	0.266523195858089
ip3_dual	ip3_dual_TR	20180927_TR_trial_003	quiet	0.21555267235564
ip3_dual	ip3_dual_TR	20180927_TR_trial_003	locomotion	0.463275885370501
ip3_dual	ip3_dual_TR	20180927_TR_trial_003	quiet	0.384323373118854
ip3_dual	ip3_dual_TR	20180927_TR_trial_003	whisking	0.515996988884981
ip3_dual	ip3_dual_TR	20180927_TR_trial_003	quiet	0.349097657420652
ip3_dual	ip3_dual_TR	20180927_TR_trial_003	whisking	0.207837682019246
ip3_dual	ip3_dual_TR	20180927_TR_trial_003	whisking	0.626009930317425
ip3_dual	ip3_dual_TR	20180927_TR_trial_003	quiet	0.637663165355166
ip3_dual	ip3_dual_TR15	20170619_TR15_trial_003	whisking	0.754918900216646
ip3_dual	ip3_dual_TR15	20170619_TR15_trial_003	quiet	0.414243229725785
ip3_dual	ip3_dual_TR15	20170619_TR15_trial_003	whisking	0.467411958923485
ip3_dual	ip3_dual_TR15	20170619_TR15_trial_003	quiet	0.173130406905138
ip3_dual	ip3_dual_TR15	20170619_TR15_trial_003	whisking	0.463324195658844
ip3_dual	ip3_dual_TR15	20170619_TR15_trial_003	quiet	0.177963825923264
ip3_dual	ip3_dual_TR15	20170619_TR15_trial_003	whisking	0.643755212370599
ip3_dual	ip3_dual_TR15	20170619_TR15_trial_003	quiet	0.248867817257521
ip3_dual	ip3_dual_TR15	20170619_TR15_trial_003	whisking	0.691540463724607
ip3_dual	ip3_dual_TR15	20170619_TR15_trial_003	quiet	0.311319575859269
ip3_dual	ip3_dual_TR15	20170619_TR15_trial_003	whisking	0.420330008104516
ip3_dual	ip3_dual_TR15	20170619_TR15_trial_003	quiet	0.55166332138345
ip3_dual	ip3_dual_TR15	20170619_TR15_trial_003	whisking	0.386363317246078
ip3_dual	ip3_dual_TR15	20170619_TR15_trial_003	quiet	0.175160492522054
ip3_dual	ip3_dual_TR15	20170619_TR15_trial_003	whisking	0.293177595037947
ip3_dual	ip3_dual_TR15	20170619_TR15_trial_003	quiet	0.0927889188023385
ip3_dual	ip3_dual_TR15	20170619_TR15_trial_003	whisking	0.878796085887323
ip3_dual	ip3_dual_TR15	20170619_TR15_trial_006	nrem	0.321287346992088
ip3_dual	ip3_dual_TR15	20170619_TR15_trial_007	nrem	0.271430196251106
ip3_dual	ip3_dual_TR15	20170619_TR15_trial_007	nrem	0.288087615012725
ip3_dual	ip3_dual_TR15	20170619_TR15_trial_007	is	0.271321503099302
ip3_dual	ip3_dual_TR15	20170619_TR15_trial_008	nrem	0.666539752742404
ip3_dual	ip3_dual_TR15	20170619_TR15_trial_008	is	0.196361001731083
ip3_dual	ip3_dual_TR15	20170619_TR15_trial_012	quiet	0.137739756704409
ip3_dual	ip3_dual_TR15	20170619_TR15_trial_012	whisking	0.291668316706949
ip3_dual	ip3_dual_TR15	20170619_TR15_trial_012	quiet	0.174182299774478
ip3_dual	ip3_dual_TR15	20170619_TR15_trial_012	whisking	0.533263664300346
ip3_dual	ip3_dual_TR15	20170619_TR15_trial_012	quiet	0.473399265359844
ip3_dual	ip3_dual_TR15	20170619_TR15_trial_012	whisking	0.322625510300312
ip3_dual	ip3_dual_TR15	20170619_TR15_trial_012	whisking	0.742805614757008
ip3_dual	ip3_dual_TR15	20170619_TR15_trial_012	whisking	0.364908464763856
ip3_dual	ip3_dual_TR15	20170619_TR15_trial_012	quiet	0.417033711358032
ip3_dual	ip3_dual_TR15	20170619_TR15_trial_012	whisking	0.70712841927832
ip3_dual	ip3_dual_TR15	20170619_TR15_trial_012	quiet	0.0412498869437917
ip3_dual	ip3_dual_TR15	20170619_TR15_trial_012	whisking	0.275933123504575
ip3_dual	ip3_dual_TR15	20170619_TR15_trial_012	quiet	0.329225432460565
ip3_dual	ip3_dual_TR15	20170619_TR15_trial_012	whisking	0.344740786318704
ip3_dual	ip3_dual_TR15	20170619_TR15_trial_014	is	0.296920533902561
ip3_dual	ip3_dual_TR15	20170619_TR15_trial_015	nrem	0.215936564012345
ip3_dual	ip3_dual_TR15	20170619_TR15_trial_015	nrem	0.362670709613922
ip3_dual	ip3_dual_TR15	20170619_TR15_trial_016	nrem	0.421929955251485
ip3_dual	ip3_dual_TR15	20170619_TR15_trial_016	is	0.220941883039662
ip3_dual	ip3_dual_TR15	20170619_TR15_trial_016	rem	0.108680632989169
ip3_dual	ip3_dual_TR15	20170619_TR15_trial_019	nrem	0.402917005732245
ip3_dual	ip3_dual_TR15	20170619_TR15_trial_019	is	0.52815151223208
ip3_dual	ip3_dual_TR15	20170619_TR15_trial_019	is	0.0801309847375695
ip3_dual	ip3_dual_TR15	20170619_TR15_trial_020	is	0.31404764621339
ip3_dual	ip3_dual_TR15	20170619_TR15_trial_020	is	0.242758648480728
ip3_dual	ip3_dual_TR15	20170619_TR15_trial_023	nrem	0.0631074996722721
ip3_dual	ip3_dual_TR15	20170619_TR15_trial_023	nrem	0.0768908203862927
ip3_dual	ip3_dual_TR15	20170619_TR15_trial_024	quiet	0.0995114229267497
ip3_dual	ip3_dual_TR15	20170619_TR15_trial_024	whisking	0.48422409913626
ip3_dual	ip3_dual_TR15	20170619_TR15_trial_024	quiet	0.150915645536605
ip3_dual	ip3_dual_TR15	20170619_TR15_trial_024	whisking	0.2435213363845
ip3_dual	ip3_dual_TR15	20170619_TR15_trial_024	whisking	0.288806750873911
ip3_dual	ip3_dual_TR15	20170619_TR15_trial_024	whisking	0.284438461596861
ip3_dual	ip3_dual_TR15	20170619_TR15_trial_024	whisking	0.192047717384562
ip3_dual	ip3_dual_TR15	20170619_TR15_trial_024	whisking	0.109966883415561
ip3_dual	ip3_dual_TR15	20170619_TR15_trial_027	nrem	0.135739870625325
ip3_dual	ip3_dual_TR15	20170619_TR15_trial_027	is	0.358719284776402
ip3_dual	ip3_dual_TR15	20170619_TR15_trial_028	is	0.181406926337164
ip3_dual	ip3_dual_TR15	20170619_TR15_trial_028	nrem	0.20792031417223
ip3_dual	ip3_dual_TR15	20170619_TR15_trial_028	nrem	0.112747354490291
ip3_dual	ip3_dual_TR15	20170619_TR15_trial_029	is	0.1548876700718
ip3_dual	ip3_dual_TR15	20170619_TR15_trial_029	rem	0.115488264471964
wt_dual	wt_dual_BL15	20180118_BL15_trial_008	nrem	0.264264472210523
wt_dual	wt_dual_BL15	20180118_BL15_trial_008	is	0.258081248974864
wt_dual	wt_dual_BL15	20180118_BL15_trial_008	nrem	0.112233142289711
wt_dual	wt_dual_BL15	20180118_BL15_trial_010	rem	0.153821970787158
wt_dual	wt_dual_BL15	20180118_BL15_trial_010	nrem	0.239581929182166
wt_dual	wt_dual_BL15	20180118_BL15_trial_010	is	0.416282299678543
wt_dual	wt_dual_BL15	20180118_BL15_trial_010	nrem	0.20619567385154
wt_dual	wt_dual_BL15	20180118_BL15_trial_013	nrem	0.420599926785382
wt_dual	wt_dual_BL15	20180118_BL15_trial_013	is	0.169410423043241
wt_dual	wt_dual_BL15	20180118_BL15_trial_013	rem	0.106929371919991
wt_dual	wt_dual_BL15	20180118_BL15_trial_014	nrem	0.304043694283363
wt_dual	wt_dual_BL15	20180118_BL15_trial_014	nrem	0.192053347037069
wt_dual	wt_dual_BL15	20180118_BL15_trial_014	nrem	0.261386256561972
wt_dual	wt_dual_BL15	20180118_BL15_trial_014	is	0.17163748753912
wt_dual	wt_dual_BL15	20180118_BL15_trial_014	rem	0.34790692962208
wt_dual	wt_dual_BL15	20180118_BL15_trial_019	is	0.226992919003793
wt_dual	wt_dual_BL15	20180118_BL15_trial_019	rem	0.14267386616146
wt_dual	wt_dual_BL15	20180118_BL15_trial_019	nrem	0.0675018482429412
wt_dual	wt_dual_BL15	20180118_BL15_trial_019	nrem	0.11953393159978
wt_dual	wt_dual_BL15	20180118_BL15_trial_019	nrem	0.27951606028862
wt_dual	wt_dual_BL15	20180215_BL15_trial_001	nrem	NaN
wt_dual	wt_dual_BL15	20180215_BL15_trial_001	nrem	NaN
wt_dual	wt_dual_BL15	20180226_BL15_trial_010	whisking	0.360720983373727
wt_dual	wt_dual_BL15	20180226_BL15_trial_010	quiet	0.376057260550935
wt_dual	wt_dual_BL15	20180226_BL15_trial_010	locomotion	0.49576921653305
wt_dual	wt_dual_BL15	20180226_BL15_trial_010	whisking	0.51760740640005
wt_dual	wt_dual_BL15	20180226_BL15_trial_010	whisking	0.21921872392806
wt_dual	wt_dual_BL15	20180226_BL15_trial_010	quiet	0.186797486490006
wt_dual	wt_dual_BL15	20180226_BL15_trial_010	whisking	0.451721379790343
wt_dual	wt_dual_BL15	20180226_BL15_trial_010	quiet	0.337630293833552
wt_dual	wt_dual_BL15	20180226_BL15_trial_010	whisking	0.0599589831987327
wt_dual	wt_dual_BL15	20180226_BL15_trial_010	whisking	0.572767705781797
wt_dual	wt_dual_BL15	20180226_BL15_trial_010	whisking	0.29099333511753
wt_dual	wt_dual_BL15	20180226_BL15_trial_010	whisking	0.231078760026515
wt_dual	wt_dual_BL15	20180226_BL15_trial_010	quiet	0.321311735074928
wt_dual	wt_dual_BL15	20180226_BL15_trial_010	whisking	0.130573946924412
wt_dual	wt_dual_BL15	20180226_BL15_trial_010	whisking	0.666631305699753
wt_dual	wt_dual_BL15	20180226_BL15_trial_010	locomotion	0.529956561955654
wt_dual	wt_dual_BL15	20180226_BL15_trial_010	whisking	0.209479109295858
wt_dual	wt_dual_BL15	20180226_BL15_trial_010	quiet	0.797032982588794
wt_dual	wt_dual_BL15	20180226_BL15_trial_010	whisking	0.452533537114115
wt_dual	wt_dual_BL15	20180226_BL15_trial_010	whisking	0.147078756672424
wt_dual	wt_dual_BL15	20180226_BL15_trial_010	quiet	0.0743877013375239
wt_dual	wt_dual_BL15	20180226_BL15_trial_010	whisking	0.467551643842836
wt_dual	wt_dual_BL15	20180226_BL15_trial_010	whisking	0.537895852861429
wt_dual	wt_dual_BL15	20180226_BL15_trial_010	locomotion	0.222199655952438
wt_dual	wt_dual_BL15	20180226_BL15_trial_010	whisking	0.599553663856349
wt_dual	wt_dual_BL15	20180226_BL15_trial_010	locomotion	0.486937922997448
wt_dual	wt_dual_BL15	20180226_BL15_trial_010	whisking	0.0842680724034548
wt_dual	wt_dual_BL15	20180226_BL15_trial_010	locomotion	0.310668532399816
wt_dual	wt_dual_BL15	20180226_BL15_trial_010	whisking	0.482807632651757
wt_dual	wt_dual_BL15	20180226_BL15_trial_010	locomotion	0.214164125429686
wt_dual	wt_dual_BL15	20180226_BL15_trial_010	whisking	0.255613198455635
wt_dual	wt_dual_BL15	20180226_BL15_trial_012	locomotion	0.230428482281452
wt_dual	wt_dual_BL15	20180226_BL15_trial_012	quiet	0.631935187663109
wt_dual	wt_dual_BL15	20180226_BL15_trial_012	locomotion	0.598970709878659
wt_dual	wt_dual_BL15	20180226_BL15_trial_012	quiet	0.657180460477791
wt_dual	wt_dual_BL15	20180226_BL15_trial_012	locomotion	0.307685389655414
wt_dual	wt_dual_BL15	20180226_BL15_trial_012	locomotion	0.327220487829219
wt_dual	wt_dual_BL15	20180226_BL15_trial_012	quiet	0.284572856294514
wt_dual	wt_dual_BL15	20180226_BL15_trial_012	whisking	0.3855423026944
wt_dual	wt_dual_BL15	20180226_BL15_trial_012	locomotion	0.370372843322692
wt_dual	wt_dual_BL15	20180226_BL15_trial_012	whisking	0.29158448250476
wt_dual	wt_dual_BL15	20180226_BL15_trial_012	quiet	0.475007093319162
wt_dual	wt_dual_BL15	20180226_BL15_trial_012	locomotion	0.388041806177503
wt_dual	wt_dual_BL15	20180226_BL15_trial_012	quiet	0.612771073491248
wt_dual	wt_dual_BL15	20180226_BL15_trial_012	locomotion	0.317676463248553
wt_dual	wt_dual_BL15	20180226_BL15_trial_012	whisking	0.905326732197822
wt_dual	wt_dual_BL15	20180226_BL15_trial_012	locomotion	0.257290679005572
wt_dual	wt_dual_BL15	20180226_BL15_trial_012	quiet	0.757965793266642
wt_dual	wt_dual_BL15	20180226_BL15_trial_012	locomotion	0.237920044397272
wt_dual	wt_dual_BL15	20180226_BL15_trial_012	quiet	0.532775528479629
wt_dual	wt_dual_BL15	20180226_BL15_trial_012	locomotion	0.156390888764426
wt_dual	wt_dual_BL15	20180226_BL15_trial_012	locomotion	0.842754298946665
wt_dual	wt_dual_BL15	20180226_BL15_trial_012	whisking	0.376627724551805
wt_dual	wt_dual_BL15	20180226_BL15_trial_012	quiet	0.15410056963118
wt_dual	wt_dual_BL15	20180226_BL15_trial_012	locomotion	0.217464466198309
wt_dual	wt_dual_BL15	20180226_BL15_trial_012	whisking	0.527568121245932
wt_dual	wt_dual_BL15	20180226_BL15_trial_012	locomotion	0.325764413770667
wt_dual	wt_dual_BL15	20180226_BL15_trial_012	whisking	0.344134074406724
wt_dual	wt_dual_BL15	20180226_BL15_trial_012	locomotion	0.801438101313459
wt_dual	wt_dual_BL15	20180226_BL15_trial_012	whisking	0.520319240353924
wt_dual	wt_dual_BL15	20180226_BL15_trial_012	locomotion	0.178697564403617
wt_dual	wt_dual_BL15	20180226_BL15_trial_012	quiet	0.411088954824552
wt_dual	wt_dual_BL15	20180226_BL15_trial_012	locomotion	0.298432652624708
wt_dual	wt_dual_BL15	20180226_BL15_trial_012	quiet	0.241669708062129
wt_dual	wt_dual_BL15	20180226_BL15_trial_012	locomotion	0.247790473582085
wt_dual	wt_dual_BL15	20180226_BL15_trial_012	whisking	0.811920277858644
wt_dual	wt_dual_BL15	20180226_BL15_trial_012	quiet	0.556292147358008
wt_dual	wt_dual_BL15	20180226_BL15_trial_013	locomotion	0.166722709834553
wt_dual	wt_dual_BL15	20180226_BL15_trial_013	whisking	0.0873689505663269
wt_dual	wt_dual_BL15	20180226_BL15_trial_013	locomotion	0.1697951644292
wt_dual	wt_dual_BL15	20180226_BL15_trial_013	quiet	0.281919075454026
wt_dual	wt_dual_BL15	20180226_BL15_trial_013	locomotion	0.110501771804968
wt_dual	wt_dual_BL15	20180226_BL15_trial_013	quiet	0.666418572679536
[truncated: 894 more rows]
