# Supplementary material for: Astrocytic Ca2+ signaling is reduced during sleep and is involved in the regulation of slow wave sleep
Source: Nat Commun. 2020 Jul 6;11:3240. doi: 10.1038/s41467-020-17062-2 (PMC7338360; doi:10.1038/s41467-020-17062-2)
Supplement: Supplementary file 9 — Source Data [file 41467_2020_17062_MOESM9_ESM.zip › Source Data/data 3b.xlsx]

## Sheet: Sheet1
genotype	mouse	trial	state	dx_squared	roi_group	roa_freq	roa_density
ip3_dual	ip3_dual_BL15	20170616_BL15_1_trial_002	undefined	0.254234919836137	Gp	0.00229898360201835	0.00336247880372205
ip3_dual	ip3_dual_BL15	20170616_BL15_1_trial_002	whisking	0.254234919836137	Gp	5.61476787796302e-05	5.96824813597722e-05
ip3_dual	ip3_dual_BL15	20170616_BL15_2_trial_006	undefined	0.136907524825851	Gp	NaN	NaN
ip3_dual	ip3_dual_BL15	20170616_BL15_2_trial_006	is	0.136907524825851	Gp	3.17086950164043e-05	1.48440228263847e-05
ip3_dual	ip3_dual_BL15	20170616_BL15_2_trial_006	nrem	0.136907524825851	Gp	3.3076374108066e-05	1.31415298129241e-05
ip3_dual	ip3_dual_BL15	20170616_BL15_2_trial_007	undefined	0.136907524825851	Gp	0.000461029908287245	0.000514506970199414
ip3_dual	ip3_dual_BL15	20170616_BL15_2_trial_007	is	0.136907524825851	Gp	3.68894778654128e-05	5.71327311148947e-05
ip3_dual	ip3_dual_BL15	20170616_BL15_2_trial_007	nrem	0.136907524825851	Gp	6.87795581572224e-05	9.72214201931827e-06
ip3_dual	ip3_dual_BL15	20170616_BL15_3_trial_001	undefined	0.136907524825851	Gp	0.000141539789029039	5.1318301864684e-05
ip3_dual	ip3_dual_BL15	20170616_BL15_3_trial_001	is	0.136907524825851	Gp	0	0
ip3_dual	ip3_dual_BL15	20170616_BL15_3_trial_001	nrem	0.136907524825851	Gp	0	0
ip3_dual	ip3_dual_BL15	20170616_BL15_3_trial_002	undefined	0.136907524825851	Gp	0.000263491709918557	0.000117375543099082
ip3_dual	ip3_dual_BL15	20170616_BL15_3_trial_002	is	0.136907524825851	Gp	1.06980996088238e-05	4.47499954889117e-06
ip3_dual	ip3_dual_BL15	20170616_BL15_3_trial_002	nrem	0.136907524825851	Gp	0	0
ip3_dual	ip3_dual_BL16	20170618_BL16_trial_003	undefined	0.351351235963567	Gp	0.000109018857972899	7.4017655456602e-05
ip3_dual	ip3_dual_BL16	20170618_BL16_trial_003	is	0.351351235963567	Gp	0.000104261008010504	0.000151780282183898
ip3_dual	ip3_dual_BL16	20170618_BL16_trial_003	nrem	0.351351235963567	Gp	3.67980028272368e-05	3.53965210316925e-05
ip3_dual	ip3_dual_BL16	20170618_BL16_trial_007	undefined	0.113559332419329	Gp	NaN	NaN
ip3_dual	ip3_dual_BL16	20170618_BL16_trial_007	whisking	0.113559332419329	Gp	4.40134216889312e-05	2.4208740006337e-05
ip3_dual	ip3_dual_BL16	20170618_BL16_trial_007	quiet	0.113559332419329	Gp	1.80390429435723e-05	3.30711925923084e-06
ip3_dual	ip3_dual_BL16	20170618_BL16_trial_011	undefined	0.0503741571549275	Gp	0.000138064133070138	0.000216846185934866
ip3_dual	ip3_dual_BL16	20170618_BL16_trial_011	is	0.0503741571549275	Gp	9.12892121637942e-06	5.93023496970861e-06
ip3_dual	ip3_dual_BL16	20170618_BL16_trial_011	nrem	0.0503741571549275	Gp	6.27868565371221e-05	6.22924743303404e-06
ip3_dual	ip3_dual_BL16	20170618_BL16_trial_014	undefined	0.151643510271523	Gp	0.00022262028457416	9.16238260518451e-05
ip3_dual	ip3_dual_BL16	20170618_BL16_trial_014	is	0.151643510271523	Gp	0	0
ip3_dual	ip3_dual_BL16	20170618_BL16_trial_014	nrem	0.151643510271523	Gp	3.2324838304498e-05	2.96852122122279e-05
ip3_dual	ip3_dual_BL16	20170618_BL16_trial_015	undefined	0.107228154435926	Gp	0.000151374726405833	8.00823352049109e-05
ip3_dual	ip3_dual_BL16	20170618_BL16_trial_015	nrem	0.107228154435926	Gp	1.54459326115424e-05	1.94589733293902e-05
ip3_dual	ip3_dual_TR15	20170619_TR15_trial_003	undefined	0.157721295026846	Gp	NaN	NaN
ip3_dual	ip3_dual_TR15	20170619_TR15_trial_003	whisking	0.157721295026846	Gp	0.000977662511683541	0.00295170710268416
ip3_dual	ip3_dual_TR15	20170619_TR15_trial_003	quiet	0.157721295026846	Gp	0.0012049519302475	0.00339678223462893
ip3_dual	ip3_dual_TR15	20170619_TR15_trial_006	undefined	0.111525797251007	Gp	0.00159147407509127	0.00298504842353546
ip3_dual	ip3_dual_TR15	20170619_TR15_trial_006	nrem	0.111525797251007	Gp	0.00106236387211072	0.00196411228490275
ip3_dual	ip3_dual_TR15	20170619_TR15_trial_007	undefined	0.111525797251007	Gp	0.00179683720348337	0.00571067754213418
ip3_dual	ip3_dual_TR15	20170619_TR15_trial_007	is	0.111525797251007	Gp	0.000971105230825084	0.003186002727504
ip3_dual	ip3_dual_TR15	20170619_TR15_trial_007	nrem	0.111525797251007	Gp	0.00124951089561744	0.00245677691692797
ip3_dual	ip3_dual_TR15	20170619_TR15_trial_008	undefined	0.111525797251007	Gp	0.00182040747105914	0.00590337809376749
ip3_dual	ip3_dual_TR15	20170619_TR15_trial_008	is	0.111525797251007	Gp	0.00161960339814062	0.00682778947037836
ip3_dual	ip3_dual_TR15	20170619_TR15_trial_008	nrem	0.111525797251007	Gp	0.00125248457537083	0.00143345615544157
ip3_dual	ip3_dual_TR15	20170619_TR15_trial_010	undefined	0.111525797251007	Gp	0.000683269606469439	0.00306973419532026
ip3_dual	ip3_dual_TR15	20170619_TR15_trial_011	undefined	0.111525797251007	Gp	0.000921571043717847	0.00215036378173565
ip3_dual	ip3_dual_TR15	20170619_TR15_trial_012	undefined	0.0788606475134231	Gp	NaN	NaN
ip3_dual	ip3_dual_TR15	20170619_TR15_trial_012	whisking	0.0788606475134231	Gp	0.000360070682209903	0.0010566678332173
ip3_dual	ip3_dual_TR15	20170619_TR15_trial_012	quiet	0.0788606475134231	Gp	0.0005988502929332	0.00126961001258091
ip3_dual	ip3_dual_TR15	20170619_TR15_trial_014	undefined	0.157721295026846	Gp	0.00073462504250597	0.00116901612824872
ip3_dual	ip3_dual_TR15	20170619_TR15_trial_014	is	0.157721295026846	Gp	0.000426616496739693	0.000580116458387796
ip3_dual	ip3_dual_TR15	20170619_TR15_trial_015	undefined	0.157721295026846	Gp	0.00114946535203647	0.00442253911649714
ip3_dual	ip3_dual_TR15	20170619_TR15_trial_015	nrem	0.157721295026846	Gp	0.000666999294579211	0.00413819183510334
ip3_dual	ip3_dual_TR15	20170619_TR15_trial_016	undefined	0.157721295026846	Gp	0.00166570484198168	0.00502240535657558
ip3_dual	ip3_dual_TR15	20170619_TR15_trial_016	is	0.157721295026846	Gp	0.00156478338089585	0.00400816670611106
ip3_dual	ip3_dual_TR15	20170619_TR15_trial_016	nrem	0.157721295026846	Gp	0.00144600032512319	0.00446277659242808
ip3_dual	ip3_dual_TR15	20170619_TR15_trial_016	rem	0.157721295026846	Gp	0.00124529365539	0.00254967182476963
ip3_dual	ip3_dual_TR15	20170619_TR15_trial_019	undefined	0.157721295026846	Gp	0.000994016484837544	0.00286961877307141
ip3_dual	ip3_dual_TR15	20170619_TR15_trial_019	is	0.157721295026846	Gp	0.000699410790210498	0.00336636844100177
ip3_dual	ip3_dual_TR15	20170619_TR15_trial_019	nrem	0.157721295026846	Gp	0.000651759822930982	0.00156223079990914
ip3_dual	ip3_dual_TR15	20170619_TR15_trial_020	undefined	0.157721295026846	Gp	0.00153622186242733	0.00513059521151984
ip3_dual	ip3_dual_TR15	20170619_TR15_trial_020	is	0.157721295026846	Gp	0.000798910243510064	0.00239805809975305
ip3_dual	ip3_dual_TR15	20170619_TR15_trial_023	undefined	0.157721295026846	Gp	0.00076261161684205	0.00166146037648818
ip3_dual	ip3_dual_TR15	20170619_TR15_trial_023	nrem	0.157721295026846	Gp	0.000371236563734728	0.00056341892206697
ip3_dual	ip3_dual_TR15	20170619_TR15_trial_024	undefined	0.177436456905202	Gp	NaN	NaN
ip3_dual	ip3_dual_TR15	20170619_TR15_trial_024	whisking	0.177436456905202	Gp	0.000715077801942603	0.0028444186121641
ip3_dual	ip3_dual_TR15	20170619_TR15_trial_024	quiet	0.177436456905202	Gp	0.000551539779754502	0.00166899506867876
ip3_dual	ip3_dual_TR15	20170619_TR15_trial_025	undefined	0.177436456905202	Gp	0.00115267125630752	0.00452988982894894
ip3_dual	ip3_dual_TR15	20170619_TR15_trial_026	undefined	0.177436456905202	Gp	0.001177121049853	0.00291441120426113
ip3_dual	ip3_dual_TR15	20170619_TR15_trial_027	undefined	0.177436456905202	Gp	0.00135209931350371	0.00443653151677017
ip3_dual	ip3_dual_TR15	20170619_TR15_trial_027	is	0.177436456905202	Gp	0.00112161272702955	0.00211968517268221
ip3_dual	ip3_dual_TR15	20170619_TR15_trial_027	nrem	0.177436456905202	Gp	0.000674072673387216	0.00159630054562546
ip3_dual	ip3_dual_TR15	20170619_TR15_trial_028	undefined	0.125466521907383	Gp	0.000645170719021505	0.0021861455460471
ip3_dual	ip3_dual_TR15	20170619_TR15_trial_028	is	0.125466521907383	Gp	0.000194516536834705	0.000644201588010124
ip3_dual	ip3_dual_TR15	20170619_TR15_trial_028	nrem	0.125466521907383	Gp	0.000442302787139361	0.00114959026853514
ip3_dual	ip3_dual_TR15	20170619_TR15_trial_029	undefined	0.125466521907383	Gp	0.00109043556254063	0.00257513241294234
ip3_dual	ip3_dual_TR15	20170619_TR15_trial_029	is	0.125466521907383	Gp	0.000443603947332395	0.00102717460564691
ip3_dual	ip3_dual_TR15	20170619_TR15_trial_029	rem	0.125466521907383	Gp	0.000267629248400526	0.00100184119890926
wt_dual	wt_dual_TR16	20180115_TR16_trial_007	undefined	0.354872913810402	Gp	0.00281658413697603	0.00949924396158091
wt_dual	wt_dual_TR16	20180115_TR16_trial_007	whisking	0.354872913810402	Gp	0.000550550009767686	0.00224326159642207
wt_dual	wt_dual_TR16	20180115_TR16_trial_007	quiet	0.354872913810402	Gp	0.000438913180320827	0.000955927051259478
wt_dual	wt_dual_TR16	20180115_TR16_trial_007	locomotion	0.354872913810402	Gp	0.00344680341680463	0.0125048363852675
wt_dual	wt_dual_TR16	20180115_TR16_trial_008	undefined	0.446103189004027	Gp	0.00834716544019069	0.0698501316698767
wt_dual	wt_dual_TR16	20180115_TR16_trial_008	quiet	0.446103189004027	Gp	0.00409071524009001	0.0332637035140966
wt_dual	wt_dual_TR16	20180115_TR16_trial_008	locomotion	0.446103189004027	Gp	0.00291070548783708	0.0109666525995427
wt_dual	wt_dual_TR16	20180115_TR16_trial_009	undefined	0.177436456905202	Gp	0.00197642131829566	0.0033960831017365
wt_dual	wt_dual_TR16	20180115_TR16_trial_009	whisking	0.177436456905202	Gp	0.00292162566065684	0.00744395472260252
wt_dual	wt_dual_TR16	20180115_TR16_trial_009	quiet	0.177436456905202	Gp	0.0028361287195431	0.0140099040738164
wt_dual	wt_dual_TR16	20180115_TR16_trial_009	locomotion	0.177436456905202	Gp	0.00261422838516475	0.0102230991937216
wt_dual	wt_dual_TR16	20180115_TR16_trial_010	undefined	0.315442590053691	Gp	0.00135719477459975	0.00341507791135685
wt_dual	wt_dual_TR16	20180115_TR16_trial_010	whisking	0.315442590053691	Gp	0.00185248308119879	0.0146245929333599
wt_dual	wt_dual_TR16	20180115_TR16_trial_010	quiet	0.315442590053691	Gp	0.000859341322455541	0.00197603794271237
wt_dual	wt_dual_TR16	20180115_TR16_trial_010	locomotion	0.315442590053691	Gp	0.00218202718096886	0.00911816731326245
wt_dual	wt_dual_TR16	20180115_TR16_trial_011	undefined	0.354872913810402	Gp	NaN	NaN
wt_dual	wt_dual_TR16	20180115_TR16_trial_011	whisking	0.354872913810402	Gp	NaN	NaN
wt_dual	wt_dual_TR16	20180115_TR16_trial_011	quiet	0.354872913810402	Gp	NaN	NaN
wt_dual	wt_dual_TR16	20180115_TR16_trial_011	locomotion	0.354872913810402	Gp	NaN	NaN
wt_dual	wt_dual_TR16	20180115_TR16_trial_012	undefined	0.315442590053691	Gp	0.00422124572967579	0.106540574032558
wt_dual	wt_dual_TR16	20180115_TR16_trial_012	whisking	0.315442590053691	Gp	0.00153228773570831	0.00406745850373828
wt_dual	wt_dual_TR16	20180115_TR16_trial_012	quiet	0.315442590053691	Gp	0.00105453032485227	0.00386575717350375
wt_dual	wt_dual_TR16	20180115_TR16_trial_012	locomotion	0.315442590053691	Gp	0.00461073058548724	0.0271500804702584
wt_dual	wt_dual_TR16	20180115_TR16_trial_013	undefined	0.315442590053691	Gp	0.00701569345549205	0.0407027586325582
wt_dual	wt_dual_TR16	20180115_TR16_trial_013	whisking	0.315442590053691	Gp	0.0035273394583989	0.0181365027139982
wt_dual	wt_dual_TR16	20180115_TR16_trial_013	quiet	0.315442590053691	Gp	0.00112511305107733	0.00421452659483332
wt_dual	wt_dual_TR16	20180115_TR16_trial_013	locomotion	0.315442590053691	Gp	0.00474364423517041	0.0236679688939455
wt_dual	wt_dual_TR16	20180115_TR16_trial_014	undefined	0.315442590053691	Gp	0.00262510404946459	0.0151657065071075
wt_dual	wt_dual_TR16	20180115_TR16_trial_014	whisking	0.315442590053691	Gp	0.00133473876017865	0.00439162095549075
wt_dual	wt_dual_TR16	20180115_TR16_trial_014	quiet	0.315442590053691	Gp	0.0017162800912861	0.0078925062559532
wt_dual	wt_dual_TR16	20180115_TR16_trial_014	locomotion	0.315442590053691	Gp	0.00387120926807559	0.0406159236197381
wt_dual	wt_dual_TR16	20180115_TR16_trial_016	undefined	0.315442590053691	Gp	0.0026703118771034	0.0038044025418179
wt_dual	wt_dual_TR16	20180115_TR16_trial_016	whisking	0.315442590053691	Gp	0.000671325943340453	0.00144018646552895
wt_dual	wt_dual_TR16	20180115_TR16_trial_016	locomotion	0.315442590053691	Gp	0.00123448654040663	0.00315083205650296
wt_dual	wt_dual_TR16	20180115_TR16_trial_017	undefined	0.50186608762953	Gp	0.000653364588504109	0.0016936846643755
wt_dual	wt_dual_TR16	20180115_TR16_trial_017	whisking	0.50186608762953	Gp	0.000577534547389323	0.00249868560098742
wt_dual	wt_dual_TR16	20180115_TR16_trial_017	quiet	0.50186608762953	Gp	0.000457693388886119	0.00110823784110062
wt_dual	wt_dual_TR16	20180115_TR16_trial_017	locomotion	0.50186608762953	Gp	0.00297270212755133	0.0179929051640319
wt_dual	wt_dual_TR15	20180116_TR15_trial_002	undefined	0.223051594502013	Gp	0.00347571594690111	0.0557949448039445
wt_dual	wt_dual_TR15	20180116_TR15_trial_002	whisking	0.223051594502013	Gp	0.000682593165786896	0.00199521462244063
wt_dual	wt_dual_TR15	20180116_TR15_trial_002	quiet	0.223051594502013	Gp	0.000994623782135606	0.00422820654836937
wt_dual	wt_dual_TR15	20180116_TR15_trial_002	locomotion	0.223051594502013	Gp	0.00215916268510203	0.0266753743981978
wt_dual	wt_dual_TR15	20180116_TR15_trial_003	undefined	0.709745827620806	Gp	0.000251368838913015	0.000622931553128709
wt_dual	wt_dual_TR15	20180116_TR15_trial_003	whisking	0.709745827620806	Gp	0.000317443278337641	0.000710051318658895
wt_dual	wt_dual_TR15	20180116_TR15_trial_003	quiet	0.709745827620806	Gp	0.000145001998727571	0.000233618853187607
wt_dual	wt_dual_TR15	20180116_TR15_trial_003	locomotion	0.709745827620806	Gp	0.000828384241585267	0.0109334894909205
wt_dual	wt_dual_TR15	20180116_TR15_trial_005	undefined	0.315442590053691	Gp	0.000553132265178974	0.00158304252056621
wt_dual	wt_dual_TR15	20180116_TR15_trial_005	whisking	0.315442590053691	Gp	0.000760043494687948	0.00203891101341144
wt_dual	wt_dual_TR15	20180116_TR15_trial_005	quiet	0.315442590053691	Gp	0.000490280406449222	0.00120375999889231
wt_dual	wt_dual_TR15	20180116_TR15_trial_005	locomotion	0.315442590053691	Gp	0.00161435813028378	0.00872855672979876
wt_dual	wt_dual_TR15	20180116_TR15_trial_006	undefined	0.73323995562792	Gp	0.000130213436815722	0.000167059070515691
wt_dual	wt_dual_TR15	20180116_TR15_trial_006	whisking	0.73323995562792	Gp	0.000538980214445259	0.0045621647706618
wt_dual	wt_dual_TR15	20180116_TR15_trial_006	quiet	0.73323995562792	Gp	5.74316357125457e-05	0.000105822811420909
wt_dual	wt_dual_TR15	20180116_TR15_trial_006	locomotion	0.73323995562792	Gp	0.000944361533497566	0.0180375428886242
wt_dual	wt_dual_TR15	20180116_TR15_trial_017	undefined	0.315442590053691	Gp	0.00338418194886868	0.0267130080329857
wt_dual	wt_dual_TR15	20180116_TR15_trial_017	is	0.315442590053691	Gp	0.000244285648224	0.000436345801741262
wt_dual	wt_dual_TR15	20180116_TR15_trial_017	nrem	0.315442590053691	Gp	0.000668822642123701	0.00315064915670903
wt_dual	wt_dual_TR15	20180116_TR15_trial_018	undefined	0.315442590053691	Gp	0.00176371859381788	0.0236253183878682
wt_dual	wt_dual_TR15	20180116_TR15_trial_018	nrem	0.315442590053691	Gp	0.000370760532861459	0.000589078490968787
wt_dual	wt_dual_TR15	20180116_TR15_trial_018	rem	0.315442590053691	Gp	0.00031121122884451	0.000388738216888226
wt_dual	wt_dual_TR15	20180116_TR15_trial_019	undefined	0.586566799686617	Gp	0.000849685422377515	0.00281456109545297
wt_dual	wt_dual_TR15	20180116_TR15_trial_019	is	0.586566799686617	Gp	5.63853777135137e-05	6.40232204101316e-05
wt_dual	wt_dual_TR15	20180116_TR15_trial_019	nrem	0.586566799686617	Gp	0.00010860150642701	0.0008379907879345
wt_dual	wt_dual_TR15	20180116_TR15_trial_019	rem	0.586566799686617	Gp	5.70237186967751e-05	4.28191229450917e-05
wt_dual	wt_dual_TR15	20180116_TR15_trial_020	undefined	0.315442590053691	Gp	0.000903479472898674	0.024106542704182
wt_dual	wt_dual_TR15	20180116_TR15_trial_020	is	0.315442590053691	Gp	0.000179921150687006	0.000338335404359294
wt_dual	wt_dual_TR15	20180116_TR15_trial_020	nrem	0.315442590053691	Gp	0.00032543827940494	0.000518098828932904
wt_dual	wt_dual_TR15	20180116_TR15_trial_021	undefined	0.315442590053691	Gp	0.000922628823282771	0.0029344619537982
wt_dual	wt_dual_TR15	20180116_TR15_trial_021	is	0.315442590053691	Gp	0.000210308585701036	0.000249946946912308
wt_dual	wt_dual_TR15	20180116_TR15_trial_021	nrem	0.315442590053691	Gp	0.000542261982537142	0.000826962091114419
wt_dual	wt_dual_TR15	20180116_TR15_trial_021	rem	0.315442590053691	Gp	0.000229435673120243	0.000524285257165633
wt_dual	wt_dual_TR16	20180117_TR16_trial_002	undefined	0.454237329677315	Gp	0.000548752880262241	0.000914988185954316
wt_dual	wt_dual_TR16	20180117_TR16_trial_002	whisking	0.454237329677315	Gp	0.0026074982616345	0.0265345792590966
wt_dual	wt_dual_TR16	20180117_TR16_trial_002	quiet	0.454237329677315	Gp	0.000809915097429256	0.00300366178964513
wt_dual	wt_dual_TR16	20180117_TR16_trial_005	undefined	0.454237329677315	Gp	0.00186668827763613	0.0284656468869914
wt_dual	wt_dual_TR16	20180117_TR16_trial_005	is	0.454237329677315	Gp	0.000333566187199421	0.00087997970373098
wt_dual	wt_dual_TR16	20180117_TR16_trial_005	nrem	0.454237329677315	Gp	0.000592077541978169	0.00163240030499498
wt_dual	wt_dual_TR16	20180117_TR16_trial_005	rem	0.454237329677315	Gp	0.000362922479948446	0.000675269342578835
wt_dual	wt_dual_TR16	20180117_TR16_trial_006	undefined	0.454237329677315	Gp	0.001783419897256	0.0164202652780202
wt_dual	wt_dual_TR16	20180117_TR16_trial_006	nrem	0.454237329677315	Gp	0.000721576202104462	0.00228108354216769
wt_dual	wt_dual_TR16	20180117_TR16_trial_007	undefined	0.454237329677315	Gp	0.00207061127350387	0.0175178003966241
wt_dual	wt_dual_TR16	20180117_TR16_trial_007	nrem	0.454237329677315	Gp	0.000555305505022641	0.00132124390311591
wt_dual	wt_dual_TR16	20180117_TR16_trial_008	undefined	0.454237329677315	Gp	0.00175194049705149	0.0141977863310312
wt_dual	wt_dual_TR16	20180117_TR16_trial_008	is	0.454237329677315	Gp	0.000315581829508526	0.000625683737178984
wt_dual	wt_dual_TR16	20180117_TR16_trial_008	nrem	0.454237329677315	Gp	0.0007028707126213	0.00248286750268678
wt_dual	wt_dual_TR16	20180117_TR16_trial_010	undefined	0.454237329677315	Gp	0.0017917284676797	0.0230298643881524
wt_dual	wt_dual_TR16	20180117_TR16_trial_010	nrem	0.454237329677315	Gp	0.000629214323936166	0.0023751847590673
wt_dual	wt_dual_TR16	20180117_TR16_trial_010	rem	0.454237329677315	Gp	0.000738483723000092	0.00131768466687383
wt_dual	wt_dual_TR16	20180117_TR16_trial_011	undefined	0.315442590053691	Gp	0.00165356078591695	0.00629334934847069
wt_dual	wt_dual_TR16	20180117_TR16_trial_011	is	0.315442590053691	Gp	0.000290285916113812	0.000773858855012198
wt_dual	wt_dual_TR16	20180117_TR16_trial_011	nrem	0.315442590053691	Gp	0.000611401686000594	0.00168022450456583
wt_dual	wt_dual_TR16	20180117_TR16_trial_013	undefined	0.454237329677315	Gp	0.00104845159301243	0.0147506876835758
wt_dual	wt_dual_TR16	20180117_TR16_trial_013	is	0.454237329677315	Gp	0.000229629421714086	0.000470788843693594
wt_dual	wt_dual_TR16	20180117_TR16_trial_013	nrem	0.454237329677315	Gp	0.000428404579862518	0.000822860002110072
wt_dual	wt_dual_TR16	20180117_TR16_trial_013	rem	0.454237329677315	Gp	0.000461138453356609	0.00164930526381399
wt_dual	wt_dual_TR16	20180117_TR16_trial_014	undefined	0.315442590053691	Gp	0.00116384942099324	0.00417076595585926
wt_dual	wt_dual_TR16	20180117_TR16_trial_014	is	0.315442590053691	Gp	0.000356594702318481	0.000802882689998153
wt_dual	wt_dual_TR16	20180117_TR16_trial_014	nrem	0.315442590053691	Gp	0.000649010996937234	0.00131307230226701
wt_dual	wt_dual_TR16	20180117_TR16_trial_015	undefined	0.315442590053691	Gp	0.00269854442671145	0.0399817382560437
wt_dual	wt_dual_TR16	20180117_TR16_trial_015	is	0.315442590053691	Gp	0.000474659092293121	0.00138792864964952
wt_dual	wt_dual_TR16	20180117_TR16_trial_015	nrem	0.315442590053691	Gp	0.00102253288349834	0.00298211711455182
wt_dual	wt_dual_TR16	20180117_TR16_trial_015	rem	0.315442590053691	Gp	0.000803632867893288	0.00255483644463622
wt_dual	wt_dual_TR16	20180117_TR16_trial_017	undefined	0.586566799686617	Gp	0.00151463725331592	0.0197761030516932
wt_dual	wt_dual_TR16	20180117_TR16_trial_017	is	0.586566799686617	Gp	3.74549632499633e-05	9.56877569162447e-06
wt_dual	wt_dual_TR16	20180117_TR16_trial_017	nrem	0.586566799686617	Gp	3.41692743496262e-05	4.61967666770327e-05
wt_dual	wt_dual_TR16	20180117_TR16_trial_017	rem	0.586566799686617	Gp	2.27795162330842e-05	0.000113050624144609
wt_dual	wt_dual_TR16	20180117_TR16_trial_018	undefined	0.586566799686617	Gp	0.00205548824162716	0.0232761522972139
wt_dual	wt_dual_TR16	20180117_TR16_trial_018	is	0.586566799686617	Gp	3.58203830404897e-05	3.02069094479925e-05
wt_dual	wt_dual_TR16	20180117_TR16_trial_018	nrem	0.586566799686617	Gp	7.54084911673131e-05	7.38378087772101e-05
wt_dual	wt_dual_TR16	20180117_TR16_trial_018	rem	0.586566799686617	Gp	4.30217870839883e-05	1.85603126702659e-05
wt_dual	wt_dual_TR16	20180117_TR16_trial_019	undefined	0.50186608762953	Gp	0.000647795889480578	0.0015761493550114
wt_dual	wt_dual_TR16	20180117_TR16_trial_019	is	0.50186608762953	Gp	0.000153289341596425	0.00024099392055567
wt_dual	wt_dual_TR16	20180117_TR16_trial_019	nrem	0.50186608762953	Gp	0.000344452043936365	0.000600128781923721
wt_dual	wt_dual_TR16	20180117_TR16_trial_019	rem	0.50186608762953	Gp	0.000149970149045032	0.000126284235785072
wt_dual	wt_dual_TR16	20180117_TR16_trial_020	undefined	0.536669812945789	Gp	0.00082135887146256	0.0025893507087894
wt_dual	wt_dual_TR16	20180117_TR16_trial_020	is	0.536669812945789	Gp	0.000302250018723239	0.000512733054165509
wt_dual	wt_dual_TR16	20180117_TR16_trial_021	undefined	0.536669812945789	Gp	0.00112484541360281	0.0179997660016108
wt_dual	wt_dual_TR16	20180117_TR16_trial_021	is	0.536669812945789	Gp	0.000259767369413032	0.0011553085385716
wt_dual	wt_dual_TR16	20180117_TR16_trial_021	nrem	0.536669812945789	Gp	0.000371402444808221	0.00090684281516468
wt_dual	wt_dual_TR16	20180117_TR16_trial_021	rem	0.536669812945789	Gp	0.000571516073807229	0.00140925316145376
wt_dual	wt_dual_TR16	20180117_TR16_trial_022	undefined	0.315442590053691	Gp	0.00242909485722385	0.0201756328334863
wt_dual	wt_dual_TR16	20180117_TR16_trial_022	is	0.315442590053691	Gp	0.000113530290232288	0.0001572418310462
wt_dual	wt_dual_TR16	20180117_TR16_trial_022	rem	0.315442590053691	Gp	0.000180411875576322	0.000178135864573959
wt_dual	wt_dual_BL15	20180118_BL15_trial_008	undefined	0.709745827620806	Gp	0.00154536054447333	0.0204483404920498
wt_dual	wt_dual_BL15	20180118_BL15_trial_008	is	0.709745827620806	Gp	0.000122190005321028	0.000242698944878769
wt_dual	wt_dual_BL15	20180118_BL15_trial_008	nrem	0.709745827620806	Gp	0.00037574193181591	0.000886136192829531
wt_dual	wt_dual_BL15	20180118_BL15_trial_010	undefined	0.709745827620806	Gp	0.00147831199474196	0.0226901298529041
wt_dual	wt_dual_BL15	20180118_BL15_trial_010	is	0.709745827620806	Gp	8.30236064886385e-05	4.79864706547115e-05
wt_dual	wt_dual_BL15	20180118_BL15_trial_010	nrem	0.709745827620806	Gp	0.000377728186918496	0.00111778297560908
wt_dual	wt_dual_BL15	20180118_BL15_trial_010	rem	0.709745827620806	Gp	0.000154394636669219	0.000169401755341103
wt_dual	wt_dual_BL15	20180118_BL15_trial_013	undefined	0.709745827620806	Gp	0.0013100748075741	0.0154356973651281
wt_dual	wt_dual_BL15	20180118_BL15_trial_013	is	0.709745827620806	Gp	9.27072591088609e-05	0.000105530530039616
wt_dual	wt_dual_BL15	20180118_BL15_trial_013	nrem	0.709745827620806	Gp	0.000347021621804684	0.000759503215226459
wt_dual	wt_dual_BL15	20180118_BL15_trial_013	rem	0.709745827620806	Gp	0.000113641156326991	0.000317259806953112
wt_dual	wt_dual_BL15	20180118_BL15_trial_014	undefined	0.709745827620806	Gp	0.00125668870467922	0.00546794673661823
wt_dual	wt_dual_BL15	20180118_BL15_trial_014	is	0.709745827620806	Gp	0.000103479332566848	0.000506183272836691
wt_dual	wt_dual_BL15	20180118_BL15_trial_014	nrem	0.709745827620806	Gp	0.000435547925482303	0.00125241206290985
wt_dual	wt_dual_BL15	20180118_BL15_trial_014	rem	0.709745827620806	Gp	0.000141979020528899	0.000444031734450599
wt_dual	wt_dual_BL15	20180118_BL15_trial_019	undefined	0.586566799686617	Gp	0.00106898082208434	0.00687499049429016
wt_dual	wt_dual_BL15	20180118_BL15_trial_019	is	0.586566799686617	Gp	1.37739154308084e-05	9.81077111843427e-06
wt_dual	wt_dual_BL15	20180118_BL15_trial_019	nrem	0.586566799686617	Gp	0.000240585072420005	0.000323405151366769
wt_dual	wt_dual_BL15	20180118_BL15_trial_019	rem	0.586566799686617	Gp	3.53342269224854e-05	2.32800044127143e-05
wt_dual	wt_dual_NM16	20180119_NM16_trial_007	undefined	0.709745827620806	Gp	0.0010458554588484	0.0159049095233247
wt_dual	wt_dual_NM16	20180119_NM16_trial_007	is	0.709745827620806	Gp	4.45735471158001e-05	8.77868813390274e-05
wt_dual	wt_dual_NM16	20180119_NM16_trial_007	nrem	0.709745827620806	Gp	0.000237982046923169	0.000550221190335628
wt_dual	wt_dual_NM16	20180119_NM16_trial_008	undefined	0.709745827620806	Gp	0.00169360132303694	0.0160075857739317
wt_dual	wt_dual_NM16	20180119_NM16_trial_008	is	0.709745827620806	Gp	7.95838980347316e-05	0.000276931826057977
wt_dual	wt_dual_NM16	20180119_NM16_trial_008	nrem	0.709745827620806	Gp	0.000279779406780653	0.000865252702213851
wt_dual	wt_dual_NM16	20180119_NM16_trial_009	undefined	0.709745827620806	Gp	0.00127048073464791	0.026966225750288
wt_dual	wt_dual_NM16	20180119_NM16_trial_009	is	0.709745827620806	Gp	0.000102971192740549	8.78030410304119e-05
wt_dual	wt_dual_NM16	20180119_NM16_trial_009	nrem	0.709745827620806	Gp	0.000215712442604036	0.000580701678250049
wt_dual	wt_dual_NM16	20180119_NM16_trial_009	rem	0.709745827620806	Gp	0.000232155133328844	0.000486271665650012
wt_dual	wt_dual_NM16	20180119_NM16_trial_010	undefined	0.586566799686617	Gp	0.00127939278909714	0.0199816411246263
wt_dual	wt_dual_NM16	20180119_NM16_trial_010	nrem	0.586566799686617	Gp	0.000292748604205824	0.000582489252379892
wt_dual	wt_dual_NM16	20180119_NM16_trial_011	undefined	0.586566799686617	Gp	0.00203696056038241	0.0256116974384031
wt_dual	wt_dual_NM16	20180119_NM16_trial_011	is	0.586566799686617	Gp	0.000137257743425108	0.000161328895218708
wt_dual	wt_dual_NM16	20180119_NM16_trial_011	nrem	0.586566799686617	Gp	0.000313760436223624	0.000673745818785326
wt_dual	wt_dual_NM16	20180119_NM16_trial_011	rem	0.586566799686617	Gp	0.000313549604282424	0.000633835870338201
wt_dual	wt_dual_NM16	20180119_NM16_trial_013	undefined	0.586566799686617	Gp	0.000879794368420851	0.00655024952736371
wt_dual	wt_dual_NM16	20180119_NM16_trial_013	is	0.586566799686617	Gp	0.000107843619922053	0.000114916111238796
wt_dual	wt_dual_NM16	20180119_NM16_trial_013	nrem	0.586566799686617	Gp	0.000232265305312408	0.000605517752083253
wt_dual	wt_dual_NM16	20180119_NM16_trial_013	rem	0.586566799686617	Gp	0.000101247547448971	0.000130773291675481
wt_dual	wt_dual_NM16	20180119_NM16_trial_017	undefined	0.586566799686617	Gp	0.00101369303261422	0.0182158618417713
wt_dual	wt_dual_NM16	20180119_NM16_trial_017	nrem	0.586566799686617	Gp	3.95354435111496e-05	1.84799832448152e-05
wt_dual	wt_dual_TL16	20180120_TL16_trial_008	undefined	0.709745827620806	Gp	0.000921774614501255	0.00409668401442525
wt_dual	wt_dual_TL16	20180120_TL16_trial_008	is	0.709745827620806	Gp	0.000228738013790288	0.000526900898291426
wt_dual	wt_dual_TL16	20180120_TL16_trial_008	nrem	0.709745827620806	Gp	0.000624534280035064	0.00243781832984244
wt_dual	wt_dual_TL16	20180120_TL16_trial_009	undefined	0.709745827620806	Gp	0.00149404227215983	0.00845440417669906
wt_dual	wt_dual_TL16	20180120_TL16_trial_009	is	0.709745827620806	Gp	0.000224137883026846	0.00107618163370338
wt_dual	wt_dual_TL16	20180120_TL16_trial_009	nrem	0.709745827620806	Gp	0.000389761419579511	0.00104893506193364
wt_dual	wt_dual_TL16	20180120_TL16_trial_009	rem	0.709745827620806	Gp	0.000337043748287704	0.00118010482480947
wt_dual	wt_dual_TL16	20180120_TL16_trial_010	undefined	0.354872913810402	Gp	0.000985949958415239	0.00863143304804806
wt_dual	wt_dual_TL16	20180120_TL16_trial_010	is	0.354872913810402	Gp	0.00013573781546004	0.000168977543052045
wt_dual	wt_dual_TL16	20180120_TL16_trial_010	nrem	0.354872913810402	Gp	0.000155149075852773	0.000543558964795013
wt_dual	wt_dual_TL16	20180120_TL16_trial_010	rem	0.354872913810402	Gp	0.00020292811501213	0.000422607368198355
wt_dual	wt_dual_TL16	20180120_TL16_trial_012	undefined	0.315442590053691	Gp	0.00278083102750871	0.029375377388212
wt_dual	wt_dual_TL16	20180120_TL16_trial_012	is	0.315442590053691	Gp	0.000404039823362969	0.00133872411262393
wt_dual	wt_dual_TL16	20180120_TL16_trial_012	rem	0.315442590053691	Gp	0.00125596593061302	0.00449165713465411
wt_dual	wt_dual_TL16	20180120_TL16_trial_013	undefined	0.315442590053691	Gp	0.00145368369735474	0.00684829212059325
wt_dual	wt_dual_TL16	20180120_TL16_trial_013	is	0.315442590053691	Gp	0.000934301164934657	0.0030316678397752
wt_dual	wt_dual_TL16	20180120_TL16_trial_013	nrem	0.315442590053691	Gp	0.00107848362895581	0.00405949375721369
wt_dual	wt_dual_TL16	20180120_TL16_trial_014	undefined	0.315442590053691	Gp	0.00305041978786275	0.0194269501437302
wt_dual	wt_dual_TL16	20180120_TL16_trial_014	nrem	0.315442590053691	Gp	0.00203550725431968	0.0124269236525192
wt_dual	wt_dual_TL16	20180120_TL16_trial_015	undefined	0.454237329677315	Gp	0.000987785968754874	0.0129983351180111
wt_dual	wt_dual_TL16	20180120_TL16_trial_015	is	0.454237329677315	Gp	0.000155416801338785	0.000145692047467442
wt_dual	wt_dual_TL16	20180120_TL16_trial_015	nrem	0.454237329677315	Gp	0.000273922072564173	0.000528772121429544
wt_dual	wt_dual_TL16	20180120_TL16_trial_015	rem	0.454237329677315	Gp	0.000166738168604768	0.0001980391306234
wt_dual	wt_dual_TL16	20180120_TL16_trial_016	undefined	0.3211942960829	Gp	0.00197999545319023	0.0162511064829828
wt_dual	wt_dual_TL16	20180120_TL16_trial_016	is	0.3211942960829	Gp	0.000563210650067897	0.0013968540834032
wt_dual	wt_dual_TL16	20180120_TL16_trial_016	rem	0.3211942960829	Gp	0.00111984984922777	0.00300844715586715
wt_dual	wt_dual_TL16	20180120_TL16_trial_017	undefined	0.709745827620806	Gp	NaN	NaN
wt_dual	wt_dual_TL16	20180120_TL16_trial_017	is	0.709745827620806	Gp	NaN	NaN
wt_dual	wt_dual_TL16	20180120_TL16_trial_017	nrem	0.709745827620806	Gp	NaN	NaN
wt_dual	wt_dual_TL16	20180120_TL16_trial_018	undefined	0.876229416815809	Gp	NaN	NaN
wt_dual	wt_dual_TL16	20180120_TL16_trial_018	is	0.876229416815809	Gp	NaN	NaN
wt_dual	wt_dual_TL16	20180120_TL16_trial_018	nrem	0.876229416815809	Gp	NaN	NaN
wt_dual	wt_dual_TL15	20180121_TL15_trial_001	undefined	0.315442590053691	Gp	0.00234204612043602	0.00977774682237088
wt_dual	wt_dual_TL15	20180121_TL15_trial_001	whisking	0.315442590053691	Gp	0.00231331042736825	0.00817954862901748
wt_dual	wt_dual_TL15	20180121_TL15_trial_001	quiet	0.315442590053691	Gp	0.00119177177911657	0.00539739086685048
wt_dual	wt_dual_TL15	20180121_TL15_trial_001	locomotion	0.315442590053691	Gp	0.00516797975969497	0.0186255983872521
wt_dual	wt_dual_TL15	20180121_TL15_trial_002	undefined	0.709745827620806	Gp	0.00235106023899998	0.024704016166394
wt_dual	wt_dual_TL15	20180121_TL15_trial_002	whisking	0.709745827620806	Gp	0.00186258855757449	0.00679573738202359
wt_dual	wt_dual_TL15	20180121_TL15_trial_002	quiet	0.709745827620806	Gp	0.00131464329099529	0.0053590642818826
wt_dual	wt_dual_TL15	20180121_TL15_trial_002	locomotion	0.709745827620806	Gp	0.00268659379790525	0.0103441257111386
wt_dual	wt_dual_TL15	20180121_TL15_trial_005	undefined	0.315442590053691	Gp	0.00142969401885262	0.00470931988808777
wt_dual	wt_dual_TL15	20180121_TL15_trial_005	whisking	0.315442590053691	Gp	0.00231020199148896	0.00645952611136557
wt_dual	wt_dual_TL15	20180121_TL15_trial_005	quiet	0.315442590053691	Gp	0.00145505817621678	0.00412930097635164
wt_dual	wt_dual_TL15	20180121_TL15_trial_005	locomotion	0.315442590053691	Gp	0.00448211905512828	0.0229807147378814
wt_dual	wt_dual_TL15	20180121_TL15_trial_009	undefined	0.315442590053691	Gp	0.00215836548797052	0.0400113037972277
wt_dual	wt_dual_TL15	20180121_TL15_trial_009	whisking	0.315442590053691	Gp	0.00141359225170702	0.00536118428250002
wt_dual	wt_dual_TL15	20180121_TL15_trial_009	quiet	0.315442590053691	Gp	0.00188871638343137	0.00552425251662499
wt_dual	wt_dual_TL15	20180121_TL15_trial_009	locomotion	0.315442590053691	Gp	0.00309449109975004	0.0137213199862407
wt_dual	wt_dual_TL15	20180121_TL15_trial_012	undefined	0.315442590053691	Gp	0.0018595901426221	0.0166426331754454
wt_dual	wt_dual_TL15	20180121_TL15_trial_012	whisking	0.315442590053691	Gp	0.000463816831277645	0.000769387322078849
wt_dual	wt_dual_TL15	20180121_TL15_trial_012	quiet	0.315442590053691	Gp	0.000414222647005632	0.0013797647437494
wt_dual	wt_dual_TL15	20180121_TL15_trial_012	locomotion	0.315442590053691	Gp	0.00160513194324269	0.00952445677441109
wt_dual	wt_dual_TL15	20180121_TL15_trial_014	undefined	0.177436456905202	Gp	0.00177410312454209	0.00280224739676029
wt_dual	wt_dual_TL15	20180121_TL15_trial_014	whisking	0.177436456905202	Gp	0.00123880585541395	0.00214228375974383
wt_dual	wt_dual_TL15	20180121_TL15_trial_014	locomotion	0.177436456905202	Gp	0.00208586217137422	0.00594394458213502
wt_dual	wt_dual_TL15	20180121_TL15_trial_016	undefined	0.315442590053691	Gp	0.000712957887224682	0.00181533004894791
wt_dual	wt_dual_TL15	20180121_TL15_trial_016	whisking	0.315442590053691	Gp	0.00119868989566398	0.00255523168753387
wt_dual	wt_dual_TL15	20180121_TL15_trial_016	quiet	0.315442590053691	Gp	0.000894045353399387	0.00289621378331238
wt_dual	wt_dual_TL15	20180121_TL15_trial_016	locomotion	0.315442590053691	Gp	0.00197971605705274	0.0213623378338836
wt_dual	wt_dual_TL15	20180121_TL15_trial_017	undefined	0.315442590053691	Gp	0.00320457679720444	0.0183401055483401
wt_dual	wt_dual_TL15	20180121_TL15_trial_017	whisking	0.315442590053691	Gp	0.00139817591519807	0.00315482111855866
wt_dual	wt_dual_TL15	20180121_TL15_trial_017	quiet	0.315442590053691	Gp	0.000831684133867502	0.00221893518531122
wt_dual	wt_dual_TL15	20180121_TL15_trial_017	locomotion	0.315442590053691	Gp	0.00165172274919789	0.0259078245229357
wt_dual	wt_dual_TL15	20180121_TL15_trial_018	undefined	0.315442590053691	Gp	0.000799723759741271	0.00157489294069585
wt_dual	wt_dual_TL15	20180121_TL15_trial_018	whisking	0.315442590053691	Gp	0.00052539095992878	0.0016108436435802
wt_dual	wt_dual_TL15	20180121_TL15_trial_018	quiet	0.315442590053691	Gp	0.000513500764223195	0.00307535938663382
wt_dual	wt_dual_TL15	20180121_TL15_trial_018	locomotion	0.315442590053691	Gp	0.00341889390039068	0.0257420341179176
wt_dual	wt_dual_TL15	20180121_TL15_trial_019	undefined	0.315442590053691	Gp	0.00221639469889939	0.00631860510194212
wt_dual	wt_dual_TL15	20180121_TL15_trial_019	whisking	0.315442590053691	Gp	0.00186376950673006	0.00393572315062859
wt_dual	wt_dual_TL15	20180121_TL15_trial_019	quiet	0.315442590053691	Gp	0.00168453880437588	0.00424842065756302
wt_dual	wt_dual_TL15	20180121_TL15_trial_019	locomotion	0.315442590053691	Gp	0.00325442426833469	0.00863141470943973
wt_dual	wt_dual_TR15	20180130_TR15_trial_003	undefined	0.315442590053691	Gp	0.00122820968201785	0.00418203039116623
wt_dual	wt_dual_TR15	20180130_TR15_trial_003	whisking	0.315442590053691	Gp	0.00148868755786516	0.00825687770092893
wt_dual	wt_dual_TR15	20180130_TR15_trial_003	quiet	0.315442590053691	Gp	0.00128485445730737	0.00881583718623334
wt_dual	wt_dual_TR15	20180130_TR15_trial_003	locomotion	0.315442590053691	Gp	0.00432038922940014	0.0649546830799075
wt_dual	wt_dual_TR15	20180130_TR15_trial_004	undefined	0.315442590053691	Gp	0.00103253008552826	0.00336327450391827
wt_dual	wt_dual_TR15	20180130_TR15_trial_004	whisking	0.315442590053691	Gp	0.00162852510067435	0.00571969015821194
wt_dual	wt_dual_TR15	20180130_TR15_trial_004	quiet	0.315442590053691	Gp	0.000928278148560338	0.00291363982415947
wt_dual	wt_dual_TR15	20180130_TR15_trial_004	locomotion	0.315442590053691	Gp	0.00818741518672499	0.173263475089783
wt_dual	wt_dual_TR15	20180130_TR15_trial_005	undefined	0.315442590053691	Gp	0.000650587568139575	0.00155348372328839
wt_dual	wt_dual_TR15	20180130_TR15_trial_005	whisking	0.315442590053691	Gp	0.00112432690999132	0.00455421274701525
wt_dual	wt_dual_TR15	20180130_TR15_trial_005	quiet	0.315442590053691	Gp	0.000518519018225482	0.00104682329069058
wt_dual	wt_dual_TR15	20180130_TR15_trial_005	locomotion	0.315442590053691	Gp	0.00373321517790341	0.155585190666331
wt_dual	wt_dual_TR15	20180130_TR15_trial_006	undefined	0.231753739631283	Gp	0.000688862520273533	0.00159189384444473
wt_dual	wt_dual_TR15	20180130_TR15_trial_006	whisking	0.231753739631283	Gp	0.00160613656449962	0.00868945894632705
wt_dual	wt_dual_TR15	20180130_TR15_trial_006	quiet	0.231753739631283	Gp	0.000805683768035443	0.00153496437695643
wt_dual	wt_dual_TR15	20180130_TR15_trial_006	locomotion	0.231753739631283	Gp	0.00707604473993114	0.11405175946382
wt_dual	wt_dual_TR15	20180130_TR15_trial_007	undefined	0.231753739631283	Gp	0.000743543612805628	0.002327246763907
wt_dual	wt_dual_TR15	20180130_TR15_trial_007	whisking	0.231753739631283	Gp	0.00208448110332653	0.00690851414310226
wt_dual	wt_dual_TR15	20180130_TR15_trial_007	quiet	0.231753739631283	Gp	0.00100064137327818	0.00931674151790354
wt_dual	wt_dual_TR15	20180130_TR15_trial_007	locomotion	0.231753739631283	Gp	0.00607043691347428	0.0557687477898905
wt_dual	wt_dual_TR15	20180130_TR15_trial_008	undefined	0.315442590053691	Gp	0.000486014416620989	0.000980814266356746
wt_dual	wt_dual_TR15	20180130_TR15_trial_008	whisking	0.315442590053691	Gp	0.00111828940728532	0.00374636653271473
wt_dual	wt_dual_TR15	20180130_TR15_trial_008	quiet	0.315442590053691	Gp	0.000559813127567417	0.00115999634532463
wt_dual	wt_dual_TR15	20180130_TR15_trial_008	locomotion	0.315442590053691	Gp	0.00300654505902283	0.0119801377638704
wt_dual	wt_dual_TR15	20180130_TR15_trial_010	undefined	0.454237329677315	Gp	0.00130351827144449	0.00461685879979179
wt_dual	wt_dual_TR15	20180130_TR15_trial_010	whisking	0.454237329677315	Gp	0.00039897300994221	0.000889621475999478
wt_dual	wt_dual_TR15	20180130_TR15_trial_010	quiet	0.454237329677315	Gp	0.000299942038513334	0.00064030580466147
wt_dual	wt_dual_TR15	20180130_TR15_trial_010	locomotion	0.454237329677315	Gp	0.00403930170674768	0.0187316222280013
wt_dual	wt_dual_TL15	20180202_TL15_trial_009	undefined	0.315442590053691	Gp	0.00132152502152553	0.0400436467874846
wt_dual	wt_dual_TL15	20180202_TL15_trial_009	is	0.315442590053691	Gp	7.50382046507772e-05	0.000129574412408601
wt_dual	wt_dual_TL15	20180202_TL15_trial_009	nrem	0.315442590053691	Gp	0.000337168580903799	0.00138143901024724
wt_dual	wt_dual_TL15	20180202_TL15_trial_009	rem	0.315442590053691	Gp	0.000167161745256201	0.000410250926249711
wt_dual	wt_dual_TL15	20180202_TL15_trial_010	undefined	0.231753739631283	Gp	NaN	NaN
wt_dual	wt_dual_TL15	20180202_TL15_trial_010	is	0.231753739631283	Gp	NaN	NaN
wt_dual	wt_dual_TL15	20180202_TL15_trial_010	nrem	0.231753739631283	Gp	NaN	NaN
wt_dual	wt_dual_TL15	20180202_TL15_trial_017	undefined	0.36211521817388	Gp	0.00102658861900487	0.0132871939084984
wt_dual	wt_dual_TL15	20180202_TL15_trial_017	nrem	0.36211521817388	Gp	0.000136446445902157	0.000110100599865984
wt_dual	wt_dual_TL15	20180202_TL15_trial_018	undefined	0.36211521817388	Gp	0.000373587107757426	0.000644681232829895
wt_dual	wt_dual_TL15	20180202_TL15_trial_018	is	0.36211521817388	Gp	0.000103201592565323	0.000141107458499203
wt_dual	wt_dual_TL15	20180202_TL15_trial_019	undefined	0.36211521817388	Gp	0.000678185074351719	0.0030235123094848
wt_dual	wt_dual_TL15	20180202_TL15_trial_019	is	0.36211521817388	Gp	7.16012761090316e-06	1.31185092895663e-06
wt_dual	wt_dual_TL15	20180202_TL15_trial_019	nrem	0.36211521817388	Gp	0.000171833603473499	0.000167236730863297
wt_dual	wt_dual_TL15	20180202_TL15_trial_019	rem	0.36211521817388	Gp	0.000256221463041888	0.00048907192498554
wt_dual	wt_dual_TL15	20180202_TL15_trial_020	undefined	0.454237329677315	Gp	0.0005967586282398	0.00129668609927295
wt_dual	wt_dual_TL15	20180202_TL15_trial_020	is	0.454237329677315	Gp	4.80627986828423e-05	3.0964194874695e-05
wt_dual	wt_dual_TL15	20180202_TL15_trial_020	nrem	0.454237329677315	Gp	5.36833591746953e-05	5.89866724196298e-05
wt_dual	wt_dual_TL15	20180202_TL15_trial_021	undefined	0.454237329677315	Gp	0.000244857234829377	0.000298247796925612
wt_dual	wt_dual_TL15	20180202_TL15_trial_021	is	0.454237329677315	Gp	3.28443559283782e-05	1.8188285708781e-05
wt_dual	wt_dual_TL15	20180202_TL15_trial_021	rem	0.454237329677315	Gp	3.12522218207747e-05	0.000321540329010216
wt_dual	wt_dual_TL15	20180202_TL15_trial_022	undefined	0.454237329677315	Gp	0.000590345947974918	0.0032066944839808
wt_dual	wt_dual_TL15	20180202_TL15_trial_022	is	0.454237329677315	Gp	1.54831305792057e-05	5.93071900122896e-07
wt_dual	wt_dual_TL15	20180202_TL15_trial_022	rem	0.454237329677315	Gp	2.50079669394097e-05	7.41426182114961e-05
wt_dual	wt_dual_TL15	20180202_TL15_trial_023	undefined	0.454237329677315	Gp	0.000609701948942802	0.00305660992429584
wt_dual	wt_dual_TL15	20180202_TL15_trial_023	is	0.454237329677315	Gp	4.49323473434257e-05	2.9918415340146e-05
wt_dual	wt_dual_TL15	20180202_TL15_trial_024	undefined	0.454237329677315	Gp	0.000758683404700786	0.00571761897392087
wt_dual	wt_dual_TL15	20180202_TL15_trial_024	is	0.454237329677315	Gp	6.10518166602746e-05	5.93143064882939e-05
wt_dual	wt_dual_TL15	20180202_TL15_trial_024	nrem	0.454237329677315	Gp	9.80724088388537e-05	0.000250878513066156
wt_dual	wt_dual_TL15	20180202_TL15_trial_024	rem	0.454237329677315	Gp	7.86053940152336e-05	0.000190137589717547
wt_dual	wt_dual_TL15	20180202_TL15_trial_025	undefined	0.389435296362582	Gp	0.000234601981847635	0.000598934159609382
wt_dual	wt_dual_TL15	20180202_TL15_trial_025	is	0.389435296362582	Gp	3.61530391408085e-05	2.3979015900135e-05
wt_dual	wt_dual_TL15	20180202_TL15_trial_025	nrem	0.389435296362582	Gp	8.98640606531691e-05	0.000113732873524962
wt_dual	wt_dual_TL15	20180202_TL15_trial_026	undefined	0.389435296362582	Gp	0.00161221959502046	0.0192443682174832
wt_dual	wt_dual_TL15	20180202_TL15_trial_026	nrem	0.389435296362582	Gp	3.70134329037703e-05	8.11902934128683e-05
wt_dual	wt_dual_TL15	20180202_TL15_trial_026	rem	0.389435296362582	Gp	0.000141605400555199	0.00030792359845381
wt_dual	wt_dual_TL16	20180203_TL16_trial_007	undefined	0.389435296362582	Gp	0.000829521369943428	0.020163034019375
wt_dual	wt_dual_TL16	20180203_TL16_trial_007	is	0.389435296362582	Gp	0.000116586645066998	0.000475815857915002
wt_dual	wt_dual_TL16	20180203_TL16_trial_007	nrem	0.389435296362582	Gp	0.000357381233158539	0.00076787083266316
wt_dual	wt_dual_TL16	20180203_TL16_trial_008	undefined	0.389435296362582	Gp	0.000734731572601316	0.0224855665572198
wt_dual	wt_dual_TL16	20180203_TL16_trial_008	is	0.389435296362582	Gp	0.000143800138131385	6.29649806407871e-05
wt_dual	wt_dual_TL16	20180203_TL16_trial_008	nrem	0.389435296362582	Gp	0.00020110895716283	0.000450851499685224
wt_dual	wt_dual_TL16	20180203_TL16_trial_009	undefined	0.315442590053691	Gp	0.00183794717533786	0.0298000698428143
wt_dual	wt_dual_TL16	20180203_TL16_trial_009	is	0.315442590053691	Gp	0.00013922036228838	0.000857887483350397
wt_dual	wt_dual_TL16	20180203_TL16_trial_009	nrem	0.315442590053691	Gp	0.000477771610418157	0.000442253749964678
wt_dual	wt_dual_TL16	20180203_TL16_trial_009	rem	0.315442590053691	Gp	0.000272591243572053	0.000387561062056
wt_dual	wt_dual_TL16	20180203_TL16_trial_010	undefined	0.315442590053691	Gp	0.00246335539776224	0.0276336212268367
wt_dual	wt_dual_TL16	20180203_TL16_trial_010	is	0.315442590053691	Gp	0.000101573015295837	7.93397956713786e-05
wt_dual	wt_dual_TL16	20180203_TL16_trial_010	nrem	0.315442590053691	Gp	0.000507721975818674	0.000997902222521789
wt_dual	wt_dual_TL16	20180203_TL16_trial_011	undefined	0.315442590053691	Gp	0.00127946381342799	0.0120869096007162
wt_dual	wt_dual_TL16	20180203_TL16_trial_011	nrem	0.315442590053691	Gp	0.000386869095442332	0.000779296611617656
wt_dual	wt_dual_TL16	20180203_TL16_trial_012	undefined	0.315442590053691	Gp	0.00193900522436717	0.0135414177579442
wt_dual	wt_dual_TL16	20180203_TL16_trial_012	nrem	0.315442590053691	Gp	0.0003518234715863	0.000596749986770457
wt_dual	wt_dual_TL16	20180203_TL16_trial_014	undefined	0.315442590053691	Gp	0.0015010830091601	0.0112728640496288
wt_dual	wt_dual_TL16	20180203_TL16_trial_014	is	0.315442590053691	Gp	0.000108557028357793	0.000177495921039758
wt_dual	wt_dual_TL16	20180203_TL16_trial_014	nrem	0.315442590053691	Gp	0.000270534770510128	0.000215801584181023
wt_dual	wt_dual_TL16	20180203_TL16_trial_015	undefined	0.315442590053691	Gp	0.000996496922829589	0.0128642410811786
wt_dual	wt_dual_TL16	20180203_TL16_trial_015	is	0.315442590053691	Gp	0.000194923816414995	0.000194285965954001
wt_dual	wt_dual_TL16	20180203_TL16_trial_016	undefined	0.315442590053691	Gp	0.00128086385319729	0.0102961961424716
wt_dual	wt_dual_TL16	20180203_TL16_trial_016	is	0.315442590053691	Gp	0.000198588134019434	0.000767764032309967
wt_dual	wt_dual_TL16	20180203_TL16_trial_016	rem	0.315442590053691	Gp	0.000238823015797457	0.000525729530729977
wt_dual	wt_dual_TL16	20180203_TL16_trial_017	undefined	0.177436456905202	Gp	0.000669514963521997	0.00315386122536509
wt_dual	wt_dual_TL16	20180203_TL16_trial_017	is	0.177436456905202	Gp	7.15785748106626e-05	9.81481508780674e-05
wt_dual	wt_dual_TL16	20180203_TL16_trial_017	nrem	0.177436456905202	Gp	0.000303468802749969	0.000313880947250088
wt_dual	wt_dual_TL16	20180203_TL16_trial_020	undefined	0.337572331805377	Gp	0.000628874678399231	0.00180933648019937
wt_dual	wt_dual_TL16	20180203_TL16_trial_020	is	0.337572331805377	Gp	0.000277345755617246	0.000515237129414259
wt_dual	wt_dual_TL16	20180203_TL16_trial_020	nrem	0.337572331805377	Gp	0.000479621936127795	0.000880943063337694
wt_dual	wt_dual_TL16	20180203_TL16_trial_021	undefined	0.337572331805377	Gp	0.0014820853477558	0.0247694052735368
wt_dual	wt_dual_TL16	20180203_TL16_trial_021	is	0.337572331805377	Gp	0.000536571860032729	0.00104133191050754
wt_dual	wt_dual_TL16	20180203_TL16_trial_021	nrem	0.337572331805377	Gp	0.000667184747014384	0.00275529946228871
wt_dual	wt_dual_TL16	20180203_TL16_trial_022	undefined	0.337572331805377	Gp	0.00191428033928634	0.0260031270482621
wt_dual	wt_dual_TL16	20180203_TL16_trial_022	is	0.337572331805377	Gp	0.000725567081649485	0.00107954073370362
wt_dual	wt_dual_TL16	20180203_TL16_trial_022	nrem	0.337572331805377	Gp	0.000808215527292327	0.00371501679490738
wt_dual	wt_dual_TL16	20180203_TL16_trial_022	rem	0.337572331805377	Gp	0.00211875861666052	0.00909965471779645
wt_dual	wt_dual_TL16	20180203_TL16_trial_023	undefined	0.36211521817388	Gp	0.000833473253160672	0.011106315689478
wt_dual	wt_dual_TL16	20180203_TL16_trial_023	is	0.36211521817388	Gp	0.000243468689449983	0.000466599710606069
wt_dual	wt_dual_TL16	20180203_TL16_trial_023	nrem	0.36211521817388	Gp	0.000565221538015306	0.00135291384178197
wt_dual	wt_dual_TL16	20180203_TL16_trial_024	undefined	0.36211521817388	Gp	0.00150203362502361	0.0209594992064275
wt_dual	wt_dual_TL16	20180203_TL16_trial_024	is	0.36211521817388	Gp	0.000311902520968282	0.00157932432868519
wt_dual	wt_dual_TL16	20180203_TL16_trial_024	nrem	0.36211521817388	Gp	0.000622973328284258	0.00212376946982526
wt_dual	wt_dual_TL16	20180203_TL16_trial_024	rem	0.36211521817388	Gp	0.000597211029800785	0.00174674373422732
wt_dual	wt_dual_TL16	20180203_TL16_trial_026	undefined	0.315442590053691	Gp	0.00237985622703771	0.020118162192435
wt_dual	wt_dual_TR15	20180204_TR15_trial_002	undefined	0.709745827620806	Gp	NaN	NaN
wt_dual	wt_dual_TR15	20180204_TR15_trial_002	is	0.709745827620806	Gp	NaN	NaN
wt_dual	wt_dual_TR15	20180204_TR15_trial_002	nrem	0.709745827620806	Gp	NaN	NaN
wt_dual	wt_dual_TR15	20180204_TR15_trial_002	rem	0.709745827620806	Gp	NaN	NaN
wt_dual	wt_dual_TR15	20180204_TR15_trial_005	undefined	0.231753739631283	Gp	0.00307186261032948	0.039857238002913
wt_dual	wt_dual_TR15	20180204_TR15_trial_005	is	0.231753739631283	Gp	0.000564942806399685	0.00168900954655913
wt_dual	wt_dual_TR15	20180204_TR15_trial_005	nrem	0.231753739631283	Gp	0.000665096985720786	0.00168599245546877
wt_dual	wt_dual_TR15	20180204_TR15_trial_005	rem	0.231753739631283	Gp	0.000711489643168527	0.00288823575851928
wt_dual	wt_dual_TR15	20180204_TR15_trial_006	undefined	0.231753739631283	Gp	0.00317644898605993	0.0511687595438552
wt_dual	wt_dual_TR15	20180204_TR15_trial_006	is	0.231753739631283	Gp	0.000960988120545502	0.00204336220087329
wt_dual	wt_dual_TR15	20180204_TR15_trial_006	nrem	0.231753739631283	Gp	0.0015574455630623	0.00896701564994538
wt_dual	wt_dual_TR15	20180204_TR15_trial_006	rem	0.231753739631283	Gp	0.00126366154433936	0.0045524221823703
wt_dual	wt_dual_TR15	20180204_TR15_trial_007	undefined	0.231753739631283	Gp	0.00267754319523943	0.0419133522989757
wt_dual	wt_dual_TR15	20180204_TR15_trial_007	is	0.231753739631283	Gp	0.000181565112105625	0.000336932915458408
wt_dual	wt_dual_TR15	20180204_TR15_trial_007	nrem	0.231753739631283	Gp	0.000364004484966521	0.000495587211135894
wt_dual	wt_dual_TR15	20180204_TR15_trial_008	undefined	0.231753739631283	Gp	0.00195809165099951	0.0232691654685912
wt_dual	wt_dual_TR15	20180204_TR15_trial_008	is	0.231753739631283	Gp	0.000447537769136249	0.00073741605885103
wt_dual	wt_dual_TR15	20180204_TR15_trial_008	nrem	0.231753739631283	Gp	0.000679217345521584	0.00111540960524681
wt_dual	wt_dual_TR15	20180204_TR15_trial_008	rem	0.231753739631283	Gp	0.00079742898097086	0.00162947891406375
wt_dual	wt_dual_TR15	20180204_TR15_trial_009	undefined	0.260696355416274	Gp	0.00220468680119211	0.0377105592133353
wt_dual	wt_dual_TR15	20180204_TR15_trial_009	is	0.260696355416274	Gp	0.00056087909166591	0.00107677205404438
wt_dual	wt_dual_TR15	20180204_TR15_trial_009	nrem	0.260696355416274	Gp	0.00187331770418881	0.00956350302219073
wt_dual	wt_dual_TR15	20180204_TR15_trial_010	undefined	0.260696355416274	Gp	0.00318933780749583	0.0395063200533464
wt_dual	wt_dual_TR15	20180204_TR15_trial_010	is	0.260696355416274	Gp	0.00138343890755184	0.00457640089241103
wt_dual	wt_dual_TR15	20180204_TR15_trial_010	nrem	0.260696355416274	Gp	0.00179582856297734	0.00683107496360224
wt_dual	wt_dual_TR15	20180204_TR15_trial_010	rem	0.260696355416274	Gp	0.00129133401686213	0.00332319817811887
wt_dual	wt_dual_TR15	20180204_TR15_trial_011	undefined	0.709745827620806	Gp	0.00107198355820617	0.0256816592647399
wt_dual	wt_dual_TR15	20180204_TR15_trial_011	is	0.709745827620806	Gp	4.42683054811216e-05	9.02301203781272e-05
wt_dual	wt_dual_TR15	20180204_TR15_trial_011	nrem	0.709745827620806	Gp	4.66510784663406e-05	2.32940554607528e-05
wt_dual	wt_dual_TL15	20180205_TL15_trial_001	undefined	0.315442590053691	Gp	0.00166832800567938	0.0115930993405596
wt_dual	wt_dual_TL15	20180205_TL15_trial_001	nrem	0.315442590053691	Gp	0.00179266834197431	0.00846238339565918
wt_dual	wt_dual_TL15	20180205_TL15_trial_002	undefined	0.315442590053691	Gp	0.0021431869783047	0.0181576345869295
wt_dual	wt_dual_TL15	20180205_TL15_trial_002	is	0.315442590053691	Gp	0.000841076834581333	0.00373557718662739
wt_dual	wt_dual_TL15	20180205_TL15_trial_002	nrem	0.315442590053691	Gp	0.00144270484878625	0.00705495380668071
wt_dual	wt_dual_TL15	20180205_TL15_trial_002	rem	0.315442590053691	Gp	0.00109932555792006	0.00312968156134314
wt_dual	wt_dual_TL15	20180205_TL15_trial_003	undefined	0.315442590053691	Gp	0.00189906259525778	0.0101237579608392
wt_dual	wt_dual_TL15	20180205_TL15_trial_003	nrem	0.315442590053691	Gp	0.000979353627800744	0.00243820852210426
wt_dual	wt_dual_TL15	20180205_TL15_trial_003	rem	0.315442590053691	Gp	0.0018560262962304	0.00635590981938154
wt_dual	wt_dual_TL15	20180205_TL15_trial_005	undefined	0.315442590053691	Gp	0.00167779102213116	0.00626268611683294
wt_dual	wt_dual_TL15	20180205_TL15_trial_005	is	0.315442590053691	Gp	0.000647537046467576	0.00356767865655764
wt_dual	wt_dual_TL15	20180205_TL15_trial_005	nrem	0.315442590053691	Gp	0.000884364398664346	0.00368846656038271
wt_dual	wt_dual_TL15	20180205_TL15_trial_006	undefined	0.315442590053691	Gp	0.00222067849025516	0.0156213216369077
wt_dual	wt_dual_TL15	20180205_TL15_trial_006	nrem	0.315442590053691	Gp	0.00143838872790839	0.00581271872144083
wt_dual	wt_dual_TL15	20180205_TL15_trial_006	rem	0.315442590053691	Gp	0.000512212091449451	0.00181376687731924
wt_dual	wt_dual_TL15	20180205_TL15_trial_010	undefined	0.315442590053691	Gp	0.00304872388709176	0.0481034818725542
wt_dual	wt_dual_TL15	20180205_TL15_trial_010	is	0.315442590053691	Gp	0.000702467018781692	0.00286701498217258
wt_dual	wt_dual_TL15	20180205_TL15_trial_010	nrem	0.315442590053691	Gp	0.00159922782618238	0.00898948302665838
wt_dual	wt_dual_TL15	20180205_TL15_trial_011	undefined	0.315442590053691	Gp	0.00410089006484939	0.0398630367094641
wt_dual	wt_dual_TL15	20180205_TL15_trial_011	is	0.315442590053691	Gp	0.000884303033013621	0.00390768951799361
wt_dual	wt_dual_TL15	20180205_TL15_trial_011	nrem	0.315442590053691	Gp	0.0022737672777599	0.0159983232049861
wt_dual	wt_dual_TL15	20180205_TL15_trial_012	undefined	0.315442590053691	Gp	0.00287492320875228	0.0246646741588432
wt_dual	wt_dual_TL15	20180205_TL15_trial_012	is	0.315442590053691	Gp	0.00142260746701191	0.0062867212864269
wt_dual	wt_dual_TL15	20180205_TL15_trial_012	nrem	0.315442590053691	Gp	0.00191999272816553	0.00956068842357531
wt_dual	wt_dual_TL15	20180205_TL15_trial_012	rem	0.315442590053691	Gp	0.00145327130921461	0.00589545822249539
wt_dual	wt_dual_TL15	20180205_TL15_trial_013	undefined	0.315442590053691	Gp	0.00257186773689073	0.0190928822438369
wt_dual	wt_dual_TL15	20180205_TL15_trial_013	is	0.315442590053691	Gp	0.00076973319574288	0.00255878262621315
wt_dual	wt_dual_TL15	20180205_TL15_trial_013	nrem	0.315442590053691	Gp	0.00127989341865198	0.00489812950300043
wt_dual	wt_dual_TL15	20180205_TL15_trial_013	rem	0.315442590053691	Gp	0.00218104266632515	0.0165550631847164
wt_dual	wt_dual_TL15	20180205_TL15_trial_018	undefined	0.454237329677315	Gp	0.0010593601556091	0.00634584608181601
wt_dual	wt_dual_TL15	20180205_TL15_trial_018	is	0.454237329677315	Gp	0.000254006209509002	0.000785388658401495
wt_dual	wt_dual_TL15	20180205_TL15_trial_018	nrem	0.454237329677315	Gp	0.000675604749873484	0.00416311431773361
wt_dual	wt_dual_TL15	20180205_TL15_trial_018	rem	0.454237329677315	Gp	0.000270987130704721	0.00058660614645979
wt_dual	wt_dual_TL15	20180205_TL15_trial_019	undefined	0.709745827620806	Gp	0.001441373105642	0.0142029645842099
wt_dual	wt_dual_TL15	20180205_TL15_trial_019	is	0.709745827620806	Gp	0.00037417506191483	0.0010626420601476
wt_dual	wt_dual_TL15	20180205_TL15_trial_019	nrem	0.709745827620806	Gp	0.000933332110448507	0.00828705189057656
wt_dual	wt_dual_TL15	20180205_TL15_trial_019	rem	0.709745827620806	Gp	0.00025883340789589	0.000532466283227041
wt_dual	wt_dual_TL15	20180205_TL15_trial_020	undefined	0.709745827620806	Gp	0.00155774092852944	0.0173241923000258
wt_dual	wt_dual_TL15	20180205_TL15_trial_020	is	0.709745827620806	Gp	0.000450526460736555	0.00247693511290754
wt_dual	wt_dual_TL15	20180205_TL15_trial_020	nrem	0.709745827620806	Gp	0.000666398981252846	0.00298540284708502
wt_dual	wt_dual_TL15	20180205_TL15_trial_020	rem	0.709745827620806	Gp	0.000622611732595861	0.0025407349251011
wt_dual	wt_dual_TL15	20180205_TL15_trial_021	undefined	0.709745827620806	Gp	0.00129872038860094	0.0110210858096857
wt_dual	wt_dual_TL15	20180205_TL15_trial_021	is	0.709745827620806	Gp	0.00044964690924683	0.00219850176811403
wt_dual	wt_dual_TL15	20180205_TL15_trial_021	nrem	0.709745827620806	Gp	0.000886937995228844	0.00506798005817894
wt_dual	wt_dual_TL15	20180205_TL15_trial_021	rem	0.709745827620806	Gp	0.000480553654699455	0.00158456826208247
wt_dual	wt_dual_TL15	20180205_TL15_trial_022	undefined	0.709745827620806	Gp	0.00168834443479497	0.0149546475889783
wt_dual	wt_dual_TL15	20180205_TL15_trial_022	is	0.709745827620806	Gp	0.000566850299728667	0.00243515650005327
wt_dual	wt_dual_TL15	20180205_TL15_trial_022	nrem	0.709745827620806	Gp	0.000703655067161145	0.00273942364366397
wt_dual	wt_dual_TL15	20180205_TL15_trial_023	undefined	0.709745827620806	Gp	0.00287219490679505	0.0409111061348648
wt_dual	wt_dual_TL15	20180205_TL15_trial_023	nrem	0.709745827620806	Gp	0.00113325073182175	0.00611055067398366
wt_dual	wt_dual_NM16	20180208_NM16_trial_002	undefined	0.177436456905202	Gp	NaN	NaN
wt_dual	wt_dual_NM16	20180208_NM16_trial_002	whisking	0.177436456905202	Gp	NaN	NaN
wt_dual	wt_dual_NM16	20180208_NM16_trial_002	quiet	0.177436456905202	Gp	NaN	NaN
wt_dual	wt_dual_NM16	20180208_NM16_trial_002	locomotion	0.177436456905202	Gp	NaN	NaN
wt_dual	wt_dual_NM16	20180208_NM16_trial_006	undefined	0.315442590053691	Gp	0.00284489881134817	0.0294384446663098
wt_dual	wt_dual_NM16	20180208_NM16_trial_006	whisking	0.315442590053691	Gp	0.0034540146702969	0.0316554551516217
wt_dual	wt_dual_NM16	20180208_NM16_trial_006	quiet	0.315442590053691	Gp	0.00319162606108757	0.020643886971828
wt_dual	wt_dual_NM16	20180208_NM16_trial_006	locomotion	0.315442590053691	Gp	0.00768469293638828	0.0995169875491233
wt_dual	wt_dual_NM16	20180208_NM16_trial_007	undefined	0.315442590053691	Gp	0.00363405952550288	0.0353889105046492
wt_dual	wt_dual_NM16	20180208_NM16_trial_007	whisking	0.315442590053691	Gp	0.00297580813356551	0.0158666205981345
wt_dual	wt_dual_NM16	20180208_NM16_trial_007	quiet	0.315442590053691	Gp	0.00203724844955178	0.0101517744265735
wt_dual	wt_dual_NM16	20180208_NM16_trial_007	locomotion	0.315442590053691	Gp	0.011158019843744	0.142624209292427
wt_dual	wt_dual_NM16	20180208_NM16_trial_009	undefined	0.709745827620806	Gp	0.00160811836824696	0.0364293592421352
wt_dual	wt_dual_NM16	20180208_NM16_trial_009	whisking	0.709745827620806	Gp	0.000999686993960836	0.0153795471033468
wt_dual	wt_dual_NM16	20180208_NM16_trial_009	quiet	0.709745827620806	Gp	0.000885307984761571	0.00595328288647181
wt_dual	wt_dual_NM16	20180208_NM16_trial_009	locomotion	0.709745827620806	Gp	0.00756846441253534	0.131096106652024
wt_dual	wt_dual_NM16	20180208_NM16_trial_010	undefined	0.709745827620806	Gp	0.00193356071285961	0.0293515704451403
wt_dual	wt_dual_NM16	20180208_NM16_trial_010	is	0.709745827620806	Gp	0.000340184691929433	0.0017868164406193
wt_dual	wt_dual_NM16	20180208_NM16_trial_010	nrem	0.709745827620806	Gp	0.000638082417484487	0.00225657620265702
wt_dual	wt_dual_NM16	20180208_NM16_trial_010	rem	0.709745827620806	Gp	0.00085109925735718	0.00374377915882856
wt_dual	wt_dual_NM16	20180208_NM16_trial_011	undefined	0.643760387864677	Gp	0.00243509259202758	0.0277079951112229
wt_dual	wt_dual_NM16	20180208_NM16_trial_011	nrem	0.643760387864677	Gp	0.00125725899798519	0.00625036196246384
wt_dual	wt_dual_NM16	20180208_NM16_trial_014	undefined	0.337572331805377	Gp	0.0035861871609838	0.0245995119210745
wt_dual	wt_dual_NM16	20180208_NM16_trial_014	nrem	0.337572331805377	Gp	0.0020155064877174	0.0100379023973972
wt_dual	wt_dual_NM16	20180208_NM16_trial_014	rem	0.337572331805377	Gp	0.00255542298581254	0.0118507207282147
wt_dual	wt_dual_NM16	20180208_NM16_trial_015	undefined	0.337572331805377	Gp	0.00460244669571566	0.0462605167877818
wt_dual	wt_dual_NM16	20180208_NM16_trial_015	nrem	0.337572331805377	Gp	0.00282064365162985	0.0137816920572453
wt_dual	wt_dual_NM16	20180208_NM16_trial_015	rem	0.337572331805377	Gp	0.00243036706876003	0.0145826641777746
wt_dual	wt_dual_NM16	20180208_NM16_trial_017	undefined	0.315442590053691	Gp	0.00401772360247254	0.0356649805770339
wt_dual	wt_dual_NM16	20180208_NM16_trial_017	is	0.315442590053691	Gp	0.00111253008880002	0.0064783499608796
wt_dual	wt_dual_NM16	20180208_NM16_trial_017	nrem	0.315442590053691	Gp	0.00143840493204291	0.00883157440964487
wt_dual	wt_dual_NM16	20180208_NM16_trial_018	undefined	0.315442590053691	Gp	0.0029029567632533	0.0303565262622831
wt_dual	wt_dual_NM16	20180208_NM16_trial_018	is	0.315442590053691	Gp	0.00153182372979723	0.00909687957889224
wt_dual	wt_dual_NM16	20180208_NM16_trial_018	nrem	0.315442590053691	Gp	0.00209538059428009	0.011578371254556
wt_dual	wt_dual_NM16	20180208_NM16_trial_018	rem	0.315442590053691	Gp	0.00188381587059113	0.00712915451840741
wt_dual	wt_dual_NM16	20180208_NM16_trial_021	undefined	0.315442590053691	Gp	0.00297582148529357	0.0180091647283873
wt_dual	wt_dual_NM16	20180208_NM16_trial_021	is	0.315442590053691	Gp	0.000664943222234587	0.00223925369670541
wt_dual	wt_dual_NM16	20180208_NM16_trial_021	nrem	0.315442590053691	Gp	0.000722869257810841	0.00221967122363612
wt_dual	wt_dual_NM16	20180208_NM16_trial_021	rem	0.315442590053691	Gp	0.00120580742759623	0.00298513580266067
wt_dual	wt_dual_NM16	20180208_NM16_trial_022	undefined	0.177436456905202	Gp	0.00241771931688227	0.0251896411841913
wt_dual	wt_dual_NM16	20180208_NM16_trial_022	is	0.177436456905202	Gp	0.000397001157380153	0.000473460814450439
wt_dual	wt_dual_NM16	20180208_NM16_trial_022	nrem	0.177436456905202	Gp	0.000642811944604509	0.00165943627713603
wt_dual	wt_dual_NM16	20180208_NM16_trial_023	undefined	0.177436456905202	Gp	0.00242249857270268	0.0105798705661976
wt_dual	wt_dual_NM16	20180208_NM16_trial_023	is	0.177436456905202	Gp	0.000845115538183331	0.00215331472276225
wt_dual	wt_dual_NM16	20180208_NM16_trial_023	nrem	0.177436456905202	Gp	0.000838020855170526	0.00181637302887202
wt_dual	wt_dual_NM16	20180208_NM16_trial_023	rem	0.177436456905202	Gp	0.000982862211286059	0.00187405609706125
wt_dual	wt_dual_NM16	20180208_NM16_trial_024	undefined	0.177436456905202	Gp	0.0022027337948236	0.00979856157183792
wt_dual	wt_dual_NM16	20180208_NM16_trial_024	is	0.177436456905202	Gp	0.00104663100781292	0.00218304179885162
wt_dual	wt_dual_NM16	20180208_NM16_trial_024	nrem	0.177436456905202	Gp	0.00142538702053241	0.00547814444316479
wt_dual	wt_dual_NM16	20180208_NM16_trial_024	rem	0.177436456905202	Gp	0.00187663754187709	0.00832101527867615
wt_dual	wt_dual_TR16	20180210_TR16_trial_004	undefined	0.177436456905202	Gp	0.00697551597618455	0.0481586451067894
wt_dual	wt_dual_TR16	20180210_TR16_trial_004	is	0.177436456905202	Gp	0.00208350948772634	0.00966442221543801
wt_dual	wt_dual_TR16	20180210_TR16_trial_004	nrem	0.177436456905202	Gp	0.00393076422387083	0.0161249983783479
wt_dual	wt_dual_TR16	20180210_TR16_trial_004	rem	0.177436456905202	Gp	0.00254056422540975	0.00893379924915143
wt_dual	wt_dual_TR16	20180210_TR16_trial_005	undefined	0.315442590053691	Gp	0.0028996819543595	0.0298588473952125
wt_dual	wt_dual_TR16	20180210_TR16_trial_005	is	0.315442590053691	Gp	0.000507169767349397	0.00174199268996203
wt_dual	wt_dual_TR16	20180210_TR16_trial_005	nrem	0.315442590053691	Gp	0.00113473511486526	0.00357298203371697
wt_dual	wt_dual_TR16	20180210_TR16_trial_006	undefined	0.315442590053691	Gp	0.00280340741523548	0.027191576877697
wt_dual	wt_dual_TR16	20180210_TR16_trial_006	is	0.315442590053691	Gp	0.000182401537453947	0.000321649232735781
wt_dual	wt_dual_TR16	20180210_TR16_trial_006	rem	0.315442590053691	Gp	0.000183822794881256	0.000112071218328799
wt_dual	wt_dual_TR16	20180210_TR16_trial_007	undefined	0.315442590053691	Gp	0.0033337481509798	0.0547122742749115
wt_dual	wt_dual_TR16	20180210_TR16_trial_007	is	0.315442590053691	Gp	0.000382953647979925	0.00128433470009163
wt_dual	wt_dual_TR16	20180210_TR16_trial_007	nrem	0.315442590053691	Gp	0.000941163776477987	0.00393753523840857
wt_dual	wt_dual_TR16	20180210_TR16_trial_009	undefined	0.315442590053691	Gp	0.00248785836760501	0.0293929975637638
wt_dual	wt_dual_TR16	20180210_TR16_trial_009	is	0.315442590053691	Gp	0.000651976575677813	0.00249465006142273
wt_dual	wt_dual_TR16	20180210_TR16_trial_009	nrem	0.315442590053691	Gp	0.00289700638806703	0.0185085928626425
wt_dual	wt_dual_TR16	20180210_TR16_trial_010	undefined	0.315442590053691	Gp	0.00257195471911794	0.0457799651921806
wt_dual	wt_dual_TR16	20180210_TR16_trial_010	is	0.315442590053691	Gp	0.00103434870972899	0.00430583604114324
wt_dual	wt_dual_TR16	20180210_TR16_trial_010	nrem	0.315442590053691	Gp	0.00198509088718762	0.0160016477126355
wt_dual	wt_dual_TR16	20180210_TR16_trial_010	rem	0.315442590053691	Gp	0.00120738765465519	0.00553010498197774
wt_dual	wt_dual_TR16	20180210_TR16_trial_016	undefined	0.315442590053691	Gp	0.00371741542339461	0.052672364737568
wt_dual	wt_dual_TR16	20180210_TR16_trial_016	is	0.315442590053691	Gp	0.000610691560892358	0.00187925117701857
wt_dual	wt_dual_TR16	20180210_TR16_trial_018	undefined	0.315442590053691	Gp	0.00327076823442341	0.0539858263748283
wt_dual	wt_dual_TR16	20180210_TR16_trial_018	is	0.315442590053691	Gp	0.0013548812594872	0.00652885413610377
wt_dual	wt_dual_TR16	20180210_TR16_trial_018	rem	0.315442590053691	Gp	0.00126597786082702	0.0037976305151573
wt_dual	wt_dual_TR16	20180210_TR16_trial_019	undefined	0.50186608762953	Gp	0.00151384961262101	0.0271603237890743
wt_dual	wt_dual_TR16	20180210_TR16_trial_019	is	0.50186608762953	Gp	0.00012262217239505	0.000272881412360422
wt_dual	wt_dual_TR16	20180210_TR16_trial_019	nrem	0.50186608762953	Gp	0.000322462729560719	0.000531220668616308
wt_dual	wt_dual_TR16	20180210_TR16_trial_019	rem	0.50186608762953	Gp	0.00011767081975463	6.43685449852589e-05
wt_dual	wt_dual_TR16	20180210_TR16_trial_020	undefined	0.315442590053691	Gp	0.00230625027226478	0.0224011961849562
wt_dual	wt_dual_TR16	20180210_TR16_trial_020	is	0.315442590053691	Gp	0.00021600733067887	0.000425526613333808
wt_dual	wt_dual_TR16	20180210_TR16_trial_020	rem	0.315442590053691	Gp	0.000226967064425839	0.000318579662126051
wt_dual	wt_dual_TL16	20180211_TL16_trial_005	undefined	0.315442590053691	Gp	0.00181733440120428	0.010293406209262
wt_dual	wt_dual_TL16	20180211_TL16_trial_005	is	0.315442590053691	Gp	0.000384264105258419	0.00152003547750905
wt_dual	wt_dual_TL16	20180211_TL16_trial_005	nrem	0.315442590053691	Gp	0.00110764099306342	0.0035140773630316
wt_dual	wt_dual_TL16	20180211_TL16_trial_005	rem	0.315442590053691	Gp	0.00054054727092171	0.0018710366204966
wt_dual	wt_dual_TL16	20180211_TL16_trial_006	undefined	0.315442590053691	Gp	0.00201087191748207	0.0128463471593328
wt_dual	wt_dual_TL16	20180211_TL16_trial_006	is	0.315442590053691	Gp	0.000436391066457399	0.00182616123806862
wt_dual	wt_dual_TL16	20180211_TL16_trial_006	nrem	0.315442590053691	Gp	0.000695163780096319	0.00474196481701225
wt_dual	wt_dual_TL16	20180211_TL16_trial_006	rem	0.315442590053691	Gp	0.000379216632662934	0.00164830962924577
wt_dual	wt_dual_TL16	20180211_TL16_trial_009	undefined	0.177436456905202	Gp	0.00257027715741535	0.0182169395822521
wt_dual	wt_dual_TL16	20180211_TL16_trial_009	is	0.177436456905202	Gp	0.00125913555065272	0.00728647026248008
wt_dual	wt_dual_TL16	20180211_TL16_trial_009	nrem	0.177436456905202	Gp	0.00209880295321919	0.00986782133236493
wt_dual	wt_dual_TL16	20180211_TL16_trial_009	rem	0.177436456905202	Gp	0.00207829094559639	0.00576943161323283
wt_dual	wt_dual_TL16	20180211_TL16_trial_011	undefined	0.447055824906025	Gp	NaN	NaN
wt_dual	wt_dual_TL16	20180211_TL16_trial_011	is	0.447055824906025	Gp	NaN	NaN
wt_dual	wt_dual_TL16	20180211_TL16_trial_011	nrem	0.447055824906025	Gp	NaN	NaN
wt_dual	wt_dual_TL16	20180211_TL16_trial_012	undefined	0.389435296362582	Gp	NaN	NaN
wt_dual	wt_dual_TL16	20180211_TL16_trial_012	rem	0.389435296362582	Gp	NaN	NaN
wt_dual	wt_dual_TL16	20180211_TL16_trial_013	undefined	0.207376428815429	Gp	0.00489356665337597	0.0529916208559199
wt_dual	wt_dual_TL16	20180211_TL16_trial_013	is	0.207376428815429	Gp	0.00285271269227813	0.0275549036124
wt_dual	wt_dual_TL16	20180211_TL16_trial_013	nrem	0.207376428815429	Gp	0.00298199841500536	0.022819449018554
wt_dual	wt_dual_TL16	20180211_TL16_trial_013	rem	0.207376428815429	Gp	0.00541853777997941	0.0537147485064608
wt_dual	wt_dual_TL16	20180211_TL16_trial_015	undefined	0.446103189004027	Gp	0.000491342828571525	0.012530734515727
wt_dual	wt_dual_TL16	20180211_TL16_trial_015	is	0.446103189004027	Gp	6.1591038348143e-05	2.8498609823911e-05
wt_dual	wt_dual_TL16	20180211_TL16_trial_015	nrem	0.446103189004027	Gp	0.000106603266820169	8.09365673056972e-05
wt_dual	wt_dual_TL15	20180214_TL15_trial_008	undefined	0.709745827620806	Gp	0.00187720883863675	0.0169571371235328
wt_dual	wt_dual_TL15	20180214_TL15_trial_008	nrem	0.709745827620806	Gp	0.00109744287381254	0.00631488309180726
wt_dual	wt_dual_TL15	20180214_TL15_trial_008	rem	0.709745827620806	Gp	0.00034387863392161	0.00121491220235024
wt_dual	wt_dual_TL15	20180214_TL15_trial_015	undefined	0.315442590053691	Gp	NaN	NaN
wt_dual	wt_dual_TL15	20180214_TL15_trial_015	is	0.315442590053691	Gp	NaN	NaN
wt_dual	wt_dual_TL15	20180214_TL15_trial_015	rem	0.315442590053691	Gp	NaN	NaN
wt_dual	wt_dual_TL15	20180214_TL15_trial_016	undefined	0.231753739631283	Gp	0.00398073117578433	0.0351296134507069
wt_dual	wt_dual_TL15	20180214_TL15_trial_016	is	0.231753739631283	Gp	0.00150035856144284	0.00593412204064633
wt_dual	wt_dual_TL15	20180214_TL15_trial_016	nrem	0.231753739631283	Gp	0.00356670981232313	0.0146023079140893
wt_dual	wt_dual_TL15	20180214_TL15_trial_017	undefined	0.231753739631283	Gp	0.00564090803589171	0.0441464160487989
wt_dual	wt_dual_TL15	20180214_TL15_trial_017	is	0.231753739631283	Gp	0.00278323596427671	0.0112700770797303
wt_dual	wt_dual_TL15	20180214_TL15_trial_017	nrem	0.231753739631283	Gp	0.00310130307776492	0.016180977792053
wt_dual	wt_dual_TL15	20180214_TL15_trial_017	rem	0.231753739631283	Gp	0.00290941851683707	0.0166486062565113
wt_dual	wt_dual_TL15	20180214_TL15_trial_021	undefined	0.709745827620806	Gp	0.00192269599185376	0.020760248571749
wt_dual	wt_dual_TL15	20180214_TL15_trial_021	is	0.709745827620806	Gp	0.00116015721956346	0.00862107964879562
wt_dual	wt_dual_TL15	20180214_TL15_trial_021	nrem	0.709745827620806	Gp	0.000987737218578224	0.00650501075942641
wt_dual	wt_dual_TL15	20180214_TL15_trial_021	rem	0.709745827620806	Gp	0.000508561744947408	0.00238581402070033
wt_dual	wt_dual_BL15	20180215_BL15_trial_013	undefined	0.315442590053691	Gp	0.00188603375438258	0.0113350888098478
wt_dual	wt_dual_BL15	20180215_BL15_trial_013	is	0.315442590053691	Gp	0.000502936643296413	0.00168751522607318
wt_dual	wt_dual_BL15	20180215_BL15_trial_013	nrem	0.315442590053691	Gp	0.00110410955327846	0.0039469722190532
wt_dual	wt_dual_BL15	20180215_BL15_trial_013	rem	0.315442590053691	Gp	0.000800710672683272	0.00225808577989199
wt_dual	wt_dual_TR15	20180221_TR15_trial_003	undefined	0.315442590053691	Gp	0.00120027576897933	0.0108173232849745
wt_dual	wt_dual_TR15	20180221_TR15_trial_003	is	0.315442590053691	Gp	0.000198486902829575	8.63346846326966e-05
wt_dual	wt_dual_TR15	20180221_TR15_trial_003	nrem	0.315442590053691	Gp	0.000411596470300726	0.000921415974475336
wt_dual	wt_dual_TR15	20180221_TR15_trial_003	rem	0.315442590053691	Gp	0.000153556656868313	0.000355703373685613
wt_dual	wt_dual_TR15	20180221_TR15_trial_004	undefined	0.315442590053691	Gp	0.00128922601934255	0.00690976081040569
wt_dual	wt_dual_TR15	20180221_TR15_trial_004	is	0.315442590053691	Gp	0.000243080321359282	0.000521807431879741
wt_dual	wt_dual_TR15	20180221_TR15_trial_004	rem	0.315442590053691	Gp	0.000505061098892089	0.0017259191219913
wt_dual	wt_dual_NM16	20180222_NM16_1_trial_002	undefined	0.454237329677315	Gp	0.0029837498166629	0.0177495256465717
wt_dual	wt_dual_NM16	20180222_NM16_1_trial_002	nrem	0.454237329677315	Gp	0.00115945305585065	0.00459696942307926
wt_dual	wt_dual_NM16	20180222_NM16_1_trial_002	rem	0.454237329677315	Gp	0.000386747304194102	0.0011052705071998
wt_dual	wt_dual_NM16	20180222_NM16_1_trial_003	undefined	0.315442590053691	Gp	0.00217792332521401	0.0249929622912693
wt_dual	wt_dual_NM16	20180222_NM16_1_trial_003	nrem	0.315442590053691	Gp	0.000312386451407487	0.000706009593719019
wt_dual	wt_dual_NM16	20180222_NM16_1_trial_004	undefined	0.315442590053691	Gp	0.00196853877224205	0.0187945698839888
wt_dual	wt_dual_NM16	20180222_NM16_1_trial_004	is	0.315442590053691	Gp	0.000406062790912465	0.0017246875143207
wt_dual	wt_dual_NM16	20180222_NM16_1_trial_004	nrem	0.315442590053691	Gp	0.00143127188710058	0.00415271108867645
wt_dual	wt_dual_NM16	20180222_NM16_1_trial_004	rem	0.315442590053691	Gp	0.000884208005469437	0.00258523358197145
wt_dual	wt_dual_NM16	20180222_NM16_1_trial_005	undefined	0.454237329677315	Gp	0.0012297988730899	0.0178155524299727
wt_dual	wt_dual_NM16	20180222_NM16_1_trial_005	is	0.454237329677315	Gp	0.000110756389335791	9.40140120003493e-05
wt_dual	wt_dual_NM16	20180222_NM16_1_trial_005	nrem	0.454237329677315	Gp	0.000271960951066164	0.000830562860587588
wt_dual	wt_dual_NM16	20180222_NM16_1_trial_006	undefined	0.454237329677315	Gp	0.00174296588813022	0.0152130252344279
wt_dual	wt_dual_NM16	20180222_NM16_1_trial_006	is	0.454237329677315	Gp	0.000256404970814872	0.000302780855550942
wt_dual	wt_dual_NM16	20180222_NM16_1_trial_006	nrem	0.454237329677315	Gp	0.000270864893452425	0.000647579952172484
wt_dual	wt_dual_NM16	20180222_NM16_1_trial_006	rem	0.454237329677315	Gp	0.000272888147510114	0.000393390622239911
wt_dual	wt_dual_NM16	20180222_NM16_2_trial_001	undefined	0.315442590053691	Gp	0.00342661099731438	0.0361332664003774
wt_dual	wt_dual_NM16	20180222_NM16_2_trial_001	is	0.315442590053691	Gp	0.000770195615268512	0.00437902623963513
wt_dual	wt_dual_NM16	20180222_NM16_2_trial_001	nrem	0.315442590053691	Gp	0.00186269054034506	0.00902715076476238
wt_dual	wt_dual_NM16	20180222_NM16_2_trial_001	rem	0.315442590053691	Gp	0.000623764253372179	0.00177399158324284
wt_dual	wt_dual_NM16	20180222_NM16_2_trial_002	undefined	0.315442590053691	Gp	0.00403900392299513	0.0385387590533666
wt_dual	wt_dual_NM16	20180222_NM16_2_trial_002	is	0.315442590053691	Gp	0.00113009653654055	0.00451639028330595
wt_dual	wt_dual_NM16	20180222_NM16_2_trial_002	nrem	0.315442590053691	Gp	0.00163339280196853	0.00702863822602759
wt_dual	wt_dual_NM16	20180222_NM16_2_trial_003	undefined	0.315442590053691	Gp	0.00472108441676725	0.0331503845929785
wt_dual	wt_dual_NM16	20180222_NM16_2_trial_003	is	0.315442590053691	Gp	0.00171060264382087	0.00993395447541133
wt_dual	wt_dual_NM16	20180222_NM16_2_trial_003	nrem	0.315442590053691	Gp	0.00302087220938311	0.0218625802389457
wt_dual	wt_dual_NM16	20180222_NM16_2_trial_004	undefined	0.315442590053691	Gp	0.00392930493081094	0.0247994278042976
wt_dual	wt_dual_NM16	20180222_NM16_2_trial_004	is	0.315442590053691	Gp	0.00252804102532991	0.0127247388879667
wt_dual	wt_dual_NM16	20180222_NM16_2_trial_004	nrem	0.315442590053691	Gp	0.00264594765844395	0.0130735044262577
wt_dual	wt_dual_NM16	20180222_NM16_2_trial_004	rem	0.315442590053691	Gp	0.00167297537818025	0.0160495043854667
wt_dual	wt_dual_NM16	20180225_NM16_trial_001	undefined	0.177436456905202	Gp	0.0036936105437042	0.0137143848255238
wt_dual	wt_dual_NM16	20180225_NM16_trial_001	whisking	0.177436456905202	Gp	0.00426491520328613	0.0209005280350517
wt_dual	wt_dual_NM16	20180225_NM16_trial_001	quiet	0.177436456905202	Gp	0.00462990294194168	0.029500389620198
wt_dual	wt_dual_NM16	20180225_NM16_trial_001	locomotion	0.177436456905202	Gp	0.00620330378147929	0.302497972406616
wt_dual	wt_dual_NM16	20180225_NM16_trial_002	undefined	0.315442590053691	Gp	NaN	NaN
wt_dual	wt_dual_NM16	20180225_NM16_trial_002	whisking	0.315442590053691	Gp	NaN	NaN
wt_dual	wt_dual_NM16	20180225_NM16_trial_002	quiet	0.315442590053691	Gp	NaN	NaN
wt_dual	wt_dual_NM16	20180225_NM16_trial_003	undefined	0.177436456905202	Gp	0.00172814205746376	0.00415875843060293
wt_dual	wt_dual_NM16	20180225_NM16_trial_003	whisking	0.177436456905202	Gp	0.00388030651045163	0.0216914416773404
wt_dual	wt_dual_NM16	20180225_NM16_trial_003	quiet	0.177436456905202	Gp	0.0023158137717735	0.0301040211891439
wt_dual	wt_dual_NM16	20180225_NM16_trial_003	locomotion	0.177436456905202	Gp	0.00697466247041931	0.532594075420941
wt_dual	wt_dual_NM16	20180225_NM16_trial_004	undefined	0.177436456905202	Gp	0.00349113945163562	0.0187167505049784
wt_dual	wt_dual_NM16	20180225_NM16_trial_004	whisking	0.177436456905202	Gp	0.00532747315209851	0.0671777034620843
wt_dual	wt_dual_NM16	20180225_NM16_trial_004	quiet	0.177436456905202	Gp	0.00392844182042071	0.0186360812087351
wt_dual	wt_dual_NM16	20180225_NM16_trial_004	locomotion	0.177436456905202	Gp	0.00667095613527078	0.204095387703457
wt_dual	wt_dual_NM16	20180225_NM16_trial_005	undefined	0.315442590053691	Gp	0.00254128953723003	0.00910147715397792
wt_dual	wt_dual_NM16	20180225_NM16_trial_005	whisking	0.315442590053691	Gp	0.00538100323972705	0.0540207597669288
wt_dual	wt_dual_NM16	20180225_NM16_trial_005	quiet	0.315442590053691	Gp	0.00143276560517022	0.00774497409289609
wt_dual	wt_dual_NM16	20180225_NM16_trial_005	locomotion	0.315442590053691	Gp	0.00480993446411987	0.0426699219540926
wt_dual	wt_dual_NM16	20180225_NM16_trial_009	undefined	0.196605492415735	Gp	0.00273749891822915	0.00894878355085855
wt_dual	wt_dual_NM16	20180225_NM16_trial_009	whisking	0.196605492415735	Gp	0.00448173518827222	0.0255435204619874
wt_dual	wt_dual_NM16	20180225_NM16_trial_009	quiet	0.196605492415735	Gp	0.00304114954780902	0.0148759331284049
wt_dual	wt_dual_NM16	20180225_NM16_trial_009	locomotion	0.196605492415735	Gp	0.0103546672630605	0.0741053190847863
wt_dual	wt_dual_NM16	20180225_NM16_trial_010	undefined	0.177436456905202	Gp	0.00303094687474721	0.021446553803338
wt_dual	wt_dual_NM16	20180225_NM16_trial_010	whisking	0.177436456905202	Gp	0.00587661925930563	0.0487454765411352
wt_dual	wt_dual_NM16	20180225_NM16_trial_010	quiet	0.177436456905202	Gp	0.00259528196690133	0.0176183707379578
wt_dual	wt_dual_NM16	20180225_NM16_trial_010	locomotion	0.177436456905202	Gp	0.00837804413029185	0.10816129723274
wt_dual	wt_dual_NM16	20180225_NM16_trial_011	undefined	0.177436456905202	Gp	0.00109952774018683	0.00349774072784107
wt_dual	wt_dual_NM16	20180225_NM16_trial_011	whisking	0.177436456905202	Gp	0.00607384447870264	0.048011430537269
wt_dual	wt_dual_NM16	20180225_NM16_trial_011	quiet	0.177436456905202	Gp	0.00177958942997054	0.0061819288071959
wt_dual	wt_dual_NM16	20180225_NM16_trial_011	locomotion	0.177436456905202	Gp	0.0123827664307269	0.187049448901854
wt_dual	wt_dual_NM16	20180225_NM16_trial_012	undefined	0.354872913810402	Gp	0.0024936802125801	0.0210559947871703
wt_dual	wt_dual_NM16	20180225_NM16_trial_012	whisking	0.354872913810402	Gp	0.002893317057231	0.0157089093856082
wt_dual	wt_dual_NM16	20180225_NM16_trial_012	quiet	0.354872913810402	Gp	0.00084388382976507	0.00398791446301713
wt_dual	wt_dual_NM16	20180225_NM16_trial_012	locomotion	0.354872913810402	Gp	0.0104272797395429	0.185777700824668
wt_dual	wt_dual_NM16	20180225_NM16_trial_013	undefined	0.177436456905202	Gp	0.00118618837262142	0.00211657464018253
wt_dual	wt_dual_NM16	20180225_NM16_trial_013	whisking	0.177436456905202	Gp	0.00311726141891515	0.0230091311579502
wt_dual	wt_dual_NM16	20180225_NM16_trial_013	quiet	0.177436456905202	Gp	0.00152857508151619	0.00633044842604646
wt_dual	wt_dual_NM16	20180225_NM16_trial_013	locomotion	0.177436456905202	Gp	0.01017003465751	0.177033994060282
wt_dual	wt_dual_NM16	20180225_NM16_trial_016	undefined	0.207376428815429	Gp	0.00317889603501693	0.0629434615780275
wt_dual	wt_dual_NM16	20180225_NM16_trial_016	whisking	0.207376428815429	Gp	0.0065793135706566	0.0671938273659586
wt_dual	wt_dual_NM16	20180225_NM16_trial_016	quiet	0.207376428815429	Gp	0.00189523201573222	0.00974625825868173
wt_dual	wt_dual_NM16	20180225_NM16_trial_016	locomotion	0.207376428815429	Gp	0.0104525813532908	0.117683686927033
wt_dual	wt_dual_NM16	20180225_NM16_trial_017	undefined	0.315442590053691	Gp	0.00525570445805978	0.0582332083363877
wt_dual	wt_dual_NM16	20180225_NM16_trial_017	whisking	0.315442590053691	Gp	0.00771608181284526	0.0534301897312902
wt_dual	wt_dual_NM16	20180225_NM16_trial_017	quiet	0.315442590053691	Gp	0.00214843508823321	0.00774827921396794
wt_dual	wt_dual_NM16	20180225_NM16_trial_017	locomotion	0.315442590053691	Gp	0.00814290383633157	0.0471985794708062
wt_dual	wt_dual_NM16	20180225_NM16_trial_018	undefined	0.177436456905202	Gp	0.00263406902280365	0.0114821909830216
wt_dual	wt_dual_NM16	20180225_NM16_trial_018	whisking	0.177436456905202	Gp	0.00737510475867952	0.0551619355377502
wt_dual	wt_dual_NM16	20180225_NM16_trial_018	quiet	0.177436456905202	Gp	0.00248350157826943	0.0267356462886204
wt_dual	wt_dual_NM16	20180225_NM16_trial_018	locomotion	0.177436456905202	Gp	0.00995258034341277	0.0690692260404907
wt_dual	wt_dual_NM16	20180225_NM16_trial_019	undefined	0.177436456905202	Gp	0.0048292719408009	0.0401395997871246
wt_dual	wt_dual_NM16	20180225_NM16_trial_019	whisking	0.177436456905202	Gp	0.00778234650965931	0.0501316131182127
wt_dual	wt_dual_NM16	20180225_NM16_trial_019	quiet	0.177436456905202	Gp	0.00368199761110874	0.0137184266442363
wt_dual	wt_dual_NM16	20180225_NM16_trial_019	locomotion	0.177436456905202	Gp	0.00701529126205536	0.0376806200328599
wt_dual	wt_dual_NM16	20180225_NM16_trial_020	undefined	0.315442590053691	Gp	NaN	NaN
wt_dual	wt_dual_NM16	20180225_NM16_trial_020	whisking	0.315442590053691	Gp	NaN	NaN
wt_dual	wt_dual_NM16	20180225_NM16_trial_020	quiet	0.315442590053691	Gp	NaN	NaN
wt_dual	wt_dual_NM16	20180225_NM16_trial_020	locomotion	0.315442590053691	Gp	NaN	NaN
wt_dual	wt_dual_NM16	20180225_NM16_trial_021	undefined	0.315442590053691	Gp	0.00351240851103297	0.0159116509246297
wt_dual	wt_dual_NM16	20180225_NM16_trial_021	whisking	0.315442590053691	Gp	0.00614507196984886	0.0320572158423034
wt_dual	wt_dual_NM16	20180225_NM16_trial_021	quiet	0.315442590053691	Gp	0.00273550404164264	0.00850561863361205
wt_dual	wt_dual_NM16	20180225_NM16_trial_021	locomotion	0.315442590053691	Gp	0.00673796326683281	0.0242122185133049
wt_dual	wt_dual_TL16	20180225_TL16_trial_001	undefined	0.177436456905202	Gp	0.00452042830179482	0.0588693273420974
wt_dual	wt_dual_TL16	20180225_TL16_trial_001	whisking	0.177436456905202	Gp	0.00452677375187151	0.0331484029336675
wt_dual	wt_dual_TL16	20180225_TL16_trial_001	quiet	0.177436456905202	Gp	0.00322832618378161	0.0129737105982936
wt_dual	wt_dual_TL16	20180225_TL16_trial_002	undefined	0.196605492415735	Gp	0.00258430192233471	0.00637012935301466
wt_dual	wt_dual_TL16	20180225_TL16_trial_002	whisking	0.196605492415735	Gp	0.00410944243946092	0.0486802647322167
wt_dual	wt_dual_TL16	20180225_TL16_trial_002	quiet	0.196605492415735	Gp	0.00348469729475798	0.0231088395912799
wt_dual	wt_dual_TL16	20180225_TL16_trial_002	locomotion	0.196605492415735	Gp	0.0101000048163698	0.121902952404347
wt_dual	wt_dual_TL16	20180225_TL16_trial_003	undefined	0.223051594502013	Gp	0.00251078935920107	0.0294259971015508
wt_dual	wt_dual_TL16	20180225_TL16_trial_003	whisking	0.223051594502013	Gp	0.00789137075198206	0.0958304487140767
wt_dual	wt_dual_TL16	20180225_TL16_trial_003	quiet	0.223051594502013	Gp	0.0024057292789003	0.0224347236157797
wt_dual	wt_dual_TL16	20180225_TL16_trial_003	locomotion	0.223051594502013	Gp	0.00614544514659896	0.0388688985986669
wt_dual	wt_dual_TL16	20180225_TL16_trial_004	undefined	0.177436456905202	Gp	NaN	NaN
wt_dual	wt_dual_TL16	20180225_TL16_trial_004	whisking	0.177436456905202	Gp	NaN	NaN
wt_dual	wt_dual_TL16	20180225_TL16_trial_004	quiet	0.177436456905202	Gp	NaN	NaN
wt_dual	wt_dual_TL16	20180225_TL16_trial_004	locomotion	0.177436456905202	Gp	NaN	NaN
wt_dual	wt_dual_TL16	20180225_TL16_trial_005	undefined	0.177436456905202	Gp	0.00339743631701521	0.0299038549356359
wt_dual	wt_dual_TL16	20180225_TL16_trial_005	whisking	0.177436456905202	Gp	0.00689157467436416	0.0751097158409056
wt_dual	wt_dual_TL16	20180225_TL16_trial_005	quiet	0.177436456905202	Gp	0.00465836858466924	0.0372231603449743
wt_dual	wt_dual_TL16	20180225_TL16_trial_005	locomotion	0.177436456905202	Gp	0.0112315380612923	0.377172179460509
wt_dual	wt_dual_TL16	20180225_TL16_trial_006	undefined	0.207376428815429	Gp	0.00337711551661327	0.0676383500374665
wt_dual	wt_dual_TL16	20180225_TL16_trial_006	whisking	0.207376428815429	Gp	0.00640956338221242	0.0633794320154709
wt_dual	wt_dual_TL16	20180225_TL16_trial_006	quiet	0.207376428815429	Gp	0.00311991393357508	0.0136245638759134
wt_dual	wt_dual_TL16	20180225_TL16_trial_007	undefined	0.177436456905202	Gp	0.00509116021921667	0.0678642001038471
wt_dual	wt_dual_TL16	20180225_TL16_trial_007	whisking	0.177436456905202	Gp	0.00681699874040836	0.0717463944291949
wt_dual	wt_dual_TL16	20180225_TL16_trial_007	quiet	0.177436456905202	Gp	0.00407019767344218	0.0207702098207995
wt_dual	wt_dual_TL16	20180225_TL16_trial_008	undefined	0.177436456905202	Gp	0.00516739142748697	0.0370486988436156
wt_dual	wt_dual_TL16	20180225_TL16_trial_008	whisking	0.177436456905202	Gp	0.00869508769759515	0.0925416424182739
wt_dual	wt_dual_TL16	20180225_TL16_trial_008	quiet	0.177436456905202	Gp	0.00425612839794482	0.0318204497677573
wt_dual	wt_dual_TL16	20180225_TL16_trial_009	undefined	0.177436456905202	Gp	0.0042159732040034	0.0326503903213113
wt_dual	wt_dual_TL16	20180225_TL16_trial_009	whisking	0.177436456905202	Gp	0.00971626256366835	0.129046143994284
wt_dual	wt_dual_TL16	20180225_TL16_trial_009	quiet	0.177436456905202	Gp	0.00475519687438323	0.0246715368934114
wt_dual	wt_dual_TL16	20180225_TL16_trial_010	undefined	0.177436456905202	Gp	0.00465538089371268	0.0346862767067363
wt_dual	wt_dual_TL16	20180225_TL16_trial_010	whisking	0.177436456905202	Gp	0.00738844957654769	0.134923057061282
wt_dual	wt_dual_TL16	20180225_TL16_trial_010	quiet	0.177436456905202	Gp	0.00431454733939247	0.0259310189235432
wt_dual	wt_dual_TL16	20180225_TL16_trial_011	undefined	0.177436456905202	Gp	0.00327647059785194	0.0218723028658298
wt_dual	wt_dual_TL16	20180225_TL16_trial_011	whisking	0.177436456905202	Gp	0.00636969017273751	0.109463349016871
wt_dual	wt_dual_TL16	20180225_TL16_trial_011	quiet	0.177436456905202	Gp	0.00360873412430359	0.0249171390243602
wt_dual	wt_dual_TL16	20180225_TL16_trial_011	locomotion	0.177436456905202	Gp	0.0109935434144863	0.175897741942733
wt_dual	wt_dual_TL16	20180225_TL16_trial_015	undefined	0.315442590053691	Gp	0.00177899340228263	0.0328043100279651
wt_dual	wt_dual_TL16	20180225_TL16_trial_015	whisking	0.315442590053691	Gp	0.00229153143873885	0.0306865122416295
wt_dual	wt_dual_TL16	20180225_TL16_trial_015	quiet	0.315442590053691	Gp	0.000704372721702257	0.00108954749504426
wt_dual	wt_dual_BL15	20180226_BL15_trial_007	undefined	0.177436456905202	Gp	0.00405307584545684	0.0633597184646274
wt_dual	wt_dual_BL15	20180226_BL15_trial_007	whisking	0.177436456905202	Gp	0.00516953948643355	0.0645790746961019
wt_dual	wt_dual_BL15	20180226_BL15_trial_007	quiet	0.177436456905202	Gp	0.0033769539033678	0.0168181916771168
wt_dual	wt_dual_BL15	20180226_BL15_trial_007	locomotion	0.177436456905202	Gp	0.00902650447725294	0.0990274880966592
wt_dual	wt_dual_BL15	20180226_BL15_trial_008	undefined	0.177436456905202	Gp	0.00235812855440589	0.0782232608857737
wt_dual	wt_dual_BL15	20180226_BL15_trial_008	whisking	0.177436456905202	Gp	0.00686805732374098	0.0742843632401493
wt_dual	wt_dual_BL15	20180226_BL15_trial_008	quiet	0.177436456905202	Gp	0.00364022214921676	0.026038440371927
wt_dual	wt_dual_BL15	20180226_BL15_trial_008	locomotion	0.177436456905202	Gp	0.00988233432916344	0.094646813470498
wt_dual	wt_dual_BL15	20180226_BL15_trial_009	undefined	0.177436456905202	Gp	0.00270154558256569	0.097992407301026
wt_dual	wt_dual_BL15	20180226_BL15_trial_009	whisking	0.177436456905202	Gp	0.0036856440928047	0.0496229625722475
wt_dual	wt_dual_BL15	20180226_BL15_trial_009	quiet	0.177436456905202	Gp	0.00207169555660198	0.0181690654309346
wt_dual	wt_dual_BL15	20180226_BL15_trial_009	locomotion	0.177436456905202	Gp	0.00833247066457467	0.0887638304737885
wt_dual	wt_dual_BL15	20180226_BL15_trial_010	undefined	0.315442590053691	Gp	0.00286847379370206	0.0283448784642529
wt_dual	wt_dual_BL15	20180226_BL15_trial_010	whisking	0.315442590053691	Gp	0.00328661749476081	0.0249842084003256
wt_dual	wt_dual_BL15	20180226_BL15_trial_010	quiet	0.315442590053691	Gp	0.00203588471738955	0.00661732889435318
wt_dual	wt_dual_BL15	20180226_BL15_trial_010	locomotion	0.315442590053691	Gp	0.00842521785615335	0.0772069165447555
wt_dual	wt_dual_BL15	20180226_BL15_trial_011	undefined	0.177436456905202	Gp	0.00384246374279478	0.033210412556512
wt_dual	wt_dual_BL15	20180226_BL15_trial_011	whisking	0.177436456905202	Gp	0.00481326773029228	0.031754104811771
wt_dual	wt_dual_BL15	20180226_BL15_trial_011	quiet	0.177436456905202	Gp	0.00549709802683307	0.0240071429053554
wt_dual	wt_dual_BL15	20180226_BL15_trial_011	locomotion	0.177436456905202	Gp	0.00901680524448416	0.221173527667849
wt_dual	wt_dual_BL15	20180226_BL15_trial_012	undefined	0.315442590053691	Gp	0.0028782408854364	0.0339802763298152
wt_dual	wt_dual_BL15	20180226_BL15_trial_012	whisking	0.315442590053691	Gp	0.00336312481532038	0.0190289973244479
wt_dual	wt_dual_BL15	20180226_BL15_trial_012	quiet	0.315442590053691	Gp	0.001372771157994	0.00569761456301615
wt_dual	wt_dual_BL15	20180226_BL15_trial_012	locomotion	0.315442590053691	Gp	0.0069213868045991	0.0753619851461125
wt_dual	wt_dual_BL15	20180226_BL15_trial_013	undefined	0.315442590053691	Gp	0.00145101377421098	0.00641890138802911
wt_dual	wt_dual_BL15	20180226_BL15_trial_013	whisking	0.315442590053691	Gp	0.00347841317715009	0.0148371681293063
wt_dual	wt_dual_BL15	20180226_BL15_trial_013	quiet	0.315442590053691	Gp	0.00249263981265174	0.0109988110730887
wt_dual	wt_dual_BL15	20180226_BL15_trial_013	locomotion	0.315442590053691	Gp	0.00607891619965436	0.0810511613340776
wt_dual	wt_dual_BL15	20180226_BL15_trial_016	undefined	0.177436456905202	Gp	0.00141321768287438	0.00484790985001234
wt_dual	wt_dual_BL15	20180226_BL15_trial_016	whisking	0.177436456905202	Gp	0.00244307418558387	0.0206515768276155
wt_dual	wt_dual_BL15	20180226_BL15_trial_016	quiet	0.177436456905202	Gp	0.000900577247085615	0.00165518564951763
wt_dual	wt_dual_BL15	20180226_BL15_trial_016	locomotion	0.177436456905202	Gp	0.00694955548026247	0.105118880318265
wt_dual	wt_dual_BL15	20180226_BL15_trial_017	undefined	0.177436456905202	Gp	0.00258025523434469	0.0272491620467373
wt_dual	wt_dual_BL15	20180226_BL15_trial_017	whisking	0.177436456905202	Gp	0.00469247779582396	0.0269915464035609
wt_dual	wt_dual_BL15	20180226_BL15_trial_017	quiet	0.177436456905202	Gp	0.00294566916804655	0.0136064750845303
wt_dual	wt_dual_BL15	20180226_BL15_trial_017	locomotion	0.177436456905202	Gp	0.00702874953517265	0.208695849352543
wt_dual	wt_dual_BL15	20180226_BL15_trial_018	undefined	0.177436456905202	Gp	0.00171953800763302	0.0690062079758682
wt_dual	wt_dual_BL15	20180226_BL15_trial_018	whisking	0.177436456905202	Gp	0.00218856073554297	0.00980318804001104
wt_dual	wt_dual_BL15	20180226_BL15_trial_018	quiet	0.177436456905202	Gp	0.0014619701699628	0.00590772506018455
wt_dual	wt_dual_BL15	20180226_BL15_trial_018	locomotion	0.177436456905202	Gp	0.00505136005734424	0.369496064975152
wt_dual	wt_dual_TL15	20180228_TL15_trial_007	undefined	0.36211521817388	Gp	NaN	NaN
wt_dual	wt_dual_TL15	20180228_TL15_trial_007	is	0.36211521817388	Gp	NaN	NaN
wt_dual	wt_dual_TL15	20180228_TL15_trial_007	nrem	0.36211521817388	Gp	NaN	NaN
wt_dual	wt_dual_TL15	20180228_TL15_trial_007	rem	0.36211521817388	Gp	NaN	NaN
wt_dual	wt_dual_TL15	20180228_TL15_trial_008	undefined	0.223051594502013	Gp	0.00142821235624588	0.0038612208650157
wt_dual	wt_dual_TL15	20180228_TL15_trial_008	is	0.223051594502013	Gp	0.00040343558904837	0.00143399250405835
wt_dual	wt_dual_TL15	20180228_TL15_trial_008	nrem	0.223051594502013	Gp	0.000741179724240232	0.00210421260684725
wt_dual	wt_dual_TL15	20180228_TL15_trial_009	undefined	0.223051594502013	Gp	0.0032140500234149	0.0173979717983939
wt_dual	wt_dual_TL15	20180228_TL15_trial_009	is	0.223051594502013	Gp	0.000751441919061185	0.00175003563772495
wt_dual	wt_dual_TL15	20180228_TL15_trial_009	nrem	0.223051594502013	Gp	0.00238522021838658	0.0144275191866549
wt_dual	wt_dual_TL15	20180228_TL15_trial_009	rem	0.223051594502013	Gp	0.000639157494373881	0.00131506765600357
wt_dual	wt_dual_TL15	20180228_TL15_trial_010	undefined	0.223051594502013	Gp	0.00399593548317514	0.0248267278599273
wt_dual	wt_dual_TL15	20180228_TL15_trial_010	nrem	0.223051594502013	Gp	0.00130835680554426	0.00445687009655485
wt_dual	wt_dual_TL15	20180228_TL15_trial_012	undefined	0.223051594502013	Gp	0.00403419889385064	0.0357313226876802
wt_dual	wt_dual_TL15	20180228_TL15_trial_012	is	0.223051594502013	Gp	0.000348676892540745	0.000968388454369571
wt_dual	wt_dual_TL15	20180228_TL15_trial_012	nrem	0.223051594502013	Gp	0.00162623108340829	0.00612024292979296
wt_dual	wt_dual_TL15	20180228_TL15_trial_012	rem	0.223051594502013	Gp	0.000524914611641169	0.000728800034702363
wt_dual	wt_dual_TL15	20180228_TL15_trial_013	undefined	0.315442590053691	Gp	0.00204506856739413	0.00805008782428778
wt_dual	wt_dual_TL15	20180228_TL15_trial_013	is	0.315442590053691	Gp	0.000154430860124656	0.000541904370850748
wt_dual	wt_dual_TL15	20180228_TL15_trial_013	nrem	0.315442590053691	Gp	0.000174738363119183	0.000164825558025079
wt_dual	wt_dual_TL15	20180228_TL15_trial_015	undefined	0.315442590053691	Gp	0.00168915624133542	0.0109957401016621
wt_dual	wt_dual_TL15	20180228_TL15_trial_015	is	0.315442590053691	Gp	0.000123424105692771	0.000235421526747247
wt_dual	wt_dual_TL15	20180228_TL15_trial_015	nrem	0.315442590053691	Gp	0.000883532683785071	0.00273809020465383
wt_dual	wt_dual_TL15	20180228_TL15_trial_015	rem	0.315442590053691	Gp	0.000109340752355231	0.000136247579406824
wt_dual	wt_dual_TL15	20180228_TL15_trial_016	undefined	0.177436456905202	Gp	0.00184730729747877	0.00568948438374161
wt_dual	wt_dual_TL15	20180228_TL15_trial_016	is	0.177436456905202	Gp	0.00097246866086013	0.00300883173406934
wt_dual	wt_dual_TL15	20180228_TL15_trial_016	nrem	0.177436456905202	Gp	0.00119262122591284	0.00383888103995406
wt_dual	wt_dual_TL15	20180228_TL15_trial_016	rem	0.177436456905202	Gp	0.00188790557524422	0.00621859079219403
wt_dual	wt_dual_TL15	20180228_TL15_trial_018	undefined	0.177436456905202	Gp	0.00290655147102419	0.0136819905357329
wt_dual	wt_dual_TL15	20180228_TL15_trial_018	is	0.177436456905202	Gp	0.00116617239990808	0.00295646977546638
wt_dual	wt_dual_TL15	20180228_TL15_trial_018	nrem	0.177436456905202	Gp	0.00153626636162922	0.00468236447251221
wt_dual	wt_dual_TL15	20180228_TL15_trial_019	undefined	0.177436456905202	Gp	0.00465309683929878	0.029483203204064
wt_dual	wt_dual_TL15	20180228_TL15_trial_019	is	0.177436456905202	Gp	0.00220825613526381	0.00773536360774506
wt_dual	wt_dual_TL15	20180228_TL15_trial_019	nrem	0.177436456905202	Gp	0.00249341481648534	0.00995346767857254
wt_dual	wt_dual_TL15	20180228_TL15_trial_019	rem	0.177436456905202	Gp	0.00336849065790801	0.0243870530687328
wt_dual	wt_dual_TL15	20180228_TL15_trial_020	undefined	0.177436456905202	Gp	0.00379933529332667	0.0247764521057177
wt_dual	wt_dual_TL15	20180228_TL15_trial_020	is	0.177436456905202	Gp	0.00170656881272474	0.00930767876453614
wt_dual	wt_dual_TL15	20180228_TL15_trial_020	nrem	0.177436456905202	Gp	0.00175090763836475	0.00560200107138999
wt_dual	wt_dual_TL15	20180228_TL15_trial_021	undefined	0.177436456905202	Gp	0.00317815605574646	0.0116377183689035
wt_dual	wt_dual_TL15	20180228_TL15_trial_021	is	0.177436456905202	Gp	0.00214516427232091	0.00885312161601372
wt_dual	wt_dual_TL15	20180228_TL15_trial_021	rem	0.177436456905202	Gp	0.00159642020583752	0.00851798065669075
wt_dual	wt_dual_TL15	20180228_TL15_trial_023	undefined	0.231753739631283	Gp	0.00411172460983908	0.0405325157770259
wt_dual	wt_dual_TL15	20180228_TL15_trial_023	is	0.231753739631283	Gp	0.00371003629980031	0.0188255231218628
wt_dual	wt_dual_TL15	20180228_TL15_trial_023	nrem	0.231753739631283	Gp	0.00216197610129308	0.0125191190099845
wt_dual	wt_dual_TL15	20180228_TL15_trial_023	rem	0.231753739631283	Gp	0.00254843733110294	0.00957035931744251
wt_dual	wt_dual_TL15	20180228_TL15_trial_024	undefined	0.315442590053691	Gp	0.00226151355365152	0.0108085860614947
wt_dual	wt_dual_TL15	20180228_TL15_trial_024	is	0.315442590053691	Gp	0.000354579797624696	0.000977840249030403
wt_dual	wt_dual_TL15	20180228_TL15_trial_024	nrem	0.315442590053691	Gp	0.000496125585187118	0.00148916908412526
wt_dual	wt_dual_TL15	20180228_TL15_trial_025	undefined	0.315442590053691	Gp	NaN	NaN
wt_dual	wt_dual_TL15	20180228_TL15_trial_025	nrem	0.315442590053691	Gp	0.000561313269700201	0.00331066891546096
wt_dual	wt_dual_TL15	20180228_TL15_trial_025	rem	0.315442590053691	Gp	0.000452932897740796	0.000882942593299872
wt_dual	wt_dual_TR15	20180304_TR15_trial_001	undefined	0.245586791564292	Gp	0.00263709943429352	0.0245311340411177
wt_dual	wt_dual_TR15	20180304_TR15_trial_001	nrem	0.245586791564292	Gp	0.00209575833742257	0.0036736770754254
wt_dual	wt_dual_TR15	20180304_TR15_trial_001	rem	0.245586791564292	Gp	0.000439435426742763	0.00139899903614457
wt_dual	wt_dual_TR15	20180304_TR15_trial_002	undefined	0.177436456905202	Gp	NaN	NaN
wt_dual	wt_dual_TR15	20180304_TR15_trial_002	nrem	0.177436456905202	Gp	NaN	NaN
wt_dual	wt_dual_TR15	20180304_TR15_trial_003	undefined	0.177436456905202	Gp	NaN	NaN
wt_dual	wt_dual_TR15	20180304_TR15_trial_003	is	0.177436456905202	Gp	NaN	NaN
wt_dual	wt_dual_TR15	20180304_TR15_trial_003	nrem	0.177436456905202	Gp	NaN	NaN
wt_dual	wt_dual_TR15	20180304_TR15_trial_003	rem	0.177436456905202	Gp	NaN	NaN
wt_dual	wt_dual_TR15	20180304_TR15_trial_005	undefined	0.177436456905202	Gp	NaN	NaN
wt_dual	wt_dual_TR15	20180304_TR15_trial_005	nrem	0.177436456905202	Gp	NaN	NaN
wt_dual	wt_dual_TR15	20180304_TR15_trial_007	undefined	0.177436456905202	Gp	0.00468342456192054	0.0265509626234564
wt_dual	wt_dual_TR15	20180304_TR15_trial_007	is	0.177436456905202	Gp	0.00248790773605249	0.00891531764625077
wt_dual	wt_dual_TR15	20180304_TR15_trial_007	nrem	0.177436456905202	Gp	0.00167913600559856	0.00437582793664838
wt_dual	wt_dual_TR15	20180304_TR15_trial_007	rem	0.177436456905202	Gp	0.00256083307513182	0.0145587919273988
wt_dual	wt_dual_TR15	20180304_TR15_trial_011	undefined	0.177436456905202	Gp	0.00201907967051957	0.0189186045484513
wt_dual	wt_dual_TR15	20180304_TR15_trial_011	is	0.177436456905202	Gp	0.000432760200031849	0.000377490180546355
wt_dual	wt_dual_TR15	20180304_TR15_trial_011	nrem	0.177436456905202	Gp	0.000362436667526674	0.000701246710991014
wt_dual	wt_dual_TR15	20180304_TR15_trial_013	undefined	0.315442590053691	Gp	0.00223987695700979	0.00794476915897138
wt_dual	wt_dual_TR15	20180304_TR15_trial_013	is	0.315442590053691	Gp	0.000111069929422569	6.51198971194666e-05
wt_dual	wt_dual_TR15	20180304_TR15_trial_013	nrem	0.315442590053691	Gp	0.000137556775575724	0.000108867999841419
wt_dual	wt_dual_TR15	20180304_TR15_trial_013	rem	0.315442590053691	Gp	7.20838109964825e-05	2.94511599224725e-05
wt_dual	wt_dual_TR15	20180304_TR15_trial_014	undefined	0.315442590053691	Gp	0.00160109371614479	0.0093603623451313
wt_dual	wt_dual_TR15	20180304_TR15_trial_014	nrem	0.315442590053691	Gp	7.86651100118935e-05	0.000129991995455187
wt_dual	wt_dual_TR16	20180305_TR16_trial_001	undefined	0.315442590053691	Gp	0.00190999589820387	0.0106191841605491
wt_dual	wt_dual_TR16	20180305_TR16_trial_002	undefined	0.315442590053691	Gp	0.00168330304765975	0.0107599710276801
wt_dual	wt_dual_TR16	20180305_TR16_trial_002	rem	0.315442590053691	Gp	7.62371726884193e-05	0.000103879614718549
wt_dual	wt_dual_TR16	20180305_TR16_trial_006	undefined	0.196605492415735	Gp	0.00306650733555813	0.0192126767281849
wt_dual	wt_dual_TR16	20180305_TR16_trial_006	nrem	0.196605492415735	Gp	0.000908110139304718	0.00228978761172252
wt_dual	wt_dual_TR16	20180305_TR16_trial_006	rem	0.196605492415735	Gp	0.000879545293619847	0.00162005896108574
wt_dual	wt_dual_TR16	20180305_TR16_trial_007	undefined	0.177436456905202	Gp	0.00258409152955795	0.009392201630715
wt_dual	wt_dual_TR16	20180305_TR16_trial_007	is	0.177436456905202	Gp	0.000533960579015173	0.0010449144479991
wt_dual	wt_dual_TR16	20180305_TR16_trial_007	nrem	0.177436456905202	Gp	0.00100378545054782	0.00389324548426134
wt_dual	wt_dual_TR16	20180305_TR16_trial_007	rem	0.177436456905202	Gp	0.00134130425824444	0.00308332689185211
wt_dual	wt_dual_TR16	20180305_TR16_trial_008	undefined	0.196605492415735	Gp	0.0023950907108128	0.0594494237818183
wt_dual	wt_dual_TR16	20180305_TR16_trial_008	is	0.196605492415735	Gp	0.000649299852448068	0.00127817690867862
wt_dual	wt_dual_TR16	20180305_TR16_trial_008	nrem	0.196605492415735	Gp	0.00127769403841262	0.0042649153043083
wt_dual	wt_dual_TR16	20180305_TR16_trial_008	rem	0.196605492415735	Gp	0.00179209046200804	0.0049710724368625
wt_dual	wt_dual_TR16	20180305_TR16_trial_009	undefined	0.196605492415735	Gp	0.00257443353941062	0.0313474632385969
wt_dual	wt_dual_TR16	20180305_TR16_trial_009	is	0.196605492415735	Gp	0.000308671409852682	0.000862135153530945
wt_dual	wt_dual_TR16	20180305_TR16_trial_009	nrem	0.196605492415735	Gp	0.000455657795496816	0.000396287617220926
wt_dual	wt_dual_TR16	20180305_TR16_trial_009	rem	0.196605492415735	Gp	0.00206177266065514	0.00755176363694367
wt_dual	wt_dual_TR16	20180305_TR16_trial_010	undefined	0.177436456905202	Gp	0.00161107041534327	0.0224020463209519
wt_dual	wt_dual_TR16	20180305_TR16_trial_010	is	0.177436456905202	Gp	0.000229831622167024	0.000472015013495337
wt_dual	wt_dual_TR16	20180305_TR16_trial_010	nrem	0.177436456905202	Gp	0.000257349422288365	0.0003311736400615
wt_dual	wt_dual_TR16	20180305_TR16_trial_010	rem	0.177436456905202	Gp	0.000591024063149891	0.00140241994863143
wt_dual	wt_dual_TR16	20180305_TR16_trial_011	undefined	0.196605492415735	Gp	0.00247645485356016	0.0283002756228109
wt_dual	wt_dual_TR16	20180305_TR16_trial_011	is	0.196605492415735	Gp	0.000287804078349083	0.000789707114190898
wt_dual	wt_dual_TR16	20180305_TR16_trial_011	nrem	0.196605492415735	Gp	0.000688495528605234	0.00118415427197934
wt_dual	wt_dual_TR16	20180305_TR16_trial_012	undefined	0.177436456905202	Gp	0.00274977324958329	0.0189615103949992
wt_dual	wt_dual_TR16	20180305_TR16_trial_012	is	0.177436456905202	Gp	0.000116987486190596	0.000635953458366643
wt_dual	wt_dual_TR16	20180305_TR16_trial_012	nrem	0.177436456905202	Gp	0.000176341438683195	5.02239230553917e-05
wt_dual	wt_dual_TR16	20180305_TR16_trial_012	rem	0.177436456905202	Gp	0.000233084046464412	0.000133806646454305
wt_dual	wt_dual_TR16	20180305_TR16_trial_014	undefined	0.177436456905202	Gp	0.00243789332585445	0.017934999684148
wt_dual	wt_dual_TR16	20180305_TR16_trial_014	is	0.177436456905202	Gp	0.000354010684175136	0.00119805855139655
wt_dual	wt_dual_TR16	20180305_TR16_trial_014	nrem	0.177436456905202	Gp	0.000437297833974843	0.00196613947012923
wt_dual	wt_dual_TR16	20180305_TR16_trial_014	rem	0.177436456905202	Gp	0.000739137640313161	0.00117608112236096
wt_dual	wt_dual_TR16	20180305_TR16_trial_015	undefined	0.177436456905202	Gp	0.00157613983402234	0.00990571188389359
wt_dual	wt_dual_TR16	20180305_TR16_trial_015	is	0.177436456905202	Gp	0.000266555972750238	0.000413314711209654
wt_dual	wt_dual_TR16	20180305_TR16_trial_015	nrem	0.177436456905202	Gp	0.000255099566119058	0.000204963707550573
wt_dual	wt_dual_TR16	20180305_TR16_trial_015	rem	0.177436456905202	Gp	0.00063718356573908	0.00157425340877975
wt_dual	wt_dual_TR16	20180305_TR16_trial_016	undefined	0.177436456905202	Gp	0.00281196321857984	0.0216998478307984
wt_dual	wt_dual_TR16	20180305_TR16_trial_016	nrem	0.177436456905202	Gp	0.000520269704677898	0.00101610812331926
wt_dual	wt_dual_TR16	20180305_TR16_trial_016	rem	0.177436456905202	Gp	0.000977464275878445	0.00283067223988135
wt_dual	wt_dual_TR16	20180305_TR16_trial_018	undefined	0.315442590053691	Gp	0.0018182970047439	0.0154067996704386
wt_dual	wt_dual_TR16	20180305_TR16_trial_018	nrem	0.315442590053691	Gp	8.77773473691068e-05	4.02034677425199e-05
wt_dual	wt_dual_TR16	20180305_TR16_trial_018	rem	0.315442590053691	Gp	0.000131049381166828	2.21183880845358e-05
wt_dual	wt_dual_TL16	20180306_TL16_trial_005	undefined	0.177436456905202	Gp	0.00386551608454083	0.0205035074347835
wt_dual	wt_dual_TL16	20180306_TL16_trial_005	is	0.177436456905202	Gp	0.00179954378915246	0.00748607405353982
wt_dual	wt_dual_TL16	20180306_TL16_trial_005	nrem	0.177436456905202	Gp	0.00171744232544816	0.00471411106530408
wt_dual	wt_dual_TL16	20180306_TL16_trial_006	undefined	0.315442590053691	Gp	0.00185287493089653	0.00707858588895938
wt_dual	wt_dual_TL16	20180306_TL16_trial_006	is	0.315442590053691	Gp	0.000426952081107463	0.000397219177766588
wt_dual	wt_dual_TL16	20180306_TL16_trial_006	nrem	0.315442590053691	Gp	0.000277268230562521	0.000243124299336929
wt_dual	wt_dual_TL16	20180306_TL16_trial_006	rem	0.315442590053691	Gp	0.000388051326491645	0.00157904334327016
wt_dual	wt_dual_TL16	20180306_TL16_trial_007	undefined	0.315442590053691	Gp	0.00168653060789608	0.0113971014181694
wt_dual	wt_dual_TL16	20180306_TL16_trial_007	is	0.315442590053691	Gp	9.68979972484301e-05	0.000119766142946748
wt_dual	wt_dual_TL16	20180306_TL16_trial_007	nrem	0.315442590053691	Gp	6.78379458136402e-05	5.5035621045179e-05
wt_dual	wt_dual_TL16	20180306_TL16_trial_008	undefined	0.315442590053691	Gp	0.00138394652328718	0.00465117322463784
wt_dual	wt_dual_TL16	20180306_TL16_trial_008	is	0.315442590053691	Gp	6.44816616072287e-05	0.000243914665800708
wt_dual	wt_dual_TL16	20180306_TL16_trial_008	nrem	0.315442590053691	Gp	0.000314645388964597	0.000339646492377599
wt_dual	wt_dual_TL16	20180306_TL16_trial_008	rem	0.315442590053691	Gp	0.000115979600558982	0.000195096764676052
wt_dual	wt_dual_TL16	20180306_TL16_trial_009	undefined	0.315442590053691	Gp	0.00123280036603825	0.00440054750030776
wt_dual	wt_dual_TL16	20180306_TL16_trial_009	is	0.315442590053691	Gp	6.84746913157239e-05	3.92731972351555e-05
wt_dual	wt_dual_TL16	20180306_TL16_trial_009	nrem	0.315442590053691	Gp	0.000183943786625399	0.000187875769766203
wt_dual	wt_dual_TL16	20180306_TL16_trial_009	rem	0.315442590053691	Gp	9.73507512345498e-05	3.99977809584913e-05
wt_dual	wt_dual_TL16	20180306_TL16_trial_010	undefined	0.315442590053691	Gp	0.000835691078778775	0.00133425352775556
wt_dual	wt_dual_TL16	20180306_TL16_trial_010	is	0.315442590053691	Gp	7.64421298066234e-05	5.63130584715907e-05
wt_dual	wt_dual_TL16	20180306_TL16_trial_010	nrem	0.315442590053691	Gp	6.15652398568944e-05	3.49026432278039e-05
wt_dual	wt_dual_TL16	20180306_TL16_trial_011	undefined	0.315442590053691	Gp	0.00158095208287932	0.00557152784007495
wt_dual	wt_dual_TL16	20180306_TL16_trial_011	is	0.315442590053691	Gp	8.43259602600046e-05	8.15286696762e-05
wt_dual	wt_dual_TL16	20180306_TL16_trial_011	nrem	0.315442590053691	Gp	0.000145637030093297	0.00133221437617078
wt_dual	wt_dual_TL16	20180306_TL16_trial_011	rem	0.315442590053691	Gp	0.000119032228033239	0.000156208153114465
wt_dual	wt_dual_TL16	20180306_TL16_trial_012	undefined	0.177436456905202	Gp	0.00124644485644748	0.00312106454040536
wt_dual	wt_dual_TL16	20180306_TL16_trial_012	is	0.177436456905202	Gp	0.000142236961056446	0.000234591341461645
wt_dual	wt_dual_TL16	20180306_TL16_trial_012	nrem	0.177436456905202	Gp	0.000164770563024286	0.000417067241052547
wt_dual	wt_dual_TL16	20180306_TL16_trial_012	rem	0.177436456905202	Gp	0.000163492065949019	0.000251453219910823
wt_dual	wt_dual_TL16	20180306_TL16_trial_016	undefined	0.177436456905202	Gp	0.00175224056845145	0.0107416742104478
wt_dual	wt_dual_TL16	20180306_TL16_trial_016	is	0.177436456905202	Gp	0.000389292222870974	0.00098216707282063
wt_dual	wt_dual_TL16	20180306_TL16_trial_016	rem	0.177436456905202	Gp	0.000681359144883702	0.00264233207133259
wt_dual	wt_dual_TL16	20180306_TL16_trial_017	undefined	0.177436456905202	Gp	0.00226357822492882	0.0249271560087736
wt_dual	wt_dual_TL16	20180306_TL16_trial_017	is	0.177436456905202	Gp	0.000402821175551704	0.000816192011272174
wt_dual	wt_dual_TL16	20180306_TL16_trial_017	nrem	0.177436456905202	Gp	0.000678828277318613	0.002245361969215
wt_dual	wt_dual_TL16	20180306_TL16_trial_018	undefined	0.177436456905202	Gp	0.00277463425544837	0.0323937012733724
wt_dual	wt_dual_TL16	20180306_TL16_trial_018	is	0.177436456905202	Gp	0.0010780292890033	0.0110639454083011
wt_dual	wt_dual_TL16	20180306_TL16_trial_018	nrem	0.177436456905202	Gp	0.00113299568156501	0.00394210057049076
wt_dual	wt_dual_TL16	20180306_TL16_trial_018	rem	0.177436456905202	Gp	0.00166851317167973	0.00458946234914587
wt_dual	wt_dual_TL16	20180306_TL16_trial_019	undefined	0.177436456905202	Gp	0.00182599807863047	0.0225890684237215
wt_dual	wt_dual_TL16	20180306_TL16_trial_019	is	0.177436456905202	Gp	0.000662431686673239	0.0015068691759654
wt_dual	wt_dual_TL16	20180306_TL16_trial_019	rem	0.177436456905202	Gp	0.00266335611122874	0.0162115427632157
wt_dual	wt_dual_TL16	20180306_TL16_trial_022	undefined	0.231753739631283	Gp	NaN	NaN
wt_dual	wt_dual_TL16	20180306_TL16_trial_022	is	0.231753739631283	Gp	NaN	NaN
ip3_dual	ip3_dual_TL	20180809_TL_trial_002	undefined	0.177436456905202	Gp	0.00396169507915067	0.0184718449019514
ip3_dual	ip3_dual_TL	20180809_TL_trial_002	whisking	0.177436456905202	Gp	0.00364328764237631	0.0120264966964616
ip3_dual	ip3_dual_TL	20180809_TL_trial_002	quiet	0.177436456905202	Gp	0.00371096398284578	0.0133196229241564
ip3_dual	ip3_dual_TL	20180809_TL_trial_002	locomotion	0.177436456905202	Gp	0.0030212218609013	0.0102120164515322
ip3_dual	ip3_dual_TL	20180809_TL_trial_003	undefined	0.177436456905202	Gp	0.00359656471574436	0.0174423852639175
ip3_dual	ip3_dual_TL	20180809_TL_trial_003	whisking	0.177436456905202	Gp	0.00563500384267664	0.0267637821172323
ip3_dual	ip3_dual_TL	20180809_TL_trial_003	locomotion	0.177436456905202	Gp	0.00347606742306594	0.0142341046857151
ip3_dual	ip3_dual_TL	20180809_TL_trial_004	undefined	0.315442590053691	Gp	0.000854093240724544	0.00193012943807821
ip3_dual	ip3_dual_TL	20180809_TL_trial_004	whisking	0.315442590053691	Gp	0.000906342363419102	0.00182494555192994
ip3_dual	ip3_dual_TL	20180809_TL_trial_004	locomotion	0.315442590053691	Gp	0.000892998366071145	0.00155983178734993
ip3_dual	ip3_dual_TL	20180809_TL_trial_005	undefined	0.177436456905202	Gp	0.00207097098010459	0.00944632039781271
ip3_dual	ip3_dual_TL	20180809_TL_trial_005	whisking	0.177436456905202	Gp	0.00155535588654584	0.00591071898910623
ip3_dual	ip3_dual_TL	20180809_TL_trial_005	quiet	0.177436456905202	Gp	0.00219554961701955	0.0081443039491498
ip3_dual	ip3_dual_TL	20180809_TL_trial_005	locomotion	0.177436456905202	Gp	0.00189084663588099	0.00826931336573931
ip3_dual	ip3_dual_TL	20180809_TL_trial_006	undefined	0.177436456905202	Gp	0.00253266252858763	0.00984274607366832
ip3_dual	ip3_dual_TL	20180809_TL_trial_006	whisking	0.177436456905202	Gp	0.00299178930117308	0.0114797884496696
ip3_dual	ip3_dual_TL	20180809_TL_trial_006	quiet	0.177436456905202	Gp	0.00457218297932487	0.0156461280850341
ip3_dual	ip3_dual_TL	20180809_TL_trial_006	locomotion	0.177436456905202	Gp	0.0028138939147663	0.00869224454041403
ip3_dual	ip3_dual_TL	20180809_TL_trial_007	undefined	0.177436456905202	Gp	0.00293040783698963	0.0119411216363911
ip3_dual	ip3_dual_TL	20180809_TL_trial_007	whisking	0.177436456905202	Gp	0.00267971153520778	0.00926610589021861
ip3_dual	ip3_dual_TL	20180809_TL_trial_007	quiet	0.177436456905202	Gp	0.00421084735872372	0.0135275467991624
ip3_dual	ip3_dual_TL	20180809_TL_trial_007	locomotion	0.177436456905202	Gp	0.00311416933214339	0.00925958592921352
ip3_dual	ip3_dual_TL	20180809_TL_trial_008	undefined	0.177436456905202	Gp	0.00565573248887704	0.0364622765615603
ip3_dual	ip3_dual_TL	20180809_TL_trial_008	whisking	0.177436456905202	Gp	0.0060937196655467	0.0329329928336357
ip3_dual	ip3_dual_TL	20180809_TL_trial_008	quiet	0.177436456905202	Gp	0.00626785647394563	0.0325843707751111
ip3_dual	ip3_dual_TL	20180809_TL_trial_008	locomotion	0.177436456905202	Gp	0.00723520169301637	0.0440157838208586
ip3_dual	ip3_dual_TL	20180809_TL_trial_009	undefined	0.177436456905202	Gp	0.00393063715058312	0.0185255349258487
ip3_dual	ip3_dual_TL	20180809_TL_trial_009	whisking	0.177436456905202	Gp	0.00503278723171282	0.0251818695268205
ip3_dual	ip3_dual_TL	20180809_TL_trial_009	quiet	0.177436456905202	Gp	0.00451285671854763	0.0189698649469401
ip3_dual	ip3_dual_TL	20180809_TL_trial_009	locomotion	0.177436456905202	Gp	0.00447025161835422	0.0196389394967686
ip3_dual	ip3_dual_TL	20180809_TL_trial_012	undefined	0.177436456905202	Gp	0.00198502903382757	0.00862308400246495
ip3_dual	ip3_dual_TL	20180809_TL_trial_012	whisking	0.177436456905202	Gp	0.00209451048916022	0.00911464709560183
ip3_dual	ip3_dual_TL	20180809_TL_trial_012	quiet	0.177436456905202	Gp	0.00192530092174146	0.00682047141510411
ip3_dual	ip3_dual_TL	20180809_TL_trial_012	locomotion	0.177436456905202	Gp	0.00252641901726874	0.00817498310342283
ip3_dual	ip3_dual_TL	20180809_TL_trial_014	undefined	0.177436456905202	Gp	0.00111488671538896	0.00170974358658291
ip3_dual	ip3_dual_TL	20180809_TL_trial_014	whisking	0.177436456905202	Gp	0.000547560539885497	0.00121373221349976
ip3_dual	ip3_dual_TL	20180809_TL_trial_014	quiet	0.177436456905202	Gp	0.000834075953361946	0.00218569800842351
ip3_dual	ip3_dual_TL	20180809_TL_trial_014	locomotion	0.177436456905202	Gp	0.000741308032158189	0.00155090303459242
ip3_dual	ip3_dual_TL	20180809_TL_trial_015	undefined	0.177436456905202	Gp	0.00101378642590547	0.00141346016817577
ip3_dual	ip3_dual_TL	20180809_TL_trial_015	whisking	0.177436456905202	Gp	0.000597517654681009	0.00159779026284454
ip3_dual	ip3_dual_TL	20180809_TL_trial_015	quiet	0.177436456905202	Gp	0.000637811452938586	0.00143392648806362
ip3_dual	ip3_dual_TL	20180809_TL_trial_015	locomotion	0.177436456905202	Gp	0.000617727051456342	0.00248570201374847
ip3_dual	ip3_dual_TL	20180809_TL_trial_016	undefined	0.315442590053691	Gp	0.00249248332105036	0.0114952782749875
ip3_dual	ip3_dual_TL	20180809_TL_trial_016	whisking	0.315442590053691	Gp	0.00287746742864273	0.0124878919351704
ip3_dual	ip3_dual_TL	20180809_TL_trial_016	quiet	0.315442590053691	Gp	0.00236822868436881	0.00922364551064894
ip3_dual	ip3_dual_TL	20180809_TL_trial_016	locomotion	0.315442590053691	Gp	0.00217576169593828	0.00889377561614132
ip3_dual	ip3_dual_TL	20180809_TL_trial_023	undefined	0.196605492415735	Gp	0.00420754829537075	0.0180804925575121
ip3_dual	ip3_dual_TL	20180809_TL_trial_023	whisking	0.196605492415735	Gp	0.00407393536733603	0.015686619924937
ip3_dual	ip3_dual_TL	20180809_TL_trial_023	quiet	0.196605492415735	Gp	0.00373330165859476	0.0136853222452285
ip3_dual	ip3_dual_TL	20180809_TL_trial_023	locomotion	0.196605492415735	Gp	0.00328615170220465	0.010478661935135
ip3_dual	ip3_dual_TL	20180809_TL_trial_025	undefined	0.315442590053691	Gp	0.000968562186172665	0.00346019613075823
ip3_dual	ip3_dual_TL	20180809_TL_trial_025	locomotion	0.315442590053691	Gp	0.00111596162312128	0.00441425771367173
ip3_dual	ip3_dual_TL	20180809_TL_trial_026	undefined	0.315442590053691	Gp	0.000583985205596017	0.00243122605054587
ip3_dual	ip3_dual_TL	20180809_TL_trial_026	locomotion	0.315442590053691	Gp	0.00114550921104243	0.00406019761810305
ip3_dual	ip3_dual_TL	20180809_TL_trial_027	undefined	0.315442590053691	Gp	0.00038575578194796	0.000527441581550239
ip3_dual	ip3_dual_TL	20180809_TL_trial_027	whisking	0.315442590053691	Gp	0.000361218388018373	0.000323179945500726
ip3_dual	ip3_dual_TL	20180809_TL_trial_027	quiet	0.315442590053691	Gp	0.000376519810175782	0.000466523633291301
ip3_dual	ip3_dual_TL	20180809_TL_trial_027	locomotion	0.315442590053691	Gp	0.000365229654300999	0.000519818389955716
ip3_dual	ip3_dual_TL	20180809_TL_trial_028	undefined	0.315442590053691	Gp	0.000911173053243592	0.00270971527340566
ip3_dual	ip3_dual_TL	20180809_TL_trial_028	whisking	0.315442590053691	Gp	0.00082956695120758	0.00240340485408207
ip3_dual	ip3_dual_TL	20180809_TL_trial_028	quiet	0.315442590053691	Gp	0.000838571242044927	0.00228146266646387
ip3_dual	ip3_dual_TL	20180809_TL_trial_028	locomotion	0.315442590053691	Gp	0.000852818210406274	0.002575917989865
ip3_dual	ip3_dual_TL	20180809_TL_trial_030	undefined	0.177436456905202	Gp	0.00188703415551817	0.00615276259717825
ip3_dual	ip3_dual_TL	20180809_TL_trial_030	whisking	0.177436456905202	Gp	0.00149409912215237	0.00838853339208559
ip3_dual	ip3_dual_TL	20180809_TL_trial_030	quiet	0.177436456905202	Gp	0.00246630383062772	0.00870069658289051
ip3_dual	ip3_dual_TL	20180809_TL_trial_030	locomotion	0.177436456905202	Gp	0.00198527550264941	0.00759844212175035
ip3_dual	ip3_dual_TL	20180809_TL_trial_031	undefined	0.177436456905202	Gp	0.000629549079819505	0.00142391835529423
ip3_dual	ip3_dual_TL	20180809_TL_trial_031	whisking	0.177436456905202	Gp	0.000488746284541122	0.00109152864045421
ip3_dual	ip3_dual_TL	20180809_TL_trial_031	quiet	0.177436456905202	Gp	0.000721728381874055	0.00163676915056887
ip3_dual	ip3_dual_TL	20180809_TL_trial_031	locomotion	0.177436456905202	Gp	0.000636556102763319	0.00127541188226634
ip3_dual	ip3_dual_TL	20180816_TL_trial_001	undefined	0.315442590053691	Gp	0.000686612963768524	0.00235106893890152
ip3_dual	ip3_dual_TL	20180816_TL_trial_001	whisking	0.315442590053691	Gp	0.000832313431631291	0.00336699481990273
ip3_dual	ip3_dual_TL	20180816_TL_trial_001	locomotion	0.315442590053691	Gp	0.000794648665236333	0.00253968218052536
ip3_dual	ip3_dual_TL	20180816_TL_trial_002	undefined	0.315442590053691	Gp	0.000865258804280678	0.00321487329157673
ip3_dual	ip3_dual_TL	20180816_TL_trial_002	whisking	0.315442590053691	Gp	0.000949642211542942	0.00350910021254419
ip3_dual	ip3_dual_TL	20180816_TL_trial_002	quiet	0.315442590053691	Gp	0.00120622409979524	0.00278703345740374
ip3_dual	ip3_dual_TL	20180816_TL_trial_003	undefined	0.315442590053691	Gp	0.0016671060848606	0.00764535997520748
ip3_dual	ip3_dual_TL	20180816_TL_trial_003	whisking	0.315442590053691	Gp	0.00145391652736677	0.00596316475682257
ip3_dual	ip3_dual_TL	20180816_TL_trial_003	quiet	0.315442590053691	Gp	0.00137958467459399	0.00511577069664923
ip3_dual	ip3_dual_TL	20180816_TL_trial_004	undefined	0.315442590053691	Gp	0.00188161938195395	0.00784245556744456
ip3_dual	ip3_dual_TL	20180816_TL_trial_004	whisking	0.315442590053691	Gp	0.00165858168070358	0.00638130065726056
ip3_dual	ip3_dual_TL	20180816_TL_trial_004	quiet	0.315442590053691	Gp	0.00150823389016048	0.00861132447273853
ip3_dual	ip3_dual_TL	20180816_TL_trial_005	undefined	0.315442590053691	Gp	0.000634157928912677	0.00232903013415614
ip3_dual	ip3_dual_TL	20180816_TL_trial_005	whisking	0.315442590053691	Gp	0.000623061523582348	0.00202743203741507
ip3_dual	ip3_dual_TL	20180816_TL_trial_005	quiet	0.315442590053691	Gp	0.000827963489844917	0.00202569498653733
ip3_dual	ip3_dual_TL	20180816_TL_trial_006	undefined	0.315442590053691	Gp	0.0013040029319916	0.00649634368954504
ip3_dual	ip3_dual_TL	20180816_TL_trial_006	whisking	0.315442590053691	Gp	0.00116788215210665	0.00451527723728871
ip3_dual	ip3_dual_TL	20180816_TL_trial_006	quiet	0.315442590053691	Gp	0.001452280098137	0.00342067198556808
ip3_dual	ip3_dual_TL	20180816_TL_trial_007	undefined	0.315442590053691	Gp	0.0013193667328084	0.00445252816573356
ip3_dual	ip3_dual_TL	20180816_TL_trial_007	whisking	0.315442590053691	Gp	0.00113871185515645	0.00370957151222377
ip3_dual	ip3_dual_TL	20180816_TL_trial_007	quiet	0.315442590053691	Gp	0.00112723796947079	0.00280950579397529
ip3_dual	ip3_dual_TL	20180816_TL_trial_012	undefined	0.315442590053691	Gp	0.000427403677813353	0.00122213448627389
ip3_dual	ip3_dual_TL	20180816_TL_trial_012	whisking	0.315442590053691	Gp	0.000417353711266244	0.00103900105664932
ip3_dual	ip3_dual_TL	20180816_TL_trial_012	quiet	0.315442590053691	Gp	0.000492151878889931	0.00112042743983553
ip3_dual	ip3_dual_TL	20180816_TL_trial_013	undefined	0.315442590053691	Gp	0.000478207847014647	0.00150484330147736
ip3_dual	ip3_dual_TL	20180816_TL_trial_013	is	0.315442590053691	Gp	0.000203865626925449	0.000636065051974856
ip3_dual	ip3_dual_TL	20180816_TL_trial_013	nrem	0.315442590053691	Gp	0.000261175516447274	0.000646282782816917
ip3_dual	ip3_dual_TL	20180816_TL_trial_014	undefined	0.315442590053691	Gp	0.000515280588143713	0.0016823915028509
ip3_dual	ip3_dual_TL	20180816_TL_trial_014	is	0.315442590053691	Gp	0.000617175767844285	0.0022151808856928
ip3_dual	ip3_dual_TL	20180816_TL_trial_014	nrem	0.315442590053691	Gp	0.00059535960965652	0.00206581621666501
ip3_dual	ip3_dual_TL	20180816_TL_trial_015	undefined	0.315442590053691	Gp	0.00056628605401305	0.00162932528745756
ip3_dual	ip3_dual_TL	20180816_TL_trial_015	is	0.315442590053691	Gp	0.00043232537933425	0.00154838716801395
ip3_dual	ip3_dual_TL	20180816_TL_trial_015	nrem	0.315442590053691	Gp	0.000261545631783639	0.000835563862944857
ip3_dual	ip3_dual_TL	20180816_TL_trial_019	undefined	0.315442590053691	Gp	0.000557678389770024	0.00179943531252175
ip3_dual	ip3_dual_TL	20180816_TL_trial_019	nrem	0.315442590053691	Gp	0.000659083898548681	0.00207571385573122
ip3_dual	ip3_dual_TL	20180816_TL_trial_020	undefined	0.177436456905202	Gp	0.000908026590535252	0.00304463482911079
ip3_dual	ip3_dual_TL	20180816_TL_trial_020	is	0.177436456905202	Gp	0.0010862607000806	0.00470364870363092
ip3_dual	ip3_dual_TL	20180816_TL_trial_020	nrem	0.177436456905202	Gp	0.00110758544549654	0.0043511656294014
ip3_dual	ip3_dual_TL	20180816_TL_trial_020	rem	0.177436456905202	Gp	0.0006584063462566	0.0020090116231352
ip3_dual	ip3_dual_NM	20180817_NM_trial_001	undefined	0.315442590053691	Gp	0.000172571139644248	0.000382727620437339
ip3_dual	ip3_dual_NM	20180817_NM_trial_001	whisking	0.315442590053691	Gp	0.00015136553200173	0.000341676728554626
ip3_dual	ip3_dual_NM	20180817_NM_trial_001	quiet	0.315442590053691	Gp	0.000231830638436783	0.000448902749094708
ip3_dual	ip3_dual_NM	20180817_NM_trial_001	locomotion	0.315442590053691	Gp	0.000122903915763675	0.000189248778968701
ip3_dual	ip3_dual_NM	20180817_NM_trial_002	undefined	0.315442590053691	Gp	0.000186291625533523	0.000532254412389642
ip3_dual	ip3_dual_NM	20180817_NM_trial_002	whisking	0.315442590053691	Gp	0.000212433791330177	0.000475431979290955
ip3_dual	ip3_dual_NM	20180817_NM_trial_002	quiet	0.315442590053691	Gp	0.000248627534854453	0.000485095626998505
ip3_dual	ip3_dual_NM	20180817_NM_trial_002	locomotion	0.315442590053691	Gp	0.000131577654228042	0.000241034252120137
ip3_dual	ip3_dual_NM	20180817_NM_trial_003	undefined	0.315442590053691	Gp	0.000206082014425818	0.000348927447746779
ip3_dual	ip3_dual_NM	20180817_NM_trial_003	whisking	0.315442590053691	Gp	0.000188830780366099	0.000275305531870788
ip3_dual	ip3_dual_NM	20180817_NM_trial_003	quiet	0.315442590053691	Gp	0.000192008896919594	0.00044749052902398
ip3_dual	ip3_dual_NM	20180817_NM_trial_003	locomotion	0.315442590053691	Gp	0.000255184185831586	0.000415562279857542
ip3_dual	ip3_dual_NM	20180817_NM_trial_004	undefined	0.315442590053691	Gp	0.000371015696796097	0.000650517906834684
ip3_dual	ip3_dual_NM	20180817_NM_trial_004	whisking	0.315442590053691	Gp	0.000306209420789151	0.000633032607341057
ip3_dual	ip3_dual_NM	20180817_NM_trial_004	quiet	0.315442590053691	Gp	0.000243590476227022	0.000552212419956445
ip3_dual	ip3_dual_NM	20180817_NM_trial_004	locomotion	0.315442590053691	Gp	0.000448766505724159	0.00127202073012507
ip3_dual	ip3_dual_NM	20180817_NM_trial_005	undefined	0.454237329677315	Gp	9.62909794507659e-05	6.41220377894754e-05
ip3_dual	ip3_dual_NM	20180817_NM_trial_005	whisking	0.454237329677315	Gp	8.92646305706222e-05	6.39601930049798e-05
ip3_dual	ip3_dual_NM	20180817_NM_trial_005	quiet	0.454237329677315	Gp	8.69851722143528e-05	5.06186110208792e-05
ip3_dual	ip3_dual_NM	20180817_NM_trial_005	locomotion	0.454237329677315	Gp	0.000105282384661452	8.93467414603695e-05
ip3_dual	ip3_dual_NM	20180817_NM_trial_007	undefined	0.315442590053691	Gp	0.000269269082757949	0.000487366526126313
ip3_dual	ip3_dual_NM	20180817_NM_trial_007	whisking	0.315442590053691	Gp	0.000241169374464691	0.00045657991255193
ip3_dual	ip3_dual_NM	20180817_NM_trial_007	quiet	0.315442590053691	Gp	0.000217511372026717	0.000370674444975446
ip3_dual	ip3_dual_NM	20180817_NM_trial_007	locomotion	0.315442590053691	Gp	0.000226138434450673	0.000361024708304352
ip3_dual	ip3_dual_NM	20180817_NM_trial_009	undefined	0.315442590053691	Gp	9.07746225766227e-05	6.11595859473119e-05
ip3_dual	ip3_dual_NM	20180817_NM_trial_009	whisking	0.315442590053691	Gp	0.000114702090385333	0.00018345282792099
ip3_dual	ip3_dual_NM	20180817_NM_trial_009	quiet	0.315442590053691	Gp	0.000142953353958965	0.000138298879366905
ip3_dual	ip3_dual_NM	20180817_NM_trial_009	locomotion	0.315442590053691	Gp	0.000108465965889927	0.000225535691378798
ip3_dual	ip3_dual_NM	20180817_NM_trial_010	undefined	0.315442590053691	Gp	0.000174049635266169	0.000316456921338717
ip3_dual	ip3_dual_NM	20180817_NM_trial_010	whisking	0.315442590053691	Gp	0.000199159761572724	0.000489461227493136
ip3_dual	ip3_dual_NM	20180817_NM_trial_010	quiet	0.315442590053691	Gp	0.000160604716938752	0.000282853413767303
ip3_dual	ip3_dual_NM	20180817_NM_trial_010	locomotion	0.315442590053691	Gp	0.00016718021393996	0.000258768578352629
ip3_dual	ip3_dual_NM	20180817_NM_trial_014	undefined	0.315442590053691	Gp	0.000560349522466184	0.00171880433148474
ip3_dual	ip3_dual_NM	20180817_NM_trial_017	undefined	0.315442590053691	Gp	0.000661088908653921	0.00195818240342933
ip3_dual	ip3_dual_NM	20180817_NM_trial_017	is	0.315442590053691	Gp	0.000495367189688486	0.00118111701402476
ip3_dual	ip3_dual_NM	20180817_NM_trial_017	nrem	0.315442590053691	Gp	0.000392597548166504	0.00132969516774185
ip3_dual	ip3_dual_NM	20180817_NM_trial_018	undefined	0.315442590053691	Gp	0.000575814256898421	0.00166607029597844
ip3_dual	ip3_dual_NM	20180817_NM_trial_018	is	0.315442590053691	Gp	0.000364569422815667	0.000451082247608346
ip3_dual	ip3_dual_NM	20180817_NM_trial_018	nrem	0.315442590053691	Gp	0.00031191368525497	0.000803598784412891
ip3_dual	ip3_dual_NM	20180817_NM_trial_022	undefined	0.315442590053691	Gp	0.000288293486868634	0.000843072088043685
ip3_dual	ip3_dual_NM	20180817_NM_trial_022	is	0.315442590053691	Gp	0.000350428413574212	0.000837989111856035
ip3_dual	ip3_dual_NM	20180817_NM_trial_022	nrem	0.315442590053691	Gp	7.39117001335187e-05	5.98350862761228e-05
ip3_dual	ip3_dual_TR	20180819_TR_trial_001	undefined	0.36211521817388	Gp	0.000890120073428028	0.00424213911871597
ip3_dual	ip3_dual_TR	20180819_TR_trial_001	whisking	0.36211521817388	Gp	0.00107786790246355	0.0048005368427009
ip3_dual	ip3_dual_TR	20180819_TR_trial_001	quiet	0.36211521817388	Gp	0.00134408804781744	0.00539973179092319
ip3_dual	ip3_dual_TR	20180819_TR_trial_001	locomotion	0.36211521817388	Gp	0.00132337708530671	0.00478774779229125
ip3_dual	ip3_dual_TR	20180819_TR_trial_006	undefined	0.223051594502013	Gp	0.0011705112494415	0.00348293391583494
ip3_dual	ip3_dual_TR	20180819_TR_trial_006	whisking	0.223051594502013	Gp	0.00125673454173198	0.00503905517509135
ip3_dual	ip3_dual_TR	20180819_TR_trial_006	quiet	0.223051594502013	Gp	0.00117180849170668	0.00379981699448652
ip3_dual	ip3_dual_TR	20180819_TR_trial_006	locomotion	0.223051594502013	Gp	0.000910855464912658	0.00245775878514092
ip3_dual	ip3_dual_TR	20180819_TR_trial_009	undefined	0.315442590053691	Gp	0.000874564077162581	0.00413676517891072
ip3_dual	ip3_dual_TR	20180819_TR_trial_009	whisking	0.315442590053691	Gp	0.00113019687161949	0.00465866972598861
ip3_dual	ip3_dual_TR	20180819_TR_trial_009	quiet	0.315442590053691	Gp	0.000681969855054066	0.00286847995041193
ip3_dual	ip3_dual_TR	20180819_TR_trial_009	locomotion	0.315442590053691	Gp	0.000741612044947474	0.00451663794592364
ip3_dual	ip3_dual_TR	20180819_TR_trial_013	undefined	0.315442590053691	Gp	0.00184115206282966	0.0095536688091308
ip3_dual	ip3_dual_TR	20180819_TR_trial_013	whisking	0.315442590053691	Gp	0.00160924401867651	0.00834726430846471
ip3_dual	ip3_dual_TR	20180819_TR_trial_013	quiet	0.315442590053691	Gp	0.0018724787482465	0.0100759782063206
ip3_dual	ip3_dual_TR	20180819_TR_trial_013	locomotion	0.315442590053691	Gp	0.0015291302815806	0.00971152594713544
ip3_dual	ip3_dual_TL	20180820_TL_trial_003	undefined	0.315442590053691	Gp	0.000195801916487666	0.000337131466327656
ip3_dual	ip3_dual_TL	20180820_TL_trial_003	is	0.315442590053691	Gp	0.00013531843893339	0.000271493947406167
ip3_dual	ip3_dual_TL	20180820_TL_trial_003	nrem	0.315442590053691	Gp	0.000152976312949111	0.000514196445175469
ip3_dual	ip3_dual_TL	20180820_TL_trial_003	rem	0.315442590053691	Gp	0.000109906752512743	0.000206251850224275
ip3_dual	ip3_dual_TL	20180820_TL_trial_004	undefined	0.315442590053691	Gp	0.000310798039494132	0.000743607672985313
ip3_dual	ip3_dual_TL	20180820_TL_trial_004	is	0.315442590053691	Gp	0.000276924879806982	0.000749991504147837
ip3_dual	ip3_dual_TL	20180820_TL_trial_004	nrem	0.315442590053691	Gp	0.000134524345547189	0.000132777846854431
ip3_dual	ip3_dual_TL	20180820_TL_trial_005	undefined	0.315442590053691	Gp	0.000478102093525216	0.00131717290661254
ip3_dual	ip3_dual_TL	20180820_TL_trial_005	is	0.315442590053691	Gp	0.00031641679362375	0.000755493837228997
ip3_dual	ip3_dual_TL	20180820_TL_trial_005	nrem	0.315442590053691	Gp	0.000377259989225743	0.00176587649430362
ip3_dual	ip3_dual_TL	20180820_TL_trial_006	undefined	0.315442590053691	Gp	0.00059314433243244	0.00188073138843284
ip3_dual	ip3_dual_TL	20180820_TL_trial_006	is	0.315442590053691	Gp	0.000396008459711511	0.00112194466192964
ip3_dual	ip3_dual_TL	20180820_TL_trial_006	nrem	0.315442590053691	Gp	0.000468834754183447	0.00127299711674752
ip3_dual	ip3_dual_TL	20180820_TL_trial_007	undefined	0.315442590053691	Gp	0.000491305148521232	0.00127154393880606
ip3_dual	ip3_dual_TL	20180820_TL_trial_007	is	0.315442590053691	Gp	0.00038495524700672	0.00112034022462766
ip3_dual	ip3_dual_TL	20180820_TL_trial_007	nrem	0.315442590053691	Gp	0.000272017893271765	0.000748709159422902
ip3_dual	ip3_dual_TL	20180820_TL_trial_008	undefined	0.315442590053691	Gp	0.000651574143079592	0.00194326887292301
ip3_dual	ip3_dual_TL	20180820_TL_trial_008	is	0.315442590053691	Gp	0.000671144191011426	0.00193840149777902
ip3_dual	ip3_dual_TL	20180820_TL_trial_008	nrem	0.315442590053691	Gp	0.000627966163118951	0.0030549879353963
ip3_dual	ip3_dual_TL	20180820_TL_trial_009	undefined	0.315442590053691	Gp	0.00118312484491243	0.00397189450143002
ip3_dual	ip3_dual_TL	20180820_TL_trial_009	is	0.315442590053691	Gp	0.00107311067921097	0.00226903087171442
ip3_dual	ip3_dual_TL	20180820_TL_trial_009	nrem	0.315442590053691	Gp	0.00126000737411041	0.0038540572987531
ip3_dual	ip3_dual_TL	20180820_TL_trial_009	rem	0.315442590053691	Gp	0.000707888718171645	0.00158616375418397
ip3_dual	ip3_dual_TL	20180820_TL_trial_010	undefined	0.315442590053691	Gp	0.000569285815193867	0.00174748938962879
ip3_dual	ip3_dual_TL	20180820_TL_trial_010	is	0.315442590053691	Gp	0.000462604846467296	0.00130833519967285
ip3_dual	ip3_dual_TL	20180820_TL_trial_010	nrem	0.315442590053691	Gp	0.000823752429697937	0.00192821567898748
ip3_dual	ip3_dual_TL	20180820_TL_trial_011	undefined	0.315442590053691	Gp	0.00112620821759789	0.00377744539448242
ip3_dual	ip3_dual_TL	20180820_TL_trial_011	is	0.315442590053691	Gp	0.0010229418278551	0.0032126499661182
ip3_dual	ip3_dual_TL	20180820_TL_trial_014	undefined	0.315442590053691	Gp	0.00162270373181647	0.00609014270742437
ip3_dual	ip3_dual_TL	20180820_TL_trial_014	is	0.315442590053691	Gp	0.00123508785827822	0.00451205569530058
ip3_dual	ip3_dual_TL	20180820_TL_trial_014	rem	0.315442590053691	Gp	0.0011662097729808	0.00319846190404182
ip3_dual	ip3_dual_TL	20180820_TL_trial_015	undefined	0.315442590053691	Gp	0.000493012380228441	0.00139239871112831
ip3_dual	ip3_dual_TL	20180820_TL_trial_015	is	0.315442590053691	Gp	0.000176318344244935	0.000646704028037063
ip3_dual	ip3_dual_TL	20180820_TL_trial_015	nrem	0.315442590053691	Gp	0.000693262109289239	0.00206134549172331
ip3_dual	ip3_dual_TL	20180820_TL_trial_016	undefined	0.260696355416274	Gp	0.00111923855131248	0.00463245575015091
ip3_dual	ip3_dual_TL	20180820_TL_trial_016	is	0.260696355416274	Gp	0.00138534798604751	0.0064115410689357
ip3_dual	ip3_dual_TL	20180820_TL_trial_016	nrem	0.260696355416274	Gp	0.00179845882589351	0.0070273459356636
ip3_dual	ip3_dual_NM	20180821_NM_trial_001	undefined	0.315442590053691	Gp	0.000292828998275925	0.000639538959062397
ip3_dual	ip3_dual_NM	20180821_NM_trial_001	whisking	0.315442590053691	Gp	0.00038641883915586	0.00100661141063067
ip3_dual	ip3_dual_NM	20180821_NM_trial_001	locomotion	0.315442590053691	Gp	0.000368627823230547	0.00102955743684615
ip3_dual	ip3_dual_NM	20180821_NM_trial_002	undefined	0.315442590053691	Gp	0.000205528333814602	0.000483169709601548
ip3_dual	ip3_dual_NM	20180821_NM_trial_002	whisking	0.315442590053691	Gp	0.000141675953711155	0.000266514915254622
ip3_dual	ip3_dual_NM	20180821_NM_trial_002	quiet	0.315442590053691	Gp	0.000149486842791428	0.000330822511445694
ip3_dual	ip3_dual_NM	20180821_NM_trial_002	locomotion	0.315442590053691	Gp	0.000149542852789713	0.000524432011085511
ip3_dual	ip3_dual_NM	20180821_NM_trial_003	undefined	0.315442590053691	Gp	0.000410042212051394	0.00132176143941446
ip3_dual	ip3_dual_NM	20180821_NM_trial_003	whisking	0.315442590053691	Gp	0.000339355482523402	0.00115132170306778
ip3_dual	ip3_dual_NM	20180821_NM_trial_003	quiet	0.315442590053691	Gp	0.000362535458011551	0.00102984796531686
ip3_dual	ip3_dual_NM	20180821_NM_trial_003	locomotion	0.315442590053691	Gp	0.000406578136513914	0.00114056541359076
ip3_dual	ip3_dual_NM	20180821_NM_trial_004	undefined	0.315442590053691	Gp	0.000118216709096915	0.000391634788952447
ip3_dual	ip3_dual_NM	20180821_NM_trial_004	whisking	0.315442590053691	Gp	0.000122405914500028	0.000266064226731312
ip3_dual	ip3_dual_NM	20180821_NM_trial_004	quiet	0.315442590053691	Gp	8.8661399424415e-05	0.000101216461738647
ip3_dual	ip3_dual_NM	20180821_NM_trial_004	locomotion	0.315442590053691	Gp	0.000155655991249211	0.000204371584429533
ip3_dual	ip3_dual_NM	20180821_NM_trial_005	undefined	0.315442590053691	Gp	0.000408931586671137	0.00100349092076056
ip3_dual	ip3_dual_NM	20180821_NM_trial_005	whisking	0.315442590053691	Gp	0.000312174760011147	0.000857014284797936
ip3_dual	ip3_dual_NM	20180821_NM_trial_005	quiet	0.315442590053691	Gp	0.000380785024574031	0.00122363952168373
ip3_dual	ip3_dual_NM	20180821_NM_trial_005	locomotion	0.315442590053691	Gp	0.000359333759502359	0.000826751158374174
ip3_dual	ip3_dual_NM	20180821_NM_trial_006	undefined	0.315442590053691	Gp	0.000228940301404073	0.000438527433260526
ip3_dual	ip3_dual_NM	20180821_NM_trial_006	whisking	0.315442590053691	Gp	0.000314411769280727	0.000367861930641518
ip3_dual	ip3_dual_NM	20180821_NM_trial_006	quiet	0.315442590053691	Gp	0.00020998885193849	0.0002844299328656
ip3_dual	ip3_dual_NM	20180821_NM_trial_006	locomotion	0.315442590053691	Gp	0.000202183285934912	0.00033264845260915
ip3_dual	ip3_dual_NM	20180821_NM_trial_008	undefined	0.315442590053691	Gp	0.000351363624658118	0.000857807397028559
ip3_dual	ip3_dual_NM	20180821_NM_trial_008	whisking	0.315442590053691	Gp	0.000346505171229206	0.000615348677403081
ip3_dual	ip3_dual_NM	20180821_NM_trial_008	quiet	0.315442590053691	Gp	0.000328970559734847	0.000839860198840234
ip3_dual	ip3_dual_NM	20180821_NM_trial_009	undefined	0.315442590053691	Gp	0.000376669787730103	0.0010778593441442
ip3_dual	ip3_dual_NM	20180821_NM_trial_009	whisking	0.315442590053691	Gp	0.000431599691521786	0.000915913924752682
ip3_dual	ip3_dual_NM	20180821_NM_trial_009	quiet	0.315442590053691	Gp	0.000379238441264249	0.000778670472253708
ip3_dual	ip3_dual_NM	20180821_NM_trial_009	locomotion	0.315442590053691	Gp	0.000427064952331337	0.00110978831805203
ip3_dual	ip3_dual_NM	20180821_NM_trial_010	undefined	0.315442590053691	Gp	0.000495388371779514	0.00145817680152813
ip3_dual	ip3_dual_NM	20180821_NM_trial_010	nrem	0.315442590053691	Gp	0.000490102908493522	0.000975646545366596
ip3_dual	ip3_dual_NM	20180821_NM_trial_010	rem	0.315442590053691	Gp	0.000225847709121308	0.000546840334205831
ip3_dual	ip3_dual_NM	20180821_NM_trial_011	undefined	0.315442590053691	Gp	0.000183824946230545	0.000409742822163939
ip3_dual	ip3_dual_NM	20180821_NM_trial_011	nrem	0.315442590053691	Gp	0.000209476980677501	0.000331839094587012
ip3_dual	ip3_dual_NM	20180821_NM_trial_012	undefined	0.315442590053691	Gp	0.000229830779262069	0.000350533637008263
ip3_dual	ip3_dual_NM	20180821_NM_trial_012	is	0.315442590053691	Gp	0.000188714581809528	0.000220344415321589
ip3_dual	ip3_dual_NM	20180821_NM_trial_012	nrem	0.315442590053691	Gp	0.000228582369191142	0.000878647947591596
ip3_dual	ip3_dual_NM	20180821_NM_trial_014	undefined	0.36211521817388	Gp	0.000431039849920783	0.00110210737235113
ip3_dual	ip3_dual_NM	20180821_NM_trial_014	is	0.36211521817388	Gp	0.000398341573341027	0.00122838468032676
ip3_dual	ip3_dual_NM	20180821_NM_trial_014	nrem	0.36211521817388	Gp	0.000617679058479903	0.00161922526410137
ip3_dual	ip3_dual_NM	20180821_NM_trial_015	undefined	0.36211521817388	Gp	0.000915626088713506	0.00358321039098176
ip3_dual	ip3_dual_NM	20180821_NM_trial_015	is	0.36211521817388	Gp	0.000888734292150816	0.00305612211604522
ip3_dual	ip3_dual_NM	20180821_NM_trial_015	nrem	0.36211521817388	Gp	0.0010368744858082	0.00346755117939887
ip3_dual	ip3_dual_NM	20180821_NM_trial_015	rem	0.36211521817388	Gp	0.00036971369255093	0.00110156777936036
ip3_dual	ip3_dual_TR	20180828_TR_trial_001	undefined	0.315442590053691	Gp	0.00103755199604548	0.00501563294441695
ip3_dual	ip3_dual_TR	20180828_TR_trial_001	whisking	0.315442590053691	Gp	0.0015638695380579	0.00773961362756777
ip3_dual	ip3_dual_TR	20180828_TR_trial_001	quiet	0.315442590053691	Gp	0.00105523876076742	0.00452071747806312
ip3_dual	ip3_dual_TR	20180828_TR_trial_001	locomotion	0.315442590053691	Gp	0.00150064012415724	0.00638375519795862
ip3_dual	ip3_dual_TR	20180828_TR_trial_002	undefined	0.315442590053691	Gp	0.00193730334200426	0.0104109634641421
ip3_dual	ip3_dual_TR	20180828_TR_trial_002	whisking	0.315442590053691	Gp	0.00155113556951113	0.00644256914587257
ip3_dual	ip3_dual_TR	20180828_TR_trial_002	quiet	0.315442590053691	Gp	0.00215819819708185	0.00993408309549081
ip3_dual	ip3_dual_TR	20180828_TR_trial_002	locomotion	0.315442590053691	Gp	0.00176092769449666	0.00787922292534184
ip3_dual	ip3_dual_TR	20180828_TR_trial_003	undefined	0.315442590053691	Gp	0.00144748650769029	0.00660590000765317
ip3_dual	ip3_dual_TR	20180828_TR_trial_003	whisking	0.315442590053691	Gp	0.00107904409002818	0.00433540097301664
ip3_dual	ip3_dual_TR	20180828_TR_trial_003	quiet	0.315442590053691	Gp	0.00128997332813909	0.00751287596765739
ip3_dual	ip3_dual_TR	20180828_TR_trial_003	locomotion	0.315442590053691	Gp	0.00156643503665244	0.00719723050466423
ip3_dual	ip3_dual_TR	20180828_TR_trial_004	undefined	0.315442590053691	Gp	0.001001121176036	0.00385481156810607
ip3_dual	ip3_dual_TR	20180828_TR_trial_004	whisking	0.315442590053691	Gp	0.000846968197123653	0.00343037764000884
ip3_dual	ip3_dual_TR	20180828_TR_trial_004	quiet	0.315442590053691	Gp	0.00116412235160012	0.00466801448310999
ip3_dual	ip3_dual_TR	20180828_TR_trial_004	locomotion	0.315442590053691	Gp	0.000755183052690315	0.00278398185993642
ip3_dual	ip3_dual_TR	20180828_TR_trial_005	undefined	0.315442590053691	Gp	0.000565698208644109	0.00171323821327031
ip3_dual	ip3_dual_TR	20180828_TR_trial_005	whisking	0.315442590053691	Gp	0.000652659082847198	0.00270141679201017
ip3_dual	ip3_dual_TR	20180828_TR_trial_005	quiet	0.315442590053691	Gp	0.000517953743027146	0.00150539417695117
ip3_dual	ip3_dual_TR	20180828_TR_trial_005	locomotion	0.315442590053691	Gp	0.000593622229560749	0.00217854574621413
ip3_dual	ip3_dual_TR	20180828_TR_trial_006	undefined	0.315442590053691	Gp	0.000482474023827832	0.00103928446561754
ip3_dual	ip3_dual_TR	20180828_TR_trial_006	whisking	0.315442590053691	Gp	0.000486424705096406	0.00167053613927023
ip3_dual	ip3_dual_TR	20180828_TR_trial_006	quiet	0.315442590053691	Gp	0.000215779399596036	0.000380307522062066
ip3_dual	ip3_dual_TR	20180828_TR_trial_006	locomotion	0.315442590053691	Gp	0.000393397062208818	0.000902195239383852
ip3_dual	ip3_dual_TR	20180828_TR_trial_007	undefined	0.315442590053691	Gp	0.00065394988455873	0.00170054082264455
ip3_dual	ip3_dual_TR	20180828_TR_trial_007	whisking	0.315442590053691	Gp	0.00077277962496609	0.00188307741349257
ip3_dual	ip3_dual_TR	20180828_TR_trial_007	quiet	0.315442590053691	Gp	0.000837774612546602	0.00213897182855829
ip3_dual	ip3_dual_TR	20180828_TR_trial_007	locomotion	0.315442590053691	Gp	0.000669727395689022	0.00154338584168712
ip3_dual	ip3_dual_TR	20180828_TR_trial_008	undefined	0.315442590053691	Gp	0.00106165796931722	0.00329374948198559
ip3_dual	ip3_dual_TR	20180828_TR_trial_008	whisking	0.315442590053691	Gp	0.00119280665370451	0.00448550635565492
ip3_dual	ip3_dual_TR	20180828_TR_trial_008	quiet	0.315442590053691	Gp	0.00100231907088666	0.00327473727101257
ip3_dual	ip3_dual_TR	20180828_TR_trial_008	locomotion	0.315442590053691	Gp	0.00113358512249924	0.00409107501024198
ip3_dual	ip3_dual_TR	20180828_TR_trial_011	undefined	0.36211521817388	Gp	0.000641612187914304	0.00258593602301341
ip3_dual	ip3_dual_TR	20180828_TR_trial_011	is	0.36211521817388	Gp	0.000801002618826242	0.00247062644861271
ip3_dual	ip3_dual_TR	20180828_TR_trial_011	nrem	0.36211521817388	Gp	0.000823811735631359	0.00241161270864537
ip3_dual	ip3_dual_TR	20180828_TR_trial_012	undefined	0.36211521817388	Gp	0.00115193935839305	0.00494287764162241
ip3_dual	ip3_dual_TR	20180828_TR_trial_012	nrem	0.36211521817388	Gp	0.00149820610546813	0.00629406293189381
ip3_dual	ip3_dual_TR	20180828_TR_trial_013	undefined	0.36211521817388	Gp	0.00178350008823075	0.00853721215990323
ip3_dual	ip3_dual_TR	20180828_TR_trial_013	nrem	0.36211521817388	Gp	0.00180917602088207	0.0091264453329032
ip3_dual	ip3_dual_TR	20180828_TR_trial_014	undefined	0.36211521817388	Gp	0.0021233810060287	0.0103880232006574
ip3_dual	ip3_dual_TR	20180828_TR_trial_014	nrem	0.36211521817388	Gp	0.00211079742594185	0.0105086232003642
ip3_dual	ip3_dual_TR	20180828_TR_trial_015	undefined	0.36211521817388	Gp	0.00198810789009141	0.00908393673908211
ip3_dual	ip3_dual_TR	20180828_TR_trial_015	is	0.36211521817388	Gp	0.00106598434360494	0.00442177194992211
ip3_dual	ip3_dual_TR	20180828_TR_trial_015	nrem	0.36211521817388	Gp	0.0019480061834385	0.0103594815755792
ip3_dual	ip3_dual_TR	20180828_TR_trial_015	rem	0.36211521817388	Gp	0.00090297297002947	0.00386228374110815
ip3_dual	ip3_dual_TR	20180828_TR_trial_016	undefined	0.36211521817388	Gp	0.000735988079340986	0.0030027004053084
ip3_dual	ip3_dual_TR	20180828_TR_trial_016	is	0.36211521817388	Gp	0.000611656648566202	0.0032766049046347
ip3_dual	ip3_dual_TR	20180828_TR_trial_016	nrem	0.36211521817388	Gp	0.000604617016983406	0.0026280803344048
ip3_dual	ip3_dual_TR	20180828_TR_trial_018	undefined	0.36211521817388	Gp	0.00264235136167264	0.014929174196821
ip3_dual	ip3_dual_TR	20180828_TR_trial_018	is	0.36211521817388	Gp	0.0029935789548861	0.0105182094165445
ip3_dual	ip3_dual_TR	20180828_TR_trial_018	nrem	0.36211521817388	Gp	0.0029144185186281	0.0165386203716609
ip3_dual	ip3_dual_TR	20180828_TR_trial_019	undefined	0.36211521817388	Gp	0.0038066604067927	0.0196702261030144
ip3_dual	ip3_dual_TR	20180828_TR_trial_019	rem	0.36211521817388	Gp	0.00242483580863897	0.012776269196291
ip3_dual	ip3_dual_TR	20180828_TR_trial_020	undefined	0.36211521817388	Gp	0.000428444369726793	0.00130730577925875
ip3_dual	ip3_dual_TR	20180828_TR_trial_020	is	0.36211521817388	Gp	0.000216197059292981	0.000417645549922342
ip3_dual	ip3_dual_TR	20180828_TR_trial_020	nrem	0.36211521817388	Gp	0.000583955147844355	0.00189682114942688
ip3_dual	ip3_dual_TL	20180830_TL_trial_008	undefined	0.315442590053691	Gp	0.00103162131032756	0.00433109059208893
ip3_dual	ip3_dual_TL	20180830_TL_trial_008	whisking	0.315442590053691	Gp	0.00102600403951001	0.0045845316087303
ip3_dual	ip3_dual_TL	20180830_TL_trial_008	quiet	0.315442590053691	Gp	0.00131576719314407	0.00518450345406184
ip3_dual	ip3_dual_TL	20180830_TL_trial_008	locomotion	0.315442590053691	Gp	0.00114557243272661	0.0042203268823983
ip3_dual	ip3_dual_TL	20180830_TL_trial_009	undefined	0.315442590053691	Gp	0.00194152323446398	0.00866289464140244
ip3_dual	ip3_dual_TL	20180830_TL_trial_009	nrem	0.315442590053691	Gp	0.00187164267459779	0.00899707670028022
ip3_dual	ip3_dual_TL	20180830_TL_trial_011	undefined	0.315442590053691	Gp	0.000278174443965993	0.000421759060993277
ip3_dual	ip3_dual_TL	20180830_TL_trial_011	is	0.315442590053691	Gp	0.000292221329543271	0.000426150378144475
ip3_dual	ip3_dual_TL	20180830_TL_trial_011	nrem	0.315442590053691	Gp	0.000292607337929871	0.000466098701145315
ip3_dual	ip3_dual_TL	20180830_TL_trial_012	undefined	0.223051594502013	Gp	0.0014783493537184	0.00570687936928891
ip3_dual	ip3_dual_TL	20180830_TL_trial_012	is	0.223051594502013	Gp	0.0011904762068439	0.00298983206540588
ip3_dual	ip3_dual_TL	20180830_TL_trial_012	nrem	0.223051594502013	Gp	0.00144844986653375	0.0039964632396504
ip3_dual	ip3_dual_TL	20180830_TL_trial_014	undefined	0.315442590053691	Gp	0.00187288463155504	0.00922402999097673
ip3_dual	ip3_dual_TL	20180830_TL_trial_014	is	0.315442590053691	Gp	0.00124369881386766	0.00367965169549197
ip3_dual	ip3_dual_TL	20180830_TL_trial_014	nrem	0.315442590053691	Gp	0.00236801571249094	0.0107936104074057
ip3_dual	ip3_dual_TL	20180830_TL_trial_015	undefined	0.315442590053691	Gp	0.00262967251038902	0.0135308120865332
ip3_dual	ip3_dual_TL	20180830_TL_trial_015	is	0.315442590053691	Gp	0.00243396982234185	0.0115583120900964
ip3_dual	ip3_dual_TL	20180830_TL_trial_015	nrem	0.315442590053691	Gp	0.00239911203023204	0.0141804106110092
ip3_dual	ip3_dual_TL	20180830_TL_trial_016	undefined	0.315442590053691	Gp	0.00323552119699417	0.0158905527858092
ip3_dual	ip3_dual_TL	20180830_TL_trial_016	is	0.315442590053691	Gp	0.00356962809267142	0.0128489229867777
ip3_dual	ip3_dual_TL	20180830_TL_trial_016	nrem	0.315442590053691	Gp	0.00347638291809406	0.0174858320153273
ip3_dual	ip3_dual_TL	20180830_TL_trial_016	rem	0.315442590053691	Gp	0.0020866227630487	0.00898065491865353
ip3_dual	ip3_dual_TL	20180830_TL_trial_017	undefined	0.315442590053691	Gp	0.000936400112649539	0.00366556954471328
ip3_dual	ip3_dual_TL	20180830_TL_trial_017	is	0.315442590053691	Gp	0.000639039203508976	0.00218827653659069
ip3_dual	ip3_dual_TL	20180830_TL_trial_017	nrem	0.315442590053691	Gp	0.00134158238868716	0.00569005592413378
ip3_dual	ip3_dual_TL	20180830_TL_trial_017	rem	0.315442590053691	Gp	0.0011460568958103	0.00448333667811842
ip3_dual	ip3_dual_TL	20180830_TL_trial_019	undefined	0.315442590053691	Gp	0.000364127133976515	0.000873808920240301
ip3_dual	ip3_dual_TL	20180830_TL_trial_019	is	0.315442590053691	Gp	0.000205910760502774	0.000367069812883267
ip3_dual	ip3_dual_TL	20180830_TL_trial_019	nrem	0.315442590053691	Gp	0.000283702239671076	0.000806140766282632
ip3_dual	ip3_dual_TL	20180830_TL_trial_020	undefined	0.315442590053691	Gp	0.000207907165207375	0.000254464048579593
ip3_dual	ip3_dual_TL	20180830_TL_trial_020	is	0.315442590053691	Gp	0.000130778555896461	0.000679765871909316
ip3_dual	ip3_dual_TL	20180830_TL_trial_020	nrem	0.315442590053691	Gp	0.000216735120145971	0.000512404211856097
ip3_dual	ip3_dual_TL	20180830_TL_trial_020	rem	0.315442590053691	Gp	0.00016806099372024	0.000118640416455177
ip3_dual	ip3_dual_TL	20180830_TL_trial_021	undefined	0.315442590053691	Gp	0.000666258956558467	0.00173004384512576
ip3_dual	ip3_dual_TL	20180830_TL_trial_021	is	0.315442590053691	Gp	0.000642662949784474	0.00136390752845608
ip3_dual	ip3_dual_TL	20180830_TL_trial_021	nrem	0.315442590053691	Gp	0.000785084684688276	0.00230240226557997
ip3_dual	ip3_dual_TL	20180830_TL_trial_021	rem	0.315442590053691	Gp	0.000305537208245285	0.000686253229974164
ip3_dual	ip3_dual_TL	20180830_TL_trial_024	undefined	0.315442590053691	Gp	0.000530335148282418	0.00134698222065228
ip3_dual	ip3_dual_TL	20180830_TL_trial_024	is	0.315442590053691	Gp	0.000452060561429993	0.00164379140045374
ip3_dual	ip3_dual_TL	20180830_TL_trial_024	nrem	0.315442590053691	Gp	0.000561460871681254	0.00192886450149608
ip3_dual	ip3_dual_TL	20180830_TL_trial_024	rem	0.315442590053691	Gp	0.000726742358875782	0.00287289120537137
ip3_dual	ip3_dual_TL	20180830_TL_trial_025	undefined	0.315442590053691	Gp	0.00103602777715765	0.00369809176182224
ip3_dual	ip3_dual_TL	20180830_TL_trial_025	is	0.315442590053691	Gp	0.000988147098136604	0.00429626920082269
ip3_dual	ip3_dual_TL	20180830_TL_trial_025	nrem	0.315442590053691	Gp	0.00111146321799358	0.00426340189517183
ip3_dual	ip3_dual_NM	20180902_NM_trial_002	undefined	0.315442590053691	Gp	0.000214326698213099	0.000350131275645185
ip3_dual	ip3_dual_NM	20180902_NM_trial_002	whisking	0.315442590053691	Gp	0.00016085298846701	0.000448177830871082
ip3_dual	ip3_dual_NM	20180902_NM_trial_002	quiet	0.315442590053691	Gp	0.000161748743492581	0.000355975055305431
ip3_dual	ip3_dual_NM	20180902_NM_trial_002	locomotion	0.315442590053691	Gp	0.000149135310556738	0.000194857038297866
ip3_dual	ip3_dual_NM	20180902_NM_trial_003	undefined	0.315442590053691	Gp	0.000178141617626745	0.000174012772560148
ip3_dual	ip3_dual_NM	20180902_NM_trial_003	whisking	0.315442590053691	Gp	0.00011302674265637	6.86714905551621e-05
ip3_dual	ip3_dual_NM	20180902_NM_trial_003	quiet	0.315442590053691	Gp	0.000158989190562656	0.000225352280709784
ip3_dual	ip3_dual_NM	20180902_NM_trial_003	locomotion	0.315442590053691	Gp	0.000170522118147649	0.000105166517448134
ip3_dual	ip3_dual_NM	20180902_NM_trial_004	undefined	0.36211521817388	Gp	0.000246110247155763	0.00036472192450826
ip3_dual	ip3_dual_NM	20180902_NM_trial_004	whisking	0.36211521817388	Gp	0.000203910036320514	0.000304772011970688
ip3_dual	ip3_dual_NM	20180902_NM_trial_004	quiet	0.36211521817388	Gp	0.000239528570081652	0.000728103358160562
ip3_dual	ip3_dual_NM	20180902_NM_trial_004	locomotion	0.36211521817388	Gp	0.000246872223830901	0.000568502433058294
ip3_dual	ip3_dual_NM	20180902_NM_trial_005	undefined	0.315442590053691	Gp	0.000328771893319735	0.00115242184595375
ip3_dual	ip3_dual_NM	20180902_NM_trial_005	whisking	0.315442590053691	Gp	0.000574500038382101	0.00164493360855023
ip3_dual	ip3_dual_NM	20180902_NM_trial_005	quiet	0.315442590053691	Gp	0.000486603477227791	0.00137981127631762
ip3_dual	ip3_dual_NM	20180902_NM_trial_005	locomotion	0.315442590053691	Gp	0.000449588227760246	0.00091147890978667
ip3_dual	ip3_dual_NM	20180902_NM_trial_006	undefined	0.315442590053691	Gp	0.000307056975199109	0.000554290569071528
ip3_dual	ip3_dual_NM	20180902_NM_trial_006	whisking	0.315442590053691	Gp	0.000167362703203505	0.000436410987004485
ip3_dual	ip3_dual_NM	20180902_NM_trial_006	quiet	0.315442590053691	Gp	0.000234541406303868	0.000586382280447326
ip3_dual	ip3_dual_NM	20180902_NM_trial_006	locomotion	0.315442590053691	Gp	0.000379110779873861	0.000928065472037077
ip3_dual	ip3_dual_NM	20180902_NM_trial_009	undefined	0.315442590053691	Gp	0.000404889663912589	0.00130543311368777
ip3_dual	ip3_dual_NM	20180902_NM_trial_009	rem	0.315442590053691	Gp	0.000133600278336282	0.000296161359986353
ip3_dual	ip3_dual_NM	20180902_NM_trial_010	undefined	0.315442590053691	Gp	0.00028028539214439	0.00107309728049728
ip3_dual	ip3_dual_NM	20180902_NM_trial_010	nrem	0.315442590053691	Gp	0.000293610462619827	0.00077510171428787
ip3_dual	ip3_dual_NM	20180902_NM_trial_011	undefined	0.315442590053691	Gp	0.000636840487523949	0.00220737929988351
ip3_dual	ip3_dual_NM	20180902_NM_trial_011	is	0.315442590053691	Gp	0.000717243921260867	0.00259875571889679
ip3_dual	ip3_dual_NM	20180902_NM_trial_011	rem	0.315442590053691	Gp	0.000249973285442416	0.000631108559738975
ip3_dual	ip3_dual_NM	20180902_NM_trial_018	undefined	0.315442590053691	Gp	NaN	NaN
ip3_dual	ip3_dual_NM	20180902_NM_trial_018	is	0.315442590053691	Gp	NaN	NaN
ip3_dual	ip3_dual_NM	20180902_NM_trial_018	nrem	0.315442590053691	Gp	NaN	NaN
ip3_dual	ip3_dual_NM	20180902_NM_trial_018	rem	0.315442590053691	Gp	NaN	NaN
ip3_dual	ip3_dual_TR	20180906_TR_trial_001	undefined	0.709745827620806	Gp	0.000659490759836638	0.00346243158340284
ip3_dual	ip3_dual_TR	20180906_TR_trial_001	whisking	0.709745827620806	Gp	0.000611644209138695	0.00315758569607282
ip3_dual	ip3_dual_TR	20180906_TR_trial_001	quiet	0.709745827620806	Gp	0.000467567375980403	0.00483279043995951
ip3_dual	ip3_dual_TR	20180906_TR_trial_001	locomotion	0.709745827620806	Gp	0.000646797078814082	0.00361668525389337
ip3_dual	ip3_dual_TR	20180906_TR_trial_002	undefined	0.709745827620806	Gp	NaN	NaN
ip3_dual	ip3_dual_TR	20180906_TR_trial_002	whisking	0.709745827620806	Gp	NaN	NaN
ip3_dual	ip3_dual_TR	20180906_TR_trial_002	quiet	0.709745827620806	Gp	NaN	NaN
ip3_dual	ip3_dual_TR	20180906_TR_trial_002	locomotion	0.709745827620806	Gp	NaN	NaN
ip3_dual	ip3_dual_TR	20180906_TR_trial_003	undefined	0.446103189004027	Gp	0.000688936579549101	0.0023736414564706
ip3_dual	ip3_dual_TR	20180906_TR_trial_003	whisking	0.446103189004027	Gp	0.000496637615103434	0.00158071373078097
ip3_dual	ip3_dual_TR	20180906_TR_trial_003	quiet	0.446103189004027	Gp	0.000374690736554369	0.0012810580074063
ip3_dual	ip3_dual_TR	20180906_TR_trial_003	locomotion	0.446103189004027	Gp	0.00054504542504567	0.00191698174557296
ip3_dual	ip3_dual_TR	20180906_TR_trial_004	undefined	0.446103189004027	Gp	0.000563032832447254	0.00255666592657308
ip3_dual	ip3_dual_TR	20180906_TR_trial_004	whisking	0.446103189004027	Gp	0.000386528139651124	0.00174423377145733
ip3_dual	ip3_dual_TR	20180906_TR_trial_004	quiet	0.446103189004027	Gp	0.00077287043867586	0.00324785253317489
ip3_dual	ip3_dual_TR	20180906_TR_trial_004	locomotion	0.446103189004027	Gp	0.000766961177687072	0.00310950732887503
ip3_dual	ip3_dual_TR	20180906_TR_trial_005	undefined	0.446103189004027	Gp	0.000392985567504371	0.00132733869718498
ip3_dual	ip3_dual_TR	20180906_TR_trial_005	whisking	0.446103189004027	Gp	0.000484749907483934	0.00142664520501965
ip3_dual	ip3_dual_TR	20180906_TR_trial_005	quiet	0.446103189004027	Gp	0.000451345934546445	0.00128169341542551
ip3_dual	ip3_dual_TR	20180906_TR_trial_005	locomotion	0.446103189004027	Gp	0.000632595012520328	0.00165256936417766
ip3_dual	ip3_dual_TR	20180906_TR_trial_012	undefined	0.709745827620806	Gp	0.00123652974724966	0.00567974973459492
ip3_dual	ip3_dual_TR	20180906_TR_trial_012	is	0.709745827620806	Gp	0.00119024881258	0.00385661772095624
ip3_dual	ip3_dual_TR	20180906_TR_trial_012	rem	0.709745827620806	Gp	0.0010591427231566	0.00464090203480215
ip3_dual	ip3_dual_TR	20180906_TR_trial_014	undefined	0.50186608762953	Gp	0.000620851787889076	0.0022994401558814
ip3_dual	ip3_dual_TR	20180906_TR_trial_014	is	0.50186608762953	Gp	0.000605298628250758	0.00274728920179524
ip3_dual	ip3_dual_TR	20180906_TR_trial_014	nrem	0.50186608762953	Gp	0.000872053354723714	0.00427490680127814
ip3_dual	ip3_dual_TR	20180906_TR_trial_015	undefined	0.50186608762953	Gp	0.00150680668562016	0.00763255690204519
ip3_dual	ip3_dual_TR	20180906_TR_trial_015	is	0.50186608762953	Gp	0.00160350815841907	0.00619032183481757
ip3_dual	ip3_dual_TR	20180906_TR_trial_015	nrem	0.50186608762953	Gp	0.00173084634245356	0.00941015332993819
ip3_dual	ip3_dual_TR	20180906_TR_trial_015	rem	0.50186608762953	Gp	0.000805724751925756	0.00331429393180869
ip3_dual	ip3_dual_TR	20180906_TR_trial_016	undefined	0.50186608762953	Gp	0.00233583578441073	0.0128626979574233
ip3_dual	ip3_dual_TR	20180906_TR_trial_016	is	0.50186608762953	Gp	0.00198016178291278	0.00845923566271276
ip3_dual	ip3_dual_TR	20180906_TR_trial_016	nrem	0.50186608762953	Gp	0.00193321169744265	0.0122921976849939
ip3_dual	ip3_dual_TR	20180906_TR_trial_016	rem	0.50186608762953	Gp	0.00156090738352031	0.00779006450212037
ip3_dual	ip3_dual_TR	20180906_TR_trial_020	undefined	0.50186608762953	Gp	0.000200946495962747	0.000347670313230708
ip3_dual	ip3_dual_TR	20180906_TR_trial_020	is	0.50186608762953	Gp	0.000171472397552863	0.000207476622595738
ip3_dual	ip3_dual_TR	20180906_TR_trial_020	nrem	0.50186608762953	Gp	0.000171985705499568	0.000364501113859465
ip3_dual	ip3_dual_NM	20180907_NM_trial_002	undefined	0.536669812945789	Gp	0.000263813314204782	0.000705167633876214
ip3_dual	ip3_dual_NM	20180907_NM_trial_002	whisking	0.536669812945789	Gp	0.000222345356382565	0.000602175776106949
ip3_dual	ip3_dual_NM	20180907_NM_trial_002	quiet	0.536669812945789	Gp	0.000223608628485333	0.000412789567075612
ip3_dual	ip3_dual_NM	20180907_NM_trial_002	locomotion	0.536669812945789	Gp	0.000264277601880331	0.000623799655346721
ip3_dual	ip3_dual_NM	20180907_NM_trial_003	undefined	0.709745827620806	Gp	0.000149934257465276	0.000455303557335818
ip3_dual	ip3_dual_NM	20180907_NM_trial_003	whisking	0.709745827620806	Gp	0.000158349309939973	0.000722537190215012
ip3_dual	ip3_dual_NM	20180907_NM_trial_003	quiet	0.709745827620806	Gp	6.31091156899975e-05	0.000232015338494471
ip3_dual	ip3_dual_NM	20180907_NM_trial_003	locomotion	0.709745827620806	Gp	0.000123041319489653	0.00127461124795912
ip3_dual	ip3_dual_NM	20180907_NM_trial_004	undefined	0.50186608762953	Gp	0.000149689150364963	0.000452907329934262
ip3_dual	ip3_dual_NM	20180907_NM_trial_004	whisking	0.50186608762953	Gp	0.000120244640421486	0.000161177189589088
ip3_dual	ip3_dual_NM	20180907_NM_trial_004	quiet	0.50186608762953	Gp	0.000131692740318705	0.000596807035025665
ip3_dual	ip3_dual_NM	20180907_NM_trial_004	locomotion	0.50186608762953	Gp	0.000133324421458822	0.000243322940041511
ip3_dual	ip3_dual_NM	20180907_NM_trial_008	undefined	0.315442590053691	Gp	0.000836827215287858	0.00074829272687234
ip3_dual	ip3_dual_NM	20180907_NM_trial_008	whisking	0.315442590053691	Gp	0.0002448881830728	0.000567152950607249
ip3_dual	ip3_dual_NM	20180907_NM_trial_008	quiet	0.315442590053691	Gp	0.000247148188038668	0.000597508366002713
ip3_dual	ip3_dual_NM	20180907_NM_trial_008	locomotion	0.315442590053691	Gp	0.000207611905875172	0.000660798190458225
ip3_dual	ip3_dual_NM	20180907_NM_trial_009	undefined	0.315442590053691	Gp	0.000456033533268852	0.000464560613442987
ip3_dual	ip3_dual_NM	20180907_NM_trial_009	whisking	0.315442590053691	Gp	0.000348911026457024	0.000283128034688732
ip3_dual	ip3_dual_NM	20180907_NM_trial_009	quiet	0.315442590053691	Gp	0.000244919564703054	0.000523573203835771
ip3_dual	ip3_dual_NM	20180907_NM_trial_009	locomotion	0.315442590053691	Gp	0.000246091835085631	4.8257009004497e-05
ip3_dual	ip3_dual_NM	20180907_NM_trial_011	undefined	0.315442590053691	Gp	0.000633855136951844	0.00237628231413474
ip3_dual	ip3_dual_NM	20180907_NM_trial_011	whisking	0.315442590053691	Gp	0.000410835905596568	0.000605862842505578
ip3_dual	ip3_dual_NM	20180907_NM_trial_011	quiet	0.315442590053691	Gp	0.000476605769343102	0.00147678430802627
ip3_dual	ip3_dual_NM	20180907_NM_trial_011	locomotion	0.315442590053691	Gp	0.000375808429000586	0.0013694510097734
ip3_dual	ip3_dual_NM	20180907_NM_trial_013	undefined	0.223051594502013	Gp	0.000605583773201301	0.00188197357893032
ip3_dual	ip3_dual_NM	20180907_NM_trial_013	whisking	0.223051594502013	Gp	0.000420334151478597	0.00118594848523781
ip3_dual	ip3_dual_NM	20180907_NM_trial_013	quiet	0.223051594502013	Gp	0.000712346855971995	0.00230714158885687
ip3_dual	ip3_dual_NM	20180907_NM_trial_013	locomotion	0.223051594502013	Gp	0.000564087516424309	0.00185028699189635
ip3_dual	ip3_dual_NM	20180907_NM_trial_018	undefined	0.454237329677315	Gp	0.00074927764032435	0.00325003911108925
ip3_dual	ip3_dual_NM	20180907_NM_trial_018	is	0.454237329677315	Gp	0.000790003432820092	0.0030389937082361
ip3_dual	ip3_dual_NM	20180907_NM_trial_018	nrem	0.454237329677315	Gp	0.000818642670421337	0.00294401088989032
ip3_dual	ip3_dual_NM	20180907_NM_trial_018	rem	0.454237329677315	Gp	0.000349008071522068	0.000573052553453469
ip3_dual	ip3_dual_NM	20180907_NM_trial_019	undefined	0.315442590053691	Gp	0.000266518724973948	0.000760592908734777
ip3_dual	ip3_dual_NM	20180907_NM_trial_019	is	0.315442590053691	Gp	0.000232389093972812	0.000481871713021485
ip3_dual	ip3_dual_NM	20180907_NM_trial_019	rem	0.315442590053691	Gp	0.000198220273094319	0.00111765721916784
ip3_dual	ip3_dual_NM	20180907_NM_trial_021	undefined	0.315442590053691	Gp	0.000270024604537233	0.00078062671361576
ip3_dual	ip3_dual_NM	20180907_NM_trial_021	is	0.315442590053691	Gp	0.000240099505432294	0.000540157073763163
ip3_dual	ip3_dual_NM	20180907_NM_trial_021	nrem	0.315442590053691	Gp	0.000271914885370563	0.000759954120173165
ip3_dual	ip3_dual_NM	20180907_NM_trial_021	rem	0.315442590053691	Gp	0.000161752242472301	0.000384813799651457
ip3_dual	ip3_dual_NM	20180907_NM_trial_027	undefined	0.36211521817388	Gp	0.000931173002240147	0.00366385293140506
ip3_dual	ip3_dual_NM	20180907_NM_trial_027	is	0.36211521817388	Gp	0.000648690583140549	0.00239725283570502
ip3_dual	ip3_dual_NM	20180907_NM_trial_027	nrem	0.36211521817388	Gp	0.000571166642542738	0.00196749089323415
ip3_dual	ip3_dual_NM	20180907_NM_trial_027	rem	0.36211521817388	Gp	0.000642359895462487	0.0030598355161706
ip3_dual	ip3_dual_NM	20180907_NM_trial_028	undefined	0.315442590053691	Gp	0.000264775570690098	0.000608114486517805
ip3_dual	ip3_dual_NM	20180907_NM_trial_028	is	0.315442590053691	Gp	0.000149754600843992	9.76092043917592e-05
ip3_dual	ip3_dual_NM	20180907_NM_trial_028	nrem	0.315442590053691	Gp	0.000264142502920636	0.000742096360713785
ip3_dual	ip3_dual_NM	20180907_NM_trial_028	rem	0.315442590053691	Gp	0.000116324473569781	0.000229420753322385
ip3_dual	ip3_dual_NM	20180907_NM_trial_030	undefined	0.315442590053691	Gp	0.000259022236860568	0.000550440908425909
ip3_dual	ip3_dual_NM	20180907_NM_trial_030	is	0.315442590053691	Gp	0.000156398822360819	0.000367388641694636
ip3_dual	ip3_dual_NM	20180907_NM_trial_030	nrem	0.315442590053691	Gp	0.000234230837437913	0.000429703747107749
ip3_dual	ip3_dual_TR	20180909_TR_trial_004	undefined	0.315442590053691	Gp	0.000514005492986866	0.00127454133633909
ip3_dual	ip3_dual_TR	20180909_TR_trial_004	whisking	0.315442590053691	Gp	0.000791547155711412	0.00210527004110114
ip3_dual	ip3_dual_TR	20180909_TR_trial_004	quiet	0.315442590053691	Gp	0.000625780104796922	0.00254061644240183
ip3_dual	ip3_dual_TR	20180909_TR_trial_004	locomotion	0.315442590053691	Gp	0.000707143569847608	0.00188771099737565
ip3_dual	ip3_dual_TR	20180909_TR_trial_007	undefined	0.315442590053691	Gp	0.000387445269939857	0.00112377071261926
ip3_dual	ip3_dual_TR	20180909_TR_trial_007	is	0.315442590053691	Gp	0.00031267237521477	0.000850155970922355
ip3_dual	ip3_dual_TR	20180909_TR_trial_007	nrem	0.315442590053691	Gp	0.000277648953117363	0.000631452744014606
ip3_dual	ip3_dual_TR	20180909_TR_trial_008	undefined	0.315442590053691	Gp	0.000649206931975263	0.00212024685878796
ip3_dual	ip3_dual_TR	20180909_TR_trial_008	nrem	0.315442590053691	Gp	0.000614652448040788	0.00197031461782325
ip3_dual	ip3_dual_TR	20180909_TR_trial_009	undefined	0.315442590053691	Gp	0.000843157495961057	0.00275343731699409
ip3_dual	ip3_dual_TR	20180909_TR_trial_009	is	0.315442590053691	Gp	0.00060024971143694	0.0013082561934828
ip3_dual	ip3_dual_TR	20180909_TR_trial_009	nrem	0.315442590053691	Gp	0.000805443698146252	0.0032008798754548
ip3_dual	ip3_dual_TR	20180909_TR_trial_009	rem	0.315442590053691	Gp	0.00049191215333241	0.00120297460929522
ip3_dual	ip3_dual_TR	20180909_TR_trial_010	undefined	0.315442590053691	Gp	0.000309987098165735	0.00103721748590737
ip3_dual	ip3_dual_TR	20180909_TR_trial_010	is	0.315442590053691	Gp	0.000355013283896539	0.00108823999788786
ip3_dual	ip3_dual_TR	20180909_TR_trial_011	undefined	0.315442590053691	Gp	0.000571229174585852	0.00170239549959189
ip3_dual	ip3_dual_TR	20180909_TR_trial_011	is	0.315442590053691	Gp	0.000470707900962449	0.00143166063792191
ip3_dual	ip3_dual_TR	20180909_TR_trial_012	undefined	0.315442590053691	Gp	0.000762435250083917	0.00318668331362009
ip3_dual	ip3_dual_TR	20180909_TR_trial_012	is	0.315442590053691	Gp	0.000632073688131613	0.00194110295448273
ip3_dual	ip3_dual_TR	20180909_TR_trial_013	undefined	0.315442590053691	Gp	0.000870957754449518	0.00361019611330226
ip3_dual	ip3_dual_TR	20180909_TR_trial_013	is	0.315442590053691	Gp	0.000695269068427454	0.00257651252875198
ip3_dual	ip3_dual_TR	20180909_TR_trial_013	nrem	0.315442590053691	Gp	0.000768338174517398	0.00339759249279722
ip3_dual	ip3_dual_TR	20180909_TR_trial_013	rem	0.315442590053691	Gp	0.000373450350770972	0.00157013490914676
ip3_dual	ip3_dual_TR	20180909_TR_trial_014	undefined	0.337572331805377	Gp	0.000341411217182912	0.00122902592047876
ip3_dual	ip3_dual_TR	20180909_TR_trial_014	nrem	0.337572331805377	Gp	0.000199758924712997	0.000583650224221964
ip3_dual	ip3_dual_TR	20180909_TR_trial_015	undefined	0.337572331805377	Gp	0.00057690526132344	0.00219218743712414
ip3_dual	ip3_dual_TR	20180909_TR_trial_015	is	0.337572331805377	Gp	0.000318468110204672	0.000799548395181262
ip3_dual	ip3_dual_TR	20180909_TR_trial_015	nrem	0.337572331805377	Gp	0.000558279315984193	0.00230203363087667
ip3_dual	ip3_dual_TR	20180909_TR_trial_015	rem	0.337572331805377	Gp	0.000385060315644873	0.000833843291230866
ip3_dual	ip3_dual_TR	20180909_TR_trial_016	undefined	0.337572331805377	Gp	0.000317207948437428	0.000833563113451323
ip3_dual	ip3_dual_TR	20180909_TR_trial_016	is	0.337572331805377	Gp	0.000253755839942132	0.000528796887182154
ip3_dual	ip3_dual_TR	20180909_TR_trial_016	nrem	0.337572331805377	Gp	0.000410738928423114	0.00124773309206052
ip3_dual	ip3_dual_TR	20180909_TR_trial_017	undefined	0.337572331805377	Gp	0.00064836829485727	0.00199373669464704
ip3_dual	ip3_dual_TR	20180909_TR_trial_017	is	0.337572331805377	Gp	0.000494050095299646	0.00122766216906593
ip3_dual	ip3_dual_TR	20180909_TR_trial_017	nrem	0.337572331805377	Gp	0.00055312162258665	0.00192176269173969
ip3_dual	ip3_dual_TR	20180911_TR_trial_001	undefined	0.337572331805377	Gp	0.000318697147054478	0.000692264218788572
ip3_dual	ip3_dual_TR	20180911_TR_trial_001	whisking	0.337572331805377	Gp	0.000376015437966407	0.00132489409442824
ip3_dual	ip3_dual_TR	20180911_TR_trial_001	quiet	0.337572331805377	Gp	0.000346607532814795	0.00114508799272393
ip3_dual	ip3_dual_TR	20180911_TR_trial_001	locomotion	0.337572331805377	Gp	0.000314302557314989	0.000998568781603915
ip3_dual	ip3_dual_TR	20180911_TR_trial_007	undefined	0.36211521817388	Gp	0.000440969036196043	0.00153137522531508
ip3_dual	ip3_dual_TR	20180911_TR_trial_007	whisking	0.36211521817388	Gp	0.000712496211103979	0.0026452699001541
ip3_dual	ip3_dual_TR	20180911_TR_trial_007	quiet	0.36211521817388	Gp	0.000449661561995934	0.00178398392447049
ip3_dual	ip3_dual_TR	20180911_TR_trial_007	locomotion	0.36211521817388	Gp	0.000547119556816492	0.00187358091928309
ip3_dual	ip3_dual_TR	20180911_TR_trial_008	undefined	0.36211521817388	Gp	0.000338727807673986	0.00062207954166048
ip3_dual	ip3_dual_TR	20180911_TR_trial_008	whisking	0.36211521817388	Gp	0.000327145300126817	0.000927006448184268
ip3_dual	ip3_dual_TR	20180911_TR_trial_008	quiet	0.36211521817388	Gp	0.00025488273825102	0.000633206500656311
ip3_dual	ip3_dual_TR	20180911_TR_trial_008	locomotion	0.36211521817388	Gp	0.000604523523831709	0.000892801670050071
ip3_dual	ip3_dual_TR	20180911_TR_trial_009	undefined	0.315442590053691	Gp	0.000609825702043049	0.00205343790751217
ip3_dual	ip3_dual_TR	20180911_TR_trial_009	whisking	0.315442590053691	Gp	0.000683781108932071	0.00165811988511363
ip3_dual	ip3_dual_TR	20180911_TR_trial_009	quiet	0.315442590053691	Gp	0.000534783853140331	0.00186412987961211
ip3_dual	ip3_dual_TR	20180911_TR_trial_009	locomotion	0.315442590053691	Gp	0.000680826927956199	0.00221792164733209
ip3_dual	ip3_dual_TR	20180911_TR_trial_010	undefined	0.315442590053691	Gp	0.000651751264578279	0.00214755156930445
ip3_dual	ip3_dual_TR	20180911_TR_trial_010	whisking	0.315442590053691	Gp	0.000692853556206672	0.00244656883995228
ip3_dual	ip3_dual_TR	20180911_TR_trial_010	quiet	0.315442590053691	Gp	0.000516238290507456	0.00158810136458879
ip3_dual	ip3_dual_TR	20180911_TR_trial_010	locomotion	0.315442590053691	Gp	0.000757387222247316	0.0019194587022867
ip3_dual	ip3_dual_TR	20180911_TR_trial_011	undefined	0.315442590053691	Gp	0.000366355237089642	0.00109944835060799
ip3_dual	ip3_dual_TR	20180911_TR_trial_011	whisking	0.315442590053691	Gp	0.000376065996519346	0.00048651266132307
ip3_dual	ip3_dual_TR	20180911_TR_trial_011	quiet	0.315442590053691	Gp	0.000476339899744303	0.00190329178855439
ip3_dual	ip3_dual_TR	20180911_TR_trial_011	locomotion	0.315442590053691	Gp	0.000353279959225899	0.000556574075313134
ip3_dual	ip3_dual_TR	20180911_TR_trial_021	undefined	0.315442590053691	Gp	0.000179639907386827	0.000442605185940745
ip3_dual	ip3_dual_TR	20180911_TR_trial_021	is	0.315442590053691	Gp	0.000288536989366021	0.00060751111744198
ip3_dual	ip3_dual_TR	20180911_TR_trial_021	nrem	0.315442590053691	Gp	0.000280736281626979	0.000801920283088054
ip3_dual	ip3_dual_TR	20180911_TR_trial_021	rem	0.315442590053691	Gp	0.000160678430122458	0.000306640844843753
ip3_dual	ip3_dual_TL	20180918_TL_trial_001	undefined	0.337572331805377	Gp	0.000755341123114213	0.0029791294756204
ip3_dual	ip3_dual_TL	20180918_TL_trial_001	whisking	0.337572331805377	Gp	0.00095601657201343	0.00326260796857899
ip3_dual	ip3_dual_TL	20180918_TL_trial_001	quiet	0.337572331805377	Gp	0.000852408614470936	0.00309689375708677
ip3_dual	ip3_dual_TL	20180918_TL_trial_001	locomotion	0.337572331805377	Gp	0.00076055922663576	0.00255243017713099
ip3_dual	ip3_dual_TL	20180918_TL_trial_002	undefined	0.315442590053691	Gp	0.000907770366695777	0.00356318511843636
ip3_dual	ip3_dual_TL	20180918_TL_trial_002	whisking	0.315442590053691	Gp	0.00094159902493827	0.00359713198640194
ip3_dual	ip3_dual_TL	20180918_TL_trial_002	quiet	0.315442590053691	Gp	0.000649145548528579	0.00222905373189236
ip3_dual	ip3_dual_TL	20180918_TL_trial_002	locomotion	0.315442590053691	Gp	0.000916451730649256	0.003042720841111
ip3_dual	ip3_dual_TL	20180918_TL_trial_003	undefined	0.315442590053691	Gp	0.000265577916035765	0.000721114723640648
ip3_dual	ip3_dual_TL	20180918_TL_trial_003	whisking	0.315442590053691	Gp	0.000358003298337572	0.00136905085421179
ip3_dual	ip3_dual_TL	20180918_TL_trial_003	quiet	0.315442590053691	Gp	0.000438301870352072	0.000613055750262814
ip3_dual	ip3_dual_TL	20180918_TL_trial_003	locomotion	0.315442590053691	Gp	0.000520668212636857	0.000835996395083409
ip3_dual	ip3_dual_TL	20180918_TL_trial_004	undefined	0.315442590053691	Gp	0.00054626054010363	0.0017621665980656
ip3_dual	ip3_dual_TL	20180918_TL_trial_004	whisking	0.315442590053691	Gp	0.000442566870139027	0.00100113817960483
ip3_dual	ip3_dual_TL	20180918_TL_trial_004	quiet	0.315442590053691	Gp	0.000579540397503219	0.00180351139338622
ip3_dual	ip3_dual_TL	20180918_TL_trial_004	locomotion	0.315442590053691	Gp	0.000756998636770673	0.00159494426517852
ip3_dual	ip3_dual_TL	20180918_TL_trial_005	undefined	0.315442590053691	Gp	0.000437328021657941	0.00113256743541722
ip3_dual	ip3_dual_TL	20180918_TL_trial_005	whisking	0.315442590053691	Gp	0.000470501733384186	0.000709552435203313
ip3_dual	ip3_dual_TL	20180918_TL_trial_005	quiet	0.315442590053691	Gp	0.000513156731228318	0.00120626380327194
ip3_dual	ip3_dual_TL	20180918_TL_trial_005	locomotion	0.315442590053691	Gp	0.000603744048102213	0.00139883741554473
ip3_dual	ip3_dual_TL	20180918_TL_trial_006	undefined	0.315442590053691	Gp	0.000246288948393429	0.000342091834445558
ip3_dual	ip3_dual_TL	20180918_TL_trial_006	whisking	0.315442590053691	Gp	0.000179583309024895	0.000222461540697443
ip3_dual	ip3_dual_TL	20180918_TL_trial_006	quiet	0.315442590053691	Gp	0.000342905956562411	0.000602196979487941
ip3_dual	ip3_dual_TL	20180918_TL_trial_006	locomotion	0.315442590053691	Gp	0.000325362089869153	0.000597646632043786
ip3_dual	ip3_dual_TL	20180918_TL_trial_007	undefined	0.315442590053691	Gp	0.000773767224726724	0.0022136003951819
ip3_dual	ip3_dual_TL	20180918_TL_trial_007	whisking	0.315442590053691	Gp	0.00107626686222266	0.00545198594245974
ip3_dual	ip3_dual_TL	20180918_TL_trial_007	quiet	0.315442590053691	Gp	0.000792025975147598	0.00258891485622169
ip3_dual	ip3_dual_TL	20180918_TL_trial_007	locomotion	0.315442590053691	Gp	0.000704319678116211	0.00215042525265112
ip3_dual	ip3_dual_TL	20180918_TL_trial_009	undefined	0.36211521817388	Gp	0.000538143499825071	0.00185910098278613
ip3_dual	ip3_dual_TL	20180918_TL_trial_009	is	0.36211521817388	Gp	0.000383972073210827	0.000830898562545487
ip3_dual	ip3_dual_TL	20180918_TL_trial_014	undefined	0.36211521817388	Gp	0.00179152971962078	0.00653980893317765
ip3_dual	ip3_dual_TL	20180918_TL_trial_014	is	0.36211521817388	Gp	0.00163378428811103	0.00389812007785346
ip3_dual	ip3_dual_TL	20180918_TL_trial_015	undefined	0.36211521817388	Gp	0.00177693543694113	0.00633578016308522
ip3_dual	ip3_dual_TL	20180918_TL_trial_015	is	0.36211521817388	Gp	0.00158359738946075	0.00681030525233149
ip3_dual	ip3_dual_TL	20180918_TL_trial_015	nrem	0.36211521817388	Gp	0.00179819703569608	0.00744472798684625
ip3_dual	ip3_dual_TL	20180918_TL_trial_015	rem	0.36211521817388	Gp	0.00137824772797694	0.00518644426891388
ip3_dual	ip3_dual_TL	20180918_TL_trial_022	undefined	0.277244463914377	Gp	0.00155053940538066	0.00712737925797853
ip3_dual	ip3_dual_TL	20180918_TL_trial_022	is	0.277244463914377	Gp	0.00160750503885964	0.00727098291052668
ip3_dual	ip3_dual_TL	20180918_TL_trial_025	undefined	0.277244463914377	Gp	0.0006150974363363	0.00178857655172642
ip3_dual	ip3_dual_TL	20180918_TL_trial_025	is	0.277244463914377	Gp	0.000743832804686565	0.0014894907726855
ip3_dual	ip3_dual_TL	20180918_TL_trial_025	nrem	0.277244463914377	Gp	0.000650624144829896	0.00161681184305681
ip3_dual	ip3_dual_TL	20180918_TL_trial_028	undefined	0.454237329677315	Gp	0.000396751631067123	0.000765759762266934
ip3_dual	ip3_dual_TL	20180918_TL_trial_028	is	0.454237329677315	Gp	0.000482757235047539	0.00111210690446605
ip3_dual	ip3_dual_TL	20180918_TL_trial_029	undefined	0.454237329677315	Gp	0.000492391192251653	0.000954259765649174
ip3_dual	ip3_dual_TL	20180918_TL_trial_029	is	0.454237329677315	Gp	0.000450501915227413	0.00070332327176331
ip3_dual	ip3_dual_TL	20180918_TL_trial_029	nrem	0.454237329677315	Gp	0.00054444082064529	0.00116429944848228
ip3_dual	ip3_dual_TR	20180927_TR_trial_002	undefined	0.454237329677315	Gp	0.000547542367386345	0.00236838850458158
ip3_dual	ip3_dual_TR	20180927_TR_trial_002	whisking	0.454237329677315	Gp	0.000568489169350236	0.00213106764883461
ip3_dual	ip3_dual_TR	20180927_TR_trial_002	quiet	0.454237329677315	Gp	0.000541772489262402	0.00176789098457323
ip3_dual	ip3_dual_TR	20180927_TR_trial_002	locomotion	0.454237329677315	Gp	0.000461601722498217	0.0018870421355799
ip3_dual	ip3_dual_TR	20180927_TR_trial_003	undefined	0.454237329677315	Gp	0.000414491580726274	0.00162292812049174
ip3_dual	ip3_dual_TR	20180927_TR_trial_003	whisking	0.454237329677315	Gp	0.000425955590766596	0.00129675254651975
ip3_dual	ip3_dual_TR	20180927_TR_trial_003	quiet	0.454237329677315	Gp	0.00060085031131524	0.00179957614140114
ip3_dual	ip3_dual_TR	20180927_TR_trial_003	locomotion	0.454237329677315	Gp	0.000410339064948913	0.00148685928943035
ip3_dual	ip3_dual_BL15	20170616_BL15_1_trial_002	undefined	0.254234919836137	AS	0.00136665249954759	0.0142490405112677
ip3_dual	ip3_dual_BL15	20170616_BL15_1_trial_002	whisking	0.254234919836137	AS	5.16460602250629e-05	1.09275978213447e-05
ip3_dual	ip3_dual_BL15	20170616_BL15_2_trial_006	undefined	0.136907524825851	AS	NaN	NaN
ip3_dual	ip3_dual_BL15	20170616_BL15_2_trial_006	is	0.136907524825851	AS	0.000381250724119938	0.000111410297656501
ip3_dual	ip3_dual_BL15	20170616_BL15_2_trial_006	nrem	0.136907524825851	AS	9.39146075308027e-05	5.47879713718481e-05
ip3_dual	ip3_dual_BL15	20170616_BL15_2_trial_007	undefined	0.136907524825851	AS	0.000453712832490482	0.00182321537631805
ip3_dual	ip3_dual_BL15	20170616_BL15_2_trial_007	is	0.136907524825851	AS	0	0
ip3_dual	ip3_dual_BL15	20170616_BL15_2_trial_007	nrem	0.136907524825851	AS	7.20103655806879e-05	2.29962369303371e-05
ip3_dual	ip3_dual_BL15	20170616_BL15_3_trial_001	undefined	0.136907524825851	AS	0.000383749418968069	0.00179343644145481
ip3_dual	ip3_dual_BL15	20170616_BL15_3_trial_001	is	0.136907524825851	AS	0	0
ip3_dual	ip3_dual_BL15	20170616_BL15_3_trial_001	nrem	0.136907524825851	AS	0	0
ip3_dual	ip3_dual_BL15	20170616_BL15_3_trial_002	undefined	0.136907524825851	AS	0.000443468200510032	0.00159786145027908
ip3_dual	ip3_dual_BL15	20170616_BL15_3_trial_002	is	0.136907524825851	AS	4.24601825018738e-05	9.93090003365047e-06
ip3_dual	ip3_dual_BL15	20170616_BL15_3_trial_002	nrem	0.136907524825851	AS	0.000339495638647368	0.000129794573365237
ip3_dual	ip3_dual_BL16	20170618_BL16_trial_003	undefined	0.351351235963567	AS	0.000338310683878339	0.000393086161686921
ip3_dual	ip3_dual_BL16	20170618_BL16_trial_003	is	0.351351235963567	AS	0.000489938692422809	0.000561899195042037
ip3_dual	ip3_dual_BL16	20170618_BL16_trial_003	nrem	0.351351235963567	AS	0.000139982483549374	2.38332512634653e-05
ip3_dual	ip3_dual_BL16	20170618_BL16_trial_007	undefined	0.113559332419329	AS	NaN	NaN
ip3_dual	ip3_dual_BL16	20170618_BL16_trial_007	whisking	0.113559332419329	AS	0.000762955119241514	0.000489762179911451
ip3_dual	ip3_dual_BL16	20170618_BL16_trial_007	quiet	0.113559332419329	AS	0	0
ip3_dual	ip3_dual_BL16	20170618_BL16_trial_011	undefined	0.0503741571549275	AS	0.000545808565285334	0.000685585737681477
ip3_dual	ip3_dual_BL16	20170618_BL16_trial_011	is	0.0503741571549275	AS	0	0
ip3_dual	ip3_dual_BL16	20170618_BL16_trial_011	nrem	0.0503741571549275	AS	0	0
ip3_dual	ip3_dual_BL16	20170618_BL16_trial_014	undefined	0.151643510271523	AS	0.000494646405986809	0.00122699568589699
ip3_dual	ip3_dual_BL16	20170618_BL16_trial_014	is	0.151643510271523	AS	6.74243202744866e-05	1.07489607098614e-05
ip3_dual	ip3_dual_BL16	20170618_BL16_trial_014	nrem	0.151643510271523	AS	0.000311283565594849	0.000157923249817522
ip3_dual	ip3_dual_BL16	20170618_BL16_trial_015	undefined	0.107228154435926	AS	NaN	NaN
ip3_dual	ip3_dual_BL16	20170618_BL16_trial_015	nrem	0.107228154435926	AS	NaN	NaN
ip3_dual	ip3_dual_TR15	20170619_TR15_trial_003	undefined	0.157721295026846	AS	NaN	NaN
ip3_dual	ip3_dual_TR15	20170619_TR15_trial_003	whisking	0.157721295026846	AS	0.000565975231575052	0.000224025814749509
ip3_dual	ip3_dual_TR15	20170619_TR15_trial_003	quiet	0.157721295026846	AS	0.000537815921254832	0.000559360571421932
ip3_dual	ip3_dual_TR15	20170619_TR15_trial_006	undefined	0.111525797251007	AS	0.00137490777785561	0.00260065509971448
ip3_dual	ip3_dual_TR15	20170619_TR15_trial_006	nrem	0.111525797251007	AS	0.00168762702810678	0.00413347111570386
ip3_dual	ip3_dual_TR15	20170619_TR15_trial_007	undefined	0.111525797251007	AS	0.00182083271878318	0.00560397801202218
ip3_dual	ip3_dual_TR15	20170619_TR15_trial_007	is	0.111525797251007	AS	0.000198111797737513	0.000179324597043892
ip3_dual	ip3_dual_TR15	20170619_TR15_trial_007	nrem	0.111525797251007	AS	0.000915798706063977	0.000948660891875659
ip3_dual	ip3_dual_TR15	20170619_TR15_trial_008	undefined	0.111525797251007	AS	0.00101515986864492	0.00404544892078018
ip3_dual	ip3_dual_TR15	20170619_TR15_trial_008	is	0.111525797251007	AS	0.000425319528351349	9.77988429931165e-05
ip3_dual	ip3_dual_TR15	20170619_TR15_trial_008	nrem	0.111525797251007	AS	0.000396223595475025	0.000161247520728983
ip3_dual	ip3_dual_TR15	20170619_TR15_trial_010	undefined	0.111525797251007	AS	0.000584532511054904	0.00364317660146228
ip3_dual	ip3_dual_TR15	20170619_TR15_trial_011	undefined	0.111525797251007	AS	0.00097032396835114	0.00298505602858417
ip3_dual	ip3_dual_TR15	20170619_TR15_trial_012	undefined	0.0788606475134231	AS	NaN	NaN
ip3_dual	ip3_dual_TR15	20170619_TR15_trial_012	whisking	0.0788606475134231	AS	0.000588719777809761	0.000316267804189715
ip3_dual	ip3_dual_TR15	20170619_TR15_trial_012	quiet	0.0788606475134231	AS	0.000289223272917927	0.000830206882388646
ip3_dual	ip3_dual_TR15	20170619_TR15_trial_014	undefined	0.157721295026846	AS	0.000462162944882233	0.00603566645975712
ip3_dual	ip3_dual_TR15	20170619_TR15_trial_014	is	0.157721295026846	AS	0.000191540639271346	8.60160413300462e-05
ip3_dual	ip3_dual_TR15	20170619_TR15_trial_015	undefined	0.157721295026846	AS	0.00115380455605541	0.00253812160994669
ip3_dual	ip3_dual_TR15	20170619_TR15_trial_015	nrem	0.157721295026846	AS	0.00102840442798293	0.000684163941023054
ip3_dual	ip3_dual_TR15	20170619_TR15_trial_016	undefined	0.157721295026846	AS	0.00130887542717738	0.00443297256332312
ip3_dual	ip3_dual_TR15	20170619_TR15_trial_016	is	0.157721295026846	AS	0.00132773735128283	0.000421465233305984
ip3_dual	ip3_dual_TR15	20170619_TR15_trial_016	nrem	0.157721295026846	AS	0.000560717657903458	0.000825655303010882
ip3_dual	ip3_dual_TR15	20170619_TR15_trial_016	rem	0.157721295026846	AS	0.00117091040326899	0.00360948606332815
ip3_dual	ip3_dual_TR15	20170619_TR15_trial_019	undefined	0.157721295026846	AS	0.00135912957964935	0.00143195075931137
ip3_dual	ip3_dual_TR15	20170619_TR15_trial_019	is	0.157721295026846	AS	6.09908144288749e-05	4.14001728062175e-05
ip3_dual	ip3_dual_TR15	20170619_TR15_trial_019	nrem	0.157721295026846	AS	0.00234737520728327	0.00159891194373953
ip3_dual	ip3_dual_TR15	20170619_TR15_trial_020	undefined	0.157721295026846	AS	0.000810749555924308	0.002802527347087
ip3_dual	ip3_dual_TR15	20170619_TR15_trial_020	is	0.157721295026846	AS	0.000414710205364797	0.000381981949493881
ip3_dual	ip3_dual_TR15	20170619_TR15_trial_023	undefined	0.157721295026846	AS	0.000960891164161377	0.00247188033302873
ip3_dual	ip3_dual_TR15	20170619_TR15_trial_023	nrem	0.157721295026846	AS	0.000400989825799103	0.000128822424521141
ip3_dual	ip3_dual_TR15	20170619_TR15_trial_024	undefined	0.177436456905202	AS	NaN	NaN
ip3_dual	ip3_dual_TR15	20170619_TR15_trial_024	whisking	0.177436456905202	AS	0.000277596207051377	5.16184159532614e-05
ip3_dual	ip3_dual_TR15	20170619_TR15_trial_024	quiet	0.177436456905202	AS	0.000669888302739346	0.000157922321039762
ip3_dual	ip3_dual_TR15	20170619_TR15_trial_025	undefined	0.177436456905202	AS	0.000555487606685685	0.00163934893737409
ip3_dual	ip3_dual_TR15	20170619_TR15_trial_026	undefined	0.177436456905202	AS	0.000561525957932115	0.00166219596321758
ip3_dual	ip3_dual_TR15	20170619_TR15_trial_027	undefined	0.177436456905202	AS	0.000778212009959375	0.0032366679272514
ip3_dual	ip3_dual_TR15	20170619_TR15_trial_027	is	0.177436456905202	AS	0.000124198667376371	0.000150591069949552
ip3_dual	ip3_dual_TR15	20170619_TR15_trial_027	nrem	0.177436456905202	AS	0.00120894860460941	0.000185942024035853
ip3_dual	ip3_dual_TR15	20170619_TR15_trial_028	undefined	0.125466521907383	AS	0.000761367029193936	0.00414644957070219
ip3_dual	ip3_dual_TR15	20170619_TR15_trial_028	is	0.125466521907383	AS	0.000258762110836486	0.000338825650915007
ip3_dual	ip3_dual_TR15	20170619_TR15_trial_028	nrem	0.125466521907383	AS	4.79189094141641e-05	1.22462343224498e-05
ip3_dual	ip3_dual_TR15	20170619_TR15_trial_029	undefined	0.125466521907383	AS	0.000632499977545561	0.00162640224529967
ip3_dual	ip3_dual_TR15	20170619_TR15_trial_029	is	0.125466521907383	AS	0.000135634326306395	2.05741254431264e-05
ip3_dual	ip3_dual_TR15	20170619_TR15_trial_029	rem	0.125466521907383	AS	1.50737820108312e-05	9.40080639408926e-05
wt_dual	wt_dual_TR16	20180115_TR16_trial_007	undefined	0.354872913810402	AS	0.00105991282894068	0.0174836848432562
wt_dual	wt_dual_TR16	20180115_TR16_trial_007	whisking	0.354872913810402	AS	0	0
wt_dual	wt_dual_TR16	20180115_TR16_trial_007	quiet	0.354872913810402	AS	7.18804045614728e-05	0.000165629760992887
wt_dual	wt_dual_TR16	20180115_TR16_trial_007	locomotion	0.354872913810402	AS	0.00074404550039284	0.00404818277547863
wt_dual	wt_dual_TR16	20180115_TR16_trial_008	undefined	0.446103189004027	AS	0.00503123157514019	0.0666122802881234
wt_dual	wt_dual_TR16	20180115_TR16_trial_008	quiet	0.446103189004027	AS	0.00264071471847513	0.0194575693210224
wt_dual	wt_dual_TR16	20180115_TR16_trial_008	locomotion	0.446103189004027	AS	0.000667205407893815	0.00130171653734751
wt_dual	wt_dual_TR16	20180115_TR16_trial_009	undefined	0.177436456905202	AS	0.00124639276220626	0.0019526055677201
wt_dual	wt_dual_TR16	20180115_TR16_trial_009	whisking	0.177436456905202	AS	0.0013375901561085	0.027303770682539
wt_dual	wt_dual_TR16	20180115_TR16_trial_009	quiet	0.177436456905202	AS	0.00152962366189401	0.00821822652849053
wt_dual	wt_dual_TR16	20180115_TR16_trial_009	locomotion	0.177436456905202	AS	0.00103323201232799	0.00834028025912215
wt_dual	wt_dual_TR16	20180115_TR16_trial_010	undefined	0.315442590053691	AS	0.000387878457172025	0.00066502970071607
wt_dual	wt_dual_TR16	20180115_TR16_trial_010	whisking	0.315442590053691	AS	0.0010714857255159	0.00514818481095578
wt_dual	wt_dual_TR16	20180115_TR16_trial_010	quiet	0.315442590053691	AS	0.000103275353633806	0.000382806873413792
wt_dual	wt_dual_TR16	20180115_TR16_trial_010	locomotion	0.315442590053691	AS	0.000816398724016286	0.0021992847145161
wt_dual	wt_dual_TR16	20180115_TR16_trial_011	undefined	0.354872913810402	AS	0.000958477904999561	0.000755451059139551
wt_dual	wt_dual_TR16	20180115_TR16_trial_011	whisking	0.354872913810402	AS	0.000813627476402355	0.00122156699075503
wt_dual	wt_dual_TR16	20180115_TR16_trial_011	quiet	0.354872913810402	AS	0	0
wt_dual	wt_dual_TR16	20180115_TR16_trial_011	locomotion	0.354872913810402	AS	0.00147087987308748	0.0173556176344042
wt_dual	wt_dual_TR16	20180115_TR16_trial_012	undefined	0.315442590053691	AS	0.00381338489581254	0.0938861191092788
wt_dual	wt_dual_TR16	20180115_TR16_trial_012	whisking	0.315442590053691	AS	0.000311315573469547	6.93244467278473e-05
wt_dual	wt_dual_TR16	20180115_TR16_trial_012	quiet	0.315442590053691	AS	0.000400903369611137	0.00131722615803083
wt_dual	wt_dual_TR16	20180115_TR16_trial_012	locomotion	0.315442590053691	AS	0.00214870049647316	0.0111695487845842
wt_dual	wt_dual_TR16	20180115_TR16_trial_013	undefined	0.315442590053691	AS	0.00441084081769278	0.00925752035518961
wt_dual	wt_dual_TR16	20180115_TR16_trial_013	whisking	0.315442590053691	AS	0.000941129120157327	0.000983381507937222
wt_dual	wt_dual_TR16	20180115_TR16_trial_013	quiet	0.315442590053691	AS	0.000163490270839792	0.000159193885919746
wt_dual	wt_dual_TR16	20180115_TR16_trial_013	locomotion	0.315442590053691	AS	0.001781908347072	0.00585168140994438
wt_dual	wt_dual_TR16	20180115_TR16_trial_014	undefined	0.315442590053691	AS	0.00102565392023755	0.0137065550913438
wt_dual	wt_dual_TR16	20180115_TR16_trial_014	whisking	0.315442590053691	AS	0.000272013105202626	0.00138413736538465
wt_dual	wt_dual_TR16	20180115_TR16_trial_014	quiet	0.315442590053691	AS	0.000543432635796927	0.000571285188036285
wt_dual	wt_dual_TR16	20180115_TR16_trial_014	locomotion	0.315442590053691	AS	0.00131882794680668	0.0258999293716691
wt_dual	wt_dual_TR16	20180115_TR16_trial_016	undefined	0.315442590053691	AS	0.00240921374747187	0.012487637620047
wt_dual	wt_dual_TR16	20180115_TR16_trial_016	whisking	0.315442590053691	AS	0.000338138997710361	0.000579847641515618
wt_dual	wt_dual_TR16	20180115_TR16_trial_016	locomotion	0.315442590053691	AS	0.000496142654487967	0.000683747862180597
wt_dual	wt_dual_TR16	20180115_TR16_trial_017	undefined	0.50186608762953	AS	0.000173154906811759	6.28208368699524e-05
wt_dual	wt_dual_TR16	20180115_TR16_trial_017	whisking	0.50186608762953	AS	9.02029737037344e-05	0.000160038265714089
wt_dual	wt_dual_TR16	20180115_TR16_trial_017	quiet	0.50186608762953	AS	0.00013683129262579	0.000124187508767832
wt_dual	wt_dual_TR16	20180115_TR16_trial_017	locomotion	0.50186608762953	AS	0.00117967655976089	0.00326093732230408
wt_dual	wt_dual_TR15	20180116_TR15_trial_002	undefined	0.223051594502013	AS	0.00233993002487926	0.0588889688914535
wt_dual	wt_dual_TR15	20180116_TR15_trial_002	whisking	0.223051594502013	AS	0.000157365422122515	9.5211785997125e-05
wt_dual	wt_dual_TR15	20180116_TR15_trial_002	quiet	0.223051594502013	AS	0.000423344608547006	0.000112479027620083
wt_dual	wt_dual_TR15	20180116_TR15_trial_002	locomotion	0.223051594502013	AS	0.000974748640658716	0.0291249903473011
wt_dual	wt_dual_TR15	20180116_TR15_trial_003	undefined	0.709745827620806	AS	8.75386903099755e-05	0.00026102709954056
wt_dual	wt_dual_TR15	20180116_TR15_trial_003	whisking	0.709745827620806	AS	6.29994978396556e-05	0.000102450794625888
wt_dual	wt_dual_TR15	20180116_TR15_trial_003	quiet	0.709745827620806	AS	0	0
wt_dual	wt_dual_TR15	20180116_TR15_trial_003	locomotion	0.709745827620806	AS	0.000268147646788432	0.011103745579815
wt_dual	wt_dual_TR15	20180116_TR15_trial_005	undefined	0.315442590053691	AS	0.000308239423739904	0.000155253182332797
wt_dual	wt_dual_TR15	20180116_TR15_trial_005	whisking	0.315442590053691	AS	0.000292963589730757	0.000336524273958097
wt_dual	wt_dual_TR15	20180116_TR15_trial_005	quiet	0.315442590053691	AS	8.68386585025148e-05	0.000613332744542384
wt_dual	wt_dual_TR15	20180116_TR15_trial_005	locomotion	0.315442590053691	AS	0.000685829009405	0.00930033070728253
wt_dual	wt_dual_TR15	20180116_TR15_trial_006	undefined	0.73323995562792	AS	1.58204184047624e-05	6.00098941692298e-06
wt_dual	wt_dual_TR15	20180116_TR15_trial_006	whisking	0.73323995562792	AS	0.000233334810048787	0.00668223264996065
wt_dual	wt_dual_TR15	20180116_TR15_trial_006	quiet	0.73323995562792	AS	0	0
wt_dual	wt_dual_TR15	20180116_TR15_trial_006	locomotion	0.73323995562792	AS	0.000355346709964417	0.0240397314306538
wt_dual	wt_dual_TR15	20180116_TR15_trial_017	undefined	0.315442590053691	AS	0.00115802957156241	0.0266530707946139
wt_dual	wt_dual_TR15	20180116_TR15_trial_017	is	0.315442590053691	AS	0.000423454834743014	6.17056853947495e-05
wt_dual	wt_dual_TR15	20180116_TR15_trial_017	nrem	0.315442590053691	AS	0.000233384428024607	0.00189960431741554
wt_dual	wt_dual_TR15	20180116_TR15_trial_018	undefined	0.315442590053691	AS	0.000559353428292418	0.0206792142839906
wt_dual	wt_dual_TR15	20180116_TR15_trial_018	nrem	0.315442590053691	AS	0.000161812868714458	0.000104566295717864
wt_dual	wt_dual_TR15	20180116_TR15_trial_018	rem	0.315442590053691	AS	6.99413982272815e-05	5.99437841684865e-05
wt_dual	wt_dual_TR15	20180116_TR15_trial_019	undefined	0.586566799686617	AS	0.000234792338979053	0.000427491183959788
wt_dual	wt_dual_TR15	20180116_TR15_trial_019	is	0.586566799686617	AS	2.28771026600402e-05	6.81209547525229e-05
wt_dual	wt_dual_TR15	20180116_TR15_trial_019	nrem	0.586566799686617	AS	4.95327829504466e-06	0.000552830549253468
wt_dual	wt_dual_TR15	20180116_TR15_trial_019	rem	0.586566799686617	AS	2.97464081146407e-05	3.3350734569547e-06
wt_dual	wt_dual_TR15	20180116_TR15_trial_020	undefined	0.315442590053691	AS	0.000302078349800419	0.0239747773464631
wt_dual	wt_dual_TR15	20180116_TR15_trial_020	is	0.315442590053691	AS	6.84940096002186e-05	6.47858461157227e-05
wt_dual	wt_dual_TR15	20180116_TR15_trial_020	nrem	0.315442590053691	AS	7.99126294279824e-05	5.45799617331324e-05
wt_dual	wt_dual_TR15	20180116_TR15_trial_021	undefined	0.315442590053691	AS	0.000334475492653136	0.000238976953246617
wt_dual	wt_dual_TR15	20180116_TR15_trial_021	is	0.315442590053691	AS	0.00032265285685233	0.000838118935846303
wt_dual	wt_dual_TR15	20180116_TR15_trial_021	nrem	0.315442590053691	AS	0.000131976931523914	9.38761997490567e-05
wt_dual	wt_dual_TR15	20180116_TR15_trial_021	rem	0.315442590053691	AS	0.000161315414348881	0.000449305667538534
wt_dual	wt_dual_TR16	20180117_TR16_trial_002	undefined	0.454237329677315	AS	0.00056118146019178	0.000560302967777264
wt_dual	wt_dual_TR16	20180117_TR16_trial_002	whisking	0.454237329677315	AS	0.00159176456979468	0.0238281098155344
wt_dual	wt_dual_TR16	20180117_TR16_trial_002	quiet	0.454237329677315	AS	0.000665543877845264	0.00286150195263266
wt_dual	wt_dual_TR16	20180117_TR16_trial_005	undefined	0.454237329677315	AS	0.00100507892637419	0.0271283324732395
wt_dual	wt_dual_TR16	20180117_TR16_trial_005	is	0.454237329677315	AS	3.02783631463709e-05	0.000340979469324606
wt_dual	wt_dual_TR16	20180117_TR16_trial_005	nrem	0.454237329677315	AS	0.000190709717389555	8.51725867640195e-05
wt_dual	wt_dual_TR16	20180117_TR16_trial_005	rem	0.454237329677315	AS	0.000290770353778104	0.000474469424009712
wt_dual	wt_dual_TR16	20180117_TR16_trial_006	undefined	0.454237329677315	AS	0.000738688482931469	0.015564949191743
wt_dual	wt_dual_TR16	20180117_TR16_trial_006	nrem	0.454237329677315	AS	0.000214795982903363	0.000242270889894299
wt_dual	wt_dual_TR16	20180117_TR16_trial_007	undefined	0.454237329677315	AS	0.00107484388370706	0.0163229127430565
wt_dual	wt_dual_TR16	20180117_TR16_trial_007	nrem	0.454237329677315	AS	0.000288621721052033	0.000296827697488354
wt_dual	wt_dual_TR16	20180117_TR16_trial_008	undefined	0.454237329677315	AS	0.000850631841994387	0.0142478778429665
wt_dual	wt_dual_TR16	20180117_TR16_trial_008	is	0.454237329677315	AS	9.46033037609682e-05	1.64275412560788e-05
wt_dual	wt_dual_TR16	20180117_TR16_trial_008	nrem	0.454237329677315	AS	0.00018939496001861	0.000122738380472486
wt_dual	wt_dual_TR16	20180117_TR16_trial_010	undefined	0.454237329677315	AS	0.00119181884566611	0.0228064183116548
wt_dual	wt_dual_TR16	20180117_TR16_trial_010	nrem	0.454237329677315	AS	0.000376875410790416	0.00084661477777063
wt_dual	wt_dual_TR16	20180117_TR16_trial_010	rem	0.454237329677315	AS	0.000436086372216671	0.0013479555221842
wt_dual	wt_dual_TR16	20180117_TR16_trial_011	undefined	0.315442590053691	AS	0.000719852854027981	0.0054306726952215
wt_dual	wt_dual_TR16	20180117_TR16_trial_011	is	0.315442590053691	AS	0.000167165545190942	0.000165872361732068
wt_dual	wt_dual_TR16	20180117_TR16_trial_011	nrem	0.315442590053691	AS	0.000208977565510259	0.000126576716727157
wt_dual	wt_dual_TR16	20180117_TR16_trial_013	undefined	0.454237329677315	AS	0.00049491395954171	0.0157762010046054
wt_dual	wt_dual_TR16	20180117_TR16_trial_013	is	0.454237329677315	AS	7.26719609967901e-05	0.000151196025131014
wt_dual	wt_dual_TR16	20180117_TR16_trial_013	nrem	0.454237329677315	AS	0.000102974760328	0.000125849086898052
wt_dual	wt_dual_TR16	20180117_TR16_trial_013	rem	0.454237329677315	AS	0.000141364393946179	0.00041153061333945
wt_dual	wt_dual_TR16	20180117_TR16_trial_014	undefined	0.315442590053691	AS	0.000260432026365007	0.00202329397108975
wt_dual	wt_dual_TR16	20180117_TR16_trial_014	is	0.315442590053691	AS	8.7059575215595e-05	0.000136574545960942
wt_dual	wt_dual_TR16	20180117_TR16_trial_014	nrem	0.315442590053691	AS	9.12858277684139e-05	0.000113983018736331
wt_dual	wt_dual_TR16	20180117_TR16_trial_015	undefined	0.315442590053691	AS	0.000916157704638054	0.0346114596879145
wt_dual	wt_dual_TR16	20180117_TR16_trial_015	is	0.315442590053691	AS	0.000255050634966451	0.00208993933812628
wt_dual	wt_dual_TR16	20180117_TR16_trial_015	nrem	0.315442590053691	AS	0.000215695235158398	0.000107884484697775
wt_dual	wt_dual_TR16	20180117_TR16_trial_015	rem	0.315442590053691	AS	0.000153492886556409	0.000148635413020509
wt_dual	wt_dual_TR16	20180117_TR16_trial_017	undefined	0.586566799686617	AS	0.000727924550003211	0.0200836335856921
wt_dual	wt_dual_TR16	20180117_TR16_trial_017	is	0.586566799686617	AS	1.70471573761734e-05	1.3831508892573e-05
wt_dual	wt_dual_TR16	20180117_TR16_trial_017	nrem	0.586566799686617	AS	1.32499612620343e-05	2.62154807657018e-07
wt_dual	wt_dual_TR16	20180117_TR16_trial_017	rem	0.586566799686617	AS	2.64999225240685e-05	6.55387019142544e-06
wt_dual	wt_dual_TR16	20180117_TR16_trial_018	undefined	0.586566799686617	AS	0.00107609695908206	0.0241697020259241
wt_dual	wt_dual_TR16	20180117_TR16_trial_018	is	0.586566799686617	AS	1.55553118912022e-05	1.16922581307281e-05
wt_dual	wt_dual_TR16	20180117_TR16_trial_018	nrem	0.586566799686617	AS	3.9022411098769e-05	2.06534817934795e-05
wt_dual	wt_dual_TR16	20180117_TR16_trial_018	rem	0.586566799686617	AS	3.5090561579181e-05	7.77591528897687e-05
wt_dual	wt_dual_TR16	20180117_TR16_trial_019	undefined	0.50186608762953	AS	0.000281980891646473	0.000531734793215777
wt_dual	wt_dual_TR16	20180117_TR16_trial_019	is	0.50186608762953	AS	2.42630755393576e-05	6.26367574345127e-06
wt_dual	wt_dual_TR16	20180117_TR16_trial_019	nrem	0.50186608762953	AS	0.00010259216739417	5.1808809595186e-05
wt_dual	wt_dual_TR16	20180117_TR16_trial_019	rem	0.50186608762953	AS	7.50638856806365e-05	0.000359840464181492
wt_dual	wt_dual_TR16	20180117_TR16_trial_020	undefined	0.536669812945789	AS	0.000161107786374554	0.000166124790892288
wt_dual	wt_dual_TR16	20180117_TR16_trial_020	is	0.536669812945789	AS	8.92790766405709e-05	2.37450197618238e-05
wt_dual	wt_dual_TR16	20180117_TR16_trial_021	undefined	0.536669812945789	AS	0.000410099457762536	0.016914080819562
wt_dual	wt_dual_TR16	20180117_TR16_trial_021	is	0.536669812945789	AS	1.94377406059621e-05	8.44481069901217e-06
wt_dual	wt_dual_TR16	20180117_TR16_trial_021	nrem	0.536669812945789	AS	0.000113348578440838	6.87668198042578e-05
wt_dual	wt_dual_TR16	20180117_TR16_trial_021	rem	0.536669812945789	AS	0.000129614090339868	3.1479638832735e-05
wt_dual	wt_dual_TR16	20180117_TR16_trial_022	undefined	0.315442590053691	AS	0.000713075159900552	0.0200061691062699
wt_dual	wt_dual_TR16	20180117_TR16_trial_022	is	0.315442590053691	AS	1.88268720815004e-05	0.000164236446202686
wt_dual	wt_dual_TR16	20180117_TR16_trial_022	rem	0.315442590053691	AS	5.17225234682361e-05	3.28944392772763e-06
wt_dual	wt_dual_BL15	20180118_BL15_trial_008	undefined	0.709745827620806	AS	0.000563316727949172	0.0200820235378293
wt_dual	wt_dual_BL15	20180118_BL15_trial_008	is	0.709745827620806	AS	4.35863915084533e-05	5.59994935697973e-05
wt_dual	wt_dual_BL15	20180118_BL15_trial_008	nrem	0.709745827620806	AS	2.40422554491538e-05	8.48976736972588e-06
wt_dual	wt_dual_BL15	20180118_BL15_trial_010	undefined	0.709745827620806	AS	0.000386035668662117	0.0218879401573594
wt_dual	wt_dual_BL15	20180118_BL15_trial_010	is	0.709745827620806	AS	0	0
wt_dual	wt_dual_BL15	20180118_BL15_trial_010	nrem	0.709745827620806	AS	5.08517715037542e-05	3.96016446361103e-05
wt_dual	wt_dual_BL15	20180118_BL15_trial_010	rem	0.709745827620806	AS	1.67407621590911e-05	2.20427850457738e-06
wt_dual	wt_dual_BL15	20180118_BL15_trial_013	undefined	0.709745827620806	AS	0.000364537950263317	0.0114999479286821
wt_dual	wt_dual_BL15	20180118_BL15_trial_013	is	0.709745827620806	AS	1.05448463446499e-05	3.15557754642486e-05
wt_dual	wt_dual_BL15	20180118_BL15_trial_013	nrem	0.709745827620806	AS	5.90710623166557e-05	9.49517968112358e-06
wt_dual	wt_dual_BL15	20180118_BL15_trial_013	rem	0.709745827620806	AS	2.81195902523998e-05	1.26223101856994e-05
wt_dual	wt_dual_BL15	20180118_BL15_trial_014	undefined	0.709745827620806	AS	0.000322002658104305	0.00095713095940186
wt_dual	wt_dual_BL15	20180118_BL15_trial_014	is	0.709745827620806	AS	1.41872257141093e-05	1.76615736801795e-05
wt_dual	wt_dual_BL15	20180118_BL15_trial_014	nrem	0.709745827620806	AS	4.00677643419455e-05	2.45835129430006e-05
wt_dual	wt_dual_BL15	20180118_BL15_trial_014	rem	0.709745827620806	AS	1.89198459860572e-05	0.000116293816837805
wt_dual	wt_dual_BL15	20180118_BL15_trial_019	undefined	0.586566799686617	AS	0.000567119328313868	0.0157860033909252
wt_dual	wt_dual_BL15	20180118_BL15_trial_019	is	0.586566799686617	AS	4.10865076322646e-05	2.15421146308759e-05
wt_dual	wt_dual_BL15	20180118_BL15_trial_019	nrem	0.586566799686617	AS	0.000156848588900785	0.000124977957880359
wt_dual	wt_dual_BL15	20180118_BL15_trial_019	rem	0.586566799686617	AS	0	0
wt_dual	wt_dual_NM16	20180119_NM16_trial_007	undefined	0.709745827620806	AS	0.000352470052018257	0.0137025391510046
wt_dual	wt_dual_NM16	20180119_NM16_trial_007	is	0.709745827620806	AS	0	0
wt_dual	wt_dual_NM16	20180119_NM16_trial_007	nrem	0.709745827620806	AS	4.68155812443182e-05	2.8963160647862e-05
wt_dual	wt_dual_NM16	20180119_NM16_trial_008	undefined	0.709745827620806	AS	0.000829820250566444	0.0115175001271709
wt_dual	wt_dual_NM16	20180119_NM16_trial_008	is	0.709745827620806	AS	0	0
wt_dual	wt_dual_NM16	20180119_NM16_trial_008	nrem	0.709745827620806	AS	0.000121353565732725	0.000215058422072422
wt_dual	wt_dual_NM16	20180119_NM16_trial_009	undefined	0.709745827620806	AS	0.000603238456171889	0.0244409249841046
wt_dual	wt_dual_NM16	20180119_NM16_trial_009	is	0.709745827620806	AS	3.72329398259351e-05	5.34819418223437e-06
wt_dual	wt_dual_NM16	20180119_NM16_trial_009	nrem	0.709745827620806	AS	3.10169852850117e-05	2.60822170886973e-05
wt_dual	wt_dual_NM16	20180119_NM16_trial_009	rem	0.709745827620806	AS	4.48107083137472e-05	0.000111486528862385
wt_dual	wt_dual_NM16	20180119_NM16_trial_010	undefined	0.586566799686617	AS	0.000557731757827681	0.0166525989190887
wt_dual	wt_dual_NM16	20180119_NM16_trial_010	nrem	0.586566799686617	AS	1.14510378029578e-05	1.13281239822389e-06
wt_dual	wt_dual_NM16	20180119_NM16_trial_011	undefined	0.586566799686617	AS	0.00104379417455617	0.0171078577379851
wt_dual	wt_dual_NM16	20180119_NM16_trial_011	is	0.586566799686617	AS	4.43776967295475e-05	0.000269846997922881
wt_dual	wt_dual_NM16	20180119_NM16_trial_011	nrem	0.586566799686617	AS	3.94408597058221e-05	3.62879699086528e-05
wt_dual	wt_dual_NM16	20180119_NM16_trial_011	rem	0.586566799686617	AS	7.39378825780657e-05	1.42631283868073e-05
wt_dual	wt_dual_NM16	20180119_NM16_trial_013	undefined	0.586566799686617	AS	0.000243925903739087	0.0044992336994624
wt_dual	wt_dual_NM16	20180119_NM16_trial_013	is	0.586566799686617	AS	1.14984022075965e-05	2.27499606425681e-06
wt_dual	wt_dual_NM16	20180119_NM16_trial_013	nrem	0.586566799686617	AS	5.91975035815983e-05	4.61586829883863e-05
wt_dual	wt_dual_NM16	20180119_NM16_trial_013	rem	0.586566799686617	AS	0	0
wt_dual	wt_dual_NM16	20180119_NM16_trial_017	undefined	0.586566799686617	AS	0.000349295147981501	0.0230696323608748
wt_dual	wt_dual_NM16	20180119_NM16_trial_017	nrem	0.586566799686617	AS	6.26916580125099e-05	4.9614987695483e-06
wt_dual	wt_dual_TL16	20180120_TL16_trial_008	undefined	0.709745827620806	AS	0.000281874082827449	0.000795973122106719
wt_dual	wt_dual_TL16	20180120_TL16_trial_008	is	0.709745827620806	AS	5.96945591924869e-05	0.000159038663340261
wt_dual	wt_dual_TL16	20180120_TL16_trial_008	nrem	0.709745827620806	AS	0.000169229710691637	0.000442317591656975
wt_dual	wt_dual_TL16	20180120_TL16_trial_009	undefined	0.709745827620806	AS	0.000764865434901561	0.00339700651991003
wt_dual	wt_dual_TL16	20180120_TL16_trial_009	is	0.709745827620806	AS	7.95073026533874e-05	0.00291033540235529
wt_dual	wt_dual_TL16	20180120_TL16_trial_009	nrem	0.709745827620806	AS	0.000203931196392403	0.000425455084631755
wt_dual	wt_dual_TL16	20180120_TL16_trial_009	rem	0.709745827620806	AS	0.000114421273030465	0.000682223142041252
wt_dual	wt_dual_TL16	20180120_TL16_trial_010	undefined	0.354872913810402	AS	0.000491461567137801	0.00823671340061086
wt_dual	wt_dual_TL16	20180120_TL16_trial_010	is	0.354872913810402	AS	1.35705806670939e-05	1.13276673420114e-06
wt_dual	wt_dual_TL16	20180120_TL16_trial_010	nrem	0.354872913810402	AS	6.20543174866009e-05	9.62048109186648e-06
wt_dual	wt_dual_TL16	20180120_TL16_trial_010	rem	0.354872913810402	AS	0	0
wt_dual	wt_dual_TL16	20180120_TL16_trial_012	undefined	0.315442590053691	AS	0.00125355311715294	0.0311375602557131
wt_dual	wt_dual_TL16	20180120_TL16_trial_012	is	0.315442590053691	AS	0.00026673392419283	0.00116288450302568
wt_dual	wt_dual_TL16	20180120_TL16_trial_012	rem	0.315442590053691	AS	0.000651644594149317	0.00167396409532122
wt_dual	wt_dual_TL16	20180120_TL16_trial_013	undefined	0.315442590053691	AS	0.000940833735573215	0.000971675551547639
wt_dual	wt_dual_TL16	20180120_TL16_trial_013	is	0.315442590053691	AS	0.000421800687995161	0.000496396051192238
wt_dual	wt_dual_TL16	20180120_TL16_trial_013	nrem	0.315442590053691	AS	0.000521197619383703	0.000991595979677979
wt_dual	wt_dual_TL16	20180120_TL16_trial_014	undefined	0.315442590053691	AS	0.00194445414689658	0.0119018682637973
wt_dual	wt_dual_TL16	20180120_TL16_trial_014	nrem	0.315442590053691	AS	0.00123036770758123	0.00945404350632834
wt_dual	wt_dual_TL16	20180120_TL16_trial_015	undefined	0.454237329677315	AS	0.000323355518357576	0.0134720373077424
wt_dual	wt_dual_TL16	20180120_TL16_trial_015	is	0.454237329677315	AS	1.55454567404356e-05	4.76367412658035e-07
wt_dual	wt_dual_TL16	20180120_TL16_trial_015	nrem	0.454237329677315	AS	0	0
wt_dual	wt_dual_TL16	20180120_TL16_trial_015	rem	0.454237329677315	AS	2.9264939197074e-05	4.93229306788629e-06
wt_dual	wt_dual_TL16	20180120_TL16_trial_016	undefined	0.3211942960829	AS	0.000996106033316134	0.0134203351294242
wt_dual	wt_dual_TL16	20180120_TL16_trial_016	is	0.3211942960829	AS	0.000280383180440562	0.000203715153670139
wt_dual	wt_dual_TL16	20180120_TL16_trial_016	rem	0.3211942960829	AS	0.000297911334629371	0.00053357833339576
wt_dual	wt_dual_TL16	20180120_TL16_trial_017	undefined	0.709745827620806	AS	NaN	NaN
wt_dual	wt_dual_TL16	20180120_TL16_trial_017	is	0.709745827620806	AS	NaN	NaN
wt_dual	wt_dual_TL16	20180120_TL16_trial_017	nrem	0.709745827620806	AS	NaN	NaN
wt_dual	wt_dual_TL16	20180120_TL16_trial_018	undefined	0.876229416815809	AS	NaN	NaN
wt_dual	wt_dual_TL16	20180120_TL16_trial_018	is	0.876229416815809	AS	NaN	NaN
wt_dual	wt_dual_TL16	20180120_TL16_trial_018	nrem	0.876229416815809	AS	NaN	NaN
wt_dual	wt_dual_TL15	20180121_TL15_trial_001	undefined	0.315442590053691	AS	0.00233933218272247	0.0472556548122371
wt_dual	wt_dual_TL15	20180121_TL15_trial_001	whisking	0.315442590053691	AS	0.00160845396959696	0.0201837142470428
wt_dual	wt_dual_TL15	20180121_TL15_trial_001	quiet	0.315442590053691	AS	0.00111334906754836	0.00880198723208237
wt_dual	wt_dual_TL15	20180121_TL15_trial_001	locomotion	0.315442590053691	AS	0.00181993329535261	0.0176036787542574
wt_dual	wt_dual_TL15	20180121_TL15_trial_002	undefined	0.709745827620806	AS	0.00226621744194142	0.0256562637043361
wt_dual	wt_dual_TL15	20180121_TL15_trial_002	whisking	0.709745827620806	AS	0.000620192606401124	0.00496201404811786
wt_dual	wt_dual_TL15	20180121_TL15_trial_002	quiet	0.709745827620806	AS	0.000362302515813819	0.0014203137864508
wt_dual	wt_dual_TL15	20180121_TL15_trial_002	locomotion	0.709745827620806	AS	0.000962500403877858	0.00874723678336903
wt_dual	wt_dual_TL15	20180121_TL15_trial_005	undefined	0.315442590053691	AS	0.000442246490361873	0.00404755974553013
wt_dual	wt_dual_TL15	20180121_TL15_trial_005	whisking	0.315442590053691	AS	0.000417249706471223	0.00250236504283565
wt_dual	wt_dual_TL15	20180121_TL15_trial_005	quiet	0.315442590053691	AS	0.000275927188544278	0.000577254486182096
wt_dual	wt_dual_TL15	20180121_TL15_trial_005	locomotion	0.315442590053691	AS	0.00162182813342752	0.0152798306161491
wt_dual	wt_dual_TL15	20180121_TL15_trial_009	undefined	0.315442590053691	AS	0.00111967298801422	0.0484876122441026
wt_dual	wt_dual_TL15	20180121_TL15_trial_009	whisking	0.315442590053691	AS	0.000375215841861663	0.00289137290132035
wt_dual	wt_dual_TL15	20180121_TL15_trial_009	quiet	0.315442590053691	AS	0.00021440158584776	0.00625714502088358
wt_dual	wt_dual_TL15	20180121_TL15_trial_009	locomotion	0.315442590053691	AS	0.000834114484375436	0.00268455806331981
wt_dual	wt_dual_TL15	20180121_TL15_trial_012	undefined	0.315442590053691	AS	0.00185619949443281	0.0281230132312527
wt_dual	wt_dual_TL15	20180121_TL15_trial_012	whisking	0.315442590053691	AS	0.00134120073129812	0.00156909154169422
wt_dual	wt_dual_TL15	20180121_TL15_trial_012	quiet	0.315442590053691	AS	0.00116515362143001	0.000595836230881627
wt_dual	wt_dual_TL15	20180121_TL15_trial_012	locomotion	0.315442590053691	AS	0.0021088930979659	0.0120002181712971
wt_dual	wt_dual_TL15	20180121_TL15_trial_014	undefined	0.177436456905202	AS	0.00211217267256781	0.00406798905147077
wt_dual	wt_dual_TL15	20180121_TL15_trial_014	whisking	0.177436456905202	AS	0.000714316102153573	0.000795944094563657
wt_dual	wt_dual_TL15	20180121_TL15_trial_014	locomotion	0.177436456905202	AS	0.00111329352223368	0.00298435542146598
wt_dual	wt_dual_TL15	20180121_TL15_trial_016	undefined	0.315442590053691	AS	0.000142106748850287	0.000811255568831569
wt_dual	wt_dual_TL15	20180121_TL15_trial_016	whisking	0.315442590053691	AS	0.000159533079580459	0.000106934845623863
wt_dual	wt_dual_TL15	20180121_TL15_trial_016	quiet	0.315442590053691	AS	5.66931845743242e-05	2.7041755750696e-05
wt_dual	wt_dual_TL15	20180121_TL15_trial_016	locomotion	0.315442590053691	AS	0.000366159126038082	0.0159104279767123
wt_dual	wt_dual_TL15	20180121_TL15_trial_017	undefined	0.315442590053691	AS	0.00177134047744945	0.0305108392933714
wt_dual	wt_dual_TL15	20180121_TL15_trial_017	whisking	0.315442590053691	AS	0.000107531387476468	2.60616247601485e-05
wt_dual	wt_dual_TL15	20180121_TL15_trial_017	quiet	0.315442590053691	AS	0.000116134601382816	5.76910069291424e-05
wt_dual	wt_dual_TL15	20180121_TL15_trial_017	locomotion	0.315442590053691	AS	0.000396798662733736	0.0248156971912692
wt_dual	wt_dual_TL15	20180121_TL15_trial_018	undefined	0.315442590053691	AS	0.000560266172237236	0.00131721504437353
wt_dual	wt_dual_TL15	20180121_TL15_trial_018	whisking	0.315442590053691	AS	0.000193064946655961	0.00153585131077092
wt_dual	wt_dual_TL15	20180121_TL15_trial_018	quiet	0.315442590053691	AS	0.000260889821902236	0.00216874901258983
wt_dual	wt_dual_TL15	20180121_TL15_trial_018	locomotion	0.315442590053691	AS	0.00219194770329442	0.0274226637723538
wt_dual	wt_dual_TL15	20180121_TL15_trial_019	undefined	0.315442590053691	AS	0.000434227858643235	0.000312242749148289
wt_dual	wt_dual_TL15	20180121_TL15_trial_019	whisking	0.315442590053691	AS	0.000884084881259381	0.00059634972056328
wt_dual	wt_dual_TL15	20180121_TL15_trial_019	quiet	0.315442590053691	AS	0.000468411874000375	0.00113003534754641
wt_dual	wt_dual_TL15	20180121_TL15_trial_019	locomotion	0.315442590053691	AS	0.000941132784764089	0.0109415340793816
wt_dual	wt_dual_TR15	20180130_TR15_trial_003	undefined	0.315442590053691	AS	0.000584459379227146	0.00118449583480871
wt_dual	wt_dual_TR15	20180130_TR15_trial_003	whisking	0.315442590053691	AS	0.00043990668316581	0.00450313269539131
wt_dual	wt_dual_TR15	20180130_TR15_trial_003	quiet	0.315442590053691	AS	0.000233350819722868	0.000465463833513631
wt_dual	wt_dual_TR15	20180130_TR15_trial_003	locomotion	0.315442590053691	AS	0.00225894122589054	0.0606736959914999
wt_dual	wt_dual_TR15	20180130_TR15_trial_004	undefined	0.315442590053691	AS	0.000250887521049964	0.000413116590789456
wt_dual	wt_dual_TR15	20180130_TR15_trial_004	whisking	0.315442590053691	AS	0.000641843331226031	0.00187637323729729
wt_dual	wt_dual_TR15	20180130_TR15_trial_004	quiet	0.315442590053691	AS	0.000152943804852141	0.000311783859418749
wt_dual	wt_dual_TR15	20180130_TR15_trial_004	locomotion	0.315442590053691	AS	0.00496071317153322	0.202596595075549
wt_dual	wt_dual_TR15	20180130_TR15_trial_005	undefined	0.315442590053691	AS	0.000102665185252325	0.00181957053573052
wt_dual	wt_dual_TR15	20180130_TR15_trial_005	whisking	0.315442590053691	AS	0.0003197394951986	0.000708676156124383
wt_dual	wt_dual_TR15	20180130_TR15_trial_005	quiet	0.315442590053691	AS	0.000129372869333333	7.37454452830075e-05
wt_dual	wt_dual_TR15	20180130_TR15_trial_005	locomotion	0.315442590053691	AS	0.00181365614538647	0.150285128886638
wt_dual	wt_dual_TR15	20180130_TR15_trial_006	undefined	0.231753739631283	AS	0.000451576984254788	0.00182693184000274
wt_dual	wt_dual_TR15	20180130_TR15_trial_006	whisking	0.231753739631283	AS	0.00082866155909303	0.0147787520031119
wt_dual	wt_dual_TR15	20180130_TR15_trial_006	quiet	0.231753739631283	AS	0.000258998567925571	0.000269537842250952
wt_dual	wt_dual_TR15	20180130_TR15_trial_006	locomotion	0.231753739631283	AS	0.00364342595992244	0.152047462527122
wt_dual	wt_dual_TR15	20180130_TR15_trial_007	undefined	0.231753739631283	AS	0.000240826745707283	0.000165256052217029
wt_dual	wt_dual_TR15	20180130_TR15_trial_007	whisking	0.231753739631283	AS	0.000978768696171507	0.00181588246589776
wt_dual	wt_dual_TR15	20180130_TR15_trial_007	quiet	0.231753739631283	AS	0.000310047314416973	0.0143771860608538
wt_dual	wt_dual_TR15	20180130_TR15_trial_007	locomotion	0.231753739631283	AS	0.00204961116846706	0.0854473692204409
wt_dual	wt_dual_TR15	20180130_TR15_trial_008	undefined	0.315442590053691	AS	0.000317203246790047	0.000309702245786853
wt_dual	wt_dual_TR15	20180130_TR15_trial_008	whisking	0.315442590053691	AS	0.000433793251650752	0.00124492841251653
wt_dual	wt_dual_TR15	20180130_TR15_trial_008	quiet	0.315442590053691	AS	0.00014677235220258	0.00035647692041908
wt_dual	wt_dual_TR15	20180130_TR15_trial_008	locomotion	0.315442590053691	AS	0.00136875229308012	0.00365235870278188
wt_dual	wt_dual_TR15	20180130_TR15_trial_010	undefined	0.454237329677315	AS	0.00134064573140216	0.00943372675742934
wt_dual	wt_dual_TR15	20180130_TR15_trial_010	whisking	0.454237329677315	AS	0.000262365152822606	0.00123157964121409
wt_dual	wt_dual_TR15	20180130_TR15_trial_010	quiet	0.454237329677315	AS	0.000209203607346813	0.000479974707040616
wt_dual	wt_dual_TR15	20180130_TR15_trial_010	locomotion	0.454237329677315	AS	0.00234319736990167	0.0198322022011405
wt_dual	wt_dual_TL15	20180202_TL15_trial_009	undefined	0.315442590053691	AS	0.000338285105269226	0.0493952701729254
wt_dual	wt_dual_TL15	20180202_TL15_trial_009	is	0.315442590053691	AS	3.98292065950334e-05	6.96589770895846e-06
wt_dual	wt_dual_TL15	20180202_TL15_trial_009	nrem	0.315442590053691	AS	6.77460850208109e-05	0.000106588298015303
wt_dual	wt_dual_TL15	20180202_TL15_trial_009	rem	0.315442590053691	AS	1.99183207892653e-05	6.54494361759794e-06
wt_dual	wt_dual_TL15	20180202_TL15_trial_010	undefined	0.231753739631283	AS	NaN	NaN
wt_dual	wt_dual_TL15	20180202_TL15_trial_010	is	0.231753739631283	AS	NaN	NaN
wt_dual	wt_dual_TL15	20180202_TL15_trial_010	nrem	0.231753739631283	AS	NaN	NaN
wt_dual	wt_dual_TL15	20180202_TL15_trial_017	undefined	0.36211521817388	AS	0.000475422904266158	0.0149768988371368
wt_dual	wt_dual_TL15	20180202_TL15_trial_017	nrem	0.36211521817388	AS	0	0
wt_dual	wt_dual_TL15	20180202_TL15_trial_018	undefined	0.36211521817388	AS	0.000170162070970426	0.000142774907135034
wt_dual	wt_dual_TL15	20180202_TL15_trial_018	is	0.36211521817388	AS	0.000162852006065272	0.000162313928265598
wt_dual	wt_dual_TL15	20180202_TL15_trial_019	undefined	0.36211521817388	AS	0.000306019041188109	0.00368642532111457
wt_dual	wt_dual_TL15	20180202_TL15_trial_019	is	0.36211521817388	AS	0	0
wt_dual	wt_dual_TL15	20180202_TL15_trial_019	nrem	0.36211521817388	AS	5.00926873343521e-05	0.000101934640038338
wt_dual	wt_dual_TL15	20180202_TL15_trial_019	rem	0.36211521817388	AS	7.57214088439188e-05	0.000146653231064912
wt_dual	wt_dual_TL15	20180202_TL15_trial_020	undefined	0.454237329677315	AS	0.000334509556644363	0.0021494565950894
wt_dual	wt_dual_TL15	20180202_TL15_trial_020	is	0.454237329677315	AS	2.16504675916538e-05	5.01894714224331e-05
wt_dual	wt_dual_TL15	20180202_TL15_trial_020	nrem	0.454237329677315	AS	9.32856775057829e-05	0.000906652869153744
wt_dual	wt_dual_TL15	20180202_TL15_trial_021	undefined	0.454237329677315	AS	0.000126516318272857	0.00027815842090409
wt_dual	wt_dual_TL15	20180202_TL15_trial_021	is	0.454237329677315	AS	0	0
wt_dual	wt_dual_TL15	20180202_TL15_trial_021	rem	0.454237329677315	AS	0.000570570610788905	0.00135871315646596
wt_dual	wt_dual_TL15	20180202_TL15_trial_022	undefined	0.454237329677315	AS	0.000334696259369857	0.00308437070472164
wt_dual	wt_dual_TL15	20180202_TL15_trial_022	is	0.454237329677315	AS	4.96276411744016e-05	2.28114793447124e-06
wt_dual	wt_dual_TL15	20180202_TL15_trial_022	rem	0.454237329677315	AS	2.67040908800952e-05	1.6979873735204e-05
wt_dual	wt_dual_TL15	20180202_TL15_trial_023	undefined	0.454237329677315	AS	0.000269245965978006	0.00314384838960296
wt_dual	wt_dual_TL15	20180202_TL15_trial_023	is	0.454237329677315	AS	2.58107428941774e-05	1.80011338428826e-05
wt_dual	wt_dual_TL15	20180202_TL15_trial_024	undefined	0.454237329677315	AS	0.000471304686092922	0.00873486633312461
wt_dual	wt_dual_TL15	20180202_TL15_trial_024	is	0.454237329677315	AS	2.35757986277553e-05	3.72042820712914e-06
wt_dual	wt_dual_TL15	20180202_TL15_trial_024	nrem	0.454237329677315	AS	9.38972247669098e-05	2.15800546037039e-05
wt_dual	wt_dual_TL15	20180202_TL15_trial_024	rem	0.454237329677315	AS	0.000121978172689252	0.000160295806862961
wt_dual	wt_dual_TL15	20180202_TL15_trial_025	undefined	0.389435296362582	AS	0.000145888758564036	0.000151194920859387
wt_dual	wt_dual_TL15	20180202_TL15_trial_025	is	0.389435296362582	AS	0.000108860374601393	5.6738377122033e-05
wt_dual	wt_dual_TL15	20180202_TL15_trial_025	nrem	0.389435296362582	AS	3.33961127226152e-05	9.43163310892299e-06
wt_dual	wt_dual_TL15	20180202_TL15_trial_026	undefined	0.389435296362582	AS	0.00110807049321123	0.0189279644069193
wt_dual	wt_dual_TL15	20180202_TL15_trial_026	nrem	0.389435296362582	AS	2.11423787699003e-05	1.1524464635098e-05
wt_dual	wt_dual_TL15	20180202_TL15_trial_026	rem	0.389435296362582	AS	0.000125189103420333	0.000695284497655306
wt_dual	wt_dual_TL16	20180203_TL16_trial_007	undefined	0.389435296362582	AS	0.000438423339478402	0.0167836376577009
wt_dual	wt_dual_TL16	20180203_TL16_trial_007	is	0.389435296362582	AS	5.5575890159773e-06	4.81827255401899e-06
wt_dual	wt_dual_TL16	20180203_TL16_trial_007	nrem	0.389435296362582	AS	0.000105606288263079	0.000113035625919068
wt_dual	wt_dual_TL16	20180203_TL16_trial_008	undefined	0.389435296362582	AS	0.000368936171100093	0.0244529169539227
wt_dual	wt_dual_TL16	20180203_TL16_trial_008	is	0.389435296362582	AS	2.5065248683731e-05	1.67920306997832e-05
wt_dual	wt_dual_TL16	20180203_TL16_trial_008	nrem	0.389435296362582	AS	6.06692575007475e-05	3.88796553377079e-05
wt_dual	wt_dual_TL16	20180203_TL16_trial_009	undefined	0.315442590053691	AS	0.000938142425872046	0.0372380549653612
wt_dual	wt_dual_TL16	20180203_TL16_trial_009	is	0.315442590053691	AS	8.23744459505615e-05	6.43213342514888e-05
wt_dual	wt_dual_TL16	20180203_TL16_trial_009	nrem	0.315442590053691	AS	0.000228126634265271	0.000450832553604017
wt_dual	wt_dual_TL16	20180203_TL16_trial_009	rem	0.315442590053691	AS	2.74786704354265e-05	4.36896427585291e-06
wt_dual	wt_dual_TL16	20180203_TL16_trial_010	undefined	0.315442590053691	AS	0.00135162297373589	0.0289195844984582
wt_dual	wt_dual_TL16	20180203_TL16_trial_010	is	0.315442590053691	AS	3.54796001550039e-05	0.000164837077121766
wt_dual	wt_dual_TL16	20180203_TL16_trial_010	nrem	0.315442590053691	AS	0.000217238226820783	0.000562501038386234
wt_dual	wt_dual_TL16	20180203_TL16_trial_011	undefined	0.315442590053691	AS	0.000654678711658573	0.0110663273565508
wt_dual	wt_dual_TL16	20180203_TL16_trial_011	nrem	0.315442590053691	AS	0.000132431179739706	0.00100138161535646
wt_dual	wt_dual_TL16	20180203_TL16_trial_012	undefined	0.315442590053691	AS	0.00114200542637165	0.00896254808591911
wt_dual	wt_dual_TL16	20180203_TL16_trial_012	nrem	0.315442590053691	AS	0.000122886779297356	0.000241012645882458
wt_dual	wt_dual_TL16	20180203_TL16_trial_014	undefined	0.315442590053691	AS	0.000820728382914659	0.00971448667722149
wt_dual	wt_dual_TL16	20180203_TL16_trial_014	is	0.315442590053691	AS	0.000162210299059875	0.000554597647619454
wt_dual	wt_dual_TL16	20180203_TL16_trial_014	nrem	0.315442590053691	AS	8.31604011629017e-05	0.000590056724425351
wt_dual	wt_dual_TL16	20180203_TL16_trial_015	undefined	0.315442590053691	AS	0.000533393330361101	0.0115477111443479
wt_dual	wt_dual_TL16	20180203_TL16_trial_015	is	0.315442590053691	AS	6.93909528180365e-05	5.4035702268782e-05
wt_dual	wt_dual_TL16	20180203_TL16_trial_016	undefined	0.315442590053691	AS	0.000627176352997593	0.00890240175561294
wt_dual	wt_dual_TL16	20180203_TL16_trial_016	is	0.315442590053691	AS	0.000108586995833078	7.88367030937069e-05
wt_dual	wt_dual_TL16	20180203_TL16_trial_016	rem	0.315442590053691	AS	9.5239685226401e-05	0.000140097181904245
wt_dual	wt_dual_TL16	20180203_TL16_trial_017	undefined	0.177436456905202	AS	0.000423127772144916	0.00651553779641883
wt_dual	wt_dual_TL16	20180203_TL16_trial_017	is	0.177436456905202	AS	0.000121130722327748	0.000109894842317708
wt_dual	wt_dual_TL16	20180203_TL16_trial_017	nrem	0.177436456905202	AS	0	0
wt_dual	wt_dual_TL16	20180203_TL16_trial_020	undefined	0.337572331805377	AS	0.000492957872677901	0.00254705470603032
wt_dual	wt_dual_TL16	20180203_TL16_trial_020	is	0.337572331805377	AS	0.000263081203762715	0.000459939734092912
wt_dual	wt_dual_TL16	20180203_TL16_trial_020	nrem	0.337572331805377	AS	0.000207337746527111	0.000384624599747163
wt_dual	wt_dual_TL16	20180203_TL16_trial_021	undefined	0.337572331805377	AS	0.000798412755913893	0.0250905496599179
wt_dual	wt_dual_TL16	20180203_TL16_trial_021	is	0.337572331805377	AS	0.000315768184063302	0.000624508989228209
wt_dual	wt_dual_TL16	20180203_TL16_trial_021	nrem	0.337572331805377	AS	0.000251627771675444	0.00126276702628355
wt_dual	wt_dual_TL16	20180203_TL16_trial_022	undefined	0.337572331805377	AS	0.0010840522600459	0.0245636726891453
wt_dual	wt_dual_TL16	20180203_TL16_trial_022	is	0.337572331805377	AS	0.00029761892480587	0.000798079208348639
wt_dual	wt_dual_TL16	20180203_TL16_trial_022	nrem	0.337572331805377	AS	0.00056215215168748	0.00224334009594617
wt_dual	wt_dual_TL16	20180203_TL16_trial_022	rem	0.337572331805377	AS	0.000923781143168959	0.00237957732472946
wt_dual	wt_dual_TL16	20180203_TL16_trial_023	undefined	0.36211521817388	AS	0.000481749335250451	0.011346982126092
wt_dual	wt_dual_TL16	20180203_TL16_trial_023	is	0.36211521817388	AS	0.000180913051511264	0.00018538852140531
wt_dual	wt_dual_TL16	20180203_TL16_trial_023	nrem	0.36211521817388	AS	0.000291475093413767	0.000145957298574284
wt_dual	wt_dual_TL16	20180203_TL16_trial_024	undefined	0.36211521817388	AS	0.00130579725432446	0.0187893937361613
wt_dual	wt_dual_TL16	20180203_TL16_trial_024	is	0.36211521817388	AS	0.000219615314146803	0.000111559241586508
wt_dual	wt_dual_TL16	20180203_TL16_trial_024	nrem	0.36211521817388	AS	0.000170457903904299	0.000284892810901685
wt_dual	wt_dual_TL16	20180203_TL16_trial_024	rem	0.36211521817388	AS	0.000177578285227788	0.000266007841765416
wt_dual	wt_dual_TL16	20180203_TL16_trial_026	undefined	0.315442590053691	AS	0.00155035875561959	0.0163634200467235
wt_dual	wt_dual_TR15	20180204_TR15_trial_002	undefined	0.709745827620806	AS	0.000942676016047728	0.0202444244486089
wt_dual	wt_dual_TR15	20180204_TR15_trial_002	is	0.709745827620806	AS	0.000113697954338578	0.000150388117025092
wt_dual	wt_dual_TR15	20180204_TR15_trial_002	nrem	0.709745827620806	AS	7.44624813388292e-05	0.000129776922739591
wt_dual	wt_dual_TR15	20180204_TR15_trial_002	rem	0.709745827620806	AS	0.000100103300149107	0.000240848000647054
wt_dual	wt_dual_TR15	20180204_TR15_trial_005	undefined	0.231753739631283	AS	0.00185008082533886	0.0459860220780949
wt_dual	wt_dual_TR15	20180204_TR15_trial_005	is	0.231753739631283	AS	0.000339696871654784	0.00113710817624313
wt_dual	wt_dual_TR15	20180204_TR15_trial_005	nrem	0.231753739631283	AS	0.000437842893409195	0.000411333843755134
wt_dual	wt_dual_TR15	20180204_TR15_trial_005	rem	0.231753739631283	AS	0.000238622872982341	0.00107981259916607
wt_dual	wt_dual_TR15	20180204_TR15_trial_006	undefined	0.231753739631283	AS	0.00155509901046057	0.0665978618231586
wt_dual	wt_dual_TR15	20180204_TR15_trial_006	is	0.231753739631283	AS	0.00055775234840409	0.00131073305382759
wt_dual	wt_dual_TR15	20180204_TR15_trial_006	nrem	0.231753739631283	AS	0.0010594681427954	0.00737499765456154
wt_dual	wt_dual_TR15	20180204_TR15_trial_006	rem	0.231753739631283	AS	0.000521998992737161	0.00195563064480292
wt_dual	wt_dual_TR15	20180204_TR15_trial_007	undefined	0.231753739631283	AS	0.00124722814907432	0.0516763951334871
wt_dual	wt_dual_TR15	20180204_TR15_trial_007	is	0.231753739631283	AS	5.55935644099381e-05	3.81307567542093e-05
wt_dual	wt_dual_TR15	20180204_TR15_trial_007	nrem	0.231753739631283	AS	9.08384466925632e-05	7.00330145534264e-05
wt_dual	wt_dual_TR15	20180204_TR15_trial_008	undefined	0.231753739631283	AS	0.00115610605291608	0.0236829163539682
wt_dual	wt_dual_TR15	20180204_TR15_trial_008	is	0.231753739631283	AS	9.21309356929568e-05	7.3540622225411e-05
wt_dual	wt_dual_TR15	20180204_TR15_trial_008	nrem	0.231753739631283	AS	0.000281910553431187	0.000262523471320179
wt_dual	wt_dual_TR15	20180204_TR15_trial_008	rem	0.231753739631283	AS	0.000491227391653289	0.00174308216879303
wt_dual	wt_dual_TR15	20180204_TR15_trial_009	undefined	0.260696355416274	AS	0.00115176491167636	0.0501733181179807
wt_dual	wt_dual_TR15	20180204_TR15_trial_009	is	0.260696355416274	AS	0.000463260853658802	0.000936067391667915
wt_dual	wt_dual_TR15	20180204_TR15_trial_009	nrem	0.260696355416274	AS	0.00122376341882789	0.00947465815218026
wt_dual	wt_dual_TR15	20180204_TR15_trial_010	undefined	0.260696355416274	AS	0.00191965490238386	0.0482987204082859
wt_dual	wt_dual_TR15	20180204_TR15_trial_010	is	0.260696355416274	AS	0.000653723478151177	0.00230811691740056
wt_dual	wt_dual_TR15	20180204_TR15_trial_010	nrem	0.260696355416274	AS	0.00115010493730234	0.00311989814338606
wt_dual	wt_dual_TR15	20180204_TR15_trial_010	rem	0.260696355416274	AS	0.00084948359571598	0.00293572132014577
wt_dual	wt_dual_TR15	20180204_TR15_trial_011	undefined	0.709745827620806	AS	0.000454883260356972	0.0282091224680954
wt_dual	wt_dual_TR15	20180204_TR15_trial_011	is	0.709745827620806	AS	4.87572520384639e-06	1.55657989812793e-06
wt_dual	wt_dual_TR15	20180204_TR15_trial_011	nrem	0.709745827620806	AS	2.29969661203023e-05	0.000231782820048168
wt_dual	wt_dual_TL15	20180205_TL15_trial_001	undefined	0.315442590053691	AS	0.000664995422530455	0.00974724840546886
[truncated: 1,103 more rows]
