# Supplementary material for: Astrocytic Ca2+ signaling is reduced during sleep and is involved in the regulation of slow wave sleep
Source: Nat Commun. 2020 Jul 6;11:3240. doi: 10.1038/s41467-020-17062-2 (PMC7338360; doi:10.1038/s41467-020-17062-2)
Supplement: Supplementary file 9 — Source Data [file 41467_2020_17062_MOESM9_ESM.zip › Source Data/data 8f.xlsx]

## Sheet: Sheet1
genotype	mouse	trial	freq
ip3_dual	ip3_dual_BL15	20170616_BL15_1_trial_005	180
ip3_dual	ip3_dual_BL15	20170616_BL15_1_trial_010	0
ip3_dual	ip3_dual_BL15	20170616_BL15_1_trial_011	0
ip3_dual	ip3_dual_BL15	20170616_BL15_1_trial_012	45
ip3_dual	ip3_dual_BL15	20170616_BL15_2_trial_006	0
ip3_dual	ip3_dual_BL15	20170616_BL15_2_trial_007	0
ip3_dual	ip3_dual_BL15	20170616_BL15_3_trial_001	0
ip3_dual	ip3_dual_BL15	20170616_BL15_3_trial_002	0
ip3_dual	ip3_dual_BL16	20170618_BL16_trial_002	0
ip3_dual	ip3_dual_BL16	20170618_BL16_trial_003	0
ip3_dual	ip3_dual_BL16	20170618_BL16_trial_004	240
ip3_dual	ip3_dual_BL16	20170618_BL16_trial_005	180
ip3_dual	ip3_dual_BL16	20170618_BL16_trial_011	45
ip3_dual	ip3_dual_BL16	20170618_BL16_trial_014	110.769230769231
ip3_dual	ip3_dual_BL16	20170618_BL16_trial_015	0
ip3_dual	ip3_dual_NM	20180817_NM_trial_016	65.4545454545455
ip3_dual	ip3_dual_NM	20180817_NM_trial_017	0
ip3_dual	ip3_dual_NM	20180817_NM_trial_018	0
ip3_dual	ip3_dual_NM	20180817_NM_trial_022	0
ip3_dual	ip3_dual_NM	20180817_NM_trial_023	180
ip3_dual	ip3_dual_NM	20180821_NM_trial_010	0
ip3_dual	ip3_dual_NM	20180821_NM_trial_011	60
ip3_dual	ip3_dual_NM	20180821_NM_trial_012	48
ip3_dual	ip3_dual_NM	20180821_NM_trial_013	0
ip3_dual	ip3_dual_NM	20180821_NM_trial_014	0
ip3_dual	ip3_dual_NM	20180821_NM_trial_015	80
ip3_dual	ip3_dual_NM	20180902_NM_trial_010	26.2997686594423
ip3_dual	ip3_dual_NM	20180902_NM_trial_012	107.938320959452
ip3_dual	ip3_dual_NM	20180902_NM_trial_013	0
ip3_dual	ip3_dual_NM	20180902_NM_trial_014	0
ip3_dual	ip3_dual_NM	20180902_NM_trial_015	48
ip3_dual	ip3_dual_NM	20180902_NM_trial_017	0
ip3_dual	ip3_dual_NM	20180902_NM_trial_018	25.092936802974
ip3_dual	ip3_dual_NM	20180902_NM_trial_019	0
ip3_dual	ip3_dual_NM	20180902_NM_trial_020	0
ip3_dual	ip3_dual_NM	20180902_NM_trial_021	0
ip3_dual	ip3_dual_NM	20180907_NM_trial_015	0
ip3_dual	ip3_dual_NM	20180907_NM_trial_018	78.2608695652174
ip3_dual	ip3_dual_NM	20180907_NM_trial_021	41.8604651162791
ip3_dual	ip3_dual_NM	20180907_NM_trial_022	0
ip3_dual	ip3_dual_NM	20180907_NM_trial_027	0
ip3_dual	ip3_dual_NM	20180907_NM_trial_028	33.4676169817167
ip3_dual	ip3_dual_NM	20180907_NM_trial_029	26.8123138033764
ip3_dual	ip3_dual_NM	20180907_NM_trial_030	31.6344463971881
ip3_dual	ip3_dual_TL	20180816_TL_trial_013	221.538461538462
ip3_dual	ip3_dual_TL	20180816_TL_trial_014	45
ip3_dual	ip3_dual_TL	20180816_TL_trial_015	0
ip3_dual	ip3_dual_TL	20180816_TL_trial_016	0
ip3_dual	ip3_dual_TL	20180816_TL_trial_018	90
ip3_dual	ip3_dual_TL	20180816_TL_trial_019	213.333333333333
ip3_dual	ip3_dual_TL	20180816_TL_trial_020	140
ip3_dual	ip3_dual_TL	20180820_TL_trial_003	0
ip3_dual	ip3_dual_TL	20180820_TL_trial_004	0
ip3_dual	ip3_dual_TL	20180820_TL_trial_005	166.153846153846
ip3_dual	ip3_dual_TL	20180820_TL_trial_006	48
ip3_dual	ip3_dual_TL	20180820_TL_trial_007	180
ip3_dual	ip3_dual_TL	20180820_TL_trial_008	240
ip3_dual	ip3_dual_TL	20180820_TL_trial_009	116.129032258065
ip3_dual	ip3_dual_TL	20180820_TL_trial_010	59.016393442623
ip3_dual	ip3_dual_TL	20180820_TL_trial_015	78.2608695652174
ip3_dual	ip3_dual_TL	20180820_TL_trial_016	168.224299065421
ip3_dual	ip3_dual_TL	20180820_TL_trial_017	45
ip3_dual	ip3_dual_TL	20180830_TL_trial_009	147.540983606557
ip3_dual	ip3_dual_TL	20180830_TL_trial_010	129.979540257552
ip3_dual	ip3_dual_TL	20180830_TL_trial_011	257.142857142857
ip3_dual	ip3_dual_TL	20180830_TL_trial_012	91.9409761634506
ip3_dual	ip3_dual_TL	20180830_TL_trial_014	0
ip3_dual	ip3_dual_TL	20180830_TL_trial_015	55.3846153846154
ip3_dual	ip3_dual_TL	20180830_TL_trial_016	90
ip3_dual	ip3_dual_TL	20180830_TL_trial_017	145.161290322581
ip3_dual	ip3_dual_TL	20180830_TL_trial_018	0
ip3_dual	ip3_dual_TL	20180830_TL_trial_019	105.537459283388
ip3_dual	ip3_dual_TL	20180830_TL_trial_020	133.333333333333
ip3_dual	ip3_dual_TL	20180830_TL_trial_021	0
ip3_dual	ip3_dual_TL	20180830_TL_trial_023	43.1137724550898
ip3_dual	ip3_dual_TL	20180830_TL_trial_024	75.3926701570681
ip3_dual	ip3_dual_TL	20180830_TL_trial_025	0
ip3_dual	ip3_dual_TL	20180830_TL_trial_026	58.4731997834326
ip3_dual	ip3_dual_TL	20180830_TL_trial_027	59.016393442623
ip3_dual	ip3_dual_TL	20180830_TL_trial_028	0
ip3_dual	ip3_dual_TL	20180918_TL_trial_015	180
ip3_dual	ip3_dual_TL	20180918_TL_trial_017	68.5714285714286
ip3_dual	ip3_dual_TL	20180918_TL_trial_018	27.6923076923077
ip3_dual	ip3_dual_TL	20180918_TL_trial_019	124.280782508631
ip3_dual	ip3_dual_TL	20180918_TL_trial_025	72
ip3_dual	ip3_dual_TL	20180918_TL_trial_027	120
ip3_dual	ip3_dual_TL	20180918_TL_trial_029	36.9230769230769
ip3_dual	ip3_dual_TR	20180828_TR_trial_011	125.217391304348
ip3_dual	ip3_dual_TR	20180828_TR_trial_012	132
ip3_dual	ip3_dual_TR	20180828_TR_trial_013	98.1818181818182
ip3_dual	ip3_dual_TR	20180828_TR_trial_014	137.142857142857
ip3_dual	ip3_dual_TR	20180828_TR_trial_015	32.7272727272727
ip3_dual	ip3_dual_TR	20180828_TR_trial_016	65.4545454545455
ip3_dual	ip3_dual_TR	20180828_TR_trial_017	72
ip3_dual	ip3_dual_TR	20180828_TR_trial_018	22.9299363057325
ip3_dual	ip3_dual_TR	20180828_TR_trial_020	64.2857142857143
ip3_dual	ip3_dual_TR	20180906_TR_trial_013	60
ip3_dual	ip3_dual_TR	20180906_TR_trial_014	19.672131147541
ip3_dual	ip3_dual_TR	20180906_TR_trial_015	145.454545454545
ip3_dual	ip3_dual_TR	20180906_TR_trial_016	0
ip3_dual	ip3_dual_TR	20180906_TR_trial_020	32.7272727272727
ip3_dual	ip3_dual_TR	20180906_TR_trial_021	53.7313432835821
ip3_dual	ip3_dual_TR	20180909_TR_trial_007	62.882096069869
ip3_dual	ip3_dual_TR	20180909_TR_trial_008	73.469387755102
ip3_dual	ip3_dual_TR	20180909_TR_trial_009	31.304347826087
ip3_dual	ip3_dual_TR	20180909_TR_trial_013	137.579617834395
ip3_dual	ip3_dual_TR	20180909_TR_trial_014	55.3846153846154
ip3_dual	ip3_dual_TR	20180909_TR_trial_015	87.2727272727273
ip3_dual	ip3_dual_TR	20180909_TR_trial_016	26.6666666666667
ip3_dual	ip3_dual_TR	20180909_TR_trial_017	130.909090909091
ip3_dual	ip3_dual_TR	20180911_TR_trial_016	0
ip3_dual	ip3_dual_TR	20180911_TR_trial_020	104.854368932039
ip3_dual	ip3_dual_TR	20180911_TR_trial_021	72
ip3_dual	ip3_dual_TR	20180911_TR_trial_023	0
ip3_dual	ip3_dual_TR15	20170619_TR15_trial_006	240
ip3_dual	ip3_dual_TR15	20170619_TR15_trial_007	276.923076923077
ip3_dual	ip3_dual_TR15	20170619_TR15_trial_008	0
ip3_dual	ip3_dual_TR15	20170619_TR15_trial_015	65.4545454545455
ip3_dual	ip3_dual_TR15	20170619_TR15_trial_016	205.714285714286
ip3_dual	ip3_dual_TR15	20170619_TR15_trial_019	360
ip3_dual	ip3_dual_TR15	20170619_TR15_trial_023	102.857142857143
ip3_dual	ip3_dual_TR15	20170619_TR15_trial_027	0
ip3_dual	ip3_dual_TR15	20170619_TR15_trial_028	80
wt_dual	wt_dual_BL15	20180118_BL15_trial_008	124.137931034483
wt_dual	wt_dual_BL15	20180118_BL15_trial_010	0
wt_dual	wt_dual_BL15	20180118_BL15_trial_013	72
wt_dual	wt_dual_BL15	20180118_BL15_trial_014	63.5294117647059
wt_dual	wt_dual_BL15	20180118_BL15_trial_015	72
wt_dual	wt_dual_BL15	20180118_BL15_trial_016	0
wt_dual	wt_dual_BL15	20180118_BL15_trial_017	109.867751780265
wt_dual	wt_dual_BL15	20180118_BL15_trial_018	30.6122448979592
wt_dual	wt_dual_BL15	20180118_BL15_trial_019	132.631578947368
wt_dual	wt_dual_BL15	20180215_BL15_trial_001	276.923076923077
wt_dual	wt_dual_BL15	20180215_BL15_trial_006	61.7142857142857
wt_dual	wt_dual_BL15	20180215_BL15_trial_007	72
wt_dual	wt_dual_BL15	20180215_BL15_trial_008	53.3333333333333
wt_dual	wt_dual_BL15	20180215_BL15_trial_009	0
wt_dual	wt_dual_BL15	20180215_BL15_trial_010	90
wt_dual	wt_dual_BL15	20180215_BL15_trial_011	42.3529411764706
wt_dual	wt_dual_BL15	20180215_BL15_trial_012	0
wt_dual	wt_dual_BL15	20180215_BL15_trial_013	0
wt_dual	wt_dual_NM16	20180119_NM16_trial_007	65.4545454545455
wt_dual	wt_dual_NM16	20180119_NM16_trial_008	151.578947368421
wt_dual	wt_dual_NM16	20180119_NM16_trial_009	0
wt_dual	wt_dual_NM16	20180119_NM16_trial_010	110.769230769231
wt_dual	wt_dual_NM16	20180119_NM16_trial_011	192
wt_dual	wt_dual_NM16	20180119_NM16_trial_012	40.4494382022472
wt_dual	wt_dual_NM16	20180119_NM16_trial_013	43.6363636363636
wt_dual	wt_dual_NM16	20180119_NM16_trial_014	0
wt_dual	wt_dual_NM16	20180119_NM16_trial_017	72
wt_dual	wt_dual_NM16	20180208_NM16_trial_010	154.285714285714
wt_dual	wt_dual_NM16	20180208_NM16_trial_011	0
wt_dual	wt_dual_NM16	20180208_NM16_trial_014	73.121191604604
wt_dual	wt_dual_NM16	20180208_NM16_trial_015	117.818181818182
wt_dual	wt_dual_NM16	20180208_NM16_trial_017	30
wt_dual	wt_dual_NM16	20180208_NM16_trial_018	35.0991225219369
wt_dual	wt_dual_NM16	20180208_NM16_trial_021	0
wt_dual	wt_dual_NM16	20180208_NM16_trial_022	60
wt_dual	wt_dual_NM16	20180208_NM16_trial_023	0
wt_dual	wt_dual_NM16	20180208_NM16_trial_024	0
wt_dual	wt_dual_NM16	20180222_NM16_1_trial_002	65.4545454545455
wt_dual	wt_dual_NM16	20180222_NM16_1_trial_003	0
wt_dual	wt_dual_NM16	20180222_NM16_1_trial_004	80
wt_dual	wt_dual_NM16	20180222_NM16_1_trial_005	40
wt_dual	wt_dual_NM16	20180222_NM16_1_trial_006	31.304347826087
wt_dual	wt_dual_NM16	20180222_NM16_2_trial_001	65.4545454545455
wt_dual	wt_dual_NM16	20180222_NM16_2_trial_002	62.6086956521739
wt_dual	wt_dual_NM16	20180222_NM16_2_trial_003	22.5
wt_dual	wt_dual_NM16	20180222_NM16_2_trial_004	18
wt_dual	wt_dual_TL15	20180202_TL15_trial_006	205.714285714286
wt_dual	wt_dual_TL15	20180202_TL15_trial_008	0
wt_dual	wt_dual_TL15	20180202_TL15_trial_009	72
wt_dual	wt_dual_TL15	20180202_TL15_trial_010	0
wt_dual	wt_dual_TL15	20180202_TL15_trial_016	0
wt_dual	wt_dual_TL15	20180202_TL15_trial_017	0
wt_dual	wt_dual_TL15	20180202_TL15_trial_019	42.3529411764706
wt_dual	wt_dual_TL15	20180202_TL15_trial_020	0
wt_dual	wt_dual_TL15	20180202_TL15_trial_024	102.857142857143
wt_dual	wt_dual_TL15	20180202_TL15_trial_025	0
wt_dual	wt_dual_TL15	20180202_TL15_trial_026	0
wt_dual	wt_dual_TL15	20180205_TL15_trial_001	102.857142857143
wt_dual	wt_dual_TL15	20180205_TL15_trial_002	88.5790444945663
wt_dual	wt_dual_TL15	20180205_TL15_trial_003	151.578947368421
wt_dual	wt_dual_TL15	20180205_TL15_trial_005	72
wt_dual	wt_dual_TL15	20180205_TL15_trial_006	60
wt_dual	wt_dual_TL15	20180205_TL15_trial_007	60.9824957651045
wt_dual	wt_dual_TL15	20180205_TL15_trial_010	35.9940009998334
wt_dual	wt_dual_TL15	20180205_TL15_trial_011	108.493150684932
wt_dual	wt_dual_TL15	20180205_TL15_trial_012	32.7272727272727
wt_dual	wt_dual_TL15	20180205_TL15_trial_013	55.3846153846154
wt_dual	wt_dual_TL15	20180205_TL15_trial_016	0
wt_dual	wt_dual_TL15	20180205_TL15_trial_017	0
wt_dual	wt_dual_TL15	20180205_TL15_trial_018	0
wt_dual	wt_dual_TL15	20180205_TL15_trial_019	35.2998856022226
wt_dual	wt_dual_TL15	20180205_TL15_trial_020	0
wt_dual	wt_dual_TL15	20180205_TL15_trial_021	46.9565217391304
wt_dual	wt_dual_TL15	20180205_TL15_trial_022	0
wt_dual	wt_dual_TL15	20180205_TL15_trial_023	0
wt_dual	wt_dual_TL15	20180214_TL15_trial_002	108
wt_dual	wt_dual_TL15	20180214_TL15_trial_003	48
wt_dual	wt_dual_TL15	20180214_TL15_trial_004	120
wt_dual	wt_dual_TL15	20180214_TL15_trial_005	0
wt_dual	wt_dual_TL15	20180214_TL15_trial_006	0
wt_dual	wt_dual_TL15	20180214_TL15_trial_007	45
wt_dual	wt_dual_TL15	20180214_TL15_trial_008	26.6666666666667
wt_dual	wt_dual_TL15	20180214_TL15_trial_010	22.6201696512724
wt_dual	wt_dual_TL15	20180214_TL15_trial_011	0
wt_dual	wt_dual_TL15	20180214_TL15_trial_012	0
wt_dual	wt_dual_TL15	20180214_TL15_trial_014	0
wt_dual	wt_dual_TL15	20180214_TL15_trial_016	0
wt_dual	wt_dual_TL15	20180214_TL15_trial_017	0
wt_dual	wt_dual_TL15	20180214_TL15_trial_018	0
wt_dual	wt_dual_TL15	20180214_TL15_trial_019	0
wt_dual	wt_dual_TL15	20180214_TL15_trial_020	0
wt_dual	wt_dual_TL15	20180214_TL15_trial_021	0
wt_dual	wt_dual_TL15	20180228_TL15_trial_005	60
wt_dual	wt_dual_TL15	20180228_TL15_trial_007	102.857142857143
wt_dual	wt_dual_TL15	20180228_TL15_trial_008	61.2765957446808
wt_dual	wt_dual_TL15	20180228_TL15_trial_009	180
wt_dual	wt_dual_TL15	20180228_TL15_trial_010	26.6666666666667
wt_dual	wt_dual_TL15	20180228_TL15_trial_012	26.6666666666667
wt_dual	wt_dual_TL15	20180228_TL15_trial_013	60
wt_dual	wt_dual_TL15	20180228_TL15_trial_015	30
wt_dual	wt_dual_TL15	20180228_TL15_trial_016	23.2258064516129
wt_dual	wt_dual_TL15	20180228_TL15_trial_018	53.9370734143499
wt_dual	wt_dual_TL15	20180228_TL15_trial_019	48.4377335924652
wt_dual	wt_dual_TL15	20180228_TL15_trial_020	0
wt_dual	wt_dual_TL15	20180228_TL15_trial_023	0
wt_dual	wt_dual_TL15	20180228_TL15_trial_024	120
wt_dual	wt_dual_TL15	20180228_TL15_trial_025	0
wt_dual	wt_dual_TL16	20180120_TL16_trial_008	240
wt_dual	wt_dual_TL16	20180120_TL16_trial_009	63.3431085043988
wt_dual	wt_dual_TL16	20180120_TL16_trial_010	51.4285714285714
wt_dual	wt_dual_TL16	20180120_TL16_trial_013	50.2325581395349
wt_dual	wt_dual_TL16	20180120_TL16_trial_014	144
wt_dual	wt_dual_TL16	20180120_TL16_trial_015	0
wt_dual	wt_dual_TL16	20180120_TL16_trial_017	74.4827586206897
wt_dual	wt_dual_TL16	20180120_TL16_trial_018	84.6616148419127
wt_dual	wt_dual_TL16	20180203_TL16_trial_007	66.9767441860465
wt_dual	wt_dual_TL16	20180203_TL16_trial_008	33.0275229357798
wt_dual	wt_dual_TL16	20180203_TL16_trial_009	0
wt_dual	wt_dual_TL16	20180203_TL16_trial_010	115.2
wt_dual	wt_dual_TL16	20180203_TL16_trial_011	120
wt_dual	wt_dual_TL16	20180203_TL16_trial_012	93.9130434782609
wt_dual	wt_dual_TL16	20180203_TL16_trial_014	0
wt_dual	wt_dual_TL16	20180203_TL16_trial_017	120
wt_dual	wt_dual_TL16	20180203_TL16_trial_019	0
wt_dual	wt_dual_TL16	20180203_TL16_trial_020	86.4461045891142
wt_dual	wt_dual_TL16	20180203_TL16_trial_021	36
wt_dual	wt_dual_TL16	20180203_TL16_trial_022	34.2857142857143
wt_dual	wt_dual_TL16	20180203_TL16_trial_023	31.304347826087
wt_dual	wt_dual_TL16	20180203_TL16_trial_024	86.4
wt_dual	wt_dual_TL16	20180203_TL16_trial_025	0
wt_dual	wt_dual_TL16	20180211_TL16_trial_002	0
wt_dual	wt_dual_TL16	20180211_TL16_trial_003	257.142857142857
wt_dual	wt_dual_TL16	20180211_TL16_trial_005	135.621598995396
wt_dual	wt_dual_TL16	20180211_TL16_trial_006	0
wt_dual	wt_dual_TL16	20180211_TL16_trial_007	57.6
wt_dual	wt_dual_TL16	20180211_TL16_trial_008	108
wt_dual	wt_dual_TL16	20180211_TL16_trial_009	51.4285714285714
wt_dual	wt_dual_TL16	20180211_TL16_trial_011	65.4545454545455
wt_dual	wt_dual_TL16	20180211_TL16_trial_013	42.3529411764706
wt_dual	wt_dual_TL16	20180211_TL16_trial_015	0
wt_dual	wt_dual_TL16	20180306_TL16_trial_002	48
wt_dual	wt_dual_TL16	20180306_TL16_trial_005	72
wt_dual	wt_dual_TL16	20180306_TL16_trial_006	51.4285714285714
wt_dual	wt_dual_TL16	20180306_TL16_trial_007	72
wt_dual	wt_dual_TL16	20180306_TL16_trial_008	21.1764705882353
wt_dual	wt_dual_TL16	20180306_TL16_trial_009	89.2807936070543
wt_dual	wt_dual_TL16	20180306_TL16_trial_010	72
wt_dual	wt_dual_TL16	20180306_TL16_trial_011	65.4545454545455
wt_dual	wt_dual_TL16	20180306_TL16_trial_012	49.6551724137931
wt_dual	wt_dual_TL16	20180306_TL16_trial_014	60
wt_dual	wt_dual_TL16	20180306_TL16_trial_015	28.8
wt_dual	wt_dual_TL16	20180306_TL16_trial_017	0
wt_dual	wt_dual_TL16	20180306_TL16_trial_018	26.6666666666667
wt_dual	wt_dual_TL16	20180306_TL16_trial_020	53.3333333333333
wt_dual	wt_dual_TL16	20180306_TL16_trial_021	48
wt_dual	wt_dual_TR15	20180116_TR15_trial_017	112.531969309463
wt_dual	wt_dual_TR15	20180116_TR15_trial_018	20.4584201553325
wt_dual	wt_dual_TR15	20180116_TR15_trial_019	24
wt_dual	wt_dual_TR15	20180116_TR15_trial_020	106.666666666667
wt_dual	wt_dual_TR15	20180116_TR15_trial_021	43.6363636363636
wt_dual	wt_dual_TR15	20180204_TR15_trial_002	34.2857142857143
wt_dual	wt_dual_TR15	20180204_TR15_trial_004	37.8947368421053
wt_dual	wt_dual_TR15	20180204_TR15_trial_005	0
wt_dual	wt_dual_TR15	20180204_TR15_trial_006	53.2675709001233
wt_dual	wt_dual_TR15	20180204_TR15_trial_007	0
wt_dual	wt_dual_TR15	20180204_TR15_trial_008	75.1217250173893
wt_dual	wt_dual_TR15	20180204_TR15_trial_009	90
wt_dual	wt_dual_TR15	20180204_TR15_trial_010	27.1561478501383
wt_dual	wt_dual_TR15	20180204_TR15_trial_011	0
wt_dual	wt_dual_TR15	20180221_TR15_trial_003	40
wt_dual	wt_dual_TR15	20180221_TR15_trial_007	88.5487838207161
wt_dual	wt_dual_TR15	20180221_TR15_trial_009	130.909090909091
wt_dual	wt_dual_TR15	20180304_TR15_trial_001	96
wt_dual	wt_dual_TR15	20180304_TR15_trial_002	55.3846153846154
wt_dual	wt_dual_TR15	20180304_TR15_trial_003	221.538461538462
wt_dual	wt_dual_TR15	20180304_TR15_trial_005	102.857142857143
wt_dual	wt_dual_TR15	20180304_TR15_trial_007	144
wt_dual	wt_dual_TR15	20180304_TR15_trial_009	120
wt_dual	wt_dual_TR15	20180304_TR15_trial_010	0
wt_dual	wt_dual_TR15	20180304_TR15_trial_011	130.909090909091
wt_dual	wt_dual_TR15	20180304_TR15_trial_013	180
wt_dual	wt_dual_TR15	20180304_TR15_trial_014	46.4516129032258
wt_dual	wt_dual_TR16	20180117_TR16_trial_005	30.6382978723404
wt_dual	wt_dual_TR16	20180117_TR16_trial_006	82.2857142857143
wt_dual	wt_dual_TR16	20180117_TR16_trial_007	34.2857142857143
wt_dual	wt_dual_TR16	20180117_TR16_trial_008	106.666666666667
wt_dual	wt_dual_TR16	20180117_TR16_trial_010	46.9565217391304
wt_dual	wt_dual_TR16	20180117_TR16_trial_011	0
wt_dual	wt_dual_TR16	20180117_TR16_trial_013	144
wt_dual	wt_dual_TR16	20180117_TR16_trial_014	0
wt_dual	wt_dual_TR16	20180117_TR16_trial_015	26.6666666666667
wt_dual	wt_dual_TR16	20180117_TR16_trial_016	53.3333333333333
wt_dual	wt_dual_TR16	20180117_TR16_trial_017	0
wt_dual	wt_dual_TR16	20180117_TR16_trial_018	21.1764705882353
wt_dual	wt_dual_TR16	20180117_TR16_trial_019	25.0580046403712
wt_dual	wt_dual_TR16	20180117_TR16_trial_021	0
wt_dual	wt_dual_TR16	20180210_TR16_trial_003	0
wt_dual	wt_dual_TR16	20180210_TR16_trial_004	0
wt_dual	wt_dual_TR16	20180210_TR16_trial_005	0
wt_dual	wt_dual_TR16	20180210_TR16_trial_007	34.2857142857143
wt_dual	wt_dual_TR16	20180210_TR16_trial_008	0
wt_dual	wt_dual_TR16	20180210_TR16_trial_009	0
wt_dual	wt_dual_TR16	20180210_TR16_trial_010	0
wt_dual	wt_dual_TR16	20180210_TR16_trial_012	0
wt_dual	wt_dual_TR16	20180210_TR16_trial_013	14.6938775510204
wt_dual	wt_dual_TR16	20180210_TR16_trial_014	0
wt_dual	wt_dual_TR16	20180210_TR16_trial_019	23.2258064516129
wt_dual	wt_dual_TR16	20180305_TR16_trial_006	0
wt_dual	wt_dual_TR16	20180305_TR16_trial_007	51.4285714285714
wt_dual	wt_dual_TR16	20180305_TR16_trial_008	0
wt_dual	wt_dual_TR16	20180305_TR16_trial_009	0
wt_dual	wt_dual_TR16	20180305_TR16_trial_010	0
wt_dual	wt_dual_TR16	20180305_TR16_trial_011	33.4883720930233
wt_dual	wt_dual_TR16	20180305_TR16_trial_012	34.5268542199489
wt_dual	wt_dual_TR16	20180305_TR16_trial_013	0
wt_dual	wt_dual_TR16	20180305_TR16_trial_014	0
wt_dual	wt_dual_TR16	20180305_TR16_trial_015	0
wt_dual	wt_dual_TR16	20180305_TR16_trial_016	0
wt_dual	wt_dual_TR16	20180305_TR16_trial_018	0
wt_dual	wt_dual_TR16	20180305_TR16_trial_019	0
