# Supplementary material for: Astrocytic Ca2+ signaling is reduced during sleep and is involved in the regulation of slow wave sleep
Source: Nat Commun. 2020 Jul 6;11:3240. doi: 10.1038/s41467-020-17062-2 (PMC7338360; doi:10.1038/s41467-020-17062-2)
Supplement: Supplementary file 9 — Source Data [file 41467_2020_17062_MOESM9_ESM.zip › Source Data/data 2c-d sleep wake.xlsx]

## Sheet: Sheet1
genotype	mouse	trial	state	highpass_thresh_roa_freq	highpass_thresh_roa_density	dx_squared
ip3_dual	ip3_dual_BL15	20170616_BL15_1_trial_002	undefined	0.000644940617387761	0.00408728416646276	0.254234919836137
ip3_dual	ip3_dual_BL15	20170616_BL15_1_trial_002	wake	3.42559349633099e-05	6.66680614097544e-05	0.254234919836137
ip3_dual	ip3_dual_BL15	20170616_BL15_2_trial_006	undefined	NaN	NaN	0.136907524825851
ip3_dual	ip3_dual_BL15	20170616_BL15_2_trial_006	sleep	3.39877199002665e-05	5.03965209634523e-05	0.136907524825851
ip3_dual	ip3_dual_BL15	20170616_BL15_2_trial_007	undefined	0.00018903350877031	0.000420552045504725	0.136907524825851
ip3_dual	ip3_dual_BL15	20170616_BL15_2_trial_007	sleep	1.69985427786422e-05	1.30522375065744e-05	0.136907524825851
ip3_dual	ip3_dual_BL15	20170616_BL15_3_trial_001	undefined	9.29470770745855e-05	0.00018775959435231	0.136907524825851
ip3_dual	ip3_dual_BL15	20170616_BL15_3_trial_001	sleep	1.52362388889772e-05	1.26437981476219e-05	0.136907524825851
ip3_dual	ip3_dual_BL15	20170616_BL15_3_trial_002	undefined	0.000122984537563577	0.000214686857201449	0.136907524825851
ip3_dual	ip3_dual_BL15	20170616_BL15_3_trial_002	sleep	2.30847483625133e-05	3.46989228771342e-05	0.136907524825851
ip3_dual	ip3_dual_BL16	20170618_BL16_trial_003	undefined	5.79563085980058e-05	0.00013512574310549	0.351351235963567
ip3_dual	ip3_dual_BL16	20170618_BL16_trial_003	sleep	4.39486566761842e-05	0.00029812082539293	0.351351235963567
ip3_dual	ip3_dual_BL16	20170618_BL16_trial_007	undefined	NaN	NaN	0.113559332419329
ip3_dual	ip3_dual_BL16	20170618_BL16_trial_007	wake	1.75396026424423e-05	4.98783227549799e-05	0.113559332419329
ip3_dual	ip3_dual_BL16	20170618_BL16_trial_011	undefined	9.4537090849416e-05	0.000302087238991907	0.0503741571549275
ip3_dual	ip3_dual_BL16	20170618_BL16_trial_011	sleep	9.0717620286952e-06	1.5480107386963e-05	0.0503741571549275
ip3_dual	ip3_dual_BL16	20170618_BL16_trial_014	undefined	9.37843410353759e-05	0.000127030477626035	0.151643510271523
ip3_dual	ip3_dual_BL16	20170618_BL16_trial_014	sleep	1.39867206294275e-05	6.57326288506582e-06	0.151643510271523
ip3_dual	ip3_dual_BL16	20170618_BL16_trial_015	undefined	8.27852680059683e-05	7.77424604011306e-05	0.107228154435926
ip3_dual	ip3_dual_BL16	20170618_BL16_trial_015	sleep	3.71778860145186e-06	2.70933571506702e-06	0.107228154435926
ip3_dual	ip3_dual_TR15	20170619_TR15_trial_003	undefined	NaN	NaN	0.157721295026846
ip3_dual	ip3_dual_TR15	20170619_TR15_trial_003	wake	0.000425646652396247	0.00267614289000279	0.157721295026846
ip3_dual	ip3_dual_TR15	20170619_TR15_trial_006	undefined	0.000519412449222068	0.00254461243995792	0.111525797251007
ip3_dual	ip3_dual_TR15	20170619_TR15_trial_006	sleep	0.000429273970498825	0.00211801959012665	0.111525797251007
ip3_dual	ip3_dual_TR15	20170619_TR15_trial_007	undefined	0.000502010322025108	0.00483710972324786	0.111525797251007
ip3_dual	ip3_dual_TR15	20170619_TR15_trial_007	sleep	0.00039989668407953	0.00240724574749099	0.111525797251007
ip3_dual	ip3_dual_TR15	20170619_TR15_trial_008	undefined	0.000501248997804776	0.00514631049812903	0.111525797251007
ip3_dual	ip3_dual_TR15	20170619_TR15_trial_008	sleep	0.000393057256477722	0.00363610850304026	0.111525797251007
ip3_dual	ip3_dual_TR15	20170619_TR15_trial_010	undefined	0.000196626248653595	0.00241494381809783	0.111525797251007
ip3_dual	ip3_dual_TR15	20170619_TR15_trial_011	undefined	0.000271569344902604	0.00187928625717303	0.111525797251007
ip3_dual	ip3_dual_TR15	20170619_TR15_trial_012	undefined	NaN	NaN	0.0788606475134231
ip3_dual	ip3_dual_TR15	20170619_TR15_trial_012	wake	0.000189024656305244	0.00110635786793241	0.0788606475134231
ip3_dual	ip3_dual_TR15	20170619_TR15_trial_014	undefined	0.000273601645661013	0.00140215523860922	0.157721295026846
ip3_dual	ip3_dual_TR15	20170619_TR15_trial_014	sleep	0.000196251336558497	0.000367085042420889	0.157721295026846
ip3_dual	ip3_dual_TR15	20170619_TR15_trial_015	undefined	0.000349744985175269	0.00306867558081622	0.157721295026846
ip3_dual	ip3_dual_TR15	20170619_TR15_trial_015	sleep	0.000277032356454468	0.00177465744044151	0.157721295026846
ip3_dual	ip3_dual_TR15	20170619_TR15_trial_016	undefined	0.000464699841777866	0.00403373709354243	0.157721295026846
ip3_dual	ip3_dual_TR15	20170619_TR15_trial_016	sleep	0.00041734409012356	0.0028217871995929	0.157721295026846
ip3_dual	ip3_dual_TR15	20170619_TR15_trial_019	undefined	0.000329708589835586	0.00177957951918707	0.157721295026846
ip3_dual	ip3_dual_TR15	20170619_TR15_trial_019	sleep	0.000231667587167979	0.00150921868121885	0.157721295026846
ip3_dual	ip3_dual_TR15	20170619_TR15_trial_020	undefined	0.000374386792280812	0.00339948905152901	0.157721295026846
ip3_dual	ip3_dual_TR15	20170619_TR15_trial_020	sleep	0.00023317453672294	0.00143747562151331	0.157721295026846
ip3_dual	ip3_dual_TR15	20170619_TR15_trial_023	undefined	0.000300785325758208	0.00180290861235997	0.157721295026846
ip3_dual	ip3_dual_TR15	20170619_TR15_trial_023	sleep	0.000136194692209924	0.000744355739108391	0.157721295026846
ip3_dual	ip3_dual_TR15	20170619_TR15_trial_024	undefined	NaN	NaN	0.177436456905202
ip3_dual	ip3_dual_TR15	20170619_TR15_trial_024	wake	0.000203675233234071	0.00143325663844783	0.177436456905202
ip3_dual	ip3_dual_TR15	20170619_TR15_trial_025	undefined	0.000292310879857377	0.00215913220995042	0.177436456905202
ip3_dual	ip3_dual_TR15	20170619_TR15_trial_026	undefined	0.000356264317909734	0.00261121360960645	0.177436456905202
ip3_dual	ip3_dual_TR15	20170619_TR15_trial_027	undefined	0.000399540141692887	0.00391099393590056	0.177436456905202
ip3_dual	ip3_dual_TR15	20170619_TR15_trial_027	sleep	0.000342334329100658	0.0017322511722513	0.177436456905202
ip3_dual	ip3_dual_TR15	20170619_TR15_trial_028	undefined	0.000169757395744691	0.00201215679260664	0.125466521907383
ip3_dual	ip3_dual_TR15	20170619_TR15_trial_028	sleep	0.000148824566375698	0.000873303335763612	0.125466521907383
ip3_dual	ip3_dual_TR15	20170619_TR15_trial_029	undefined	0.00039307798677431	0.00193421384521586	0.125466521907383
ip3_dual	ip3_dual_TR15	20170619_TR15_trial_029	sleep	0.000134287487917063	0.00074963669853241	0.125466521907383
wt_dual	wt_dual_TR16	20180115_TR16_trial_001	undefined	0.00101566453172713	0.00781981365446943	0.315442590053691
wt_dual	wt_dual_TR16	20180115_TR16_trial_001	wake	0.000906310156534867	0.0151897832756481	0.315442590053691
wt_dual	wt_dual_TR16	20180115_TR16_trial_002	undefined	0.000595601019950606	0.00672878901176154	0.492879046958892
wt_dual	wt_dual_TR16	20180115_TR16_trial_002	wake	0.000811805211155153	0.0151246907896098	0.492879046958892
wt_dual	wt_dual_TR16	20180115_TR16_trial_003	undefined	0.00207415734275675	0.0409776609281746	0.492879046958892
wt_dual	wt_dual_TR16	20180115_TR16_trial_003	wake	0.00107526839217563	0.0127465181734601	0.492879046958892
wt_dual	wt_dual_TR16	20180115_TR16_trial_007	undefined	0.000900232969270297	0.010516842318423	0.354872913810402
wt_dual	wt_dual_TR16	20180115_TR16_trial_007	wake	0.000821283738309804	0.00913445120500662	0.354872913810402
wt_dual	wt_dual_TR16	20180115_TR16_trial_008	undefined	0.00228170690593058	0.0592306633439646	0.446103189004027
wt_dual	wt_dual_TR16	20180115_TR16_trial_008	wake	0.00105078525884938	0.00934121380632265	0.446103189004027
wt_dual	wt_dual_TR16	20180115_TR16_trial_009	undefined	0.000614204583022137	0.00491493280621044	0.177436456905202
wt_dual	wt_dual_TR16	20180115_TR16_trial_009	wake	0.000901227155569341	0.00915970459819722	0.177436456905202
wt_dual	wt_dual_TR16	20180115_TR16_trial_010	undefined	0.000449186968213213	0.00258159032300359	0.315442590053691
wt_dual	wt_dual_TR16	20180115_TR16_trial_010	wake	0.000567573972368522	0.00529994479346065	0.315442590053691
wt_dual	wt_dual_TR16	20180115_TR16_trial_011	undefined	0.000434871090297697	0.00307330466425689	0.354872913810402
wt_dual	wt_dual_TR16	20180115_TR16_trial_011	wake	0.000371459226827205	0.00955491912587656	0.354872913810402
wt_dual	wt_dual_TR16	20180115_TR16_trial_012	undefined	0.000923952102070223	0.101577669372704	0.315442590053691
wt_dual	wt_dual_TR16	20180115_TR16_trial_012	wake	0.000644890787343955	0.00748955290001541	0.315442590053691
wt_dual	wt_dual_TR16	20180115_TR16_trial_013	undefined	0.00173094237711374	0.0339650013520641	0.315442590053691
wt_dual	wt_dual_TR16	20180115_TR16_trial_013	wake	0.00103736755536712	0.0154682931875117	0.315442590053691
wt_dual	wt_dual_TR16	20180115_TR16_trial_014	undefined	0.000658435215019705	0.00915765496871922	0.315442590053691
wt_dual	wt_dual_TR16	20180115_TR16_trial_014	wake	0.000735843159208785	0.0216213187183883	0.315442590053691
wt_dual	wt_dual_TR16	20180115_TR16_trial_016	undefined	0.00109500956843036	0.00487817844229283	0.315442590053691
wt_dual	wt_dual_TR16	20180115_TR16_trial_016	wake	0.000366979336383686	0.00212847352643439	0.315442590053691
wt_dual	wt_dual_TR16	20180115_TR16_trial_017	undefined	0.000217321805763398	0.00129420370963146	0.50186608762953
wt_dual	wt_dual_TR16	20180115_TR16_trial_017	wake	0.000622484601830205	0.00764472987062976	0.50186608762953
wt_dual	wt_dual_TR15	20180116_TR15_trial_002	undefined	0.000671691762975584	0.0558143719219798	0.223051594502013
wt_dual	wt_dual_TR15	20180116_TR15_trial_002	wake	0.000520860131569061	0.0210316362214006	0.223051594502013
wt_dual	wt_dual_TR15	20180116_TR15_trial_003	undefined	0.000104079338730994	0.000431011565432019	0.709745827620806
wt_dual	wt_dual_TR15	20180116_TR15_trial_003	wake	0.000206916418975557	0.00807499004702658	0.709745827620806
wt_dual	wt_dual_TR15	20180116_TR15_trial_005	undefined	0.000196529572012738	0.000996126328325928	0.315442590053691
wt_dual	wt_dual_TR15	20180116_TR15_trial_005	wake	0.000454471137035755	0.00688373233929216	0.315442590053691
wt_dual	wt_dual_TR15	20180116_TR15_trial_006	undefined	4.34017838392791e-05	0.000142536054481428	0.73323995562792
wt_dual	wt_dual_TR15	20180116_TR15_trial_006	wake	0.000200775010454019	0.0156921576532135	0.73323995562792
wt_dual	wt_dual_TR15	20180116_TR15_trial_017	undefined	0.00086046542407528	0.0235256024113813	0.315442590053691
wt_dual	wt_dual_TR15	20180116_TR15_trial_017	sleep	0.000211611022381198	0.00173591880782297	0.315442590053691
wt_dual	wt_dual_TR15	20180116_TR15_trial_018	undefined	0.000482309298054974	0.0208887852925589	0.315442590053691
wt_dual	wt_dual_TR15	20180116_TR15_trial_018	sleep	0.000131586066848249	0.000596907419642247	0.315442590053691
wt_dual	wt_dual_TR15	20180116_TR15_trial_019	undefined	0.000249249323033309	0.00227476567364942	0.586566799686617
wt_dual	wt_dual_TR15	20180116_TR15_trial_019	sleep	3.56804961139438e-05	0.000156951227480252	0.586566799686617
wt_dual	wt_dual_TR15	20180116_TR15_trial_020	undefined	0.000235663923535141	0.0228028582284295	0.315442590053691
wt_dual	wt_dual_TR15	20180116_TR15_trial_020	sleep	0.000104466425284908	0.000316511961034858	0.315442590053691
wt_dual	wt_dual_TR15	20180116_TR15_trial_021	undefined	0.000311799189957579	0.00200312893175886	0.315442590053691
wt_dual	wt_dual_TR15	20180116_TR15_trial_021	sleep	0.000121771654011502	0.000377729342602279	0.315442590053691
wt_dual	wt_dual_TR16	20180117_TR16_trial_002	undefined	0.000251554140191826	0.000657082168002262	0.454237329677315
wt_dual	wt_dual_TR16	20180117_TR16_trial_002	wake	0.000527223267368297	0.0116951816196575	0.454237329677315
wt_dual	wt_dual_TR16	20180117_TR16_trial_005	undefined	0.000543324223299343	0.0245484237282713	0.454237329677315
wt_dual	wt_dual_TR16	20180117_TR16_trial_005	sleep	0.000237856778850685	0.000988460987212611	0.454237329677315
wt_dual	wt_dual_TR16	20180117_TR16_trial_006	undefined	0.000627677149621709	0.0154340214474456	0.454237329677315
wt_dual	wt_dual_TR16	20180117_TR16_trial_006	sleep	0.000318621963155814	0.00146345525480784	0.454237329677315
wt_dual	wt_dual_TR16	20180117_TR16_trial_007	undefined	0.000712524342996773	0.0150423955688777	0.454237329677315
wt_dual	wt_dual_TR16	20180117_TR16_trial_007	sleep	0.000249929878040954	0.00117679061352424	0.454237329677315
wt_dual	wt_dual_TR16	20180117_TR16_trial_008	undefined	0.000593692695107246	0.0118330190756508	0.454237329677315
wt_dual	wt_dual_TR16	20180117_TR16_trial_008	sleep	0.000256542793616728	0.00115753552474967	0.454237329677315
wt_dual	wt_dual_TR16	20180117_TR16_trial_010	undefined	0.000643168131806411	0.0206884170414414	0.454237329677315
wt_dual	wt_dual_TR16	20180117_TR16_trial_010	sleep	0.000320994461584162	0.00201105511344957	0.454237329677315
wt_dual	wt_dual_TR16	20180117_TR16_trial_011	undefined	0.000580631824863875	0.00570467738265445	0.315442590053691
wt_dual	wt_dual_TR16	20180117_TR16_trial_011	sleep	0.000189879447591276	0.00112719641613156	0.315442590053691
wt_dual	wt_dual_TR16	20180117_TR16_trial_013	undefined	0.000365811590702066	0.0126546900876818	0.454237329677315
wt_dual	wt_dual_TR16	20180117_TR16_trial_013	sleep	0.000137923973083479	0.000561687497756546	0.454237329677315
wt_dual	wt_dual_TR16	20180117_TR16_trial_014	undefined	0.000454353839033974	0.00390739221611	0.315442590053691
wt_dual	wt_dual_TR16	20180117_TR16_trial_014	sleep	0.000215950091835279	0.000945798552065072	0.315442590053691
wt_dual	wt_dual_TR16	20180117_TR16_trial_015	undefined	0.000693017432046053	0.0397180622248473	0.315442590053691
wt_dual	wt_dual_TR16	20180117_TR16_trial_015	sleep	0.000335572961890672	0.00218708726799437	0.315442590053691
wt_dual	wt_dual_TR16	20180117_TR16_trial_017	undefined	0.00043354750961935	0.0180984960727161	0.586566799686617
wt_dual	wt_dual_TR16	20180117_TR16_trial_017	sleep	2.17431058242107e-05	3.6855932309604e-05	0.586566799686617
wt_dual	wt_dual_TR16	20180117_TR16_trial_018	undefined	0.000620353241605891	0.0222086355093459	0.586566799686617
wt_dual	wt_dual_TR16	20180117_TR16_trial_018	sleep	3.46120593623381e-05	4.36457258360909e-05	0.586566799686617
wt_dual	wt_dual_TR16	20180117_TR16_trial_019	undefined	0.000251954667680312	0.00107237657049682	0.50186608762953
wt_dual	wt_dual_TR16	20180117_TR16_trial_019	sleep	9.40237033338634e-05	0.00023731228334429	0.50186608762953
wt_dual	wt_dual_TR16	20180117_TR16_trial_020	undefined	0.000264979972660858	0.00144762162803342	0.536669812945789
wt_dual	wt_dual_TR16	20180117_TR16_trial_020	sleep	0.000112298950560504	0.000393228504618662	0.536669812945789
wt_dual	wt_dual_TR16	20180117_TR16_trial_021	undefined	0.000320090354042235	0.016034531805662	0.536669812945789
wt_dual	wt_dual_TR16	20180117_TR16_trial_021	sleep	0.00016148890132484	0.000967912506553692	0.536669812945789
wt_dual	wt_dual_TR16	20180117_TR16_trial_022	undefined	0.000602309855622512	0.0192780338772639	0.315442590053691
wt_dual	wt_dual_TR16	20180117_TR16_trial_022	sleep	5.15307479165383e-05	0.000147616208443012	0.315442590053691
wt_dual	wt_dual_BL15	20180118_BL15_trial_008	undefined	0.000405995279483111	0.0184455937641865	0.709745827620806
wt_dual	wt_dual_BL15	20180118_BL15_trial_008	sleep	0.000116339383141934	0.000565859489589085	0.709745827620806
wt_dual	wt_dual_BL15	20180118_BL15_trial_010	undefined	0.000381033599324965	0.0199704026448999	0.709745827620806
wt_dual	wt_dual_BL15	20180118_BL15_trial_010	sleep	0.000105611076331908	0.000472071486896264	0.709745827620806
wt_dual	wt_dual_BL15	20180118_BL15_trial_013	undefined	0.000360637421943201	0.0134058168837257	0.709745827620806
wt_dual	wt_dual_BL15	20180118_BL15_trial_013	sleep	7.6658135158917e-05	0.000437865957359014	0.709745827620806
wt_dual	wt_dual_BL15	20180118_BL15_trial_014	undefined	0.000400771844218097	0.00378035373387952	0.709745827620806
wt_dual	wt_dual_BL15	20180118_BL15_trial_014	sleep	0.000122631633073419	0.000685843123627367	0.709745827620806
wt_dual	wt_dual_BL15	20180118_BL15_trial_019	undefined	0.000402820406795032	0.00722706218415949	0.586566799686617
wt_dual	wt_dual_BL15	20180118_BL15_trial_019	sleep	7.08429759784069e-05	0.000184813890383454	0.586566799686617
wt_dual	wt_dual_NM16	20180119_NM16_trial_007	undefined	0.000290530236123888	0.0142391083540534	0.709745827620806
wt_dual	wt_dual_NM16	20180119_NM16_trial_007	sleep	8.38758398174849e-05	0.0003571980218187	0.709745827620806
wt_dual	wt_dual_NM16	20180119_NM16_trial_008	undefined	0.000469522038165367	0.0142219849782462	0.709745827620806
wt_dual	wt_dual_NM16	20180119_NM16_trial_008	sleep	9.25113266865027e-05	0.000436317937128285	0.709745827620806
wt_dual	wt_dual_NM16	20180119_NM16_trial_009	undefined	0.00032003114115784	0.0250575061847375	0.709745827620806
wt_dual	wt_dual_NM16	20180119_NM16_trial_009	sleep	7.87568794794386e-05	0.00036993845723617	0.709745827620806
wt_dual	wt_dual_NM16	20180119_NM16_trial_010	undefined	0.000366634298218351	0.0157331290841256	0.586566799686617
wt_dual	wt_dual_NM16	20180119_NM16_trial_010	sleep	8.2761785065106e-05	0.000265310159171455	0.586566799686617
wt_dual	wt_dual_NM16	20180119_NM16_trial_011	undefined	0.00060871390949874	0.0188199499203446	0.586566799686617
wt_dual	wt_dual_NM16	20180119_NM16_trial_011	sleep	9.67967052497262e-05	0.000458189204700174	0.586566799686617
wt_dual	wt_dual_NM16	20180119_NM16_trial_013	undefined	0.000282253518886775	0.00502127136127561	0.586566799686617
wt_dual	wt_dual_NM16	20180119_NM16_trial_013	sleep	7.57539457111e-05	0.000222240750575005	0.586566799686617
wt_dual	wt_dual_NM16	20180119_NM16_trial_017	undefined	0.000275383321288233	0.0158672460527005	0.586566799686617
wt_dual	wt_dual_NM16	20180119_NM16_trial_017	sleep	1.24857798920032e-05	6.53365474485081e-06	0.586566799686617
wt_dual	wt_dual_TL16	20180120_TL16_trial_008	undefined	0.000232304024839811	0.00282424928426226	0.709745827620806
wt_dual	wt_dual_TL16	20180120_TL16_trial_008	sleep	0.000113252767001304	0.0010985715073641	0.709745827620806
wt_dual	wt_dual_TL16	20180120_TL16_trial_009	undefined	0.000424684761346249	0.0066979415038021	0.709745827620806
wt_dual	wt_dual_TL16	20180120_TL16_trial_009	sleep	0.000110914155027109	0.000680723685000807	0.709745827620806
wt_dual	wt_dual_TL16	20180120_TL16_trial_010	undefined	0.000304899910698603	0.0124399975143591	0.354872913810402
wt_dual	wt_dual_TL16	20180120_TL16_trial_010	sleep	0.000115485670986405	0.00903278502577257	0.354872913810402
wt_dual	wt_dual_TL16	20180120_TL16_trial_012	undefined	0.0008149787815904	0.0295926335187025	0.315442590053691
wt_dual	wt_dual_TL16	20180120_TL16_trial_012	sleep	0.00037353015831837	0.00300248187721193	0.315442590053691
wt_dual	wt_dual_TL16	20180120_TL16_trial_013	undefined	0.000531162042055982	0.00490856879891192	0.315442590053691
wt_dual	wt_dual_TL16	20180120_TL16_trial_013	sleep	0.000370497641393037	0.00281484215860347	0.315442590053691
wt_dual	wt_dual_TL16	20180120_TL16_trial_014	undefined	0.0009265253621341	0.0161410120482609	0.315442590053691
wt_dual	wt_dual_TL16	20180120_TL16_trial_014	sleep	0.000627278319257293	0.0093649317200849	0.315442590053691
wt_dual	wt_dual_TL16	20180120_TL16_trial_015	undefined	0.000332223715517068	0.0120355819968651	0.454237329677315
wt_dual	wt_dual_TL16	20180120_TL16_trial_015	sleep	5.35766627284039e-05	0.000137414482959604	0.454237329677315
wt_dual	wt_dual_TL16	20180120_TL16_trial_016	undefined	0.000613726609039595	0.0140919685014037	0.3211942960829
wt_dual	wt_dual_TL16	20180120_TL16_trial_016	sleep	0.000288856748378366	0.00166677418746633	0.3211942960829
wt_dual	wt_dual_TL16	20180120_TL16_trial_017	undefined	0.000209952845777713	0.00388090063975095	0.709745827620806
wt_dual	wt_dual_TL16	20180120_TL16_trial_017	sleep	0.000115281416196169	0.00124187035833333	0.709745827620806
wt_dual	wt_dual_TL16	20180120_TL16_trial_018	undefined	0.000529873089670637	0.0179235814985256	0.876229416815809
wt_dual	wt_dual_TL16	20180120_TL16_trial_018	sleep	0.000109486616598473	0.000459059907206198	0.876229416815809
wt_dual	wt_dual_TL15	20180121_TL15_trial_001	undefined	0.000814461123593993	0.00995174270349462	0.315442590053691
wt_dual	wt_dual_TL15	20180121_TL15_trial_001	wake	0.00135702984469026	0.0122341932051049	0.315442590053691
wt_dual	wt_dual_TL15	20180121_TL15_trial_002	undefined	0.000632198456756058	0.0251944054088919	0.709745827620806
wt_dual	wt_dual_TL15	20180121_TL15_trial_002	wake	0.000748892402035257	0.00781986871377515	0.709745827620806
wt_dual	wt_dual_TL15	20180121_TL15_trial_005	undefined	0.000441001723581665	0.00492262945049122	0.315442590053691
wt_dual	wt_dual_TL15	20180121_TL15_trial_005	wake	0.00124845430244984	0.0188463199188339	0.315442590053691
wt_dual	wt_dual_TL15	20180121_TL15_trial_009	undefined	0.000524309848955815	0.0338712729397755	0.315442590053691
wt_dual	wt_dual_TL15	20180121_TL15_trial_009	wake	0.000709601219772434	0.00590383860602668	0.315442590053691
wt_dual	wt_dual_TL15	20180121_TL15_trial_012	undefined	0.000510395328349131	0.0109583323385329	0.315442590053691
wt_dual	wt_dual_TL15	20180121_TL15_trial_012	wake	0.000397861935236983	0.00603705211422131	0.315442590053691
wt_dual	wt_dual_TL15	20180121_TL15_trial_014	undefined	0.000637100767412249	0.00386081242222828	0.177436456905202
wt_dual	wt_dual_TL15	20180121_TL15_trial_014	wake	0.000605939933103345	0.00460099634846988	0.177436456905202
wt_dual	wt_dual_TL15	20180121_TL15_trial_016	undefined	0.000228007810773844	0.000884730040002796	0.315442590053691
wt_dual	wt_dual_TL15	20180121_TL15_trial_016	wake	0.000486728287485842	0.0110419007828044	0.315442590053691
wt_dual	wt_dual_TL15	20180121_TL15_trial_017	undefined	0.000992630327111233	0.0179190742180739	0.315442590053691
wt_dual	wt_dual_TL15	20180121_TL15_trial_017	wake	0.000355420920109352	0.0124623049068963	0.315442590053691
wt_dual	wt_dual_TL15	20180121_TL15_trial_018	undefined	0.000335766612313101	0.00136271336971299	0.315442590053691
wt_dual	wt_dual_TL15	20180121_TL15_trial_018	wake	0.000973973722336108	0.022641817631694	0.315442590053691
wt_dual	wt_dual_TL15	20180121_TL15_trial_019	undefined	0.000398914154327623	0.00147093637736379	0.315442590053691
wt_dual	wt_dual_TL15	20180121_TL15_trial_019	wake	0.000644574269673109	0.00387945412541579	0.315442590053691
wt_dual	wt_dual_TR15	20180130_TR15_trial_002	undefined	NaN	NaN	0.315442590053691
wt_dual	wt_dual_TR15	20180130_TR15_trial_002	wake	0.000393246896132482	0.0332511471748373	0.315442590053691
wt_dual	wt_dual_TR15	20180130_TR15_trial_003	undefined	0.000336061140272235	0.00253014153433283	0.315442590053691
wt_dual	wt_dual_TR15	20180130_TR15_trial_003	wake	0.000632579433971915	0.02115637924227	0.315442590053691
wt_dual	wt_dual_TR15	20180130_TR15_trial_004	undefined	0.00034367346503278	0.00239999102593114	0.315442590053691
wt_dual	wt_dual_TR15	20180130_TR15_trial_004	wake	0.000535589477165987	0.010296119873698	0.315442590053691
wt_dual	wt_dual_TR15	20180130_TR15_trial_005	undefined	0.000256620874159399	0.00141730256810073	0.315442590053691
wt_dual	wt_dual_TR15	20180130_TR15_trial_005	wake	0.000378419334441876	0.0140236975318448	0.315442590053691
wt_dual	wt_dual_TR15	20180130_TR15_trial_006	undefined	0.000273627056538027	0.00137100576543979	0.231753739631283
wt_dual	wt_dual_TR15	20180130_TR15_trial_006	wake	0.000611355091776202	0.0330189555575944	0.231753739631283
wt_dual	wt_dual_TR15	20180130_TR15_trial_007	undefined	0.000273752585745892	0.00152203235847263	0.231753739631283
wt_dual	wt_dual_TR15	20180130_TR15_trial_007	wake	0.000815598350158828	0.0270679899918065	0.231753739631283
wt_dual	wt_dual_TR15	20180130_TR15_trial_008	undefined	0.000179067178351366	0.000667756278910038	0.315442590053691
wt_dual	wt_dual_TR15	20180130_TR15_trial_008	wake	0.000326746344910932	0.00217578338135383	0.315442590053691
wt_dual	wt_dual_TR15	20180130_TR15_trial_010	undefined	0.000470719612459553	0.00304097242896124	0.454237329677315
wt_dual	wt_dual_TR15	20180130_TR15_trial_010	wake	0.000905871967545567	0.00774494384184198	0.454237329677315
wt_dual	wt_dual_TL15	20180202_TL15_trial_006	undefined	0.000204790686818123	0.00224226439843735	0.315442590053691
wt_dual	wt_dual_TL15	20180202_TL15_trial_006	sleep	8.79274160646759e-05	0.000230470975307141	0.315442590053691
wt_dual	wt_dual_TL15	20180202_TL15_trial_007	undefined	0.000201332525678801	0.0138136162216033	0.315442590053691
wt_dual	wt_dual_TL15	20180202_TL15_trial_007	sleep	1.72438638563648e-05	3.33063768307845e-05	0.315442590053691
wt_dual	wt_dual_TL15	20180202_TL15_trial_008	undefined	0.00043844934307487	0.0089222048874549	0.315442590053691
wt_dual	wt_dual_TL15	20180202_TL15_trial_008	sleep	9.6313978152336e-05	0.000834442006069335	0.315442590053691
wt_dual	wt_dual_TL15	20180202_TL15_trial_009	undefined	0.000266992915750322	0.037448384950556	0.315442590053691
wt_dual	wt_dual_TL15	20180202_TL15_trial_009	sleep	6.11731669248717e-05	0.000308741309290978	0.315442590053691
wt_dual	wt_dual_TL15	20180202_TL15_trial_010	undefined	0.000195756684993931	0.000782729738870431	0.231753739631283
wt_dual	wt_dual_TL15	20180202_TL15_trial_010	sleep	9.43769562408771e-05	0.000404399846000367	0.231753739631283
wt_dual	wt_dual_TL15	20180202_TL15_trial_017	undefined	0.000292258908580522	0.0112492908591315	0.36211521817388
wt_dual	wt_dual_TL15	20180202_TL15_trial_017	sleep	3.92636210109089e-05	0.000199376960371796	0.36211521817388
wt_dual	wt_dual_TL15	20180202_TL15_trial_018	undefined	0.000138869529826458	0.000617871095589681	0.36211521817388
wt_dual	wt_dual_TL15	20180202_TL15_trial_018	sleep	4.80673254473368e-05	0.000223695707401195	0.36211521817388
wt_dual	wt_dual_TL15	20180202_TL15_trial_019	undefined	0.000205514628287179	0.00173823351917603	0.36211521817388
wt_dual	wt_dual_TL15	20180202_TL15_trial_019	sleep	8.65208323055846e-05	0.000355386418286587	0.36211521817388
wt_dual	wt_dual_TL15	20180202_TL15_trial_020	undefined	0.00017711648999632	0.000731917649148663	0.454237329677315
wt_dual	wt_dual_TL15	20180202_TL15_trial_020	sleep	2.94929490661125e-05	5.33351851110443e-05	0.454237329677315
wt_dual	wt_dual_TL15	20180202_TL15_trial_021	undefined	0.000102299951305653	0.000286145729686693	0.454237329677315
wt_dual	wt_dual_TL15	20180202_TL15_trial_021	sleep	2.70190809463763e-05	7.28308678827831e-05	0.454237329677315
wt_dual	wt_dual_TL15	20180202_TL15_trial_022	undefined	0.000224264030228616	0.00238604322356811	0.454237329677315
wt_dual	wt_dual_TL15	20180202_TL15_trial_022	sleep	2.59492100571023e-05	3.36707062917314e-05	0.454237329677315
wt_dual	wt_dual_TL15	20180202_TL15_trial_023	undefined	0.000259681214605245	0.00215062250414644	0.454237329677315
wt_dual	wt_dual_TL15	20180202_TL15_trial_023	sleep	2.35338599623899e-05	3.19005748189737e-05	0.454237329677315
wt_dual	wt_dual_TL15	20180202_TL15_trial_024	undefined	0.000295418176609712	0.00553021408384705	0.454237329677315
wt_dual	wt_dual_TL15	20180202_TL15_trial_024	sleep	3.71848185326383e-05	0.000132738530051205	0.454237329677315
wt_dual	wt_dual_TL15	20180202_TL15_trial_025	undefined	7.66352882508895e-05	0.000461786123699009	0.389435296362582
wt_dual	wt_dual_TL15	20180202_TL15_trial_025	sleep	3.00519491632941e-05	0.00011016250568957	0.389435296362582
wt_dual	wt_dual_TL15	20180202_TL15_trial_026	undefined	0.000408634637559901	0.0160965610227025	0.389435296362582
wt_dual	wt_dual_TL15	20180202_TL15_trial_026	sleep	3.59025135157691e-05	0.000129665370825445	0.389435296362582
wt_dual	wt_dual_TL16	20180203_TL16_trial_007	undefined	0.000215638526671353	0.0196494575132559	0.389435296362582
wt_dual	wt_dual_TL16	20180203_TL16_trial_007	sleep	8.56719986763107e-05	0.000624352264119818	0.389435296362582
wt_dual	wt_dual_TL16	20180203_TL16_trial_008	undefined	0.000213338400931187	0.0218455780650422	0.389435296362582
wt_dual	wt_dual_TL16	20180203_TL16_trial_008	sleep	7.00659815754145e-05	0.000270336339420149	0.389435296362582
wt_dual	wt_dual_TL16	20180203_TL16_trial_009	undefined	0.000468650510298056	0.0269156772211255	0.315442590053691
wt_dual	wt_dual_TL16	20180203_TL16_trial_009	sleep	0.000104813029021615	0.000356999257539959	0.315442590053691
wt_dual	wt_dual_TL16	20180203_TL16_trial_010	undefined	0.000723000013403016	0.0272975769983417	0.315442590053691
wt_dual	wt_dual_TL16	20180203_TL16_trial_010	sleep	0.000148965205454157	0.00117803742245786	0.315442590053691
wt_dual	wt_dual_TL16	20180203_TL16_trial_011	undefined	0.000421659411753999	0.0126008327615081	0.315442590053691
wt_dual	wt_dual_TL16	20180203_TL16_trial_011	sleep	0.000127852790512636	0.000474070558289784	0.315442590053691
wt_dual	wt_dual_TL16	20180203_TL16_trial_012	undefined	0.000608753220324903	0.0127234829858944	0.315442590053691
wt_dual	wt_dual_TL16	20180203_TL16_trial_012	sleep	0.000140525512440627	0.000471909371756302	0.315442590053691
wt_dual	wt_dual_TL16	20180203_TL16_trial_014	undefined	0.000493269687940487	0.00928201849697559	0.315442590053691
wt_dual	wt_dual_TL16	20180203_TL16_trial_014	sleep	8.94327412433892e-05	0.00047480783637689	0.315442590053691
wt_dual	wt_dual_TL16	20180203_TL16_trial_015	undefined	0.000305988317808809	0.0113216414626009	0.315442590053691
wt_dual	wt_dual_TL16	20180203_TL16_trial_015	sleep	6.60077770206151e-05	0.000239442918933013	0.315442590053691
wt_dual	wt_dual_TL16	20180203_TL16_trial_016	undefined	0.000398689652201807	0.00831261835608044	0.315442590053691
wt_dual	wt_dual_TL16	20180203_TL16_trial_016	sleep	9.31358833839431e-05	0.00052551663503653	0.315442590053691
wt_dual	wt_dual_TL16	20180203_TL16_trial_017	undefined	0.00021342314137572	0.00262976212033122	0.177436456905202
wt_dual	wt_dual_TL16	20180203_TL16_trial_017	sleep	2.41258214446591e-05	8.38209191587492e-05	0.177436456905202
wt_dual	wt_dual_TL16	20180203_TL16_trial_020	undefined	0.000264569634097803	0.00195021221348149	0.337572331805377
wt_dual	wt_dual_TL16	20180203_TL16_trial_020	sleep	0.000161686254084351	0.00080251700061492	0.337572331805377
wt_dual	wt_dual_TL16	20180203_TL16_trial_021	undefined	0.000405446735285672	0.0211113693599152	0.337572331805377
wt_dual	wt_dual_TL16	20180203_TL16_trial_021	sleep	0.000212031469925477	0.00134808439533561	0.337572331805377
wt_dual	wt_dual_TL16	20180203_TL16_trial_022	undefined	0.000522505870219809	0.0228145728034069	0.337572331805377
wt_dual	wt_dual_TL16	20180203_TL16_trial_022	sleep	0.000340325661275206	0.00398579253226704	0.337572331805377
wt_dual	wt_dual_TL16	20180203_TL16_trial_023	undefined	0.000269744898134478	0.0116836775635184	0.36211521817388
wt_dual	wt_dual_TL16	20180203_TL16_trial_023	sleep	0.000178737073202102	0.00203256750655037	0.36211521817388
wt_dual	wt_dual_TL16	20180203_TL16_trial_024	undefined	0.000470541878965983	0.0192353759567148	0.36211521817388
wt_dual	wt_dual_TL16	20180203_TL16_trial_024	sleep	0.000241584571262624	0.00205448016081992	0.36211521817388
wt_dual	wt_dual_TL16	20180203_TL16_trial_026	undefined	0.000780336367247146	0.020500226994708	0.315442590053691
wt_dual	wt_dual_TR15	20180204_TR15_trial_002	undefined	0.000472449512364244	0.0161010276280859	0.709745827620806
wt_dual	wt_dual_TR15	20180204_TR15_trial_002	sleep	0.000162935432192176	0.0027407621309171	0.709745827620806
wt_dual	wt_dual_TR15	20180204_TR15_trial_004	undefined	0.000675592735657953	0.044879461681323	0.231753739631283
wt_dual	wt_dual_TR15	20180204_TR15_trial_004	sleep	0.000271831892461354	0.00159208729166035	0.231753739631283
wt_dual	wt_dual_TR15	20180204_TR15_trial_005	undefined	0.000777046346742112	0.0368091679655846	0.231753739631283
wt_dual	wt_dual_TR15	20180204_TR15_trial_005	sleep	0.000236870474789861	0.0012728523774994	0.231753739631283
wt_dual	wt_dual_TR15	20180204_TR15_trial_006	undefined	0.000758089657282563	0.0477043032979011	0.231753739631283
wt_dual	wt_dual_TR15	20180204_TR15_trial_006	sleep	0.00046662282268733	0.00486167972588508	0.231753739631283
wt_dual	wt_dual_TR15	20180204_TR15_trial_007	undefined	0.000580020872755566	0.0388919800562024	0.231753739631283
wt_dual	wt_dual_TR15	20180204_TR15_trial_007	sleep	6.44875174795539e-05	0.000222439765253542	0.231753739631283
wt_dual	wt_dual_TR15	20180204_TR15_trial_008	undefined	0.000495939756161493	0.0225269478778717	0.231753739631283
wt_dual	wt_dual_TR15	20180204_TR15_trial_008	sleep	0.000230362260300175	0.00108047910580246	0.231753739631283
wt_dual	wt_dual_TR15	20180204_TR15_trial_009	undefined	0.000580493383874877	0.0358588584789568	0.260696355416274
wt_dual	wt_dual_TR15	20180204_TR15_trial_009	sleep	0.000340232549484855	0.00243216398981243	0.260696355416274
wt_dual	wt_dual_TR15	20180204_TR15_trial_010	undefined	0.000843966371553015	0.034496491413639	0.260696355416274
wt_dual	wt_dual_TR15	20180204_TR15_trial_010	sleep	0.000523781804280385	0.00370767195902509	0.260696355416274
wt_dual	wt_dual_TR15	20180204_TR15_trial_011	undefined	0.000293530021464714	0.0239017982238859	0.709745827620806
wt_dual	wt_dual_TR15	20180204_TR15_trial_011	sleep	1.57305018154746e-05	3.38873584974507e-05	0.709745827620806
wt_dual	wt_dual_TL15	20180205_TL15_trial_001	undefined	0.000527775361487428	0.0101809627118978	0.315442590053691
wt_dual	wt_dual_TL15	20180205_TL15_trial_001	sleep	0.000535560748014986	0.00519282836283695	0.315442590053691
wt_dual	wt_dual_TL15	20180205_TL15_trial_002	undefined	0.000627791911300095	0.0159448049986624	0.315442590053691
wt_dual	wt_dual_TL15	20180205_TL15_trial_002	sleep	0.000426540356997736	0.00447610505071129	0.315442590053691
wt_dual	wt_dual_TL15	20180205_TL15_trial_003	undefined	0.00063991270549149	0.00850280367337477	0.315442590053691
wt_dual	wt_dual_TL15	20180205_TL15_trial_003	sleep	0.00052438176611918	0.0045034762995975	0.315442590053691
wt_dual	wt_dual_TL15	20180205_TL15_trial_005	undefined	0.00053791951131657	0.0050033670511196	0.315442590053691
wt_dual	wt_dual_TL15	20180205_TL15_trial_005	sleep	0.000274759609029482	0.00234924256657552	0.315442590053691
wt_dual	wt_dual_TL15	20180205_TL15_trial_006	undefined	0.000675828681373421	0.0147829737691541	0.315442590053691
wt_dual	wt_dual_TL15	20180205_TL15_trial_006	sleep	0.00031874498455544	0.00265275386698243	0.315442590053691
wt_dual	wt_dual_TL15	20180205_TL15_trial_007	undefined	0.000534902614510714	0.00688581638421754	0.315442590053691
wt_dual	wt_dual_TL15	20180205_TL15_trial_007	sleep	0.00019598130055124	0.00154585121192042	0.315442590053691
wt_dual	wt_dual_TL15	20180205_TL15_trial_010	undefined	0.000809505326220666	0.0439243949027804	0.315442590053691
wt_dual	wt_dual_TL15	20180205_TL15_trial_010	sleep	0.000484451486180753	0.00606478106842011	0.315442590053691
wt_dual	wt_dual_TL15	20180205_TL15_trial_011	undefined	0.00112268897611355	0.0318383962705708	0.315442590053691
wt_dual	wt_dual_TL15	20180205_TL15_trial_011	sleep	0.000590826405567388	0.00865256504364629	0.315442590053691
wt_dual	wt_dual_TL15	20180205_TL15_trial_012	undefined	0.000785527702522337	0.0199627779007517	0.315442590053691
wt_dual	wt_dual_TL15	20180205_TL15_trial_012	sleep	0.000478519981277841	0.00487965613980648	0.315442590053691
wt_dual	wt_dual_TL15	20180205_TL15_trial_013	undefined	0.000844216967272688	0.0170148416825796	0.315442590053691
wt_dual	wt_dual_TL15	20180205_TL15_trial_013	sleep	0.000471040940019233	0.00556114837906104	0.315442590053691
wt_dual	wt_dual_TL15	20180205_TL15_trial_017	undefined	0.000295247790079364	0.00156387076248864	0.454237329677315
wt_dual	wt_dual_TL15	20180205_TL15_trial_017	sleep	7.69901443103794e-05	0.000241828583759475	0.454237329677315
wt_dual	wt_dual_TL15	20180205_TL15_trial_018	undefined	0.000375622365427009	0.00453137081322437	0.454237329677315
wt_dual	wt_dual_TL15	20180205_TL15_trial_018	sleep	0.000161396658627705	0.00167944302729394	0.454237329677315
wt_dual	wt_dual_TL15	20180205_TL15_trial_019	undefined	0.000394501035297294	0.0101337956135357	0.709745827620806
wt_dual	wt_dual_TL15	20180205_TL15_trial_019	sleep	0.00019056141117776	0.00374407446702317	0.709745827620806
wt_dual	wt_dual_TL15	20180205_TL15_trial_020	undefined	0.000431785845298764	0.0130629044454838	0.709745827620806
wt_dual	wt_dual_TL15	20180205_TL15_trial_020	sleep	0.000192552812812139	0.00196732052193727	0.709745827620806
wt_dual	wt_dual_TL15	20180205_TL15_trial_021	undefined	0.000410557321667636	0.010290169048604	0.709745827620806
wt_dual	wt_dual_TL15	20180205_TL15_trial_021	sleep	0.000236765947103345	0.00265098397277592	0.709745827620806
wt_dual	wt_dual_TL15	20180205_TL15_trial_022	undefined	0.000518638240270063	0.0139196928421641	0.709745827620806
wt_dual	wt_dual_TL15	20180205_TL15_trial_022	sleep	0.000223708448426362	0.00240413338747705	0.709745827620806
wt_dual	wt_dual_TL15	20180205_TL15_trial_023	undefined	0.000740310368693837	0.0408713829793144	0.709745827620806
wt_dual	wt_dual_TL15	20180205_TL15_trial_023	sleep	0.000346295562511884	0.00506365314195553	0.709745827620806
wt_dual	wt_dual_NM16	20180208_NM16_trial_002	undefined	0.000913194749848151	0.0601128612439737	0.177436456905202
wt_dual	wt_dual_NM16	20180208_NM16_trial_002	wake	0.000691780948626346	0.0260411584734697	0.177436456905202
wt_dual	wt_dual_NM16	20180208_NM16_trial_006	undefined	0.00087447794611132	0.0302632812279088	0.315442590053691
wt_dual	wt_dual_NM16	20180208_NM16_trial_006	wake	0.00110162476501121	0.0383751682146403	0.315442590053691
wt_dual	wt_dual_NM16	20180208_NM16_trial_007	undefined	0.00095990320937905	0.035823143734841	0.315442590053691
wt_dual	wt_dual_NM16	20180208_NM16_trial_007	wake	0.000838985690665538	0.0219944992986369	0.315442590053691
wt_dual	wt_dual_NM16	20180208_NM16_trial_008	undefined	0.000633821500186994	0.0129644995969435	0.315442590053691
wt_dual	wt_dual_NM16	20180208_NM16_trial_008	wake	0.00110421528301917	0.0429084367168959	0.315442590053691
wt_dual	wt_dual_NM16	20180208_NM16_trial_009	undefined	0.000398625684484344	0.035390718531649	0.709745827620806
wt_dual	wt_dual_NM16	20180208_NM16_trial_009	wake	0.000591512831968774	0.0280503312148269	0.709745827620806
wt_dual	wt_dual_NM16	20180208_NM16_trial_010	undefined	0.000514637806944881	0.0284992105341975	0.709745827620806
wt_dual	wt_dual_NM16	20180208_NM16_trial_010	sleep	0.000256988638997995	0.00205914167736959	0.709745827620806
wt_dual	wt_dual_NM16	20180208_NM16_trial_011	undefined	0.0006804443668589	0.0261795488023038	0.643760387864677
wt_dual	wt_dual_NM16	20180208_NM16_trial_011	sleep	0.000399853774549254	0.00367555834489612	0.643760387864677
wt_dual	wt_dual_NM16	20180208_NM16_trial_014	undefined	0.0010458705759065	0.0237376909555347	0.337572331805377
wt_dual	wt_dual_NM16	20180208_NM16_trial_014	sleep	0.000751263575331842	0.0107827855118245	0.337572331805377
wt_dual	wt_dual_NM16	20180208_NM16_trial_015	undefined	0.00135192491009681	0.0449710508180323	0.337572331805377
wt_dual	wt_dual_NM16	20180208_NM16_trial_015	sleep	0.00092075113245815	0.0145161479224501	0.337572331805377
wt_dual	wt_dual_NM16	20180208_NM16_trial_017	undefined	0.0011920687130771	0.0335179475432516	0.315442590053691
wt_dual	wt_dual_NM16	20180208_NM16_trial_017	sleep	0.000475788475678611	0.00725349241287796	0.315442590053691
wt_dual	wt_dual_NM16	20180208_NM16_trial_018	undefined	0.000841521952889986	0.0280641754016256	0.315442590053691
wt_dual	wt_dual_NM16	20180208_NM16_trial_018	sleep	0.000622137970925124	0.00780245649651695	0.315442590053691
wt_dual	wt_dual_NM16	20180208_NM16_trial_021	undefined	0.000848439044679027	0.0160482336592907	0.315442590053691
wt_dual	wt_dual_NM16	20180208_NM16_trial_021	sleep	0.000355880438887668	0.0022344495330759	0.315442590053691
wt_dual	wt_dual_NM16	20180208_NM16_trial_022	undefined	0.000717632925240824	0.0254303081681071	0.177436456905202
wt_dual	wt_dual_NM16	20180208_NM16_trial_022	sleep	0.000229546144267094	0.00110069833945709	0.177436456905202
wt_dual	wt_dual_NM16	20180208_NM16_trial_023	undefined	0.000755362836152791	0.0109231879473367	0.177436456905202
wt_dual	wt_dual_NM16	20180208_NM16_trial_023	sleep	0.00036324958936337	0.00206385946439404	0.177436456905202
wt_dual	wt_dual_NM16	20180208_NM16_trial_024	undefined	0.000721658317398778	0.00928003215458553	0.177436456905202
wt_dual	wt_dual_NM16	20180208_NM16_trial_024	sleep	0.000528655257618819	0.00492511598659272	0.177436456905202
wt_dual	wt_dual_TR16	20180210_TR16_trial_004	undefined	0.00162889630230157	0.045970783909359	0.177436456905202
wt_dual	wt_dual_TR16	20180210_TR16_trial_004	sleep	0.000946153264661023	0.00923692292635952	0.177436456905202
wt_dual	wt_dual_TR16	20180210_TR16_trial_005	undefined	0.000884837497875005	0.02750784498256	0.315442590053691
wt_dual	wt_dual_TR16	20180210_TR16_trial_005	sleep	0.000241634528304527	0.00161267763824039	0.315442590053691
wt_dual	wt_dual_TR16	20180210_TR16_trial_006	undefined	0.000816723587567938	0.0258147142335752	0.315442590053691
wt_dual	wt_dual_TR16	20180210_TR16_trial_006	sleep	8.35530830923592e-05	0.00014675229717724	0.315442590053691
wt_dual	wt_dual_TR16	20180210_TR16_trial_007	undefined	0.000825249797752811	0.0533910660567442	0.315442590053691
wt_dual	wt_dual_TR16	20180210_TR16_trial_007	sleep	0.000266080742399472	0.00234503153507624	0.315442590053691
wt_dual	wt_dual_TR16	20180210_TR16_trial_009	undefined	0.000697631648001583	0.0280196755992279	0.315442590053691
wt_dual	wt_dual_TR16	20180210_TR16_trial_009	sleep	0.000359876932393766	0.00465466785144887	0.315442590053691
wt_dual	wt_dual_TR16	20180210_TR16_trial_010	undefined	0.00071557788978688	0.0439343330469272	0.315442590053691
wt_dual	wt_dual_TR16	20180210_TR16_trial_010	sleep	0.000525466530407467	0.00838683345718059	0.315442590053691
wt_dual	wt_dual_TR16	20180210_TR16_trial_016	undefined	0.000913084512974215	0.0532455948686647	0.315442590053691
wt_dual	wt_dual_TR16	20180210_TR16_trial_016	sleep	0.000264727688349897	0.0018867741321651	0.315442590053691
wt_dual	wt_dual_TR16	20180210_TR16_trial_018	undefined	0.000797048980939997	0.0540250560765069	0.315442590053691
wt_dual	wt_dual_TR16	20180210_TR16_trial_018	sleep	0.000498824934288789	0.00573722464138305	0.315442590053691
wt_dual	wt_dual_TR16	20180210_TR16_trial_019	undefined	0.000541363598014425	0.0262313850555441	0.50186608762953
wt_dual	wt_dual_TR16	20180210_TR16_trial_019	sleep	9.54528092082345e-05	0.00020744339548121	0.50186608762953
wt_dual	wt_dual_TR16	20180210_TR16_trial_020	undefined	0.000663822914662689	0.0188011378521199	0.315442590053691
wt_dual	wt_dual_TR16	20180210_TR16_trial_020	sleep	9.57986032746334e-05	0.000276998959406031	0.315442590053691
wt_dual	wt_dual_TL16	20180211_TL16_trial_005	undefined	0.000550654367223448	0.00754366021924449	0.315442590053691
wt_dual	wt_dual_TL16	20180211_TL16_trial_005	sleep	0.000302683304324582	0.00201466941548313	0.315442590053691
wt_dual	wt_dual_TL16	20180211_TL16_trial_006	undefined	0.000659383687417307	0.0126696470457325	0.315442590053691
wt_dual	wt_dual_TL16	20180211_TL16_trial_006	sleep	0.000207524382846092	0.00257659404088053	0.315442590053691
wt_dual	wt_dual_TL16	20180211_TL16_trial_009	undefined	0.000577856593376158	0.0121756265831963	0.177436456905202
wt_dual	wt_dual_TL16	20180211_TL16_trial_009	sleep	0.000409090805306196	0.00371699871443625	0.177436456905202
wt_dual	wt_dual_TL16	20180211_TL16_trial_010	undefined	0.000572724998627632	0.0262796433561947	0.446103189004027
wt_dual	wt_dual_TL16	20180211_TL16_trial_011	undefined	0.000285284271368646	0.00145171235338253	0.447055824906025
wt_dual	wt_dual_TL16	20180211_TL16_trial_011	sleep	0.00013692388155707	0.000584226190964878	0.447055824906025
wt_dual	wt_dual_TL16	20180211_TL16_trial_012	undefined	0.000291988799688766	0.00899471739907224	0.389435296362582
wt_dual	wt_dual_TL16	20180211_TL16_trial_012	sleep	0.00020267679266703	0.00181163464356315	0.389435296362582
wt_dual	wt_dual_TL16	20180211_TL16_trial_013	undefined	0.00113676106385474	0.0522361031587283	0.207376428815429
wt_dual	wt_dual_TL16	20180211_TL16_trial_013	sleep	0.00099026656039589	0.0307629200541847	0.207376428815429
wt_dual	wt_dual_TL16	20180211_TL16_trial_015	undefined	0.000182815516927554	0.0120406877436449	0.446103189004027
wt_dual	wt_dual_TL16	20180211_TL16_trial_015	sleep	5.36148612173787e-05	4.24886629928623e-05	0.446103189004027
wt_dual	wt_dual_TL15	20180214_TL15_trial_001	undefined	0.000310100730355759	0.00627667938464877	0.709745827620806
wt_dual	wt_dual_TL15	20180214_TL15_trial_002	undefined	0.000408739631023099	0.0140536915414563	0.709745827620806
wt_dual	wt_dual_TL15	20180214_TL15_trial_002	sleep	0.000109510066044164	0.000636969572808979	0.709745827620806
wt_dual	wt_dual_TL15	20180214_TL15_trial_003	undefined	0.000533536361053148	0.0162254495902615	0.709745827620806
wt_dual	wt_dual_TL15	20180214_TL15_trial_003	sleep	0.000156020670127299	0.000863260643762448	0.709745827620806
wt_dual	wt_dual_TL15	20180214_TL15_trial_004	undefined	0.000388448192207655	0.0110109901413437	0.709745827620806
wt_dual	wt_dual_TL15	20180214_TL15_trial_004	sleep	0.000277099105182066	0.00424403743811104	0.709745827620806
wt_dual	wt_dual_TL15	20180214_TL15_trial_005	undefined	0.000577740734444817	0.016823071572894	0.709745827620806
wt_dual	wt_dual_TL15	20180214_TL15_trial_005	sleep	0.000163452260821623	0.00139163475300509	0.709745827620806
wt_dual	wt_dual_TL15	20180214_TL15_trial_006	undefined	0.000626936888260468	0.0202786993035429	0.709745827620806
wt_dual	wt_dual_TL15	20180214_TL15_trial_006	sleep	0.000328142988259624	0.0056313565838379	0.709745827620806
wt_dual	wt_dual_TL15	20180214_TL15_trial_007	undefined	0.000581664884447422	0.0165444755572495	0.709745827620806
wt_dual	wt_dual_TL15	20180214_TL15_trial_007	sleep	0.000286836637876773	0.00400985722521025	0.709745827620806
wt_dual	wt_dual_TL15	20180214_TL15_trial_008	undefined	0.000603802370241867	0.0162829457038129	0.709745827620806
wt_dual	wt_dual_TL15	20180214_TL15_trial_008	sleep	0.000263756900936384	0.00362164288747613	0.709745827620806
wt_dual	wt_dual_TL15	20180214_TL15_trial_015	undefined	0.000610534629052646	0.00885657830109017	0.315442590053691
wt_dual	wt_dual_TL15	20180214_TL15_trial_015	sleep	0.000330491390481378	0.0025936758045602	0.315442590053691
wt_dual	wt_dual_TL15	20180214_TL15_trial_016	undefined	0.000957430568488005	0.0350170906799329	0.231753739631283
wt_dual	wt_dual_TL15	20180214_TL15_trial_016	sleep	0.000542721363692812	0.00698527540293945	0.231753739631283
wt_dual	wt_dual_TL15	20180214_TL15_trial_017	undefined	0.00127032482743841	0.040558766312842	0.231753739631283
wt_dual	wt_dual_TL15	20180214_TL15_trial_017	sleep	0.000765539142987525	0.0120876686567509	0.231753739631283
wt_dual	wt_dual_TL15	20180214_TL15_trial_021	undefined	0.000547103608070519	0.0198622215142193	0.709745827620806
wt_dual	wt_dual_TL15	20180214_TL15_trial_021	sleep	0.000303189071613122	0.00423005964434325	0.709745827620806
wt_dual	wt_dual_BL15	20180215_BL15_trial_013	undefined	0.000592014306144028	0.0100632182187191	0.315442590053691
wt_dual	wt_dual_BL15	20180215_BL15_trial_013	sleep	0.000282096585201525	0.00205828661284491	0.315442590053691
wt_dual	wt_dual_TR15	20180221_TR15_trial_003	undefined	0.000365043407751821	0.0108088966726756	0.315442590053691
wt_dual	wt_dual_TR15	20180221_TR15_trial_003	sleep	0.000123379341279734	0.000767161784943112	0.315442590053691
wt_dual	wt_dual_TR15	20180221_TR15_trial_004	undefined	0.000422215054154529	0.00679133868308134	0.315442590053691
wt_dual	wt_dual_TR15	20180221_TR15_trial_004	sleep	0.000171222948720269	0.00165861881905445	0.315442590053691
wt_dual	wt_dual_NM16	20180222_NM16_1_trial_002	undefined	0.00104710380469667	0.0202300136137568	0.454237329677315
wt_dual	wt_dual_NM16	20180222_NM16_1_trial_002	sleep	0.000339393528264273	0.00346809855611707	0.454237329677315
wt_dual	wt_dual_NM16	20180222_NM16_1_trial_003	undefined	0.000544711162607758	0.0239737388586501	0.315442590053691
wt_dual	wt_dual_NM16	20180222_NM16_1_trial_003	sleep	0.000100703892518874	0.000382893139254823	0.315442590053691
wt_dual	wt_dual_NM16	20180222_NM16_1_trial_004	undefined	0.000505995286228824	0.0158072735129244	0.315442590053691
wt_dual	wt_dual_NM16	20180222_NM16_1_trial_004	sleep	0.000270823166288046	0.00219564015967434	0.315442590053691
wt_dual	wt_dual_NM16	20180222_NM16_1_trial_005	undefined	0.000371277261206701	0.0166230439491908	0.454237329677315
wt_dual	wt_dual_NM16	20180222_NM16_1_trial_005	sleep	7.22624241162794e-05	0.000184471081944479	0.454237329677315
wt_dual	wt_dual_NM16	20180222_NM16_1_trial_006	undefined	0.00056537515426015	0.0134651663707296	0.454237329677315
wt_dual	wt_dual_NM16	20180222_NM16_1_trial_006	sleep	8.25929477486312e-05	0.000251095877426577	0.454237329677315
wt_dual	wt_dual_NM16	20180222_NM16_2_trial_001	undefined	0.000894796059988984	0.0387866939711672	0.315442590053691
wt_dual	wt_dual_NM16	20180222_NM16_2_trial_001	sleep	0.000447679746801829	0.00567016290914713	0.315442590053691
wt_dual	wt_dual_NM16	20180222_NM16_2_trial_002	undefined	0.00102049913869318	0.0397768920532158	0.315442590053691
wt_dual	wt_dual_NM16	20180222_NM16_2_trial_002	sleep	0.00049535139590026	0.00549350879275654	0.315442590053691
wt_dual	wt_dual_NM16	20180222_NM16_2_trial_003	undefined	0.00127113991620682	0.0355142562771195	0.315442590053691
wt_dual	wt_dual_NM16	20180222_NM16_2_trial_003	sleep	0.000666664993459905	0.0125073659933551	0.315442590053691
wt_dual	wt_dual_NM16	20180222_NM16_2_trial_004	undefined	0.00116424009221651	0.027035073473375	0.315442590053691
wt_dual	wt_dual_NM16	20180222_NM16_2_trial_004	sleep	0.000722418128805142	0.0121721720635139	0.315442590053691
wt_dual	wt_dual_NM16	20180225_NM16_trial_001	undefined	0.00113100554406392	0.00912768983177136	0.177436456905202
wt_dual	wt_dual_NM16	20180225_NM16_trial_001	wake	0.00124944853680957	0.0356712860078187	0.177436456905202
wt_dual	wt_dual_NM16	20180225_NM16_trial_002	undefined	0.000311708767585405	0.00401773240232143	0.315442590053691
wt_dual	wt_dual_NM16	20180225_NM16_trial_002	wake	0.000498257338715533	0.00929451287918408	0.315442590053691
wt_dual	wt_dual_NM16	20180225_NM16_trial_003	undefined	0.00054711258319811	0.00347336148945294	0.177436456905202
wt_dual	wt_dual_NM16	20180225_NM16_trial_003	wake	0.00106220723496792	0.0227294935555628	0.177436456905202
wt_dual	wt_dual_NM16	20180225_NM16_trial_004	undefined	0.00103253792068805	0.0147194194236594	0.177436456905202
wt_dual	wt_dual_NM16	20180225_NM16_trial_004	wake	0.00121318461095046	0.0539193745615511	0.177436456905202
wt_dual	wt_dual_NM16	20180225_NM16_trial_005	undefined	0.000813143451875647	0.007317754709256	0.315442590053691
wt_dual	wt_dual_NM16	20180225_NM16_trial_005	wake	0.000961128008273288	0.0225688497571689	0.315442590053691
wt_dual	wt_dual_NM16	20180225_NM16_trial_009	undefined	0.000821078973848743	0.00736857394073568	0.196605492415735
wt_dual	wt_dual_NM16	20180225_NM16_trial_009	wake	0.00114252772187034	0.0178394018983542	0.196605492415735
wt_dual	wt_dual_NM16	20180225_NM16_trial_010	undefined	0.000898171245958026	0.0176826810862351	0.177436456905202
wt_dual	wt_dual_NM16	20180225_NM16_trial_010	wake	0.00112750095251687	0.0330210354489664	0.177436456905202
wt_dual	wt_dual_NM16	20180225_NM16_trial_011	undefined	0.000321351753291341	0.00359405715579372	0.177436456905202
wt_dual	wt_dual_NM16	20180225_NM16_trial_011	wake	0.000886782501671638	0.0402199398717594	0.177436456905202
wt_dual	wt_dual_NM16	20180225_NM16_trial_012	undefined	0.000818386739730528	0.0160539219174541	0.354872913810402
wt_dual	wt_dual_NM16	20180225_NM16_trial_012	wake	0.000578735893795619	0.0199504399141592	0.354872913810402
wt_dual	wt_dual_NM16	20180225_NM16_trial_013	undefined	0.000320874647512858	0.00149786431759634	0.177436456905202
wt_dual	wt_dual_NM16	20180225_NM16_trial_013	wake	0.000803673540131385	0.0330436521929214	0.177436456905202
wt_dual	wt_dual_NM16	20180225_NM16_trial_014	undefined	0.00114028639728278	0.0992805418302913	0.207376428815429
wt_dual	wt_dual_NM16	20180225_NM16_trial_014	wake	0.00116075284566027	0.0184614861625129	0.207376428815429
wt_dual	wt_dual_NM16	20180225_NM16_trial_015	undefined	NaN	NaN	0.207376428815429
wt_dual	wt_dual_NM16	20180225_NM16_trial_015	wake	0.00130491284959243	0.0322485221995207	0.207376428815429
wt_dual	wt_dual_NM16	20180225_NM16_trial_016	undefined	0.000696633589010784	0.0619670905104851	0.207376428815429
wt_dual	wt_dual_NM16	20180225_NM16_trial_016	wake	0.00146475170680607	0.082269842835485	0.207376428815429
wt_dual	wt_dual_NM16	20180225_NM16_trial_017	undefined	0.00105345206919956	0.0635338819404266	0.315442590053691
wt_dual	wt_dual_NM16	20180225_NM16_trial_017	wake	0.00202140578933015	0.0475386213342688	0.315442590053691
wt_dual	wt_dual_NM16	20180225_NM16_trial_018	undefined	0.000603622972750731	0.0144571500559534	0.177436456905202
wt_dual	wt_dual_NM16	20180225_NM16_trial_018	wake	0.0016273900337842	0.0514210556230829	0.177436456905202
wt_dual	wt_dual_NM16	20180225_NM16_trial_019	undefined	0.000976688785271734	0.038296368506079	0.177436456905202
wt_dual	wt_dual_NM16	20180225_NM16_trial_019	wake	0.00169274697639215	0.045168653058878	0.177436456905202
wt_dual	wt_dual_NM16	20180225_NM16_trial_020	undefined	0.00111792259654824	0.00394532118701352	0.315442590053691
wt_dual	wt_dual_NM16	20180225_NM16_trial_020	wake	0.000949645794613784	0.00421475091617866	0.315442590053691
wt_dual	wt_dual_NM16	20180225_NM16_trial_021	undefined	0.000975585950634401	0.0146827584596191	0.315442590053691
wt_dual	wt_dual_NM16	20180225_NM16_trial_021	wake	0.00181870844591999	0.0314121517637401	0.315442590053691
wt_dual	wt_dual_TL16	20180225_TL16_trial_001	undefined	0.0012013514053804	0.0487779149254595	0.177436456905202
wt_dual	wt_dual_TL16	20180225_TL16_trial_001	wake	0.0012397423076924	0.0287427241637281	0.177436456905202
wt_dual	wt_dual_TL16	20180225_TL16_trial_002	undefined	0.000679623958372413	0.00683961809904002	0.196605492415735
wt_dual	wt_dual_TL16	20180225_TL16_trial_002	wake	0.000920510659045989	0.0410768284602379	0.196605492415735
wt_dual	wt_dual_TL16	20180225_TL16_trial_003	undefined	0.000491494702196158	0.0275406197457113	0.223051594502013
wt_dual	wt_dual_TL16	20180225_TL16_trial_003	wake	0.00128502402786659	0.057030814067534	0.223051594502013
wt_dual	wt_dual_TL16	20180225_TL16_trial_004	undefined	0.000742609260408871	0.012863332193996	0.177436456905202
wt_dual	wt_dual_TL16	20180225_TL16_trial_004	wake	0.00133738840246964	0.059076044139032	0.177436456905202
wt_dual	wt_dual_TL16	20180225_TL16_trial_005	undefined	0.000784984492284377	0.0251277963222095	0.177436456905202
wt_dual	wt_dual_TL16	20180225_TL16_trial_005	wake	0.00130703284662976	0.055467645000599	0.177436456905202
wt_dual	wt_dual_TL16	20180225_TL16_trial_006	undefined	0.000842735216067894	0.0679297846552603	0.207376428815429
wt_dual	wt_dual_TL16	20180225_TL16_trial_006	wake	0.00122333309689035	0.0361843140847736	0.207376428815429
wt_dual	wt_dual_TL16	20180225_TL16_trial_007	undefined	0.00107890056309338	0.0621528376236057	0.177436456905202
wt_dual	wt_dual_TL16	20180225_TL16_trial_007	wake	0.00117976123050712	0.0389478177633669	0.177436456905202
wt_dual	wt_dual_TL16	20180225_TL16_trial_008	undefined	0.00134427986973429	0.0405516006020478	0.177436456905202
wt_dual	wt_dual_TL16	20180225_TL16_trial_008	wake	0.00139811452478574	0.0577754958018905	0.177436456905202
wt_dual	wt_dual_TL16	20180225_TL16_trial_009	undefined	0.0010115641190228	0.0349254531605127	0.177436456905202
wt_dual	wt_dual_TL16	20180225_TL16_trial_009	wake	0.00143393471532172	0.0547623221734395	0.177436456905202
wt_dual	wt_dual_TL16	20180225_TL16_trial_010	undefined	0.00109595593662518	0.030274812911906	0.177436456905202
wt_dual	wt_dual_TL16	20180225_TL16_trial_010	wake	0.0011940699399245	0.0497685671926336	0.177436456905202
wt_dual	wt_dual_TL16	20180225_TL16_trial_011	undefined	0.000882766016752945	0.0242392752753035	0.177436456905202
wt_dual	wt_dual_TL16	20180225_TL16_trial_011	wake	0.00117132714526944	0.0477405017335717	0.177436456905202
wt_dual	wt_dual_TL16	20180225_TL16_trial_015	undefined	0.00053473197676807	0.0258001980917244	0.315442590053691
wt_dual	wt_dual_TL16	20180225_TL16_trial_015	wake	0.000582159073538679	0.0260519748582974	0.315442590053691
wt_dual	wt_dual_BL15	20180226_BL15_trial_007	undefined	0.000882151518207825	0.0435836600782006	0.177436456905202
wt_dual	wt_dual_BL15	20180226_BL15_trial_007	wake	0.00140974562252075	0.0605542828623312	0.177436456905202
wt_dual	wt_dual_BL15	20180226_BL15_trial_008	undefined	0.000510154652812984	0.0804945111383526	0.177436456905202
wt_dual	wt_dual_BL15	20180226_BL15_trial_008	wake	0.0017442427915691	0.0749104301501904	0.177436456905202
wt_dual	wt_dual_BL15	20180226_BL15_trial_009	undefined	0.000522905649957583	0.0939870272326718	0.177436456905202
wt_dual	wt_dual_BL15	20180226_BL15_trial_009	wake	0.00127949697853504	0.0601309884111739	0.177436456905202
wt_dual	wt_dual_BL15	20180226_BL15_trial_010	undefined	0.000724811979343183	0.0252922566148744	0.315442590053691
wt_dual	wt_dual_BL15	20180226_BL15_trial_010	wake	0.00112033137896895	0.0296364292532018	0.315442590053691
wt_dual	wt_dual_BL15	20180226_BL15_trial_011	undefined	0.000934648821675456	0.0280356564449463	0.177436456905202
wt_dual	wt_dual_BL15	20180226_BL15_trial_011	wake	0.00131961950759933	0.0624337720717007	0.177436456905202
wt_dual	wt_dual_BL15	20180226_BL15_trial_012	undefined	0.000653167496456402	0.0284065869011181	0.315442590053691
wt_dual	wt_dual_BL15	20180226_BL15_trial_012	wake	0.00138855947817728	0.0493058308299721	0.315442590053691
wt_dual	wt_dual_BL15	20180226_BL15_trial_013	undefined	0.000522120016720811	0.00460809213842369	0.315442590053691
wt_dual	wt_dual_BL15	20180226_BL15_trial_013	wake	0.00101820792095805	0.0242160793530565	0.315442590053691
wt_dual	wt_dual_BL15	20180226_BL15_trial_015	undefined	0.000982776690946292	0.127848066528329	0.177436456905202
wt_dual	wt_dual_BL15	20180226_BL15_trial_015	wake	0.000992865555394454	0.010397453975253	0.177436456905202
wt_dual	wt_dual_BL15	20180226_BL15_trial_016	undefined	0.00038143251323233	0.00365138401261334	0.177436456905202
wt_dual	wt_dual_BL15	20180226_BL15_trial_016	wake	0.000745776134113885	0.0346105361189442	0.177436456905202
wt_dual	wt_dual_BL15	20180226_BL15_trial_017	undefined	0.000616748530480222	0.0204589686385244	0.177436456905202
wt_dual	wt_dual_BL15	20180226_BL15_trial_017	wake	0.000959998205448216	0.0462044152904279	0.177436456905202
wt_dual	wt_dual_BL15	20180226_BL15_trial_018	undefined	0.000328797313815957	0.0654886254581279	0.177436456905202
wt_dual	wt_dual_BL15	20180226_BL15_trial_018	wake	0.000446413272388407	0.049159015312119	0.177436456905202
wt_dual	wt_dual_TL15	20180228_TL15_trial_007	undefined	0.000178669649816509	0.00120170285859677	0.36211521817388
wt_dual	wt_dual_TL15	20180228_TL15_trial_007	sleep	5.02082613047099e-05	7.26643252035223e-05	0.36211521817388
wt_dual	wt_dual_TL15	20180228_TL15_trial_008	undefined	0.000559474940005672	0.00340656438716235	0.223051594502013
wt_dual	wt_dual_TL15	20180228_TL15_trial_008	sleep	0.00021264753345917	0.00137902250995925	0.223051594502013
wt_dual	wt_dual_TL15	20180228_TL15_trial_009	undefined	0.000818668191929801	0.0158114102447978	0.223051594502013
wt_dual	wt_dual_TL15	20180228_TL15_trial_009	sleep	0.000372603877386652	0.00436657659843016	0.223051594502013
wt_dual	wt_dual_TL15	20180228_TL15_trial_010	undefined	0.00105548788894984	0.0222567721296937	0.223051594502013
wt_dual	wt_dual_TL15	20180228_TL15_trial_010	sleep	0.000360462472612826	0.00357363861192724	0.223051594502013
wt_dual	wt_dual_TL15	20180228_TL15_trial_012	undefined	0.00100513635433497	0.0381052896645963	0.223051594502013
wt_dual	wt_dual_TL15	20180228_TL15_trial_012	sleep	0.000295885288228475	0.00272395677524469	0.223051594502013
wt_dual	wt_dual_TL15	20180228_TL15_trial_013	undefined	0.000662066877382054	0.00924060905764091	0.315442590053691
wt_dual	wt_dual_TL15	20180228_TL15_trial_013	sleep	6.24701667857001e-05	0.000137237835972712	0.315442590053691
wt_dual	wt_dual_TL15	20180228_TL15_trial_015	undefined	0.000489213949021638	0.011829169396982	0.315442590053691
wt_dual	wt_dual_TL15	20180228_TL15_trial_015	sleep	0.000180766488798231	0.00121038519240371	0.315442590053691
wt_dual	wt_dual_TL15	20180228_TL15_trial_016	undefined	0.00068364821474888	0.00526901276372576	0.177436456905202
wt_dual	wt_dual_TL15	20180228_TL15_trial_016	sleep	0.000509215099450862	0.0040795332393399	0.177436456905202
wt_dual	wt_dual_TL15	20180228_TL15_trial_018	undefined	0.000807783065631641	0.0132102241840465	0.177436456905202
wt_dual	wt_dual_TL15	20180228_TL15_trial_018	sleep	0.000461258035666639	0.00461214367487089	0.177436456905202
wt_dual	wt_dual_TL15	20180228_TL15_trial_019	undefined	0.00119503304355069	0.0277512295521291	0.177436456905202
wt_dual	wt_dual_TL15	20180228_TL15_trial_019	sleep	0.000711041849884589	0.0111385923230068	0.177436456905202
wt_dual	wt_dual_TL15	20180228_TL15_trial_020	undefined	0.000898753152205348	0.023723925552331	0.177436456905202
wt_dual	wt_dual_TL15	20180228_TL15_trial_020	sleep	0.000497562387402518	0.00569153764952923	0.177436456905202
wt_dual	wt_dual_TL15	20180228_TL15_trial_021	undefined	0.000881035158592872	0.0116583653296826	0.177436456905202
wt_dual	wt_dual_TL15	20180228_TL15_trial_021	sleep	0.000562763798419182	0.00651001553786918	0.177436456905202
wt_dual	wt_dual_TL15	20180228_TL15_trial_023	undefined	0.000848996307565095	0.0445114216807948	0.231753739631283
wt_dual	wt_dual_TL15	20180228_TL15_trial_023	sleep	0.000759494116721367	0.0116915486396327	0.231753739631283
wt_dual	wt_dual_TL15	20180228_TL15_trial_024	undefined	0.000659318882083599	0.0103267477364219	0.315442590053691
wt_dual	wt_dual_TL15	20180228_TL15_trial_024	sleep	0.000147977810973408	0.000979182129357402	0.315442590053691
wt_dual	wt_dual_TL15	20180228_TL15_trial_025	undefined	NaN	NaN	0.315442590053691
wt_dual	wt_dual_TL15	20180228_TL15_trial_025	sleep	0.000159946525040597	0.000942404097620895	0.315442590053691
wt_dual	wt_dual_TR15	20180304_TR15_trial_001	undefined	0.000636228375088242	0.0260541827489273	0.245586791564292
wt_dual	wt_dual_TR15	20180304_TR15_trial_001	sleep	0.00034226463774698	0.00184030828397485	0.245586791564292
wt_dual	wt_dual_TR15	20180304_TR15_trial_002	undefined	0.000938015041696082	0.0316682356178742	0.177436456905202
wt_dual	wt_dual_TR15	20180304_TR15_trial_002	sleep	0.000654719763662765	0.00528863918070133	0.177436456905202
wt_dual	wt_dual_TR15	20180304_TR15_trial_003	undefined	0.00127925298435441	0.0348482596292932	0.177436456905202
wt_dual	wt_dual_TR15	20180304_TR15_trial_003	sleep	0.000660462651117705	0.00528000184098783	0.177436456905202
wt_dual	wt_dual_TR15	20180304_TR15_trial_005	undefined	0.000855543543700175	0.0125677385458271	0.177436456905202
wt_dual	wt_dual_TR15	20180304_TR15_trial_005	sleep	0.000293353775680864	0.00148165830097962	0.177436456905202
wt_dual	wt_dual_TR15	20180304_TR15_trial_007	undefined	0.00090624382176175	0.0192102183425157	0.177436456905202
wt_dual	wt_dual_TR15	20180304_TR15_trial_007	sleep	0.000505383524491099	0.00517871594650768	0.177436456905202
wt_dual	wt_dual_TR15	20180304_TR15_trial_011	undefined	0.000515310934782453	0.0209237416024458	0.177436456905202
wt_dual	wt_dual_TR15	20180304_TR15_trial_011	sleep	0.000145510060981512	0.000436749291512075	0.177436456905202
wt_dual	wt_dual_TR15	20180304_TR15_trial_013	undefined	0.00076821204389777	0.0131150603723167	0.315442590053691
wt_dual	wt_dual_TR15	20180304_TR15_trial_013	sleep	4.08552584732367e-05	5.79223791016033e-05	0.315442590053691
wt_dual	wt_dual_TR15	20180304_TR15_trial_014	undefined	0.000447757391865623	0.00833804829022221	0.315442590053691
wt_dual	wt_dual_TR15	20180304_TR15_trial_014	sleep	2.98224746843099e-05	4.46989520008874e-05	0.315442590053691
wt_dual	wt_dual_TR16	20180305_TR16_trial_001	undefined	0.000630249509523341	0.00921137830906281	0.315442590053691
wt_dual	wt_dual_TR16	20180305_TR16_trial_002	undefined	0.000490085929825355	0.010049769816055	0.315442590053691
wt_dual	wt_dual_TR16	20180305_TR16_trial_002	sleep	3.36643840119882e-05	0.000195846702160761	0.315442590053691
wt_dual	wt_dual_TR16	20180305_TR16_trial_003	undefined	0.000685488243945839	0.0148496410810211	0.177436456905202
wt_dual	wt_dual_TR16	20180305_TR16_trial_006	undefined	0.000649745833134521	0.0169247899105165	0.196605492415735
wt_dual	wt_dual_TR16	20180305_TR16_trial_006	sleep	0.000262662014584157	0.00144188443733974	0.196605492415735
wt_dual	wt_dual_TR16	20180305_TR16_trial_007	undefined	0.000686580330607573	0.00893082670626235	0.177436456905202
wt_dual	wt_dual_TR16	20180305_TR16_trial_007	sleep	0.000369729299437306	0.00222592193639878	0.177436456905202
wt_dual	wt_dual_TR16	20180305_TR16_trial_008	undefined	0.000518881189248161	0.0521628085396748	0.196605492415735
wt_dual	wt_dual_TR16	20180305_TR16_trial_008	sleep	0.000396956777321284	0.00255063357709602	0.196605492415735
wt_dual	wt_dual_TR16	20180305_TR16_trial_009	undefined	0.000551295843379825	0.0247423892035352	0.196605492415735
wt_dual	wt_dual_TR16	20180305_TR16_trial_009	sleep	0.000301156025755893	0.00187109925188468	0.196605492415735
wt_dual	wt_dual_TR16	20180305_TR16_trial_010	undefined	0.000344710682283187	0.022514620056811	0.177436456905202
wt_dual	wt_dual_TR16	20180305_TR16_trial_010	sleep	0.000167609103835037	0.000697577243120253	0.177436456905202
wt_dual	wt_dual_TR16	20180305_TR16_trial_011	undefined	0.000525805531420913	0.0263250851887743	0.196605492415735
wt_dual	wt_dual_TR16	20180305_TR16_trial_011	sleep	0.000181241348278398	0.000991397786226236	0.196605492415735
wt_dual	wt_dual_TR16	20180305_TR16_trial_012	undefined	0.000694246320063715	0.0199541648715075	0.177436456905202
wt_dual	wt_dual_TR16	20180305_TR16_trial_012	sleep	8.4319392445423e-05	0.000181230307022729	0.177436456905202
wt_dual	wt_dual_TR16	20180305_TR16_trial_014	undefined	0.000615366511909029	0.0159376155437619	0.177436456905202
wt_dual	wt_dual_TR16	20180305_TR16_trial_014	sleep	0.00021453150049781	0.00103102182168061	0.177436456905202
wt_dual	wt_dual_TR16	20180305_TR16_trial_015	undefined	0.000370527005218381	0.00941912777447116	0.177436456905202
wt_dual	wt_dual_TR16	20180305_TR16_trial_015	sleep	0.000101002573843497	0.00040651144047702	0.177436456905202
wt_dual	wt_dual_TR16	20180305_TR16_trial_016	undefined	0.000638503088491023	0.0207171675512215	0.177436456905202
wt_dual	wt_dual_TR16	20180305_TR16_trial_016	sleep	0.000172587256750544	0.00164073142928502	0.177436456905202
wt_dual	wt_dual_TR16	20180305_TR16_trial_018	undefined	0.000532501422804403	0.0114957893603145	0.315442590053691
wt_dual	wt_dual_TR16	20180305_TR16_trial_018	sleep	2.9216581129899e-05	3.38981900949119e-05	0.315442590053691
wt_dual	wt_dual_TL16	20180306_TL16_trial_005	undefined	0.000916897798493468	0.0188668609784776	0.177436456905202
wt_dual	wt_dual_TL16	20180306_TL16_trial_005	sleep	0.000420749247748646	0.00293876404825031	0.177436456905202
wt_dual	wt_dual_TL16	20180306_TL16_trial_006	undefined	0.000552800876027632	0.00506097056410123	0.315442590053691
wt_dual	wt_dual_TL16	20180306_TL16_trial_006	sleep	0.00012308028352331	0.000368585494078947	0.315442590053691
wt_dual	wt_dual_TL16	20180306_TL16_trial_007	undefined	0.000515836361523057	0.00948002242319696	0.315442590053691
wt_dual	wt_dual_TL16	20180306_TL16_trial_007	sleep	3.04344578623897e-05	5.3589252437193e-05	0.315442590053691
wt_dual	wt_dual_TL16	20180306_TL16_trial_008	undefined	0.000454031074236207	0.00426576370345203	0.315442590053691
wt_dual	wt_dual_TL16	20180306_TL16_trial_008	sleep	7.09648249445459e-05	0.000190116829207793	0.315442590053691
wt_dual	wt_dual_TL16	20180306_TL16_trial_009	undefined	0.000429315602631104	0.00458579111067059	0.315442590053691
wt_dual	wt_dual_TL16	20180306_TL16_trial_009	sleep	6.84823116703894e-05	0.000112011043454695	0.315442590053691
wt_dual	wt_dual_TL16	20180306_TL16_trial_010	undefined	0.000274966851924119	0.00128923482315696	0.315442590053691
wt_dual	wt_dual_TL16	20180306_TL16_trial_010	sleep	2.13263944195111e-05	6.12129157491529e-05	0.315442590053691
wt_dual	wt_dual_TL16	20180306_TL16_trial_011	undefined	0.000512072738888681	0.00598312066453621	0.315442590053691
wt_dual	wt_dual_TL16	20180306_TL16_trial_011	sleep	4.34235614272924e-05	0.000127298601288981	0.315442590053691
wt_dual	wt_dual_TL16	20180306_TL16_trial_012	undefined	0.000420951452620436	0.00298326330777281	0.177436456905202
wt_dual	wt_dual_TL16	20180306_TL16_trial_012	sleep	6.9670765595927e-05	0.00026881763270006	0.177436456905202
wt_dual	wt_dual_TL16	20180306_TL16_trial_016	undefined	0.000548706424754715	0.00919872394123664	0.177436456905202
wt_dual	wt_dual_TL16	20180306_TL16_trial_016	sleep	0.000200954850844049	0.00162637743458881	0.177436456905202
wt_dual	wt_dual_TL16	20180306_TL16_trial_017	undefined	0.000594284843679502	0.0220210746720113	0.177436456905202
wt_dual	wt_dual_TL16	20180306_TL16_trial_017	sleep	0.000220764490622047	0.00143507732048327	0.177436456905202
wt_dual	wt_dual_TL16	20180306_TL16_trial_018	undefined	0.000713911249211675	0.0300167595326919	0.177436456905202
wt_dual	wt_dual_TL16	20180306_TL16_trial_018	sleep	0.000433492546420312	0.00468925710051367	0.177436456905202
wt_dual	wt_dual_TL16	20180306_TL16_trial_019	undefined	0.000371944645392963	0.0198093527566035	0.177436456905202
wt_dual	wt_dual_TL16	20180306_TL16_trial_019	sleep	0.000276519478599901	0.00407893358531078	0.177436456905202
wt_dual	wt_dual_TL16	20180306_TL16_trial_022	undefined	0.000376582467857157	0.0157966676075894	0.231753739631283
wt_dual	wt_dual_TL16	20180306_TL16_trial_022	sleep	3.84594436580055e-05	0.000943443053870722	0.231753739631283
ip3_dual	ip3_dual_TL	20180809_TL_trial_002	undefined	0.00101275700806055	0.0192985904791276	0.177436456905202
ip3_dual	ip3_dual_TL	20180809_TL_trial_002	wake	0.00105172464703639	0.0111934119400588	0.177436456905202
ip3_dual	ip3_dual_TL	20180809_TL_trial_003	undefined	0.000958936796591276	0.0142445459815565	0.177436456905202
ip3_dual	ip3_dual_TL	20180809_TL_trial_003	wake	0.00118103720118793	0.0148581129611566	0.177436456905202
ip3_dual	ip3_dual_TL	20180809_TL_trial_004	undefined	0.000275854152459692	0.0013717288487099	0.315442590053691
ip3_dual	ip3_dual_TL	20180809_TL_trial_004	wake	0.000283169476470098	0.00115772481387028	0.315442590053691
ip3_dual	ip3_dual_TL	20180809_TL_trial_005	undefined	0.00073307154880494	0.00750311975544034	0.177436456905202
ip3_dual	ip3_dual_TL	20180809_TL_trial_005	wake	0.000638549231430975	0.00575237786026423	0.177436456905202
ip3_dual	ip3_dual_TL	20180809_TL_trial_006	undefined	0.000767918456346164	0.00864116012430801	0.177436456905202
ip3_dual	ip3_dual_TL	20180809_TL_trial_006	wake	0.000868346135361248	0.00822698133420091	0.177436456905202
ip3_dual	ip3_dual_TL	20180809_TL_trial_007	undefined	0.000824706724760691	0.00761115688586264	0.177436456905202
ip3_dual	ip3_dual_TL	20180809_TL_trial_007	wake	0.000870419729135129	0.00772269296790662	0.177436456905202
ip3_dual	ip3_dual_TL	20180809_TL_trial_008	undefined	0.00150691647590542	0.0301193844454956	0.177436456905202
ip3_dual	ip3_dual_TL	20180809_TL_trial_008	wake	0.00172523471239712	0.0292864156394064	0.177436456905202
ip3_dual	ip3_dual_TL	20180809_TL_trial_009	undefined	0.000984203711459142	0.0152477066660079	0.177436456905202
ip3_dual	ip3_dual_TL	20180809_TL_trial_009	wake	0.00133980063350106	0.0178088443895771	0.177436456905202
ip3_dual	ip3_dual_TL	20180809_TL_trial_012	undefined	0.000810700219938727	0.00808817264717742	0.177436456905202
ip3_dual	ip3_dual_TL	20180809_TL_trial_012	wake	0.000735628508841556	0.00800948301837247	0.177436456905202
ip3_dual	ip3_dual_TL	20180809_TL_trial_014	undefined	0.000524590555950987	0.00184835753641471	0.177436456905202
ip3_dual	ip3_dual_TL	20180809_TL_trial_014	wake	0.000279153007395238	0.00120554497358479	0.177436456905202
ip3_dual	ip3_dual_TL	20180809_TL_trial_015	undefined	0.000375518763523843	0.00112019014087183	0.177436456905202
ip3_dual	ip3_dual_TL	20180809_TL_trial_015	wake	0.000223560732867838	0.00123975230515644	0.177436456905202
ip3_dual	ip3_dual_TL	20180809_TL_trial_016	undefined	0.000873647637689067	0.00965774591830266	0.315442590053691
ip3_dual	ip3_dual_TL	20180809_TL_trial_016	wake	0.000806035247179208	0.00863328522699283	0.315442590053691
ip3_dual	ip3_dual_TL	20180809_TL_trial_023	undefined	0.00122512345144783	0.0159070323385974	0.196605492415735
ip3_dual	ip3_dual_TL	20180809_TL_trial_023	wake	0.00115481049977553	0.0123527435431494	0.196605492415735
ip3_dual	ip3_dual_TL	20180809_TL_trial_025	undefined	0.000478598907546007	0.00305500648870269	0.315442590053691
ip3_dual	ip3_dual_TL	20180809_TL_trial_025	wake	0.000387480759736994	0.00307069273991192	0.315442590053691
ip3_dual	ip3_dual_TL	20180809_TL_trial_026	undefined	0.000371328528362269	0.00204324932027014	0.315442590053691
ip3_dual	ip3_dual_TL	20180809_TL_trial_026	wake	0.00039542566681018	0.00298010041182071	0.315442590053691
ip3_dual	ip3_dual_TL	20180809_TL_trial_027	undefined	0.00018905734586883	0.00043096227461643	0.315442590053691
ip3_dual	ip3_dual_TL	20180809_TL_trial_027	wake	0.00018058143124267	0.000412968005300837	0.315442590053691
ip3_dual	ip3_dual_TL	20180809_TL_trial_028	undefined	0.000363323748027717	0.00192385483996969	0.315442590053691
ip3_dual	ip3_dual_TL	20180809_TL_trial_028	wake	0.000335629740721755	0.00204020828352711	0.315442590053691
ip3_dual	ip3_dual_TL	20180809_TL_trial_030	undefined	0.000725545445577815	0.00544253722350102	0.177436456905202
ip3_dual	ip3_dual_TL	20180809_TL_trial_030	wake	0.000603252885925625	0.00581554870077487	0.177436456905202
ip3_dual	ip3_dual_TL	20180809_TL_trial_031	undefined	0.000392760622833103	0.0012429153723199	0.177436456905202
ip3_dual	ip3_dual_TL	20180809_TL_trial_031	wake	0.000262432096876893	0.00144731241757658	0.177436456905202
ip3_dual	ip3_dual_TL	20180816_TL_trial_001	undefined	0.000306618694842243	0.00230707685542966	0.315442590053691
ip3_dual	ip3_dual_TL	20180816_TL_trial_001	wake	0.000329449606170818	0.00269548354070032	0.315442590053691
ip3_dual	ip3_dual_TL	20180816_TL_trial_002	undefined	0.000361442182473617	0.0028069280761663	0.315442590053691
ip3_dual	ip3_dual_TL	20180816_TL_trial_002	wake	0.000362201166991955	0.00290721812845537	0.315442590053691
ip3_dual	ip3_dual_TL	20180816_TL_trial_003	undefined	0.00065339100578134	0.00583950905045603	0.315442590053691
ip3_dual	ip3_dual_TL	20180816_TL_trial_003	wake	0.000549892926199966	0.00488089490533864	0.315442590053691
ip3_dual	ip3_dual_TL	20180816_TL_trial_004	undefined	0.000722695763534122	0.00603367943567219	0.315442590053691
ip3_dual	ip3_dual_TL	20180816_TL_trial_004	wake	0.000582141164749229	0.00501595878697115	0.315442590053691
ip3_dual	ip3_dual_TL	20180816_TL_trial_005	undefined	0.000253071522634604	0.00138459519179521	0.315442590053691
ip3_dual	ip3_dual_TL	20180816_TL_trial_005	wake	0.000215335383835534	0.00146646607922219	0.315442590053691
ip3_dual	ip3_dual_TL	20180816_TL_trial_006	undefined	0.000400122789389321	0.00409230373925688	0.315442590053691
ip3_dual	ip3_dual_TL	20180816_TL_trial_006	wake	0.000373676234652502	0.00297790199215154	0.315442590053691
ip3_dual	ip3_dual_TL	20180816_TL_trial_007	undefined	0.000426522620255763	0.00265019757373583	0.315442590053691
ip3_dual	ip3_dual_TL	20180816_TL_trial_007	wake	0.000337732954748494	0.00233026894934023	0.315442590053691
ip3_dual	ip3_dual_TL	20180816_TL_trial_012	undefined	0.00018188831952451	0.00101477462994469	0.315442590053691
ip3_dual	ip3_dual_TL	20180816_TL_trial_012	wake	0.000188862936041581	0.000922906478091271	0.315442590053691
ip3_dual	ip3_dual_TL	20180816_TL_trial_013	undefined	0.000180673590582948	0.000902919972213897	0.315442590053691
ip3_dual	ip3_dual_TL	20180816_TL_trial_013	sleep	0.000112292011112978	0.000552626054150076	0.315442590053691
ip3_dual	ip3_dual_TL	20180816_TL_trial_014	undefined	0.000173803516821276	0.00104087720895741	0.315442590053691
ip3_dual	ip3_dual_TL	20180816_TL_trial_014	sleep	0.000184781745060094	0.00127917478410229	0.315442590053691
ip3_dual	ip3_dual_TL	20180816_TL_trial_015	undefined	0.000207011291991582	0.00137742828259183	0.315442590053691
ip3_dual	ip3_dual_TL	20180816_TL_trial_015	sleep	0.000141882402023882	0.000925130107574574	0.315442590053691
ip3_dual	ip3_dual_TL	20180816_TL_trial_019	undefined	0.000244788107238921	0.00146335161113161	0.315442590053691
ip3_dual	ip3_dual_TL	20180816_TL_trial_019	sleep	0.000253498845333287	0.0020637381902692	0.315442590053691
ip3_dual	ip3_dual_TL	20180816_TL_trial_020	undefined	0.000324712302321396	0.00262758805467929	0.177436456905202
ip3_dual	ip3_dual_TL	20180816_TL_trial_020	sleep	0.000352706812735947	0.0031366617705327	0.177436456905202
ip3_dual	ip3_dual_NM	20180817_NM_trial_001	undefined	7.11147005059412e-05	0.00029250608971748	0.315442590053691
ip3_dual	ip3_dual_NM	20180817_NM_trial_001	wake	6.46119855596491e-05	0.00026644441599805	0.315442590053691
ip3_dual	ip3_dual_NM	20180817_NM_trial_002	undefined	8.69486538140047e-05	0.000488472897483199	0.315442590053691
ip3_dual	ip3_dual_NM	20180817_NM_trial_002	wake	9.06490204394147e-05	0.000351029164847813	0.315442590053691
ip3_dual	ip3_dual_NM	20180817_NM_trial_003	undefined	0.000102600291096429	0.000513643969123765	0.315442590053691
ip3_dual	ip3_dual_NM	20180817_NM_trial_003	wake	9.23478138863576e-05	0.000409500411224268	0.315442590053691
ip3_dual	ip3_dual_NM	20180817_NM_trial_004	undefined	0.000162567423911719	0.00055583448707803	0.315442590053691
ip3_dual	ip3_dual_NM	20180817_NM_trial_004	wake	0.000139721889307514	0.000539987526192487	0.315442590053691
ip3_dual	ip3_dual_NM	20180817_NM_trial_005	undefined	5.37397886210106e-05	3.9647402579699e-05	0.454237329677315
ip3_dual	ip3_dual_NM	20180817_NM_trial_005	wake	5.00727956671079e-05	3.57390057182225e-05	0.454237329677315
ip3_dual	ip3_dual_NM	20180817_NM_trial_007	undefined	0.000110430135171827	0.000364247287509988	0.315442590053691
ip3_dual	ip3_dual_NM	20180817_NM_trial_007	wake	9.63149638071864e-05	0.000323078464142181	0.315442590053691
ip3_dual	ip3_dual_NM	20180817_NM_trial_009	undefined	6.62857328031785e-05	0.000112988505793375	0.315442590053691
ip3_dual	ip3_dual_NM	20180817_NM_trial_009	wake	6.28728124038943e-05	0.000125885462753902	0.315442590053691
ip3_dual	ip3_dual_NM	20180817_NM_trial_010	undefined	8.81336752886057e-05	0.000251209030805835	0.315442590053691
ip3_dual	ip3_dual_NM	20180817_NM_trial_010	wake	9.18222520425201e-05	0.000275653885896674	0.315442590053691
ip3_dual	ip3_dual_NM	20180817_NM_trial_014	undefined	0.000219127426583695	0.0012836963511031	0.315442590053691
ip3_dual	ip3_dual_NM	20180817_NM_trial_017	undefined	0.00023364989760187	0.00146963196505425	0.315442590053691
ip3_dual	ip3_dual_NM	20180817_NM_trial_017	sleep	0.000172766733018515	0.000910362856342963	0.315442590053691
ip3_dual	ip3_dual_NM	20180817_NM_trial_018	undefined	0.000213944023966515	0.00131758404527081	0.315442590053691
ip3_dual	ip3_dual_NM	20180817_NM_trial_018	sleep	0.000136375800334595	0.000637565754636914	0.315442590053691
ip3_dual	ip3_dual_NM	20180817_NM_trial_022	undefined	0.000112119547786212	0.00075161979449902	0.315442590053691
ip3_dual	ip3_dual_NM	20180817_NM_trial_022	sleep	7.78815519566649e-05	0.000355676781048328	0.315442590053691
ip3_dual	ip3_dual_TR	20180819_TR_trial_001	undefined	0.000312016822003471	0.0028923213535561	0.36211521817388
ip3_dual	ip3_dual_TR	20180819_TR_trial_001	wake	0.000367729752534732	0.00359030895008269	0.36211521817388
ip3_dual	ip3_dual_TR	20180819_TR_trial_006	undefined	0.00056732709309859	0.00409020052765504	0.223051594502013
ip3_dual	ip3_dual_TR	20180819_TR_trial_006	wake	0.000547658730641932	0.00409633012970364	0.223051594502013
ip3_dual	ip3_dual_TR	20180819_TR_trial_009	undefined	0.000321376455653151	0.0029460652186722	0.315442590053691
ip3_dual	ip3_dual_TR	20180819_TR_trial_009	wake	0.000277729207687007	0.00236382826610139	0.315442590053691
ip3_dual	ip3_dual_TR	20180819_TR_trial_013	undefined	0.000646944404923881	0.00824184543285458	0.315442590053691
ip3_dual	ip3_dual_TR	20180819_TR_trial_013	wake	0.00057395482493571	0.00758571695959042	0.315442590053691
ip3_dual	ip3_dual_TL	20180820_TL_trial_003	undefined	9.63486468760769e-05	0.000440799754777833	0.315442590053691
ip3_dual	ip3_dual_TL	20180820_TL_trial_003	sleep	5.75157243117975e-05	0.00032028847712257	0.315442590053691
ip3_dual	ip3_dual_TL	20180820_TL_trial_004	undefined	0.00013080307697352	0.000488350404927823	0.315442590053691
ip3_dual	ip3_dual_TL	20180820_TL_trial_004	sleep	7.01096217390027e-05	0.000238726674295631	0.315442590053691
ip3_dual	ip3_dual_TL	20180820_TL_trial_005	undefined	0.000174848326897678	0.00084195379095959	0.315442590053691
ip3_dual	ip3_dual_TL	20180820_TL_trial_005	sleep	0.000132875343935337	0.000667427047157148	0.315442590053691
ip3_dual	ip3_dual_TL	20180820_TL_trial_006	undefined	0.000229737332522614	0.0016877362884314	0.315442590053691
ip3_dual	ip3_dual_TL	20180820_TL_trial_006	sleep	0.000186021284505314	0.000988547775869132	0.315442590053691
ip3_dual	ip3_dual_TL	20180820_TL_trial_007	undefined	0.000198388164013043	0.00107963791574081	0.315442590053691
ip3_dual	ip3_dual_TL	20180820_TL_trial_007	sleep	0.000150019659039721	0.000671794830995546	0.315442590053691
ip3_dual	ip3_dual_TL	20180820_TL_trial_008	undefined	0.000257247091494651	0.00162391592698913	0.315442590053691
ip3_dual	ip3_dual_TL	20180820_TL_trial_008	sleep	0.00024868461702493	0.00166539627508086	0.315442590053691
ip3_dual	ip3_dual_TL	20180820_TL_trial_009	undefined	0.000452272621414753	0.00369663814678988	0.315442590053691
ip3_dual	ip3_dual_TL	20180820_TL_trial_009	sleep	0.000398274860164604	0.00276171231662586	0.315442590053691
ip3_dual	ip3_dual_TL	20180820_TL_trial_010	undefined	0.000241706885161048	0.00141065741270957	0.315442590053691
ip3_dual	ip3_dual_TL	20180820_TL_trial_010	sleep	0.000230585168800532	0.00134291045537836	0.315442590053691
ip3_dual	ip3_dual_TL	20180820_TL_trial_011	undefined	0.000408805072842024	0.00307559272046244	0.315442590053691
ip3_dual	ip3_dual_TL	20180820_TL_trial_011	sleep	0.000352500639932539	0.00248034696915944	0.315442590053691
ip3_dual	ip3_dual_TL	20180820_TL_trial_014	undefined	0.000537228685804077	0.00470824711377064	0.315442590053691
ip3_dual	ip3_dual_TL	20180820_TL_trial_014	sleep	0.000405570885310685	0.00320884393887711	0.315442590053691
ip3_dual	ip3_dual_TL	20180820_TL_trial_015	undefined	0.000229991242854057	0.00140412831447719	0.315442590053691
ip3_dual	ip3_dual_TL	20180820_TL_trial_015	sleep	0.000222547800337212	0.00182423766036747	0.315442590053691
ip3_dual	ip3_dual_TL	20180820_TL_trial_016	undefined	0.000383581719241734	0.00347877113375596	0.260696355416274
ip3_dual	ip3_dual_TL	20180820_TL_trial_016	sleep	0.000475531776444321	0.00472939331548577	0.260696355416274
ip3_dual	ip3_dual_NM	20180821_NM_trial_001	undefined	0.000153599314464638	0.000656480865087184	0.315442590053691
ip3_dual	ip3_dual_NM	20180821_NM_trial_001	wake	0.000162365189479547	0.000825938462654629	0.315442590053691
ip3_dual	ip3_dual_NM	20180821_NM_trial_002	undefined	9.20057247435791e-05	0.000401660555959573	0.315442590053691
ip3_dual	ip3_dual_NM	20180821_NM_trial_002	wake	6.95459334633892e-05	0.000311033028953641	0.315442590053691
ip3_dual	ip3_dual_NM	20180821_NM_trial_003	undefined	0.000165843522464454	0.000794656014962151	0.315442590053691
ip3_dual	ip3_dual_NM	20180821_NM_trial_003	wake	0.00015928892550927	0.000798264561720999	0.315442590053691
ip3_dual	ip3_dual_NM	20180821_NM_trial_004	undefined	7.6747806766882e-05	0.000315085097382807	0.315442590053691
ip3_dual	ip3_dual_NM	20180821_NM_trial_004	wake	6.05511907852504e-05	0.000233111926484906	0.315442590053691
ip3_dual	ip3_dual_NM	20180821_NM_trial_005	undefined	0.000161233936317908	0.00128338432102268	0.315442590053691
ip3_dual	ip3_dual_NM	20180821_NM_trial_005	wake	0.000143294655886969	0.000875386141360183	0.315442590053691
ip3_dual	ip3_dual_NM	20180821_NM_trial_006	undefined	9.87029620068689e-05	0.000289559729219109	0.315442590053691
ip3_dual	ip3_dual_NM	20180821_NM_trial_006	wake	9.25632276079164e-05	0.000222713958074882	0.315442590053691
ip3_dual	ip3_dual_NM	20180821_NM_trial_008	undefined	0.000171729644776251	0.000669393756507943	0.315442590053691
ip3_dual	ip3_dual_NM	20180821_NM_trial_008	wake	0.000143573935681373	0.000643564828569931	0.315442590053691
ip3_dual	ip3_dual_NM	20180821_NM_trial_009	undefined	0.000177609681184204	0.00102414566028157	0.315442590053691
ip3_dual	ip3_dual_NM	20180821_NM_trial_009	wake	0.000187915436803319	0.000922704729235164	0.315442590053691
ip3_dual	ip3_dual_NM	20180821_NM_trial_010	undefined	0.000249028669811632	0.001485721025939	0.315442590053691
ip3_dual	ip3_dual_NM	20180821_NM_trial_010	sleep	0.000158484837239597	0.000760969616176329	0.315442590053691
ip3_dual	ip3_dual_NM	20180821_NM_trial_011	undefined	8.50042672502362e-05	0.000318592697326471	0.315442590053691
ip3_dual	ip3_dual_NM	20180821_NM_trial_011	sleep	7.52832761955262e-05	0.000221296718900553	0.315442590053691
ip3_dual	ip3_dual_NM	20180821_NM_trial_012	undefined	9.89100008759476e-05	0.000403739054182276	0.315442590053691
ip3_dual	ip3_dual_NM	20180821_NM_trial_012	sleep	9.00264720324792e-05	0.000403782056886687	0.315442590053691
ip3_dual	ip3_dual_NM	20180821_NM_trial_014	undefined	0.000180121193991355	0.000940510823206008	0.36211521817388
ip3_dual	ip3_dual_NM	20180821_NM_trial_014	sleep	0.000183294602293824	0.00112183846230722	0.36211521817388
ip3_dual	ip3_dual_NM	20180821_NM_trial_015	undefined	0.000335091628028625	0.00287939165462952	0.36211521817388
ip3_dual	ip3_dual_NM	20180821_NM_trial_015	sleep	0.000274993211262169	0.00204303199909466	0.36211521817388
ip3_dual	ip3_dual_TR	20180828_TR_trial_001	undefined	0.000465245056700366	0.00443247989561299	0.315442590053691
ip3_dual	ip3_dual_TR	20180828_TR_trial_001	wake	0.000581035587553258	0.00610514724977617	0.315442590053691
ip3_dual	ip3_dual_TR	20180828_TR_trial_002	undefined	0.00068861221426369	0.00885994746170415	0.315442590053691
ip3_dual	ip3_dual_TR	20180828_TR_trial_002	wake	0.000640884901896868	0.00702434414076415	0.315442590053691
ip3_dual	ip3_dual_TR	20180828_TR_trial_003	undefined	0.000554005819263996	0.00516265392167863	0.315442590053691
ip3_dual	ip3_dual_TR	20180828_TR_trial_003	wake	0.000503251652513385	0.00521315058740669	0.315442590053691
ip3_dual	ip3_dual_TR	20180828_TR_trial_004	undefined	0.000410927132191985	0.00354925175059509	0.315442590053691
ip3_dual	ip3_dual_TR	20180828_TR_trial_004	wake	0.000331853871845049	0.00294919470264137	0.315442590053691
ip3_dual	ip3_dual_TR	20180828_TR_trial_005	undefined	0.000218475781573525	0.00126635200874935	0.315442590053691
ip3_dual	ip3_dual_TR	20180828_TR_trial_005	wake	0.000211652633931972	0.00150517132017034	0.315442590053691
ip3_dual	ip3_dual_TR	20180828_TR_trial_006	undefined	0.000184805228067006	0.000648071864773112	0.315442590053691
ip3_dual	ip3_dual_TR	20180828_TR_trial_006	wake	0.000165463183852482	0.000865844750902134	0.315442590053691
ip3_dual	ip3_dual_TR	20180828_TR_trial_007	undefined	0.000244711560784327	0.00127022004085939	0.315442590053691
ip3_dual	ip3_dual_TR	20180828_TR_trial_007	wake	0.000280043779241164	0.00147477637818436	0.315442590053691
ip3_dual	ip3_dual_TR	20180828_TR_trial_008	undefined	0.000357058784628003	0.00260859418917249	0.315442590053691
ip3_dual	ip3_dual_TR	20180828_TR_trial_008	wake	0.000369371381516097	0.00291368157190426	0.315442590053691
ip3_dual	ip3_dual_TR	20180828_TR_trial_011	undefined	0.000229668147943122	0.00184132988355005	0.36211521817388
ip3_dual	ip3_dual_TR	20180828_TR_trial_011	sleep	0.000237556566548947	0.00222805850194782	0.36211521817388
ip3_dual	ip3_dual_TR	20180828_TR_trial_012	undefined	0.000411331755623897	0.00385004048597873	0.36211521817388
ip3_dual	ip3_dual_TR	20180828_TR_trial_012	sleep	0.000457276596593963	0.00483697598718847	0.36211521817388
ip3_dual	ip3_dual_TR	20180828_TR_trial_013	undefined	0.000544591970000567	0.00603667359172602	0.36211521817388
ip3_dual	ip3_dual_TR	20180828_TR_trial_013	sleep	0.000560162656093205	0.00644447276940318	0.36211521817388
ip3_dual	ip3_dual_TR	20180828_TR_trial_014	undefined	0.000653199851655422	0.00734937555291998	0.36211521817388
ip3_dual	ip3_dual_TR	20180828_TR_trial_014	sleep	0.000619129808279367	0.00746538306624919	0.36211521817388
ip3_dual	ip3_dual_TR	20180828_TR_trial_015	undefined	0.000593432888090041	0.00644822221040289	0.36211521817388
ip3_dual	ip3_dual_TR	20180828_TR_trial_015	sleep	0.000412617162630425	0.00446655610167875	0.36211521817388
ip3_dual	ip3_dual_TR	20180828_TR_trial_016	undefined	0.000349253833305131	0.0027558519884708	0.36211521817388
ip3_dual	ip3_dual_TR	20180828_TR_trial_016	sleep	0.000208384552015384	0.00190798573457928	0.36211521817388
ip3_dual	ip3_dual_TR	20180828_TR_trial_018	undefined	0.000820854869241699	0.0107352192694947	0.36211521817388
ip3_dual	ip3_dual_TR	20180828_TR_trial_018	sleep	0.00081452610879584	0.0125763234218311	0.36211521817388
ip3_dual	ip3_dual_TR	20180828_TR_trial_019	undefined	0.00109033622628286	0.0154431614762476	0.36211521817388
ip3_dual	ip3_dual_TR	20180828_TR_trial_019	sleep	0.000773609231171349	0.00879767675197492	0.36211521817388
ip3_dual	ip3_dual_TR	20180828_TR_trial_020	undefined	0.000171328928389874	0.00098938156421227	0.36211521817388
ip3_dual	ip3_dual_TR	20180828_TR_trial_020	sleep	0.000201117657010935	0.0012263506435943	0.36211521817388
ip3_dual	ip3_dual_TL	20180830_TL_trial_008	undefined	0.000472448587584412	0.00333006654398498	0.315442590053691
ip3_dual	ip3_dual_TL	20180830_TL_trial_008	wake	0.000467291653593462	0.00360718420326285	0.315442590053691
ip3_dual	ip3_dual_TL	20180830_TL_trial_009	undefined	0.000667254504687672	0.0064163336103521	0.315442590053691
ip3_dual	ip3_dual_TL	20180830_TL_trial_009	sleep	0.000621123397698565	0.00597673701098065	0.315442590053691
ip3_dual	ip3_dual_TL	20180830_TL_trial_011	undefined	0.00010253388879174	0.0003844510753574	0.315442590053691
ip3_dual	ip3_dual_TL	20180830_TL_trial_011	sleep	9.67209269457581e-05	0.00048533432505336	0.315442590053691
ip3_dual	ip3_dual_TL	20180830_TL_trial_012	undefined	0.000438353997315427	0.00468959654598152	0.223051594502013
ip3_dual	ip3_dual_TL	20180830_TL_trial_012	sleep	0.00041138430397585	0.00402445649957587	0.223051594502013
ip3_dual	ip3_dual_TL	20180830_TL_trial_014	undefined	0.000524289892462825	0.00555814087243975	0.315442590053691
ip3_dual	ip3_dual_TL	20180830_TL_trial_014	sleep	0.000541636234746748	0.00575809137314094	0.315442590053691
ip3_dual	ip3_dual_TL	20180830_TL_trial_015	undefined	0.000749245188649629	0.00943215663213293	0.315442590053691
ip3_dual	ip3_dual_TL	20180830_TL_trial_015	sleep	0.000698468313507851	0.00893881457981326	0.315442590053691
ip3_dual	ip3_dual_TL	20180830_TL_trial_016	undefined	0.000994103069179051	0.0126560718720909	0.315442590053691
ip3_dual	ip3_dual_TL	20180830_TL_trial_016	sleep	0.00097390453910393	0.0126600029601068	0.315442590053691
ip3_dual	ip3_dual_TL	20180830_TL_trial_017	undefined	0.000345797420475178	0.00268197430725613	0.315442590053691
ip3_dual	ip3_dual_TL	20180830_TL_trial_017	sleep	0.000407939181040726	0.00363402733233123	0.315442590053691
ip3_dual	ip3_dual_TL	20180830_TL_trial_019	undefined	0.000123942057794728	0.000642417146876367	0.315442590053691
ip3_dual	ip3_dual_TL	20180830_TL_trial_019	sleep	0.000101522249849276	0.000431335259132017	0.315442590053691
ip3_dual	ip3_dual_TL	20180830_TL_trial_020	undefined	9.92065753730825e-05	0.000214092660678297	0.315442590053691
ip3_dual	ip3_dual_TL	20180830_TL_trial_020	sleep	9.59804096656108e-05	0.000288961334558125	0.315442590053691
ip3_dual	ip3_dual_TL	20180830_TL_trial_021	undefined	0.000243803457721708	0.00117135419705179	0.315442590053691
ip3_dual	ip3_dual_TL	20180830_TL_trial_021	sleep	0.000182053010449607	0.000954364578845992	0.315442590053691
ip3_dual	ip3_dual_TL	20180830_TL_trial_024	undefined	0.000253639048323484	0.00117179220702403	0.315442590053691
ip3_dual	ip3_dual_TL	20180830_TL_trial_024	sleep	0.000232584725401881	0.00136787372677947	0.315442590053691
ip3_dual	ip3_dual_TL	20180830_TL_trial_025	undefined	0.000372794955304015	0.00264485089207344	0.315442590053691
ip3_dual	ip3_dual_TL	20180830_TL_trial_025	sleep	0.000383377201351148	0.00273874958641417	0.315442590053691
ip3_dual	ip3_dual_NM	20180902_NM_trial_002	undefined	8.53160789281647e-05	0.000196048011371073	0.315442590053691
ip3_dual	ip3_dual_NM	20180902_NM_trial_002	wake	6.28387601061889e-05	0.000185882945584644	0.315442590053691
ip3_dual	ip3_dual_NM	20180902_NM_trial_003	undefined	7.93148097751949e-05	0.000148741270889055	0.315442590053691
ip3_dual	ip3_dual_NM	20180902_NM_trial_003	wake	5.47227592654713e-05	0.000144823246257252	0.315442590053691
ip3_dual	ip3_dual_NM	20180902_NM_trial_004	undefined	9.9513133334041e-05	0.000253451585072669	0.36211521817388
ip3_dual	ip3_dual_NM	20180902_NM_trial_004	wake	8.05355696302092e-05	0.000310214153545596	0.36211521817388
ip3_dual	ip3_dual_NM	20180902_NM_trial_005	undefined	0.000134800596945409	0.000770505071519662	0.315442590053691
ip3_dual	ip3_dual_NM	20180902_NM_trial_005	wake	0.000170066495108171	0.00097619010190169	0.315442590053691
ip3_dual	ip3_dual_NM	20180902_NM_trial_006	undefined	0.000123627590487462	0.00058210787153605	0.315442590053691
ip3_dual	ip3_dual_NM	20180902_NM_trial_006	wake	0.000126506015887211	0.000549906315576768	0.315442590053691
ip3_dual	ip3_dual_NM	20180902_NM_trial_009	undefined	0.000128867235566301	0.000735062386539841	0.315442590053691
ip3_dual	ip3_dual_NM	20180902_NM_trial_009	sleep	4.36459690705215e-05	0.000239459115290502	0.315442590053691
ip3_dual	ip3_dual_NM	20180902_NM_trial_010	undefined	0.000114844169416103	0.000848663744564068	0.315442590053691
ip3_dual	ip3_dual_NM	20180902_NM_trial_010	sleep	0.000103862311833672	0.000625329353459217	0.315442590053691
ip3_dual	ip3_dual_NM	20180902_NM_trial_011	undefined	0.000215468370600531	0.00166344146167629	0.315442590053691
ip3_dual	ip3_dual_NM	20180902_NM_trial_011	sleep	0.000179353228005075	0.00139562000343966	0.315442590053691
ip3_dual	ip3_dual_NM	20180902_NM_trial_018	undefined	0.000130281046436694	0.00120539636000854	0.315442590053691
ip3_dual	ip3_dual_NM	20180902_NM_trial_018	sleep	9.33214203144342e-05	0.000211667832581191	0.315442590053691
ip3_dual	ip3_dual_TR	20180906_TR_trial_001	undefined	0.000255877214283569	0.00216888293716871	0.709745827620806
ip3_dual	ip3_dual_TR	20180906_TR_trial_001	wake	0.000230520358927442	0.00257853161199166	0.709745827620806
ip3_dual	ip3_dual_TR	20180906_TR_trial_002	undefined	7.75858791742695e-05	0.000403917311442735	0.709745827620806
ip3_dual	ip3_dual_TR	20180906_TR_trial_002	wake	7.99791128849881e-05	0.000333771258803757	0.709745827620806
ip3_dual	ip3_dual_TR	20180906_TR_trial_003	undefined	0.000304697636520873	0.00189887460427861	0.446103189004027
ip3_dual	ip3_dual_TR	20180906_TR_trial_003	wake	0.000199146054186427	0.0012231936229399	0.446103189004027
ip3_dual	ip3_dual_TR	20180906_TR_trial_004	undefined	0.00026707561022598	0.00188769088183764	0.446103189004027
ip3_dual	ip3_dual_TR	20180906_TR_trial_004	wake	0.000327202770153536	0.00246767419000047	0.446103189004027
ip3_dual	ip3_dual_TR	20180906_TR_trial_005	undefined	0.00017925369451156	0.00103337492013717	0.446103189004027
ip3_dual	ip3_dual_TR	20180906_TR_trial_005	wake	0.000211156712663026	0.00103184557404472	0.446103189004027
ip3_dual	ip3_dual_TR	20180906_TR_trial_012	undefined	0.000498445995002446	0.00517304501580216	0.709745827620806
ip3_dual	ip3_dual_TR	20180906_TR_trial_012	sleep	0.000406251661017844	0.00403168464430511	0.709745827620806
ip3_dual	ip3_dual_TR	20180906_TR_trial_014	undefined	0.000293938319113261	0.00251822854040156	0.50186608762953
ip3_dual	ip3_dual_TR	20180906_TR_trial_014	sleep	0.000359200915916063	0.00325192578898157	0.50186608762953
ip3_dual	ip3_dual_TR	20180906_TR_trial_015	undefined	0.000621756656307303	0.00644773190208018	0.50186608762953
ip3_dual	ip3_dual_TR	20180906_TR_trial_015	sleep	0.000608294086570903	0.00667716843662412	0.50186608762953
ip3_dual	ip3_dual_TR	20180906_TR_trial_016	undefined	0.000876201228141938	0.0114440006184639	0.50186608762953
ip3_dual	ip3_dual_TR	20180906_TR_trial_016	sleep	0.000729115250331615	0.00782273064407825	0.50186608762953
ip3_dual	ip3_dual_TR	20180906_TR_trial_020	undefined	6.59579842897703e-05	0.000101915352365581	0.50186608762953
ip3_dual	ip3_dual_TR	20180906_TR_trial_020	sleep	5.23456001188458e-05	7.80638462141526e-05	0.50186608762953
ip3_dual	ip3_dual_NM	20180907_NM_trial_002	undefined	0.000120519319130075	0.000612636215113874	0.536669812945789
ip3_dual	ip3_dual_NM	20180907_NM_trial_002	wake	9.42872401275133e-05	0.000541656847592815	0.536669812945789
ip3_dual	ip3_dual_NM	20180907_NM_trial_003	undefined	7.26698148374029e-05	0.000255184144538827	0.709745827620806
ip3_dual	ip3_dual_NM	20180907_NM_trial_003	wake	4.42877205889337e-05	0.000249960137497982	0.709745827620806
ip3_dual	ip3_dual_NM	20180907_NM_trial_004	undefined	6.51438453148529e-05	0.000212913849689372	0.50186608762953
ip3_dual	ip3_dual_NM	20180907_NM_trial_004	wake	6.53275245840795e-05	0.000212542286166661	0.50186608762953
ip3_dual	ip3_dual_NM	20180907_NM_trial_008	undefined	0.000409811294921933	0.00105084283335555	0.315442590053691
ip3_dual	ip3_dual_NM	20180907_NM_trial_008	wake	0.000106819298210723	0.000594812810635401	0.315442590053691
ip3_dual	ip3_dual_NM	20180907_NM_trial_009	undefined	0.000239649929861273	0.000433232386496328	0.315442590053691
ip3_dual	ip3_dual_NM	20180907_NM_trial_009	wake	8.0990525179302e-05	0.000281179574629993	0.315442590053691
ip3_dual	ip3_dual_NM	20180907_NM_trial_011	undefined	0.000257353498482625	0.00138002117959678	0.315442590053691
ip3_dual	ip3_dual_NM	20180907_NM_trial_011	wake	0.000174657219173602	0.00106360210481959	0.315442590053691
ip3_dual	ip3_dual_NM	20180907_NM_trial_013	undefined	0.000238503131737104	0.00151851969268457	0.223051594502013
ip3_dual	ip3_dual_NM	20180907_NM_trial_013	wake	0.000222690778978739	0.00155836084254368	0.223051594502013
ip3_dual	ip3_dual_NM	20180907_NM_trial_018	undefined	0.000299734645819099	0.00263567248724683	0.454237329677315
ip3_dual	ip3_dual_NM	20180907_NM_trial_018	sleep	0.000289195421132576	0.00205150794977768	0.454237329677315
ip3_dual	ip3_dual_NM	20180907_NM_trial_019	undefined	0.000147069367785514	0.000561272009780792	0.315442590053691
ip3_dual	ip3_dual_NM	20180907_NM_trial_019	sleep	0.000128168521924606	0.000491728923948334	0.315442590053691
ip3_dual	ip3_dual_NM	20180907_NM_trial_021	undefined	0.000105702777891942	0.000471707042704911	0.315442590053691
ip3_dual	ip3_dual_NM	20180907_NM_trial_021	sleep	8.07491845371199e-05	0.000320041241669178	0.315442590053691
ip3_dual	ip3_dual_NM	20180907_NM_trial_027	undefined	0.000330510168589357	0.00290555914089563	0.36211521817388
ip3_dual	ip3_dual_NM	20180907_NM_trial_027	sleep	0.000250652588299042	0.00197593306645262	0.36211521817388
ip3_dual	ip3_dual_NM	20180907_NM_trial_028	undefined	0.00015331176269041	0.000399101006248735	0.315442590053691
ip3_dual	ip3_dual_NM	20180907_NM_trial_028	sleep	8.46691010296626e-05	0.000288764102343389	0.315442590053691
ip3_dual	ip3_dual_NM	20180907_NM_trial_030	undefined	0.000134148890191864	0.000521173380289556	0.315442590053691
ip3_dual	ip3_dual_NM	20180907_NM_trial_030	sleep	0.000111738438364528	0.000355168687849186	0.315442590053691
ip3_dual	ip3_dual_TR	20180909_TR_trial_001	undefined	0.000164484042634064	0.00102601020276985	0.315442590053691
ip3_dual	ip3_dual_TR	20180909_TR_trial_001	wake	0.000198429529013066	0.00131673016485125	0.315442590053691
ip3_dual	ip3_dual_TR	20180909_TR_trial_004	undefined	0.000249319210705162	0.00155755828783294	0.315442590053691
ip3_dual	ip3_dual_TR	20180909_TR_trial_004	wake	0.000303240786991601	0.00199997087035755	0.315442590053691
ip3_dual	ip3_dual_TR	20180909_TR_trial_007	undefined	0.000175924997836207	0.000912309534420782	0.315442590053691
ip3_dual	ip3_dual_TR	20180909_TR_trial_007	sleep	0.000124088580764814	0.000634907535586316	0.315442590053691
ip3_dual	ip3_dual_TR	20180909_TR_trial_008	undefined	0.000269991855518096	0.00173982811427148	0.315442590053691
ip3_dual	ip3_dual_TR	20180909_TR_trial_008	sleep	0.000241395205991488	0.00173359898141292	0.315442590053691
ip3_dual	ip3_dual_TR	20180909_TR_trial_009	undefined	0.000380424598152828	0.00254252963588876	0.315442590053691
ip3_dual	ip3_dual_TR	20180909_TR_trial_009	sleep	0.000242809581612971	0.00181338834798992	0.315442590053691
ip3_dual	ip3_dual_TR	20180909_TR_trial_010	undefined	0.000146456914308259	0.000937676605283968	0.315442590053691
ip3_dual	ip3_dual_TR	20180909_TR_trial_010	sleep	0.000152891930669528	0.0018159469120317	0.315442590053691
ip3_dual	ip3_dual_TR	20180909_TR_trial_011	undefined	0.000312653543820796	0.00203607751937241	0.315442590053691
ip3_dual	ip3_dual_TR	20180909_TR_trial_011	sleep	0.000212121861904104	0.00172062525282939	0.315442590053691
ip3_dual	ip3_dual_TR	20180909_TR_trial_012	undefined	0.000401677106936829	0.00284885451054657	0.315442590053691
ip3_dual	ip3_dual_TR	20180909_TR_trial_012	sleep	0.000261789806850391	0.00213354954674219	0.315442590053691
ip3_dual	ip3_dual_TR	20180909_TR_trial_013	undefined	0.000406035890498684	0.00252737602191703	0.315442590053691
ip3_dual	ip3_dual_TR	20180909_TR_trial_013	sleep	0.000280265706754842	0.00194356944407748	0.315442590053691
ip3_dual	ip3_dual_TR	20180909_TR_trial_014	undefined	0.000150028529184483	0.000936768199712305	0.337572331805377
ip3_dual	ip3_dual_TR	20180909_TR_trial_014	sleep	8.43624000937311e-05	0.000557940126448365	0.337572331805377
ip3_dual	ip3_dual_TR	20180909_TR_trial_015	undefined	0.000224689917318517	0.0018006140074797	0.337572331805377
ip3_dual	ip3_dual_TR	20180909_TR_trial_015	sleep	0.000181138645733985	0.00122953743235654	0.337572331805377
ip3_dual	ip3_dual_TR	20180909_TR_trial_016	undefined	0.000133942210659549	0.000661060787787542	0.337572331805377
ip3_dual	ip3_dual_TR	20180909_TR_trial_016	sleep	0.000139208133111157	0.000714097502513523	0.337572331805377
ip3_dual	ip3_dual_TR	20180909_TR_trial_017	undefined	0.000244900490010334	0.00138430902019701	0.337572331805377
ip3_dual	ip3_dual_TR	20180909_TR_trial_017	sleep	0.00019543850966889	0.00120773301296928	0.337572331805377
ip3_dual	ip3_dual_TR	20180911_TR_trial_001	undefined	0.000124469149578686	0.000747777316775238	0.337572331805377
ip3_dual	ip3_dual_TR	20180911_TR_trial_001	wake	0.000126837501577289	0.000846809221389342	0.337572331805377
ip3_dual	ip3_dual_TR	20180911_TR_trial_007	undefined	0.000169525041111521	0.0010959857756427	0.36211521817388
ip3_dual	ip3_dual_TR	20180911_TR_trial_007	wake	0.000239144112638722	0.00168358759365771	0.36211521817388
ip3_dual	ip3_dual_TR	20180911_TR_trial_008	undefined	0.000150458434518277	0.00049515754494281	0.36211521817388
ip3_dual	ip3_dual_TR	20180911_TR_trial_008	wake	0.000153080600954876	0.000732824227215563	0.36211521817388
ip3_dual	ip3_dual_TR	20180911_TR_trial_009	undefined	0.000251962194903978	0.00137292830506811	0.315442590053691
ip3_dual	ip3_dual_TR	20180911_TR_trial_009	wake	0.000234689386392466	0.0014313779300616	0.315442590053691
ip3_dual	ip3_dual_TR	20180911_TR_trial_010	undefined	0.00024663800875744	0.00144772201204909	0.315442590053691
ip3_dual	ip3_dual_TR	20180911_TR_trial_010	wake	0.000279073189305805	0.00156018384007265	0.315442590053691
ip3_dual	ip3_dual_TR	20180911_TR_trial_011	undefined	0.000201785690038625	0.00101698131243088	0.315442590053691
ip3_dual	ip3_dual_TR	20180911_TR_trial_011	wake	0.000197945586886311	0.00123357107898684	0.315442590053691
ip3_dual	ip3_dual_TR	20180911_TR_trial_021	undefined	9.87690760302023e-05	0.000531502194556206	0.315442590053691
ip3_dual	ip3_dual_TR	20180911_TR_trial_021	sleep	0.000104725655734875	0.000589663613457343	0.315442590053691
ip3_dual	ip3_dual_TL	20180918_TL_trial_001	undefined	0.00024570550126547	0.00185045746154531	0.337572331805377
ip3_dual	ip3_dual_TL	20180918_TL_trial_001	wake	0.000258328829163936	0.00195241479073911	0.337572331805377
ip3_dual	ip3_dual_TL	20180918_TL_trial_002	undefined	0.000366965257559122	0.00258770254690996	0.315442590053691
ip3_dual	ip3_dual_TL	20180918_TL_trial_002	wake	0.000298082420579764	0.00223114025221668	0.315442590053691
ip3_dual	ip3_dual_TL	20180918_TL_trial_003	undefined	0.000122505803669104	0.000539237692888218	0.315442590053691
ip3_dual	ip3_dual_TL	20180918_TL_trial_003	wake	0.000103738910043043	0.000510994024411531	0.315442590053691
ip3_dual	ip3_dual_TL	20180918_TL_trial_004	undefined	0.00016294581473806	0.000955914818557438	0.315442590053691
ip3_dual	ip3_dual_TL	20180918_TL_trial_004	wake	0.000168637154317435	0.000972528681001651	0.315442590053691
ip3_dual	ip3_dual_TL	20180918_TL_trial_005	undefined	0.000140090523852301	0.000661307264336797	0.315442590053691
ip3_dual	ip3_dual_TL	20180918_TL_trial_005	wake	0.000154258213278735	0.000756660765417022	0.315442590053691
ip3_dual	ip3_dual_TL	20180918_TL_trial_006	undefined	0.000102486872049672	0.000740503620405078	0.315442590053691
ip3_dual	ip3_dual_TL	20180918_TL_trial_006	wake	0.000103895535499354	0.000600351252799527	0.315442590053691
ip3_dual	ip3_dual_TL	20180918_TL_trial_007	undefined	0.000226721203905919	0.00111744466866029	0.315442590053691
ip3_dual	ip3_dual_TL	20180918_TL_trial_007	wake	0.000214014537113463	0.00132337479216652	0.315442590053691
ip3_dual	ip3_dual_TL	20180918_TL_trial_009	undefined	0.00018763966262542	0.00135015541249761	0.36211521817388
ip3_dual	ip3_dual_TL	20180918_TL_trial_009	sleep	0.000167651805197498	0.00118263459842959	0.36211521817388
ip3_dual	ip3_dual_TL	20180918_TL_trial_014	undefined	0.000581650742855322	0.00477756416042687	0.36211521817388
ip3_dual	ip3_dual_TL	20180918_TL_trial_014	sleep	0.000512211138826207	0.00397715457792993	0.36211521817388
ip3_dual	ip3_dual_TL	20180918_TL_trial_015	undefined	0.000648709324013822	0.00567106643460462	0.36211521817388
ip3_dual	ip3_dual_TL	20180918_TL_trial_015	sleep	0.000560031712951137	0.00484382504813791	0.36211521817388
ip3_dual	ip3_dual_TL	20180918_TL_trial_022	undefined	0.000523590119235658	0.00629622851709444	0.277244463914377
ip3_dual	ip3_dual_TL	20180918_TL_trial_022	sleep	0.000538861705229793	0.00622765002805325	0.277244463914377
ip3_dual	ip3_dual_TL	20180918_TL_trial_025	undefined	0.000219500704200058	0.00146458350627295	0.277244463914377
ip3_dual	ip3_dual_TL	20180918_TL_trial_025	sleep	0.000220523545362276	0.00147072192221594	0.277244463914377
ip3_dual	ip3_dual_TL	20180918_TL_trial_028	undefined	0.000173977463951567	0.000616187790034228	0.454237329677315
ip3_dual	ip3_dual_TL	20180918_TL_trial_028	sleep	0.00016647959568373	0.000606291487891898	0.454237329677315
ip3_dual	ip3_dual_TL	20180918_TL_trial_029	undefined	0.000211029274617431	0.00080298861401251	0.454237329677315
ip3_dual	ip3_dual_TL	20180918_TL_trial_029	sleep	0.000199002791110352	0.000730617335753732	0.454237329677315
ip3_dual	ip3_dual_TR	20180927_TR_trial_002	undefined	0.000216535489896487	0.00187929647667955	0.454237329677315
ip3_dual	ip3_dual_TR	20180927_TR_trial_002	wake	0.000238758087514867	0.00167837593657394	0.454237329677315
ip3_dual	ip3_dual_TR	20180927_TR_trial_003	undefined	0.000176790109217604	0.000911660933262301	0.454237329677315
ip3_dual	ip3_dual_TR	20180927_TR_trial_003	wake	0.000177796415328851	0.000940908719404533	0.454237329677315
ip3_dual	ip3_dual_TR	20180927_TR_trial_004	undefined	0.00019067227062789	0.000640051220420886	0.454237329677315
ip3_dual	ip3_dual_TR	20180927_TR_trial_004	wake	0.000195367219567966	0.000833746936013037	0.454237329677315
