# Supplementary material for: Astrocytic Ca2+ signaling is reduced during sleep and is involved in the regulation of slow wave sleep
Source: Nat Commun. 2020 Jul 6;11:3240. doi: 10.1038/s41467-020-17062-2 (PMC7338360; doi:10.1038/s41467-020-17062-2)
Supplement: Supplementary file 9 — Source Data [file 41467_2020_17062_MOESM9_ESM.zip › Source Data/data sup fig 8g-i.xlsx]

## Sheet: Sheet1
genotype	mouse	trial	state	size	volume	duration	dx_squared
wt_dual	wt_dual_TR16	20180115_TR16_trial_001	whisking	5.91044123811538	3.30278484313723	0.527576295986974	0.315442590053691
wt_dual	wt_dual_TR16	20180115_TR16_trial_001	locomotion	14.1323221054892	16.5934842714826	0.750045619674052	0.315442590053691
wt_dual	wt_dual_TR16	20180115_TR16_trial_002	whisking	5.93917500890296	3.56197090952698	0.442764714608334	0.492879046958892
wt_dual	wt_dual_TR16	20180115_TR16_trial_002	quiet	5.90390769652589	3.59878319283046	0.462925149862057	0.492879046958892
wt_dual	wt_dual_TR16	20180115_TR16_trial_002	locomotion	10.8497156864224	13.4363812509011	0.497024327551125	0.492879046958892
wt_dual	wt_dual_TR16	20180115_TR16_trial_003	whisking	6.27336266370386	3.95168414715376	0.46769799248221	0.492879046958892
wt_dual	wt_dual_TR16	20180115_TR16_trial_003	quiet	6.43759895271334	4.20971726733931	0.48556057334478	0.492879046958892
wt_dual	wt_dual_TR16	20180115_TR16_trial_003	locomotion	11.4333912654749	10.933945719018	0.574345085850775	0.492879046958892
wt_dual	wt_dual_TR16	20180115_TR16_trial_007	whisking	5.55535846096382	3.2132315329293	0.578273129352825	0.354872913810402
wt_dual	wt_dual_TR16	20180115_TR16_trial_007	quiet	5.7797997179729	3.39479452627862	0.565523275110585	0.354872913810402
wt_dual	wt_dual_TR16	20180115_TR16_trial_007	locomotion	9.57847093311762	8.48203381321904	0.630245372818347	0.354872913810402
wt_dual	wt_dual_TR16	20180115_TR16_trial_008	quiet	5.03545974115323	2.66670920067555	0.361617514655878	0.446103189004027
wt_dual	wt_dual_TR16	20180115_TR16_trial_008	locomotion	9.66220266824485	7.6906229232739	0.61985542380684	0.446103189004027
wt_dual	wt_dual_TR16	20180115_TR16_trial_009	whisking	5.49573458414489	3.40730511334722	0.726741924804818	0.177436456905202
wt_dual	wt_dual_TR16	20180115_TR16_trial_009	quiet	7.37960105220573	5.88506891630219	0.836697794110732	0.177436456905202
wt_dual	wt_dual_TR16	20180115_TR16_trial_009	locomotion	9.37779452774544	10.1762798613101	0.891329486880564	0.177436456905202
wt_dual	wt_dual_TR16	20180115_TR16_trial_010	whisking	4.57209322954792	2.13430880684249	0.444499696088331	0.315442590053691
wt_dual	wt_dual_TR16	20180115_TR16_trial_010	quiet	6.26870456233969	4.08743458180152	0.616306158792005	0.315442590053691
wt_dual	wt_dual_TR16	20180115_TR16_trial_010	locomotion	7.81785321289132	6.06060241349211	0.64095728955406	0.315442590053691
wt_dual	wt_dual_TR16	20180115_TR16_trial_011	whisking	4.95226090039649	2.21529573430279	0.460211688497352	0.354872913810402
wt_dual	wt_dual_TR16	20180115_TR16_trial_011	quiet	6.29303553314902	3.98128419128835	0.582463814395521	0.354872913810402
wt_dual	wt_dual_TR16	20180115_TR16_trial_011	locomotion	11.1319236686654	12.8009211643034	0.583745687124777	0.354872913810402
wt_dual	wt_dual_TR16	20180115_TR16_trial_012	whisking	7.21875591704569	5.0891728335374	0.711362284189561	0.315442590053691
wt_dual	wt_dual_TR16	20180115_TR16_trial_012	quiet	7.70038270057534	6.5989985630171	0.734071016575781	0.315442590053691
wt_dual	wt_dual_TR16	20180115_TR16_trial_012	locomotion	12.9923947444036	14.8774145014618	0.753012983938581	0.315442590053691
wt_dual	wt_dual_TR16	20180115_TR16_trial_013	whisking	6.58127949248382	4.60003472347834	0.602298907954554	0.315442590053691
wt_dual	wt_dual_TR16	20180115_TR16_trial_013	quiet	8.42407643217315	8.65728962259294	0.820275203599231	0.315442590053691
wt_dual	wt_dual_TR16	20180115_TR16_trial_013	locomotion	12.4451035363317	13.2242891623235	0.822346043819551	0.315442590053691
wt_dual	wt_dual_TR16	20180115_TR16_trial_014	whisking	8.26961426424845	7.31296753145123	0.719692020048968	0.315442590053691
wt_dual	wt_dual_TR16	20180115_TR16_trial_014	quiet	7.06180570802084	5.12631104495739	0.634347189691635	0.315442590053691
wt_dual	wt_dual_TR16	20180115_TR16_trial_014	locomotion	16.4494244694844	34.0204534097713	0.673723458834965	0.315442590053691
wt_dual	wt_dual_TR16	20180115_TR16_trial_016	whisking	6.05126816933686	4.20493867372365	0.565256297544994	0.315442590053691
wt_dual	wt_dual_TR16	20180115_TR16_trial_016	locomotion	7.609721415996	5.54291663255814	0.627700977226079	0.315442590053691
wt_dual	wt_dual_TR16	20180115_TR16_trial_017	whisking	6.65223363586737	4.60200264497406	0.478425946999458	0.50186608762953
wt_dual	wt_dual_TR16	20180115_TR16_trial_017	quiet	5.58322614923432	2.95558484380034	0.426864968903841	0.50186608762953
wt_dual	wt_dual_TR16	20180115_TR16_trial_017	locomotion	10.999553608547	10.8374778010617	0.510049741084456	0.50186608762953
wt_dual	wt_dual_TR15	20180116_TR15_trial_002	whisking	5.49535963799651	3.57613665037294	0.719747001122126	0.223051594502013
wt_dual	wt_dual_TR15	20180116_TR15_trial_002	quiet	6.89463761371204	5.45776257062209	0.763442820284033	0.223051594502013
wt_dual	wt_dual_TR15	20180116_TR15_trial_002	locomotion	11.7607542452126	22.0630985177729	0.736344438602851	0.223051594502013
wt_dual	wt_dual_TR15	20180116_TR15_trial_003	whisking	6.96057554927806	3.26822530296616	0.38837857838949	0.709745827620806
wt_dual	wt_dual_TR15	20180116_TR15_trial_003	quiet	5.76668484941905	2.63599165045625	0.348550835333348	0.709745827620806
wt_dual	wt_dual_TR15	20180116_TR15_trial_003	locomotion	19.2661925502699	44.1324396111473	0.385343064978304	0.709745827620806
wt_dual	wt_dual_TR15	20180116_TR15_trial_005	whisking	6.13518116160605	4.23818394770316	0.598237197146073	0.315442590053691
wt_dual	wt_dual_TR15	20180116_TR15_trial_005	quiet	5.15439696118661	3.26228801351467	0.595491159711357	0.315442590053691
wt_dual	wt_dual_TR15	20180116_TR15_trial_005	locomotion	11.6482435777644	16.6501020919807	0.569324309621031	0.315442590053691
wt_dual	wt_dual_TR15	20180116_TR15_trial_006	whisking	5.4178285610285	2.19233230975917	0.268475639111113	0.73323995562792
wt_dual	wt_dual_TR15	20180116_TR15_trial_006	quiet	4.24668140967837	1.12224705665404	0.268440377000019	0.73323995562792
wt_dual	wt_dual_TR15	20180116_TR15_trial_006	locomotion	20.9231176138862	61.9112747257733	0.291306279750567	0.73323995562792
wt_dual	wt_dual_TR15	20180116_TR15_trial_017	is	5.71155541527771	4.13327445044656	0.603288754185203	0.315442590053691
wt_dual	wt_dual_TR15	20180116_TR15_trial_017	nrem	8.5212721799691	8.38514488776828	0.594749783923497	0.315442590053691
wt_dual	wt_dual_TR15	20180116_TR15_trial_018	nrem	6.12103353316906	4.66936059559627	0.63651966738687	0.315442590053691
wt_dual	wt_dual_TR15	20180116_TR15_trial_018	rem	5.49135184500189	3.36837226233864	0.571185413270588	0.315442590053691
wt_dual	wt_dual_TR15	20180116_TR15_trial_019	is	4.91542978137385	2.6809116405649	0.323590126873332	0.586566799686617
wt_dual	wt_dual_TR15	20180116_TR15_trial_019	nrem	6.01317398971466	4.85296336063399	0.338765199701388	0.586566799686617
wt_dual	wt_dual_TR15	20180116_TR15_trial_019	rem	4.24649922689791	1.99852399896662	0.312887647651048	0.586566799686617
wt_dual	wt_dual_TR15	20180116_TR15_trial_020	is	4.57035993258243	2.65934291298493	0.521554049486217	0.315442590053691
wt_dual	wt_dual_TR15	20180116_TR15_trial_020	nrem	5.4037716150355	3.07162592686158	0.550190843057343	0.315442590053691
wt_dual	wt_dual_TR15	20180116_TR15_trial_021	is	3.57834648536019	1.70258674355909	0.425352520486426	0.315442590053691
wt_dual	wt_dual_TR15	20180116_TR15_trial_021	nrem	5.47602018455863	3.13792853121827	0.540668052708148	0.315442590053691
wt_dual	wt_dual_TR15	20180116_TR15_trial_021	rem	4.80829668693573	2.64061556379749	0.529848987444151	0.315442590053691
wt_dual	wt_dual_TR16	20180117_TR16_trial_002	whisking	14.0302991884618	27.2824694087434	0.383752693700447	0.454237329677315
wt_dual	wt_dual_TR16	20180117_TR16_trial_002	quiet	4.46993027436774	2.29582298231056	0.363354068460785	0.454237329677315
wt_dual	wt_dual_TR16	20180117_TR16_trial_005	is	5.54959520170981	3.89738801834319	0.541769217119563	0.454237329677315
wt_dual	wt_dual_TR16	20180117_TR16_trial_005	nrem	5.85681886811446	4.11136407959053	0.507818923411014	0.454237329677315
wt_dual	wt_dual_TR16	20180117_TR16_trial_005	rem	5.90360809123707	3.90996225563955	0.48742268792688	0.454237329677315
wt_dual	wt_dual_TR16	20180117_TR16_trial_006	nrem	6.35914026408549	4.5466372376476	0.505784886493793	0.454237329677315
wt_dual	wt_dual_TR16	20180117_TR16_trial_007	nrem	5.99568109671029	4.59278132671776	0.497458175058182	0.454237329677315
wt_dual	wt_dual_TR16	20180117_TR16_trial_008	is	4.51021490175175	1.89338964524428	0.404171791876105	0.454237329677315
wt_dual	wt_dual_TR16	20180117_TR16_trial_008	nrem	6.17813153047887	4.52940975854662	0.47802953051494	0.454237329677315
wt_dual	wt_dual_TR16	20180117_TR16_trial_010	nrem	7.63470710842138	7.4570267437807	0.519618775776419	0.454237329677315
wt_dual	wt_dual_TR16	20180117_TR16_trial_010	rem	6.68842257010912	4.37452986256613	0.48527045109238	0.454237329677315
wt_dual	wt_dual_TR16	20180117_TR16_trial_011	is	6.54508221026707	5.58110185143701	0.633803516900439	0.315442590053691
wt_dual	wt_dual_TR16	20180117_TR16_trial_011	nrem	6.35430096014449	5.2125182974257	0.620418419219137	0.315442590053691
wt_dual	wt_dual_TR16	20180117_TR16_trial_013	is	5.89027319896779	5.09826636198727	0.460078722335391	0.454237329677315
wt_dual	wt_dual_TR16	20180117_TR16_trial_013	nrem	5.15225452313216	2.87108835953503	0.420261074609951	0.454237329677315
wt_dual	wt_dual_TR16	20180117_TR16_trial_013	rem	6.04881264821921	4.25279630297093	0.447132463984924	0.454237329677315
wt_dual	wt_dual_TR16	20180117_TR16_trial_014	is	4.9016417220843	3.36399861037971	0.59362064882789	0.315442590053691
wt_dual	wt_dual_TR16	20180117_TR16_trial_014	nrem	6.15930000230102	4.37858524963493	0.664536757482029	0.315442590053691
wt_dual	wt_dual_TR16	20180117_TR16_trial_015	is	6.40729669969613	5.81236673430619	0.681956104302796	0.315442590053691
wt_dual	wt_dual_TR16	20180117_TR16_trial_015	nrem	7.29691010195607	6.40517566119369	0.720948117102337	0.315442590053691
wt_dual	wt_dual_TR16	20180117_TR16_trial_015	rem	7.32394819930437	5.79387922040743	0.725040837684041	0.315442590053691
wt_dual	wt_dual_TR16	20180117_TR16_trial_017	is	3.92881655092109	2.09631508082645	0.226380738255034	0.586566799686617
wt_dual	wt_dual_TR16	20180117_TR16_trial_017	nrem	3.4938978937855	0.885178296141824	0.253224900579713	0.586566799686617
wt_dual	wt_dual_TR16	20180117_TR16_trial_017	rem	3.93567401080053	1.50464215688736	0.269845840000004	0.586566799686617
wt_dual	wt_dual_TR16	20180117_TR16_trial_018	is	3.50751093055848	1.23283961720176	0.254120004087826	0.586566799686617
wt_dual	wt_dual_TR16	20180117_TR16_trial_018	nrem	3.92109971101259	1.33837959297222	0.27605544910015	0.586566799686617
wt_dual	wt_dual_TR16	20180117_TR16_trial_018	rem	3.0714770601772	1.03845974096264	0.214190116449977	0.586566799686617
wt_dual	wt_dual_TR16	20180117_TR16_trial_019	is	4.04534482755925	2.31840893261081	0.330727252291668	0.50186608762953
wt_dual	wt_dual_TR16	20180117_TR16_trial_019	nrem	4.85671582194283	2.5086011082211	0.374908048565845	0.50186608762953
wt_dual	wt_dual_TR16	20180117_TR16_trial_019	rem	3.9380298650285	1.89829148039938	0.372534151088713	0.50186608762953
wt_dual	wt_dual_TR16	20180117_TR16_trial_020	is	5.73595757294644	3.38144433611645	0.441926597860972	0.536669812945789
wt_dual	wt_dual_TR16	20180117_TR16_trial_021	is	7.11263707063612	5.70690005735311	0.541843342772998	0.536669812945789
wt_dual	wt_dual_TR16	20180117_TR16_trial_021	nrem	7.53345570651934	5.62273309361327	0.503757849973383	0.536669812945789
wt_dual	wt_dual_TR16	20180117_TR16_trial_021	rem	9.20788159024642	6.30084882013502	0.532771714825394	0.536669812945789
wt_dual	wt_dual_TR16	20180117_TR16_trial_022	is	4.85985100031106	3.67698445120671	0.563003965096779	0.315442590053691
wt_dual	wt_dual_TR16	20180117_TR16_trial_022	rem	4.00061316591904	1.88699010270533	0.528038814285718	0.315442590053691
wt_dual	wt_dual_BL15	20180118_BL15_trial_008	is	6.43474379861032	3.46758562510218	0.387903372000022	0.709745827620806
wt_dual	wt_dual_BL15	20180118_BL15_trial_008	nrem	8.3958131038576	4.86774807729727	0.436953025721307	0.709745827620806
wt_dual	wt_dual_BL15	20180118_BL15_trial_010	is	7.14477466471611	4.07303330001408	0.402520008866649	0.709745827620806
wt_dual	wt_dual_BL15	20180118_BL15_trial_010	nrem	8.00921562274509	4.4729012631352	0.415912293275737	0.709745827620806
wt_dual	wt_dual_BL15	20180118_BL15_trial_010	rem	7.25580052121532	4.22843752146144	0.365371943120734	0.709745827620806
wt_dual	wt_dual_BL15	20180118_BL15_trial_013	is	7.65291153260697	4.82504753629004	0.460897761304351	0.709745827620806
wt_dual	wt_dual_BL15	20180118_BL15_trial_013	nrem	8.77070837118803	6.14237814425867	0.416412792821921	0.709745827620806
wt_dual	wt_dual_BL15	20180118_BL15_trial_013	rem	7.63814447536123	4.84646111857161	0.412079497618028	0.709745827620806
wt_dual	wt_dual_BL15	20180118_BL15_trial_014	is	7.29137790124106	4.02981028100389	0.41859281726231	0.709745827620806
wt_dual	wt_dual_BL15	20180118_BL15_trial_014	nrem	8.3821802757425	4.66171215248013	0.415112188308972	0.709745827620806
wt_dual	wt_dual_BL15	20180118_BL15_trial_014	rem	8.03677395271135	4.83824313467107	0.398161697989705	0.709745827620806
wt_dual	wt_dual_BL15	20180118_BL15_trial_019	is	2.60767196817203	0.449040898235774	0.197251448673912	0.586566799686617
wt_dual	wt_dual_BL15	20180118_BL15_trial_019	nrem	5.57966611591552	2.86490169495541	0.325699286021372	0.586566799686617
wt_dual	wt_dual_BL15	20180118_BL15_trial_019	rem	3.14955747462252	0.819541614436956	0.212002385602404	0.586566799686617
wt_dual	wt_dual_NM16	20180119_NM16_trial_007	is	10.8267367915139	13.7866389772347	0.416308158552629	0.709745827620806
wt_dual	wt_dual_NM16	20180119_NM16_trial_007	nrem	6.93497005960375	3.71144387707349	0.410885504485962	0.709745827620806
wt_dual	wt_dual_NM16	20180119_NM16_trial_008	is	6.6551529053719	4.47717275265016	0.438988341159421	0.709745827620806
wt_dual	wt_dual_NM16	20180119_NM16_trial_008	nrem	7.96093966215826	4.61977584684548	0.447053944088449	0.709745827620806
wt_dual	wt_dual_NM16	20180119_NM16_trial_009	is	5.8775826349848	2.88779203866254	0.379119350729173	0.709745827620806
wt_dual	wt_dual_NM16	20180119_NM16_trial_009	nrem	7.57664972670361	4.99115984341123	0.46326042396497	0.709745827620806
wt_dual	wt_dual_NM16	20180119_NM16_trial_009	rem	7.46496156927001	4.40423545190396	0.437415149655571	0.709745827620806
wt_dual	wt_dual_NM16	20180119_NM16_trial_010	nrem	6.06973971614875	3.17419018530216	0.390211892661606	0.586566799686617
wt_dual	wt_dual_NM16	20180119_NM16_trial_011	is	5.52490061800061	3.00699238482647	0.415691042323798	0.586566799686617
wt_dual	wt_dual_NM16	20180119_NM16_trial_011	nrem	6.4807512108522	4.89028816823702	0.413150148305186	0.586566799686617
wt_dual	wt_dual_NM16	20180119_NM16_trial_011	rem	7.49104012118862	4.38358201376245	0.44279087896695	0.586566799686617
wt_dual	wt_dual_NM16	20180119_NM16_trial_013	is	4.73380040350104	3.23206680177886	0.338663259045224	0.586566799686617
wt_dual	wt_dual_NM16	20180119_NM16_trial_013	nrem	5.32005247272233	2.99481543221663	0.372677182032866	0.586566799686617
wt_dual	wt_dual_NM16	20180119_NM16_trial_013	rem	4.23568910158316	1.60774777091107	0.285305715624998	0.586566799686617
wt_dual	wt_dual_NM16	20180119_NM16_trial_017	nrem	2.25365138826963	0.417921555871267	0.182856030105268	0.586566799686617
wt_dual	wt_dual_TL16	20180120_TL16_trial_008	is	9.06247265533906	7.19760851470465	0.459401736614382	0.709745827620806
wt_dual	wt_dual_TL16	20180120_TL16_trial_008	nrem	9.96214666696728	6.72174097445783	0.482715886896354	0.709745827620806
wt_dual	wt_dual_TL16	20180120_TL16_trial_009	is	6.97128124018658	3.99199102657531	0.451242156711101	0.709745827620806
wt_dual	wt_dual_TL16	20180120_TL16_trial_009	nrem	8.2270431701146	5.15867882204593	0.483759290452897	0.709745827620806
wt_dual	wt_dual_TL16	20180120_TL16_trial_009	rem	8.61339296607359	6.42694431819222	0.50159992542479	0.709745827620806
wt_dual	wt_dual_TL16	20180120_TL16_trial_010	is	4.54780304627407	2.83556689945096	0.439366027527886	0.354872913810402
wt_dual	wt_dual_TL16	20180120_TL16_trial_010	nrem	4.98536441237029	3.19210740612388	0.564261716386471	0.354872913810402
wt_dual	wt_dual_TL16	20180120_TL16_trial_010	rem	23.9856067637924	79.6179638398919	0.507637269321437	0.354872913810402
wt_dual	wt_dual_TL16	20180120_TL16_trial_012	is	7.34328787275843	8.58856384108094	0.780361334743659	0.315442590053691
wt_dual	wt_dual_TL16	20180120_TL16_trial_012	rem	8.73731999534341	7.71410729689115	0.812977785297461	0.315442590053691
wt_dual	wt_dual_TL16	20180120_TL16_trial_013	is	6.89759770388394	6.42039979654877	0.775165353572535	0.315442590053691
wt_dual	wt_dual_TL16	20180120_TL16_trial_013	nrem	8.03781403329129	7.20849530032817	0.76105793585836	0.315442590053691
wt_dual	wt_dual_TL16	20180120_TL16_trial_014	nrem	11.1790371162387	14.8947409127683	0.787969539413212	0.315442590053691
wt_dual	wt_dual_TL16	20180120_TL16_trial_015	is	3.39981314237008	1.64022695670331	0.334203245092026	0.454237329677315
wt_dual	wt_dual_TL16	20180120_TL16_trial_015	nrem	5.37561489839997	4.38096905207949	0.464113763093753	0.454237329677315
wt_dual	wt_dual_TL16	20180120_TL16_trial_015	rem	3.55718299951747	1.87293154185209	0.331835426022224	0.454237329677315
wt_dual	wt_dual_TL16	20180120_TL16_trial_016	is	6.23248932056751	4.63165393600716	0.687047721858447	0.3211942960829
wt_dual	wt_dual_TL16	20180120_TL16_trial_016	rem	7.80829947447012	6.11818035686143	0.787025754535376	0.3211942960829
wt_dual	wt_dual_TL16	20180120_TL16_trial_017	is	8.39263139476449	13.5538382574071	0.410497971040341	0.709745827620806
wt_dual	wt_dual_TL16	20180120_TL16_trial_017	nrem	11.6487853773153	9.37406306103846	0.464099067730015	0.709745827620806
wt_dual	wt_dual_TL16	20180120_TL16_trial_018	is	5.78605451815484	3.81696880667809	0.280347892369126	0.876229416815809
wt_dual	wt_dual_TL16	20180120_TL16_trial_018	nrem	6.82802173524196	4.03086743666796	0.306572418139853	0.876229416815809
wt_dual	wt_dual_TL15	20180121_TL15_trial_001	whisking	5.94783195466253	3.64956423199332	0.451631663511415	0.315442590053691
wt_dual	wt_dual_TL15	20180121_TL15_trial_001	quiet	NaN	NaN	NaN	0.315442590053691
wt_dual	wt_dual_TL15	20180121_TL15_trial_001	locomotion	8.52272059458814	7.67834793082767	0.544455007197621	0.315442590053691
wt_dual	wt_dual_TL15	20180121_TL15_trial_002	whisking	8.05561514349613	4.24625634272659	0.376272097637943	0.709745827620806
wt_dual	wt_dual_TL15	20180121_TL15_trial_002	quiet	6.37552489397154	2.7252461588554	0.335944432262634	0.709745827620806
wt_dual	wt_dual_TL15	20180121_TL15_trial_002	locomotion	11.9833775059223	9.89155592155904	0.465060709904477	0.709745827620806
wt_dual	wt_dual_TL15	20180121_TL15_trial_005	whisking	6.39114117239217	4.00300512531746	0.568517363891873	0.315442590053691
wt_dual	wt_dual_TL15	20180121_TL15_trial_005	quiet	5.66465888669855	3.24302863794976	0.552314250075	0.315442590053691
wt_dual	wt_dual_TL15	20180121_TL15_trial_005	locomotion	9.65650592747114	9.09454053748323	0.6498367238575	0.315442590053691
wt_dual	wt_dual_TL15	20180121_TL15_trial_009	whisking	7.01109129606457	4.19983465881626	0.561496044577825	0.315442590053691
wt_dual	wt_dual_TL15	20180121_TL15_trial_009	quiet	5.99882242239391	3.28916511599285	0.469176369422755	0.315442590053691
wt_dual	wt_dual_TL15	20180121_TL15_trial_009	locomotion	9.37099595386865	7.35575314227598	0.602384435162522	0.315442590053691
wt_dual	wt_dual_TL15	20180121_TL15_trial_012	whisking	5.93588732695152	2.88715765338596	0.533093303470591	0.315442590053691
wt_dual	wt_dual_TL15	20180121_TL15_trial_012	quiet	4.48685540092371	1.84535669582248	0.437907389040007	0.315442590053691
wt_dual	wt_dual_TL15	20180121_TL15_trial_012	locomotion	12.8963609736132	15.5447756000489	0.517098847857226	0.315442590053691
wt_dual	wt_dual_TL15	20180121_TL15_trial_014	whisking	6.704308393632	4.1655238298522	0.691461327312598	0.177436456905202
wt_dual	wt_dual_TL15	20180121_TL15_trial_014	locomotion	9.00757012602658	7.28513176975974	0.747207006002786	0.177436456905202
wt_dual	wt_dual_TL15	20180121_TL15_trial_016	whisking	6.41500684226783	3.79744766863042	0.55360165245645	0.315442590053691
wt_dual	wt_dual_TL15	20180121_TL15_trial_016	quiet	6.20453877526241	3.81766859699185	0.597555017507926	0.315442590053691
wt_dual	wt_dual_TL15	20180121_TL15_trial_016	locomotion	12.5918214162247	29.0269195252731	0.532366338378428	0.315442590053691
wt_dual	wt_dual_TL15	20180121_TL15_trial_017	whisking	6.39622058353298	3.86790870712471	0.544557325992224	0.315442590053691
wt_dual	wt_dual_TL15	20180121_TL15_trial_017	quiet	5.40551538555061	2.83468411235565	0.529969990722501	0.315442590053691
wt_dual	wt_dual_TL15	20180121_TL15_trial_017	locomotion	18.3184132026699	49.8511647088011	0.44917523118334	0.315442590053691
wt_dual	wt_dual_TL15	20180121_TL15_trial_018	whisking	5.52562218827005	3.01406472831211	0.525611363125006	0.315442590053691
wt_dual	wt_dual_TL15	20180121_TL15_trial_018	quiet	4.11198301856398	2.51510145757666	0.405078319579294	0.315442590053691
wt_dual	wt_dual_TL15	20180121_TL15_trial_018	locomotion	10.6658880818792	12.6560742558182	0.569585582402977	0.315442590053691
wt_dual	wt_dual_TL15	20180121_TL15_trial_019	whisking	5.39955303751216	2.84037863779165	0.500211143237446	0.315442590053691
wt_dual	wt_dual_TL15	20180121_TL15_trial_019	quiet	5.56175092989402	3.55629230476209	0.527903525714008	0.315442590053691
wt_dual	wt_dual_TL15	20180121_TL15_trial_019	locomotion	7.5425545320464	6.36703964193402	0.490901469364143	0.315442590053691
wt_dual	wt_dual_TR15	20180130_TR15_trial_002	whisking	6.96584900637411	5.21112017643564	0.662537589770886	0.315442590053691
wt_dual	wt_dual_TR15	20180130_TR15_trial_002	locomotion	NaN	NaN	NaN	0.315442590053691
wt_dual	wt_dual_TR15	20180130_TR15_trial_003	whisking	8.25245877228703	7.15236182184868	0.673924754822814	0.315442590053691
wt_dual	wt_dual_TR15	20180130_TR15_trial_003	quiet	7.81687089287889	6.46497738248659	0.655898535387103	0.315442590053691
wt_dual	wt_dual_TR15	20180130_TR15_trial_003	locomotion	9.04723717761422	9.63268190348318	0.524825306017274	0.315442590053691
wt_dual	wt_dual_TR15	20180130_TR15_trial_004	whisking	8.50420477629605	7.46791834991845	0.695730543021726	0.315442590053691
wt_dual	wt_dual_TR15	20180130_TR15_trial_004	quiet	6.33116834590637	4.25300646038603	0.644371151767545	0.315442590053691
wt_dual	wt_dual_TR15	20180130_TR15_trial_004	locomotion	6.20860244792007	8.89407103265333	0.34793857781056	0.315442590053691
wt_dual	wt_dual_TR15	20180130_TR15_trial_005	whisking	7.6031045069293	6.78575185366551	0.547861201518203	0.315442590053691
wt_dual	wt_dual_TR15	20180130_TR15_trial_005	quiet	5.75382514540832	3.56177718167636	0.583612728929886	0.315442590053691
wt_dual	wt_dual_TR15	20180130_TR15_trial_005	locomotion	4.43007573471403	2.22139485450259	0.398693247224998	0.315442590053691
wt_dual	wt_dual_TR15	20180130_TR15_trial_006	whisking	7.47297877309942	6.60030918181569	0.66867536159632	0.231753739631283
wt_dual	wt_dual_TR15	20180130_TR15_trial_006	quiet	5.4466779107288	3.40492646397286	0.695084418033935	0.231753739631283
wt_dual	wt_dual_TR15	20180130_TR15_trial_006	locomotion	9.95305443613041	12.3128509940318	0.555809419351412	0.231753739631283
wt_dual	wt_dual_TR15	20180130_TR15_trial_007	whisking	6.71214292405614	4.9631053527418	0.67648660897951	0.231753739631283
wt_dual	wt_dual_TR15	20180130_TR15_trial_007	quiet	5.92669361547967	4.98433554442285	0.698512744669323	0.231753739631283
wt_dual	wt_dual_TR15	20180130_TR15_trial_007	locomotion	8.7075224697111	8.19160569160804	0.676697620224493	0.231753739631283
wt_dual	wt_dual_TR15	20180130_TR15_trial_008	whisking	6.45761844271153	4.65745282186461	0.556598573508957	0.315442590053691
wt_dual	wt_dual_TR15	20180130_TR15_trial_008	quiet	5.21712944824546	3.25277470388393	0.552890766565021	0.315442590053691
wt_dual	wt_dual_TR15	20180130_TR15_trial_008	locomotion	6.51194626769629	4.61716431450915	0.522204799387568	0.315442590053691
wt_dual	wt_dual_TR15	20180130_TR15_trial_010	whisking	3.03960125013686	0.982430495835146	0.235893828230545	0.454237329677315
wt_dual	wt_dual_TR15	20180130_TR15_trial_010	quiet	2.88251580775724	0.853535667282129	0.226297019754682	0.454237329677315
wt_dual	wt_dual_TR15	20180130_TR15_trial_010	locomotion	6.35596239690061	5.3103006191904	0.278792054048141	0.454237329677315
wt_dual	wt_dual_TL15	20180202_TL15_trial_006	nrem	5.05570009086052	2.5879944442374	0.433159721797816	0.315442590053691
wt_dual	wt_dual_TL15	20180202_TL15_trial_007	is	4.766688027478	1.93149152117035	0.429364830555563	0.315442590053691
wt_dual	wt_dual_TL15	20180202_TL15_trial_008	is	8.39409334374453	7.77980849825226	0.615455766315793	0.315442590053691
wt_dual	wt_dual_TL15	20180202_TL15_trial_008	nrem	8.09716399898813	8.55807242497814	0.509691002887193	0.315442590053691
wt_dual	wt_dual_TL15	20180202_TL15_trial_009	is	4.1452391641671	1.9712629695398	0.417876833205137	0.315442590053691
wt_dual	wt_dual_TL15	20180202_TL15_trial_009	nrem	7.40249932728957	6.51099502769724	0.478122854810239	0.315442590053691
wt_dual	wt_dual_TL15	20180202_TL15_trial_009	rem	5.62439058314102	3.53330213551233	0.511491278441931	0.315442590053691
wt_dual	wt_dual_TL15	20180202_TL15_trial_010	is	6.10767667986612	5.03434666218325	0.664815475576387	0.231753739631283
wt_dual	wt_dual_TL15	20180202_TL15_trial_010	nrem	5.30894335863047	3.57592295448776	0.621490551190751	0.231753739631283
wt_dual	wt_dual_TL15	20180202_TL15_trial_017	nrem	8.48185261030358	5.04619509931245	0.468338143269228	0.36211521817388
wt_dual	wt_dual_TL15	20180202_TL15_trial_018	is	5.460569307684	3.37279872220464	0.551930263451328	0.36211521817388
wt_dual	wt_dual_TL15	20180202_TL15_trial_019	is	6.60301453386199	4.28891637776236	0.494300885950604	0.36211521817388
wt_dual	wt_dual_TL15	20180202_TL15_trial_019	nrem	5.54340866699828	3.3525318921657	0.470759041993758	0.36211521817388
wt_dual	wt_dual_TL15	20180202_TL15_trial_019	rem	6.86412408166769	4.26817444714788	0.561652987964034	0.36211521817388
wt_dual	wt_dual_TL15	20180202_TL15_trial_020	is	3.08881384180574	1.30581082612657	0.232617094577801	0.454237329677315
wt_dual	wt_dual_TL15	20180202_TL15_trial_020	nrem	3.46459199635697	1.28284882776575	0.283338115199997	0.454237329677315
wt_dual	wt_dual_TL15	20180202_TL15_trial_021	is	2.79530664416809	0.812760216144651	0.241304438769226	0.454237329677315
wt_dual	wt_dual_TL15	20180202_TL15_trial_021	rem	5.3035277410973	4.38429972132727	0.276227313081104	0.454237329677315
wt_dual	wt_dual_TL15	20180202_TL15_trial_022	is	2.46848165016561	0.792243158246477	0.239862968888892	0.454237329677315
wt_dual	wt_dual_TL15	20180202_TL15_trial_022	rem	3.30542122959401	1.50438124587412	0.242108586818183	0.454237329677315
wt_dual	wt_dual_TL15	20180202_TL15_trial_023	is	2.94700316327233	1.25608501572386	0.254954941639037	0.454237329677315
wt_dual	wt_dual_TL15	20180202_TL15_trial_024	is	4.62291183040387	3.04167632304304	0.311949418496448	0.454237329677315
wt_dual	wt_dual_TL15	20180202_TL15_trial_024	nrem	3.9745766346765	2.50663917698672	0.338431627566648	0.454237329677315
wt_dual	wt_dual_TL15	20180202_TL15_trial_024	rem	6.02785213166384	4.74498199456524	0.37616597914527	0.454237329677315
wt_dual	wt_dual_TL15	20180202_TL15_trial_025	is	7.53103445296662	6.99335527696008	0.514076599120312	0.389435296362582
wt_dual	wt_dual_TL15	20180202_TL15_trial_025	nrem	5.21696340410251	2.45821701211434	0.42020214758963	0.389435296362582
wt_dual	wt_dual_TL15	20180202_TL15_trial_026	nrem	4.13775002385243	1.54493208073916	0.432877688833342	0.389435296362582
wt_dual	wt_dual_TL15	20180202_TL15_trial_026	rem	6.31044133289572	3.98470142837555	0.508485003156461	0.389435296362582
wt_dual	wt_dual_TL16	20180203_TL16_trial_007	is	9.58582477193401	10.9134314381133	0.597714653844054	0.389435296362582
wt_dual	wt_dual_TL16	20180203_TL16_trial_007	nrem	6.59677376592373	4.51449949566489	0.498511159104293	0.389435296362582
wt_dual	wt_dual_TL16	20180203_TL16_trial_008	is	5.51858310211366	5.54080190582259	0.574245076682954	0.389435296362582
wt_dual	wt_dual_TL16	20180203_TL16_trial_008	nrem	6.19942596780011	3.5795888283395	0.528052171436624	0.389435296362582
wt_dual	wt_dual_TL16	20180203_TL16_trial_009	is	5.9477244221158	4.62203214441945	0.588622560413812	0.315442590053691
wt_dual	wt_dual_TL16	20180203_TL16_trial_009	nrem	4.94860180298863	3.06150634656507	0.4742592372683	0.315442590053691
wt_dual	wt_dual_TL16	20180203_TL16_trial_009	rem	5.00034920529555	2.76111064194604	0.524260743194446	0.315442590053691
wt_dual	wt_dual_TL16	20180203_TL16_trial_010	is	8.29409994245651	10.3620284691062	0.522593653462682	0.315442590053691
wt_dual	wt_dual_TL16	20180203_TL16_trial_010	nrem	7.97625344766977	7.53476301090714	0.514526234124304	0.315442590053691
wt_dual	wt_dual_TL16	20180203_TL16_trial_011	nrem	5.78867483766798	3.45540910398157	0.534246899336588	0.315442590053691
wt_dual	wt_dual_TL16	20180203_TL16_trial_012	nrem	5.73328814372847	3.32060817663735	0.531902512926833	0.315442590053691
wt_dual	wt_dual_TL16	20180203_TL16_trial_014	is	9.20129995732886	9.20390869773486	0.662652020186432	0.315442590053691
wt_dual	wt_dual_TL16	20180203_TL16_trial_014	nrem	5.02576775234191	3.13300793691303	0.536731281243242	0.315442590053691
wt_dual	wt_dual_TL16	20180203_TL16_trial_015	is	5.45559194912702	3.60717442135113	0.573259892898178	0.315442590053691
wt_dual	wt_dual_TL16	20180203_TL16_trial_016	is	6.48071362599963	6.29363347684242	0.613650606289674	0.315442590053691
wt_dual	wt_dual_TL16	20180203_TL16_trial_016	rem	7.1407543179801	5.52721079771882	0.588413822966913	0.315442590053691
wt_dual	wt_dual_TL16	20180203_TL16_trial_017	is	3.75478437838104	2.80664171286752	0.478022177612901	0.177436456905202
wt_dual	wt_dual_TL16	20180203_TL16_trial_017	nrem	5.50507981680241	4.99625662409452	0.66515650646153	0.177436456905202
wt_dual	wt_dual_TL16	20180203_TL16_trial_020	is	7.83279866994054	8.72612313532963	0.669400202771809	0.337572331805377
wt_dual	wt_dual_TL16	20180203_TL16_trial_020	nrem	6.23268811756823	4.52210914334246	0.629821193645647	0.337572331805377
wt_dual	wt_dual_TL16	20180203_TL16_trial_021	is	6.8097151841082	5.17932408648052	0.727989516607695	0.337572331805377
wt_dual	wt_dual_TL16	20180203_TL16_trial_021	nrem	7.59103569929548	6.75772145917456	0.741361159032147	0.337572331805377
wt_dual	wt_dual_TL16	20180203_TL16_trial_022	is	6.70092964983386	5.56458917798721	0.745820908899647	0.337572331805377
wt_dual	wt_dual_TL16	20180203_TL16_trial_022	nrem	10.2977106540131	10.9145217312125	0.746612773963965	0.337572331805377
wt_dual	wt_dual_TL16	20180203_TL16_trial_022	rem	12.9728968056054	13.6935864470944	0.665675061908665	0.337572331805377
wt_dual	wt_dual_TL16	20180203_TL16_trial_023	is	8.45780604033339	8.82772678066292	0.739491627328953	0.36211521817388
wt_dual	wt_dual_TL16	20180203_TL16_trial_023	nrem	7.51897666500372	6.07466839451898	0.620592918700102	0.36211521817388
wt_dual	wt_dual_TL16	20180203_TL16_trial_024	is	6.93756655663409	6.52301023031263	0.722953933056339	0.36211521817388
wt_dual	wt_dual_TL16	20180203_TL16_trial_024	nrem	8.17136216254332	6.93792146333727	0.709964683621877	0.36211521817388
wt_dual	wt_dual_TL16	20180203_TL16_trial_024	rem	8.25849230766207	9.46678242485621	0.700188100810466	0.36211521817388
wt_dual	wt_dual_TR15	20180204_TR15_trial_002	is	11.5274293225516	12.8381741139433	0.610933731280936	0.709745827620806
wt_dual	wt_dual_TR15	20180204_TR15_trial_002	nrem	14.4092028145078	17.8231738909275	0.614040566544507	0.709745827620806
wt_dual	wt_dual_TR15	20180204_TR15_trial_002	rem	11.982957230145	14.129573299277	0.566852187977652	0.709745827620806
wt_dual	wt_dual_TR15	20180204_TR15_trial_004	is	6.72787703621311	5.49169032950778	0.681981504685645	0.231753739631283
wt_dual	wt_dual_TR15	20180204_TR15_trial_004	nrem	6.27280121935341	4.84707837429827	0.691027811998495	0.231753739631283
wt_dual	wt_dual_TR15	20180204_TR15_trial_005	is	5.49868880537841	4.56289559039091	0.71240344068316	0.231753739631283
wt_dual	wt_dual_TR15	20180204_TR15_trial_005	nrem	6.36274961227058	6.24594552509405	0.745688766765949	0.231753739631283
wt_dual	wt_dual_TR15	20180204_TR15_trial_005	rem	5.19534792517895	4.64655080849398	0.678222633169104	0.231753739631283
wt_dual	wt_dual_TR15	20180204_TR15_trial_006	is	6.45785106250281	6.08602229652184	0.77781065841143	0.231753739631283
wt_dual	wt_dual_TR15	20180204_TR15_trial_006	nrem	10.221591374549	13.1247028048382	0.75897129869187	0.231753739631283
wt_dual	wt_dual_TR15	20180204_TR15_trial_006	rem	7.17866952358533	6.18066665142624	0.791621331556708	0.231753739631283
wt_dual	wt_dual_TR15	20180204_TR15_trial_007	is	4.45649590721189	3.08791404187409	0.676675321177835	0.231753739631283
wt_dual	wt_dual_TR15	20180204_TR15_trial_007	nrem	4.60380643092938	3.33799342422498	0.667515693682569	0.231753739631283
wt_dual	wt_dual_TR15	20180204_TR15_trial_008	is	5.54387011753199	3.87445171937942	0.777294872075478	0.231753739631283
wt_dual	wt_dual_TR15	20180204_TR15_trial_008	nrem	5.34147801823255	3.69936110874736	0.684620953461544	0.231753739631283
wt_dual	wt_dual_TR15	20180204_TR15_trial_008	rem	7.2681352490407	5.75531801058966	0.78647281086459	0.231753739631283
wt_dual	wt_dual_TR15	20180204_TR15_trial_009	is	5.69299025629405	4.12052860209542	0.6754095264	0.260696355416274
wt_dual	wt_dual_TR15	20180204_TR15_trial_009	nrem	9.72283669060842	10.3780423990689	0.711998018773835	0.260696355416274
wt_dual	wt_dual_TR15	20180204_TR15_trial_010	is	6.94693716623553	6.09195855753562	0.776376976342905	0.260696355416274
wt_dual	wt_dual_TR15	20180204_TR15_trial_010	nrem	8.93703336613845	7.48037540228331	0.711523837162015	0.260696355416274
wt_dual	wt_dual_TR15	20180204_TR15_trial_010	rem	6.97823019727625	5.94972541838797	0.735006482639832	0.260696355416274
wt_dual	wt_dual_TR15	20180204_TR15_trial_011	is	3.91216466913774	1.93055937559542	0.23376391323056	0.709745827620806
wt_dual	wt_dual_TR15	20180204_TR15_trial_011	nrem	4.96822079334564	3.53766186470338	0.226714749344261	0.709745827620806
wt_dual	wt_dual_TL15	20180205_TL15_trial_001	nrem	9.16881703949284	9.58686078968606	0.810838244416306	0.315442590053691
wt_dual	wt_dual_TL15	20180205_TL15_trial_002	is	7.73541616012829	7.0808744284066	0.83350690887443	0.315442590053691
wt_dual	wt_dual_TL15	20180205_TL15_trial_002	nrem	9.19809753867663	10.5952971090638	0.803621850862554	0.315442590053691
wt_dual	wt_dual_TL15	20180205_TL15_trial_002	rem	7.65451124822353	6.9403138169935	0.806145630662511	0.315442590053691
wt_dual	wt_dual_TL15	20180205_TL15_trial_003	nrem	8.17781141477471	8.51190883919937	0.784834653877994	0.315442590053691
wt_dual	wt_dual_TL15	20180205_TL15_trial_003	rem	9.94381735143972	8.49545170144142	0.799397025566325	0.315442590053691
wt_dual	wt_dual_TL15	20180205_TL15_trial_005	is	6.94161461564581	6.0848299474817	0.813559777723229	0.315442590053691
wt_dual	wt_dual_TL15	20180205_TL15_trial_005	nrem	8.26712999052585	8.5977903230624	0.759762299679873	0.315442590053691
wt_dual	wt_dual_TL15	20180205_TL15_trial_006	nrem	8.89957603459799	9.67638380079717	0.787420128872227	0.315442590053691
wt_dual	wt_dual_TL15	20180205_TL15_trial_006	rem	7.45321133117374	6.95744572734373	0.773700599000558	0.315442590053691
wt_dual	wt_dual_TL15	20180205_TL15_trial_007	is	6.34518550254597	5.91499255904308	0.690170021560206	0.315442590053691
wt_dual	wt_dual_TL15	20180205_TL15_trial_007	nrem	7.38595915038524	7.71450746125788	0.756434160476858	0.315442590053691
wt_dual	wt_dual_TL15	20180205_TL15_trial_010	is	7.18786755411046	6.8112285558984	0.753220197723864	0.315442590053691
wt_dual	wt_dual_TL15	20180205_TL15_trial_010	nrem	11.1087582806534	12.3693918741867	0.740755022019553	0.315442590053691
wt_dual	wt_dual_TL15	20180205_TL15_trial_011	is	8.20098450837376	7.82459617270439	0.808742642428179	0.315442590053691
wt_dual	wt_dual_TL15	20180205_TL15_trial_011	nrem	12.246505890632	14.7224554497964	0.766550912973889	0.315442590053691
wt_dual	wt_dual_TL15	20180205_TL15_trial_012	is	8.32184548523135	7.75006609322053	0.797243157772036	0.315442590053691
wt_dual	wt_dual_TL15	20180205_TL15_trial_012	nrem	10.7337720927005	10.8413270738729	0.824507670104795	0.315442590053691
wt_dual	wt_dual_TL15	20180205_TL15_trial_012	rem	9.03859510948529	9.32971481441899	0.769530454893039	0.315442590053691
wt_dual	wt_dual_TL15	20180205_TL15_trial_013	is	6.85179778992788	6.49627878729905	0.768089224379595	0.315442590053691
wt_dual	wt_dual_TL15	20180205_TL15_trial_013	nrem	8.20439991340905	8.67780518039946	0.79022556022298	0.315442590053691
wt_dual	wt_dual_TL15	20180205_TL15_trial_013	rem	9.90612777750543	11.0554187752791	0.758212239023397	0.315442590053691
wt_dual	wt_dual_TL15	20180205_TL15_trial_017	is	5.09363219201261	3.40381007127945	0.466499270728158	0.454237329677315
wt_dual	wt_dual_TL15	20180205_TL15_trial_017	nrem	4.39284175346322	2.36811549255754	0.384656026583853	0.454237329677315
wt_dual	wt_dual_TL15	20180205_TL15_trial_018	is	5.2249030311591	3.8922804831467	0.454841897945738	0.454237329677315
wt_dual	wt_dual_TL15	20180205_TL15_trial_018	nrem	10.8102030610627	14.3412923477768	0.436948975875471	0.454237329677315
wt_dual	wt_dual_TL15	20180205_TL15_trial_018	rem	4.56961151407305	2.62888377922923	0.386207935026458	0.454237329677315
wt_dual	wt_dual_TL15	20180205_TL15_trial_019	is	9.40358625764673	9.98013473569583	0.58566920757229	0.709745827620806
wt_dual	wt_dual_TL15	20180205_TL15_trial_019	nrem	15.5957993364117	22.3939940360902	0.567215111762298	0.709745827620806
wt_dual	wt_dual_TL15	20180205_TL15_trial_019	rem	7.81605380242762	5.53873336899971	0.523625375498756	0.709745827620806
wt_dual	wt_dual_TL15	20180205_TL15_trial_020	is	8.86229883473773	8.51155345304844	0.570864086842466	0.709745827620806
wt_dual	wt_dual_TL15	20180205_TL15_trial_020	nrem	11.2762223448507	9.5728072587834	0.600667644582202	0.709745827620806
wt_dual	wt_dual_TL15	20180205_TL15_trial_020	rem	10.8919391995864	10.5944247289046	0.633257431732549	0.709745827620806
wt_dual	wt_dual_TL15	20180205_TL15_trial_021	is	9.72559354451966	9.00897551660633	0.620150442409966	0.709745827620806
wt_dual	wt_dual_TL15	20180205_TL15_trial_021	nrem	11.6541271385034	11.0208558717951	0.590208710604749	0.709745827620806
wt_dual	wt_dual_TL15	20180205_TL15_trial_021	rem	9.46633935027899	7.15587980748574	0.52748907674412	0.709745827620806
wt_dual	wt_dual_TL15	20180205_TL15_trial_022	is	10.479873394125	9.80267893574971	0.666937539870017	0.709745827620806
wt_dual	wt_dual_TL15	20180205_TL15_trial_022	nrem	11.0046953899798	10.7441731410698	0.662478427824588	0.709745827620806
wt_dual	wt_dual_TL15	20180205_TL15_trial_023	nrem	13.8300086718913	14.1718355867444	0.706683382677371	0.709745827620806
wt_dual	wt_dual_NM16	20180208_NM16_trial_002	whisking	6.54302898541872	5.11743114748559	0.833654996615743	0.177436456905202
wt_dual	wt_dual_NM16	20180208_NM16_trial_002	quiet	6.73741628606688	6.1396337037508	0.847753134372782	0.177436456905202
wt_dual	wt_dual_NM16	20180208_NM16_trial_002	locomotion	12.7250291727981	33.9989171484778	0.714117693764415	0.177436456905202
wt_dual	wt_dual_NM16	20180208_NM16_trial_006	whisking	8.0436732674667	6.32461021871895	0.689649488071147	0.315442590053691
wt_dual	wt_dual_NM16	20180208_NM16_trial_006	quiet	9.59439507730071	9.44490564852248	0.800310720757752	0.315442590053691
wt_dual	wt_dual_NM16	20180208_NM16_trial_006	locomotion	8.00533038420697	5.85916922019539	0.603120802609716	0.315442590053691
wt_dual	wt_dual_NM16	20180208_NM16_trial_007	whisking	6.68089963420443	4.41055453662949	0.600818671878292	0.315442590053691
wt_dual	wt_dual_NM16	20180208_NM16_trial_007	quiet	10.173986767179	11.1816088986088	0.788187272472318	0.315442590053691
wt_dual	wt_dual_NM16	20180208_NM16_trial_007	locomotion	5.14645981436262	2.76840869418221	0.43580404389179	0.315442590053691
wt_dual	wt_dual_NM16	20180208_NM16_trial_008	whisking	4.55015133324023	2.67220084774272	0.505812522974567	0.315442590053691
wt_dual	wt_dual_NM16	20180208_NM16_trial_008	quiet	7.06774452508039	5.85553946156133	0.686817169102189	0.315442590053691
wt_dual	wt_dual_NM16	20180208_NM16_trial_008	locomotion	9.06999819238936	9.69949158955941	0.479732049974842	0.315442590053691
wt_dual	wt_dual_NM16	20180208_NM16_trial_009	whisking	6.6651193565605	3.73910456321083	0.361258659718644	0.709745827620806
wt_dual	wt_dual_NM16	20180208_NM16_trial_009	quiet	5.64219592147378	2.86067074039714	0.317751785832931	0.709745827620806
wt_dual	wt_dual_NM16	20180208_NM16_trial_009	locomotion	10.4247756917394	14.8398650523188	0.24685027576334	0.709745827620806
wt_dual	wt_dual_NM16	20180208_NM16_trial_010	is	8.39177899749776	6.8085511391132	0.570258125697913	0.709745827620806
wt_dual	wt_dual_NM16	20180208_NM16_trial_010	nrem	9.46178134445119	7.33303024143397	0.547338311456395	0.709745827620806
wt_dual	wt_dual_NM16	20180208_NM16_trial_010	rem	10.8681121753449	8.96533251172311	0.592926703127064	0.709745827620806
wt_dual	wt_dual_NM16	20180208_NM16_trial_011	nrem	9.98104065626634	8.46665056164153	0.539900931507055	0.643760387864677
wt_dual	wt_dual_NM16	20180208_NM16_trial_014	nrem	11.0417229997277	12.4690010859814	0.846850732261329	0.337572331805377
wt_dual	wt_dual_NM16	20180208_NM16_trial_014	rem	11.3976388456374	12.0006172963918	0.85686674293996	0.337572331805377
wt_dual	wt_dual_NM16	20180208_NM16_trial_015	nrem	12.8468099338058	15.7233321150169	0.771167665789647	0.337572331805377
wt_dual	wt_dual_NM16	20180208_NM16_trial_015	rem	10.5320628248495	14.6534475157542	0.786755481121876	0.337572331805377
wt_dual	wt_dual_NM16	20180208_NM16_trial_017	is	8.70780834256419	8.66271437887617	0.863998560446365	0.315442590053691
wt_dual	wt_dual_NM16	20180208_NM16_trial_017	nrem	10.0492465998736	12.742760797646	0.758091789072571	0.315442590053691
wt_dual	wt_dual_NM16	20180208_NM16_trial_018	is	9.37617122942795	10.9422613806729	0.80442433918692	0.315442590053691
wt_dual	wt_dual_NM16	20180208_NM16_trial_018	nrem	11.0745287946094	12.2349678610006	0.890276900124194	0.315442590053691
wt_dual	wt_dual_NM16	20180208_NM16_trial_018	rem	9.71960975313834	9.35023268191182	0.786641495758182	0.315442590053691
wt_dual	wt_dual_NM16	20180208_NM16_trial_021	is	6.55752570956614	5.59507817345031	0.662416672219987	0.315442590053691
wt_dual	wt_dual_NM16	20180208_NM16_trial_021	nrem	6.88227607745306	6.36610491479455	0.659460285980277	0.315442590053691
wt_dual	wt_dual_NM16	20180208_NM16_trial_021	rem	7.49563084461124	6.03247000044838	0.700087421452414	0.315442590053691
wt_dual	wt_dual_NM16	20180208_NM16_trial_022	is	4.47657394400415	3.17498828854865	0.764456124250008	0.177436456905202
wt_dual	wt_dual_NM16	20180208_NM16_trial_022	nrem	5.96644187787862	4.95341175647881	0.783050404921893	0.177436456905202
wt_dual	wt_dual_NM16	20180208_NM16_trial_023	is	6.30545713743915	6.38018648846849	0.934860604397347	0.177436456905202
wt_dual	wt_dual_NM16	20180208_NM16_trial_023	nrem	6.4871320975925	5.47530348068567	0.824415316503254	0.177436456905202
wt_dual	wt_dual_NM16	20180208_NM16_trial_023	rem	5.41224754065832	4.16728815071509	0.846166139286374	0.177436456905202
wt_dual	wt_dual_NM16	20180208_NM16_trial_024	is	6.01146945055104	4.80271097578657	0.900644224992698	0.177436456905202
wt_dual	wt_dual_NM16	20180208_NM16_trial_024	nrem	7.43799195601419	7.5674583986747	0.935963606364947	0.177436456905202
wt_dual	wt_dual_NM16	20180208_NM16_trial_024	rem	8.96189067046258	11.1968965464623	0.857118491715778	0.177436456905202
wt_dual	wt_dual_TR16	20180210_TR16_trial_004	is	8.34155885156931	8.6842906873151	1.04128903571182	0.177436456905202
wt_dual	wt_dual_TR16	20180210_TR16_trial_004	nrem	9.30916065329329	10.03489502609	1.02782278711163	0.177436456905202
wt_dual	wt_dual_TR16	20180210_TR16_trial_004	rem	8.4109053795068	8.4231077738251	1.01699317965897	0.177436456905202
wt_dual	wt_dual_TR16	20180210_TR16_trial_005	is	6.83003883036972	6.97773547890814	0.795571521711228	0.315442590053691
wt_dual	wt_dual_TR16	20180210_TR16_trial_005	nrem	7.30924251782713	5.87571337411174	0.663085449543197	0.315442590053691
wt_dual	wt_dual_TR16	20180210_TR16_trial_006	is	3.61371031165508	2.0745209472648	0.479574409023999	0.315442590053691
wt_dual	wt_dual_TR16	20180210_TR16_trial_006	rem	3.73452342582028	1.62243522998458	0.486069363856726	0.315442590053691
wt_dual	wt_dual_TR16	20180210_TR16_trial_007	is	6.22016017159838	5.48266173642288	0.704545669502441	0.315442590053691
wt_dual	wt_dual_TR16	20180210_TR16_trial_007	nrem	8.92145322765298	9.97612511815906	0.636294890172455	0.315442590053691
wt_dual	wt_dual_TR16	20180210_TR16_trial_009	is	7.73618441818872	7.96624566089023	0.780898932164546	0.315442590053691
wt_dual	wt_dual_TR16	20180210_TR16_trial_009	nrem	12.8309745356748	18.6513710965609	0.617566904616362	0.315442590053691
wt_dual	wt_dual_TR16	20180210_TR16_trial_010	is	9.05915805929882	9.51382689469587	0.831682087676709	0.315442590053691
wt_dual	wt_dual_TR16	20180210_TR16_trial_010	nrem	13.442185938897	20.6635189536643	0.71523853155024	0.315442590053691
wt_dual	wt_dual_TR16	20180210_TR16_trial_010	rem	9.02803807117301	9.15756840852131	0.808891665169145	0.315442590053691
wt_dual	wt_dual_TR16	20180210_TR16_trial_016	is	7.34793236442484	7.01529906614169	0.762168522069467	0.315442590053691
wt_dual	wt_dual_TR16	20180210_TR16_trial_018	is	8.86985812527349	8.58678163549975	0.771666761266062	0.315442590053691
wt_dual	wt_dual_TR16	20180210_TR16_trial_018	rem	8.36048205068793	7.13356350227367	0.7511374858344	0.315442590053691
wt_dual	wt_dual_TR16	20180210_TR16_trial_019	is	3.2159164272715	1.55148953328576	0.265897969879517	0.50186608762953
wt_dual	wt_dual_TR16	20180210_TR16_trial_019	nrem	4.79356602159315	2.57046448456344	0.315951758522747	0.50186608762953
wt_dual	wt_dual_TR16	20180210_TR16_trial_019	rem	3.01844368949747	1.19081778277071	0.255902955189528	0.50186608762953
wt_dual	wt_dual_TR16	20180210_TR16_trial_020	is	4.84630761385638	2.7450311877302	0.547252825065622	0.315442590053691
wt_dual	wt_dual_TR16	20180210_TR16_trial_020	rem	4.66082520814025	3.12893020213275	0.463302627183682	0.315442590053691
wt_dual	wt_dual_TL16	20180211_TL16_trial_005	is	5.58360345300166	4.7122541633091	0.661231510797722	0.315442590053691
wt_dual	wt_dual_TL16	20180211_TL16_trial_005	nrem	6.79926894124816	5.43604361129394	0.705256014580957	0.315442590053691
wt_dual	wt_dual_TL16	20180211_TL16_trial_005	rem	6.69609289110242	8.28615786681648	0.799814015410451	0.315442590053691
wt_dual	wt_dual_TL16	20180211_TL16_trial_006	is	6.7132330766618	7.10763246046952	0.812095452877002	0.315442590053691
wt_dual	wt_dual_TL16	20180211_TL16_trial_006	nrem	10.0363352196103	17.7966928492957	0.826029191618813	0.315442590053691
wt_dual	wt_dual_TL16	20180211_TL16_trial_006	rem	7.08492220285101	7.58674346625624	0.765030703646938	0.315442590053691
wt_dual	wt_dual_TL16	20180211_TL16_trial_009	is	8.03771111974268	10.8596607084229	0.995511049864438	0.177436456905202
wt_dual	wt_dual_TL16	20180211_TL16_trial_009	nrem	7.99300303299611	9.65842966379004	0.995577462718091	0.177436456905202
wt_dual	wt_dual_TL16	20180211_TL16_trial_009	rem	8.14053116215796	6.9995638779443	0.936034435339797	0.177436456905202
wt_dual	wt_dual_TL16	20180211_TL16_trial_011	is	5.03771862394103	2.91439801183023	0.442526974253793	0.447055824906025
wt_dual	wt_dual_TL16	20180211_TL16_trial_011	nrem	5.4493859570166	3.55298210877146	0.435765542037672	0.447055824906025
wt_dual	wt_dual_TL16	20180211_TL16_trial_012	rem	10.0346396333366	8.93417825807042	0.698150629387051	0.389435296362582
wt_dual	wt_dual_TL16	20180211_TL16_trial_013	is	9.76866252382101	16.6417655913084	0.997055751405539	0.207376428815429
wt_dual	wt_dual_TL16	20180211_TL16_trial_013	nrem	10.4216548730877	12.0248644864925	1.04162022914763	0.207376428815429
wt_dual	wt_dual_TL16	20180211_TL16_trial_013	rem	10.5507596943189	10.8091428888152	0.926083990519981	0.207376428815429
wt_dual	wt_dual_TL16	20180211_TL16_trial_015	is	2.56595787783711	0.822240434372819	0.262785896395335	0.446103189004027
wt_dual	wt_dual_TL16	20180211_TL16_trial_015	nrem	2.47744512535656	0.753390737596903	0.233913344417758	0.446103189004027
wt_dual	wt_dual_TL15	20180214_TL15_trial_002	nrem	7.42855979866271	5.40136963488257	0.473602029906707	0.709745827620806
wt_dual	wt_dual_TL15	20180214_TL15_trial_003	nrem	7.47778737034221	5.4373313261366	0.447615510216359	0.709745827620806
wt_dual	wt_dual_TL15	20180214_TL15_trial_004	is	8.70621548548189	7.33413770051082	0.585165649140718	0.709745827620806
wt_dual	wt_dual_TL15	20180214_TL15_trial_004	nrem	15.8015993479975	16.7204852846166	0.483215550467616	0.709745827620806
wt_dual	wt_dual_TL15	20180214_TL15_trial_005	nrem	9.30795776613055	8.17377089299501	0.556207806579781	0.709745827620806
wt_dual	wt_dual_TL15	20180214_TL15_trial_006	is	8.32659664434832	5.68291865064639	0.536202278241393	0.709745827620806
wt_dual	wt_dual_TL15	20180214_TL15_trial_006	nrem	12.7558579695962	14.7735260621574	0.530359950848867	0.709745827620806
wt_dual	wt_dual_TL15	20180214_TL15_trial_007	is	10.9737858534243	11.0075574202423	0.557766336082446	0.709745827620806
wt_dual	wt_dual_TL15	20180214_TL15_trial_007	nrem	13.2485887822552	12.3255062251272	0.55005843137617	0.709745827620806
wt_dual	wt_dual_TL15	20180214_TL15_trial_008	nrem	13.3420132577145	14.6051832167166	0.525822351624009	0.709745827620806
wt_dual	wt_dual_TL15	20180214_TL15_trial_008	rem	9.77127467201892	7.9472163778293	0.576472495021273	0.709745827620806
wt_dual	wt_dual_TL15	20180214_TL15_trial_015	is	8.42150047458875	9.29477779505747	0.832830100899694	0.315442590053691
wt_dual	wt_dual_TL15	20180214_TL15_trial_015	rem	7.05311344833094	6.46711962343923	0.712917752964666	0.315442590053691
wt_dual	wt_dual_TL15	20180214_TL15_trial_016	is	8.42241355228855	10.7904917853301	0.982120238866178	0.231753739631283
wt_dual	wt_dual_TL15	20180214_TL15_trial_016	nrem	10.957914248586	11.6430248814247	0.879304163799578	0.231753739631283
wt_dual	wt_dual_TL15	20180214_TL15_trial_017	is	8.46817977635147	8.20880026390744	0.986324632861551	0.231753739631283
wt_dual	wt_dual_TL15	20180214_TL15_trial_017	nrem	12.3725088539485	16.3792320201239	0.986679261606179	0.231753739631283
wt_dual	wt_dual_TL15	20180214_TL15_trial_017	rem	12.0029263659444	16.4788299546741	1.00219066030977	0.231753739631283
wt_dual	wt_dual_TL15	20180214_TL15_trial_021	is	11.8548306014652	12.2571235588413	0.730003901052665	0.709745827620806
wt_dual	wt_dual_TL15	20180214_TL15_trial_021	nrem	12.5110999926039	13.5755557886997	0.727870749764298	0.709745827620806
wt_dual	wt_dual_TL15	20180214_TL15_trial_021	rem	9.72433363820688	9.20179712721314	0.60706689233716	0.709745827620806
wt_dual	wt_dual_BL15	20180215_BL15_trial_013	is	6.31610826119684	5.55385810769855	0.676732829512862	0.315442590053691
wt_dual	wt_dual_BL15	20180215_BL15_trial_013	nrem	7.16392653625502	6.22256248760577	0.639316993955365	0.315442590053691
wt_dual	wt_dual_BL15	20180215_BL15_trial_013	rem	8.39720685193921	8.54788969836315	0.710506617790373	0.315442590053691
wt_dual	wt_dual_TR15	20180221_TR15_trial_003	is	3.66160810415265	1.36589977396363	0.451986084392166	0.315442590053691
wt_dual	wt_dual_TR15	20180221_TR15_trial_003	nrem	6.91654267308902	7.39226095572537	0.659201279058807	0.315442590053691
wt_dual	wt_dual_TR15	20180221_TR15_trial_003	rem	4.49099192643452	2.48436086147139	0.567084882144341	0.315442590053691
wt_dual	wt_dual_TR15	20180221_TR15_trial_004	is	5.21510613706857	3.9044530469262	0.644188055527645	0.315442590053691
wt_dual	wt_dual_TR15	20180221_TR15_trial_004	rem	7.39942286468665	10.7492015968405	0.644648113100005	0.315442590053691
wt_dual	wt_dual_NM16	20180222_NM16_1_trial_002	nrem	10.5832646230405	10.8608262491217	0.649549314327262	0.454237329677315
wt_dual	wt_dual_NM16	20180222_NM16_1_trial_002	rem	6.97106892305858	6.09378658226778	0.591889156292671	0.454237329677315
wt_dual	wt_dual_NM16	20180222_NM16_1_trial_003	nrem	4.66260259372291	2.91800831030913	0.591154476851854	0.315442590053691
wt_dual	wt_dual_NM16	20180222_NM16_1_trial_004	is	6.95467437402496	6.41116406882051	0.768738355665764	0.315442590053691
wt_dual	wt_dual_NM16	20180222_NM16_1_trial_004	nrem	9.23955955263643	9.64523003076934	0.755737776165512	0.315442590053691
wt_dual	wt_dual_NM16	20180222_NM16_1_trial_004	rem	6.3710517484083	5.84661312893385	0.724481379987956	0.315442590053691
wt_dual	wt_dual_NM16	20180222_NM16_1_trial_005	is	3.29570734087045	1.30480978824772	0.33583005170802	0.454237329677315
wt_dual	wt_dual_NM16	20180222_NM16_1_trial_005	nrem	4.54962176479992	2.69301615383534	0.375224479244677	0.454237329677315
wt_dual	wt_dual_NM16	20180222_NM16_1_trial_006	is	4.20737326613613	2.83433347184526	0.384108687875	0.454237329677315
wt_dual	wt_dual_NM16	20180222_NM16_1_trial_006	nrem	4.59356641264018	3.1981905898764	0.424621014329161	0.454237329677315
wt_dual	wt_dual_NM16	20180222_NM16_1_trial_006	rem	4.1759961856021	2.72096025151502	0.397200549787235	0.454237329677315
wt_dual	wt_dual_NM16	20180222_NM16_2_trial_001	is	10.2062212488529	13.938371344069	0.717844315759904	0.315442590053691
wt_dual	wt_dual_NM16	20180222_NM16_2_trial_001	nrem	10.050858515385	13.2082974791334	0.739872332352628	0.315442590053691
wt_dual	wt_dual_NM16	20180222_NM16_2_trial_001	rem	7.75330271849137	6.73754905400471	0.675217229252517	0.315442590053691
wt_dual	wt_dual_NM16	20180222_NM16_2_trial_002	is	9.27129030088467	11.1365517889507	0.899724660456095	0.315442590053691
wt_dual	wt_dual_NM16	20180222_NM16_2_trial_002	nrem	10.2569207791012	10.4917811511072	0.864560986817416	0.315442590053691
wt_dual	wt_dual_NM16	20180222_NM16_2_trial_003	is	10.904362330968	13.0551763111863	0.964965315200711	0.315442590053691
wt_dual	wt_dual_NM16	20180222_NM16_2_trial_003	nrem	12.6140212421016	15.502404164188	0.848216560902549	0.315442590053691
wt_dual	wt_dual_NM16	20180222_NM16_2_trial_004	is	10.5370478935413	11.0074778876803	0.960953559085414	0.315442590053691
wt_dual	wt_dual_NM16	20180222_NM16_2_trial_004	nrem	12.2203860792742	14.4738193230952	0.937456405879166	0.315442590053691
wt_dual	wt_dual_NM16	20180222_NM16_2_trial_004	rem	12.9609732541284	22.3611120779926	0.873686289440428	0.315442590053691
wt_dual	wt_dual_NM16	20180225_NM16_trial_001	whisking	10.8657510955664	10.8108980297766	0.828693290820635	0.177436456905202
wt_dual	wt_dual_NM16	20180225_NM16_trial_001	quiet	6.65410246081097	4.62627825431803	0.665572551142346	0.177436456905202
wt_dual	wt_dual_NM16	20180225_NM16_trial_001	locomotion	4.96822079334564	2.72796782030217	0.479574194302322	0.177436456905202
wt_dual	wt_dual_NM16	20180225_NM16_trial_002	whisking	9.76350354144187	16.5202997026386	0.417575481598113	0.315442590053691
wt_dual	wt_dual_NM16	20180225_NM16_trial_002	quiet	4.49195215836299	1.95392443087926	0.362483327007887	0.315442590053691
wt_dual	wt_dual_NM16	20180225_NM16_trial_003	whisking	8.94055428510507	7.54198055780639	0.711353248756195	0.177436456905202
wt_dual	wt_dual_NM16	20180225_NM16_trial_003	quiet	5.83345924552009	3.81775181510742	0.596338292003881	0.177436456905202
wt_dual	wt_dual_NM16	20180225_NM16_trial_003	locomotion	2.81236784194745	0.985824190881626	0.302902247257171	0.177436456905202
wt_dual	wt_dual_NM16	20180225_NM16_trial_004	whisking	11.9711570575569	24.0647094477631	0.739749949180216	0.177436456905202
wt_dual	wt_dual_NM16	20180225_NM16_trial_004	quiet	9.69550637929799	9.42873113767979	0.837117352582549	0.177436456905202
wt_dual	wt_dual_NM16	20180225_NM16_trial_004	locomotion	6.0430614176203	3.72073610771011	0.592462627398924	0.177436456905202
wt_dual	wt_dual_NM16	20180225_NM16_trial_005	whisking	8.0189573049025	7.60847257606866	0.340785858187615	0.315442590053691
wt_dual	wt_dual_NM16	20180225_NM16_trial_005	quiet	5.49700201746315	3.42212612830952	0.394614517398415	0.315442590053691
wt_dual	wt_dual_NM16	20180225_NM16_trial_005	locomotion	3.92913730022055	1.51217857599016	0.279397361910864	0.315442590053691
wt_dual	wt_dual_NM16	20180225_NM16_trial_009	whisking	9.67423395115032	8.85791902951777	0.744368850275542	0.196605492415735
wt_dual	wt_dual_NM16	20180225_NM16_trial_009	quiet	9.47702164511383	8.92015565858953	0.828131194986547	0.196605492415735
wt_dual	wt_dual_NM16	20180225_NM16_trial_009	locomotion	6.4975527396133	3.88741339172589	0.52858754295999	0.196605492415735
wt_dual	wt_dual_NM16	20180225_NM16_trial_010	whisking	11.997873852463	12.6538669613264	0.673083008850344	0.177436456905202
wt_dual	wt_dual_NM16	20180225_NM16_trial_010	quiet	9.31074977518056	8.76370370800277	0.79263016690979	0.177436456905202
wt_dual	wt_dual_NM16	20180225_NM16_trial_010	locomotion	8.1032192045997	5.5767219149506	0.646667690769473	0.177436456905202
wt_dual	wt_dual_NM16	20180225_NM16_trial_011	whisking	NaN	NaN	NaN	0.177436456905202
wt_dual	wt_dual_NM16	20180225_NM16_trial_011	quiet	6.59966738305421	4.97560474534161	0.668162442234174	0.177436456905202
wt_dual	wt_dual_NM16	20180225_NM16_trial_011	locomotion	3.75759862602092	1.73622417289515	0.354271415162214	0.177436456905202
wt_dual	wt_dual_NM16	20180225_NM16_trial_012	whisking	8.59840611072009	6.47876198289227	0.442209564797011	0.354872913810402
wt_dual	wt_dual_NM16	20180225_NM16_trial_012	quiet	7.25891704268106	4.90936612287239	0.486969634296556	0.354872913810402
wt_dual	wt_dual_NM16	20180225_NM16_trial_012	locomotion	4.32904732261864	1.86931875320097	0.245734291816079	0.354872913810402
wt_dual	wt_dual_NM16	20180225_NM16_trial_013	whisking	6.40832516100639	4.93065598999666	0.593861639325609	0.177436456905202
wt_dual	wt_dual_NM16	20180225_NM16_trial_013	quiet	6.32933378008795	5.0876463407501	0.655858755333491	0.177436456905202
wt_dual	wt_dual_NM16	20180225_NM16_trial_013	locomotion	7.71337224627389	8.44910865697327	0.47799547504919	0.177436456905202
wt_dual	wt_dual_NM16	20180225_NM16_trial_014	whisking	9.07900462827646	7.96716232451898	0.582891800244709	0.207376428815429
wt_dual	wt_dual_NM16	20180225_NM16_trial_014	quiet	7.03658586497712	4.73390422464207	0.630944783360349	0.207376428815429
wt_dual	wt_dual_NM16	20180225_NM16_trial_014	locomotion	7.0122778594139	4.81899118725893	0.522666725051343	0.207376428815429
wt_dual	wt_dual_NM16	20180225_NM16_trial_015	whisking	11.8636731232788	12.0869778462544	0.79068718925276	0.207376428815429
wt_dual	wt_dual_NM16	20180225_NM16_trial_015	quiet	NaN	NaN	NaN	0.207376428815429
wt_dual	wt_dual_NM16	20180225_NM16_trial_015	locomotion	10.5702517476222	10.7271486382575	0.617545841822945	0.207376428815429
wt_dual	wt_dual_NM16	20180225_NM16_trial_016	whisking	10.2847245273739	9.87899635981191	0.72387584596178	0.207376428815429
wt_dual	wt_dual_NM16	20180225_NM16_trial_016	quiet	8.4793020991004	7.5410532443338	0.834940701309997	0.207376428815429
wt_dual	wt_dual_NM16	20180225_NM16_trial_016	locomotion	11.8235365676712	12.3470914769585	0.695797039923329	0.207376428815429
wt_dual	wt_dual_NM16	20180225_NM16_trial_017	whisking	9.36051551458078	8.99455311264081	0.462488379954566	0.315442590053691
wt_dual	wt_dual_NM16	20180225_NM16_trial_017	quiet	5.92212011755156	3.74574183446375	0.463154844506168	0.315442590053691
wt_dual	wt_dual_NM16	20180225_NM16_trial_017	locomotion	11.4711173399853	11.9178116762969	0.527234785436144	0.315442590053691
wt_dual	wt_dual_NM16	20180225_NM16_trial_018	whisking	12.4972521365074	14.5507290680868	0.755764263691913	0.177436456905202
wt_dual	wt_dual_NM16	20180225_NM16_trial_018	quiet	6.10728448357304	3.99940779128568	0.638923955686115	0.177436456905202
wt_dual	wt_dual_NM16	20180225_NM16_trial_018	locomotion	8.90460623249077	6.92624290891362	0.666720054913336	0.177436456905202
wt_dual	wt_dual_NM16	20180225_NM16_trial_019	whisking	12.9302622017245	15.2968905843971	0.753888211711385	0.177436456905202
wt_dual	wt_dual_NM16	20180225_NM16_trial_019	quiet	7.13225331036503	4.83815750724285	0.673739793135544	0.177436456905202
wt_dual	wt_dual_NM16	20180225_NM16_trial_019	locomotion	9.46959338117352	7.94154747656657	0.728578721075036	0.177436456905202
wt_dual	wt_dual_NM16	20180225_NM16_trial_020	whisking	5.94268052034055	4.62934236849511	0.381426869934974	0.315442590053691
wt_dual	wt_dual_NM16	20180225_NM16_trial_020	quiet	3.71325566667263	1.17828290427962	0.336877544543148	0.315442590053691
wt_dual	wt_dual_NM16	20180225_NM16_trial_020	locomotion	5.9732506472564	3.70503696136047	0.365599655173078	0.315442590053691
wt_dual	wt_dual_NM16	20180225_NM16_trial_021	whisking	10.7099311647172	9.75986095030389	0.421539304740935	0.315442590053691
wt_dual	wt_dual_NM16	20180225_NM16_trial_021	quiet	5.96093717969102	3.0110852426452	0.341725078339277	0.315442590053691
wt_dual	wt_dual_NM16	20180225_NM16_trial_021	locomotion	9.84115878016593	8.09316787424446	0.429380263414068	0.315442590053691
wt_dual	wt_dual_TL16	20180225_TL16_trial_001	whisking	13.5852814559382	19.0324306015778	0.769535292803373	0.177436456905202
wt_dual	wt_dual_TL16	20180225_TL16_trial_001	quiet	7.60921821316181	5.45281082114593	0.713958811937651	0.177436456905202
wt_dual	wt_dual_TL16	20180225_TL16_trial_002	whisking	13.4015833086388	20.2292331677073	0.637423743394435	0.196605492415735
wt_dual	wt_dual_TL16	20180225_TL16_trial_002	quiet	7.39861581608546	4.74416477685422	0.627184343759247	0.196605492415735
wt_dual	wt_dual_TL16	20180225_TL16_trial_002	locomotion	6.00287560338418	3.27000844575219	0.459808501464634	0.196605492415735
wt_dual	wt_dual_TL16	20180225_TL16_trial_003	whisking	12.2455094544504	22.906061481661	0.406255046883992	0.223051594502013
wt_dual	wt_dual_TL16	20180225_TL16_trial_003	quiet	8.03086304496924	9.69261983525669	0.531685547461693	0.223051594502013
wt_dual	wt_dual_TL16	20180225_TL16_trial_003	locomotion	10.529872570434	11.5494166593873	0.532467019549751	0.223051594502013
wt_dual	wt_dual_TL16	20180225_TL16_trial_004	whisking	7.38548394511894	6.09005262332785	0.541281945684122	0.177436456905202
wt_dual	wt_dual_TL16	20180225_TL16_trial_004	quiet	8.06857639843399	7.68738579036518	0.685364702193624	0.177436456905202
wt_dual	wt_dual_TL16	20180225_TL16_trial_004	locomotion	7.01191275261404	5.59257329515136	0.547364208337755	0.177436456905202
wt_dual	wt_dual_TL16	20180225_TL16_trial_005	whisking	12.6688364797047	17.1265565787875	0.717895228259858	0.177436456905202
wt_dual	wt_dual_TL16	20180225_TL16_trial_005	quiet	11.4880216546923	13.1284089098866	0.840308858764202	0.177436456905202
wt_dual	wt_dual_TL16	20180225_TL16_trial_005	locomotion	3.3685459868195	1.56660896880712	0.367442478352959	0.177436456905202
wt_dual	wt_dual_TL16	20180225_TL16_trial_006	whisking	16.799635298337	28.3639385708119	0.750026630948429	0.207376428815429
wt_dual	wt_dual_TL16	20180225_TL16_trial_006	quiet	11.9236507225569	10.4712721568174	0.867969278690904	0.207376428815429
wt_dual	wt_dual_TL16	20180225_TL16_trial_007	whisking	15.4040620835765	33.8799133418702	0.679153030271121	0.177436456905202
wt_dual	wt_dual_TL16	20180225_TL16_trial_007	quiet	11.6950631414586	13.1236387554334	0.836198174862882	0.177436456905202
wt_dual	wt_dual_TL16	20180225_TL16_trial_008	whisking	11.7919010245904	13.1884312183401	0.702531341741695	0.177436456905202
wt_dual	wt_dual_TL16	20180225_TL16_trial_008	quiet	11.2854875815822	12.5652331330987	0.854140637238746	0.177436456905202
wt_dual	wt_dual_TL16	20180225_TL16_trial_009	whisking	11.9454483280348	25.0975930314071	0.590374542246623	0.177436456905202
wt_dual	wt_dual_TL16	20180225_TL16_trial_009	quiet	12.0893138143889	13.0489962130331	0.848592241833985	0.177436456905202
wt_dual	wt_dual_TL16	20180225_TL16_trial_010	whisking	12.9808852789428	28.8903747667776	0.602431498747347	0.177436456905202
wt_dual	wt_dual_TL16	20180225_TL16_trial_010	quiet	12.9879171472616	14.7864727574978	0.900294775263724	0.177436456905202
wt_dual	wt_dual_TL16	20180225_TL16_trial_011	whisking	14.903224752153	50.802205676558	0.542299225693996	0.177436456905202
wt_dual	wt_dual_TL16	20180225_TL16_trial_011	quiet	14.9577709838198	24.5577938918966	0.855414985925982	0.177436456905202
wt_dual	wt_dual_TL16	20180225_TL16_trial_011	locomotion	4.11652580020068	1.71259696924013	0.395249029849999	0.177436456905202
wt_dual	wt_dual_TL16	20180225_TL16_trial_015	whisking	19.2324147819705	46.095940807765	0.365696526530108	0.315442590053691
wt_dual	wt_dual_TL16	20180225_TL16_trial_015	quiet	7.31680091440817	5.49341151289444	0.482364673141097	0.315442590053691
wt_dual	wt_dual_BL15	20180226_BL15_trial_007	whisking	12.2504609193169	30.2095932328722	0.577491280790658	0.177436456905202
wt_dual	wt_dual_BL15	20180226_BL15_trial_007	quiet	6.3183032286539	4.0946803765634	0.543324087149787	0.177436456905202
wt_dual	wt_dual_BL15	20180226_BL15_trial_007	locomotion	13.8049406861205	30.6973387184056	0.572542417719869	0.177436456905202
wt_dual	wt_dual_BL15	20180226_BL15_trial_008	whisking	11.7879573240306	10.214880163433	0.638163326869211	0.177436456905202
wt_dual	wt_dual_BL15	20180226_BL15_trial_008	quiet	10.5293904597668	8.86622785785119	0.639715098073125	0.177436456905202
wt_dual	wt_dual_BL15	20180226_BL15_trial_008	locomotion	12.1230433156601	14.2636926794988	0.628447425621482	0.177436456905202
wt_dual	wt_dual_BL15	20180226_BL15_trial_009	whisking	10.4047956882191	11.4525963350438	0.788460506712388	0.177436456905202
wt_dual	wt_dual_BL15	20180226_BL15_trial_009	quiet	5.8240344194984	4.48975111169114	0.644750227341439	0.177436456905202
wt_dual	wt_dual_BL15	20180226_BL15_trial_009	locomotion	12.9858228332377	22.3560925286605	0.739043930043845	0.177436456905202
wt_dual	wt_dual_BL15	20180226_BL15_trial_010	whisking	7.41125510662373	5.32987592157096	0.422359283192229	0.315442590053691
wt_dual	wt_dual_BL15	20180226_BL15_trial_010	quiet	7.27543319225413	4.48823278247456	0.480964491722088	0.315442590053691
wt_dual	wt_dual_BL15	20180226_BL15_trial_010	locomotion	6.30628948395452	3.84741795480851	0.34594414191411	0.315442590053691
wt_dual	wt_dual_BL15	20180226_BL15_trial_011	whisking	9.34716017664622	7.4258538744503	0.718204136945878	0.177436456905202
wt_dual	wt_dual_BL15	20180226_BL15_trial_011	quiet	9.39347377748265	7.6433996634349	0.73623810651322	0.177436456905202
wt_dual	wt_dual_BL15	20180226_BL15_trial_011	locomotion	16.6405100025871	64.1551425393662	0.547322651533811	0.177436456905202
wt_dual	wt_dual_BL15	20180226_BL15_trial_012	whisking	5.69804989575406	3.51338982915821	0.310156866498323	0.315442590053691
wt_dual	wt_dual_BL15	20180226_BL15_trial_012	quiet	5.47371754390667	3.02911124145704	0.370275217635718	0.315442590053691
wt_dual	wt_dual_BL15	20180226_BL15_trial_012	locomotion	6.86236836518234	6.47867079492946	0.316298472810468	0.315442590053691
wt_dual	wt_dual_BL15	20180226_BL15_trial_013	whisking	8.20612402036936	6.09845921796328	0.472542965242278	0.315442590053691
wt_dual	wt_dual_BL15	20180226_BL15_trial_013	quiet	7.52287982444105	5.27994900097577	0.47985252102805	0.315442590053691
wt_dual	wt_dual_BL15	20180226_BL15_trial_013	locomotion	16.0262041073481	47.2391148439738	0.410304832765919	0.315442590053691
wt_dual	wt_dual_BL15	20180226_BL15_trial_015	whisking	4.4681725966128	2.26021656803176	0.518874581493505	0.177436456905202
wt_dual	wt_dual_BL15	20180226_BL15_trial_015	quiet	3.07630457159393	1.11509992565761	0.477995206875001	0.177436456905202
wt_dual	wt_dual_BL15	20180226_BL15_trial_015	locomotion	9.3880574320961	10.6065986720258	0.503630262600005	0.177436456905202
wt_dual	wt_dual_BL15	20180226_BL15_trial_016	whisking	5.13748946079149	3.24780465668246	0.490210713631717	0.177436456905202
wt_dual	wt_dual_BL15	20180226_BL15_trial_016	quiet	5.22064140225187	3.03142173020389	0.548659470707996	0.177436456905202
wt_dual	wt_dual_BL15	20180226_BL15_trial_016	locomotion	17.6204116542527	61.2617100340011	0.481755820439252	0.177436456905202
wt_dual	wt_dual_BL15	20180226_BL15_trial_017	whisking	7.61086648842591	5.55040194035668	0.695967900460785	0.177436456905202
wt_dual	wt_dual_BL15	20180226_BL15_trial_017	quiet	8.01374259553444	6.58814680636148	0.779554026496203	0.177436456905202
wt_dual	wt_dual_BL15	20180226_BL15_trial_017	locomotion	14.423525291368	62.5248207294037	0.582321505320004	0.177436456905202
wt_dual	wt_dual_BL15	20180226_BL15_trial_018	whisking	6.29944229199552	4.32728170129	0.648728435924669	0.177436456905202
wt_dual	wt_dual_BL15	20180226_BL15_trial_018	quiet	6.81177125558762	5.62156808226636	0.722647337985384	0.177436456905202
wt_dual	wt_dual_BL15	20180226_BL15_trial_018	locomotion	5.06966354858826	3.19989975716148	0.50084633250264	0.177436456905202
wt_dual	wt_dual_TL15	20180228_TL15_trial_007	is	2.89692174539104	0.899213146217333	0.400753137499997	0.36211521817388
wt_dual	wt_dual_TL15	20180228_TL15_trial_007	nrem	4.32507709183382	2.17039771330073	0.465925341588784	0.36211521817388
wt_dual	wt_dual_TL15	20180228_TL15_trial_007	rem	2.92161141935745	1.05911416673849	0.336540642613666	0.36211521817388
wt_dual	wt_dual_TL15	20180228_TL15_trial_008	is	6.8136951368115	7.90548359178504	0.872363968666678	0.223051594502013
wt_dual	wt_dual_TL15	20180228_TL15_trial_008	nrem	6.73508610608141	6.10915076648	0.778657587805763	0.223051594502013
wt_dual	wt_dual_TL15	20180228_TL15_trial_009	is	6.25330549520182	5.46130753817239	0.789139851303958	0.223051594502013
wt_dual	wt_dual_TL15	20180228_TL15_trial_009	nrem	10.8698954517501	13.8194931619217	0.734743340750843	0.223051594502013
wt_dual	wt_dual_TL15	20180228_TL15_trial_009	rem	7.33078106320642	8.39629125631579	0.847437801073173	0.223051594502013
wt_dual	wt_dual_TL15	20180228_TL15_trial_010	nrem	8.80267482438646	9.7326121086858	0.802451321551112	0.223051594502013
wt_dual	wt_dual_TL15	20180228_TL15_trial_012	is	5.18763935697864	3.92416884391004	0.762504533888896	0.223051594502013
wt_dual	wt_dual_TL15	20180228_TL15_trial_012	nrem	9.26557877927875	10.1278798462275	0.725599677756984	0.223051594502013
wt_dual	wt_dual_TL15	20180228_TL15_trial_012	rem	4.9860219925083	4.31423110224495	0.721810244922448	0.223051594502013
wt_dual	wt_dual_TL15	20180228_TL15_trial_013	is	6.11473328411771	4.72887071062908	0.600321032711556	0.315442590053691
wt_dual	wt_dual_TL15	20180228_TL15_trial_013	nrem	3.52454520619991	1.28905875085747	0.402781595079989	0.315442590053691
wt_dual	wt_dual_TL15	20180228_TL15_trial_015	is	4.43032055582871	3.26184439069972	0.440342789611962	0.315442590053691
wt_dual	wt_dual_TL15	20180228_TL15_trial_015	nrem	8.95184241548131	7.28584987643302	0.456332080809322	0.315442590053691
wt_dual	wt_dual_TL15	20180228_TL15_trial_015	rem	3.33541755056772	1.49846029167124	0.422509720590193	0.315442590053691
wt_dual	wt_dual_TL15	20180228_TL15_trial_016	is	6.9486642937205	8.27036459943982	0.992135002887429	0.177436456905202
wt_dual	wt_dual_TL15	20180228_TL15_trial_016	nrem	7.32916224055166	6.95567086816768	0.934373670350527	0.177436456905202
wt_dual	wt_dual_TL15	20180228_TL15_trial_016	rem	8.31422142709613	8.28769552466604	0.976327945723711	0.177436456905202
wt_dual	wt_dual_TL15	20180228_TL15_trial_018	is	7.57570062183527	8.33990018371717	0.965780614416745	0.177436456905202
wt_dual	wt_dual_TL15	20180228_TL15_trial_018	nrem	8.15569026560452	9.22539564117861	0.962258222568883	0.177436456905202
wt_dual	wt_dual_TL15	20180228_TL15_trial_019	is	8.64690040705647	9.70273284232807	1.09936679939787	0.177436456905202
wt_dual	wt_dual_TL15	20180228_TL15_trial_019	nrem	10.4908539805065	13.3228978214187	1.11687046980229	0.177436456905202
wt_dual	wt_dual_TL15	20180228_TL15_trial_019	rem	13.0080715236452	25.2508551057417	0.938238801745599	0.177436456905202
wt_dual	wt_dual_TL15	20180228_TL15_trial_020	is	8.15131689956297	9.04924258421554	0.978294027499016	0.177436456905202
wt_dual	wt_dual_TL15	20180228_TL15_trial_020	nrem	8.57605192775707	12.482844615291	0.910997552477945	0.177436456905202
wt_dual	wt_dual_TL15	20180228_TL15_trial_021	is	9.09476051511008	10.6891539670766	1.11594114324409	0.177436456905202
wt_dual	wt_dual_TL15	20180228_TL15_trial_021	rem	8.95089042672453	11.704513250841	1.08653330237596	0.177436456905202
wt_dual	wt_dual_TL15	20180228_TL15_trial_023	is	12.0486269266851	15.6790489472091	0.992379885148699	0.231753739631283
wt_dual	wt_dual_TL15	20180228_TL15_trial_023	nrem	11.1838574283268	13.3924823851477	1.06061191106236	0.231753739631283
wt_dual	wt_dual_TL15	20180228_TL15_trial_023	rem	11.3957541762698	12.4795356811268	0.98461278216036	0.231753739631283
wt_dual	wt_dual_TL15	20180228_TL15_trial_024	is	6.78907163882661	6.26575930100636	0.717501076642097	0.315442590053691
wt_dual	wt_dual_TL15	20180228_TL15_trial_024	nrem	7.28913346113649	6.28487411742662	0.636521712718749	0.315442590053691
wt_dual	wt_dual_TL15	20180228_TL15_trial_025	nrem	9.24402388341198	7.37987637586158	0.67039193891029	0.315442590053691
wt_dual	wt_dual_TL15	20180228_TL15_trial_025	rem	5.40016206722596	3.50625618342814	0.558259267340911	0.315442590053691
wt_dual	wt_dual_TR15	20180304_TR15_trial_001	nrem	6.79914655145791	5.20805765447748	0.703565914578984	0.245586791564292
wt_dual	wt_dual_TR15	20180304_TR15_trial_001	rem	5.76012656578068	4.80667688753162	0.720925720000005	0.245586791564292
wt_dual	wt_dual_TR15	20180304_TR15_trial_002	nrem	8.06271260177235	7.54445865541336	0.882803934208012	0.177436456905202
wt_dual	wt_dual_TR15	20180304_TR15_trial_003	is	5.75920859421237	4.82954949219108	0.827036098039323	0.177436456905202
wt_dual	wt_dual_TR15	20180304_TR15_trial_003	nrem	9.72378119492735	8.80230668928845	0.927652631688304	0.177436456905202
wt_dual	wt_dual_TR15	20180304_TR15_trial_003	rem	7.04119793621371	5.70057795309534	0.862624122816349	0.177436456905202
wt_dual	wt_dual_TR15	20180304_TR15_trial_005	nrem	5.08455884763726	4.48353952520045	0.812323862028307	0.177436456905202
wt_dual	wt_dual_TR15	20180304_TR15_trial_007	is	8.6908876413173	8.87865047242002	0.917962687492963	0.177436456905202
wt_dual	wt_dual_TR15	20180304_TR15_trial_007	nrem	6.94531066012346	6.6003532483001	0.940947670443931	0.177436456905202
wt_dual	wt_dual_TR15	20180304_TR15_trial_007	rem	9.78977575585702	11.4252409037885	0.854863850708875	0.177436456905202
wt_dual	wt_dual_TR15	20180304_TR15_trial_011	is	4.15459122813504	2.9767433166762	0.755337506068384	0.177436456905202
wt_dual	wt_dual_TR15	20180304_TR15_trial_011	nrem	4.48949961431282	2.68993887535262	0.704298687523491	0.177436456905202
wt_dual	wt_dual_TR15	20180304_TR15_trial_013	is	3.5556688750852	1.43451412719977	0.403767243472002	0.315442590053691
wt_dual	wt_dual_TR15	20180304_TR15_trial_013	nrem	4.06957620540197	1.61589187364957	0.395610439970939	0.315442590053691
wt_dual	wt_dual_TR15	20180304_TR15_trial_013	rem	2.60521781963986	1.04822959634226	0.37682766564284	0.315442590053691
wt_dual	wt_dual_TR15	20180304_TR15_trial_014	nrem	3.44961070957798	1.43907268831163	0.389973619724777	0.315442590053691
wt_dual	wt_dual_TR16	20180305_TR16_trial_002	rem	6.83033492682732	5.77564435926899	0.506173547919076	0.315442590053691
wt_dual	wt_dual_TR16	20180305_TR16_trial_006	nrem	6.47999727033183	4.14649006145596	0.723049995609139	0.196605492415735
wt_dual	wt_dual_TR16	20180305_TR16_trial_006	rem	6.42337237765332	6.99520469546562	0.83638078961131	0.196605492415735
wt_dual	wt_dual_TR16	20180305_TR16_trial_007	is	5.34064236772909	5.14127441071592	0.74830115884616	0.177436456905202
wt_dual	wt_dual_TR16	20180305_TR16_trial_007	nrem	5.83516909594386	5.09229509171818	0.821688469619887	0.177436456905202
wt_dual	wt_dual_TR16	20180305_TR16_trial_007	rem	6.904885662764	5.52669179053728	0.852250172810045	0.177436456905202
wt_dual	wt_dual_TR16	20180305_TR16_trial_008	is	6.19890452993851	6.25975064740391	0.868111191944899	0.196605492415735
wt_dual	wt_dual_TR16	20180305_TR16_trial_008	nrem	7.91991932650323	6.91368156707032	0.830029477789734	0.196605492415735
wt_dual	wt_dual_TR16	20180305_TR16_trial_008	rem	7.60372846443096	5.98864675353731	0.872199225461121	0.196605492415735
wt_dual	wt_dual_TR16	20180305_TR16_trial_009	is	5.47331612219438	4.06267563331316	0.907652817241371	0.196605492415735
wt_dual	wt_dual_TR16	20180305_TR16_trial_009	nrem	5.96742352548215	5.7093813675668	0.862208729863626	0.196605492415735
wt_dual	wt_dual_TR16	20180305_TR16_trial_009	rem	8.44838523756768	6.89555362416394	0.870323990637125	0.196605492415735
wt_dual	wt_dual_TR16	20180305_TR16_trial_010	is	5.53042434973549	5.34983842410138	0.778700694652174	0.177436456905202
wt_dual	wt_dual_TR16	20180305_TR16_trial_010	nrem	3.94535180648036	2.54251307002057	0.728053494999989	0.177436456905202
wt_dual	wt_dual_TR16	20180305_TR16_trial_010	rem	5.27751509838056	3.83916995607661	0.724675927239706	0.177436456905202
wt_dual	wt_dual_TR16	20180305_TR16_trial_011	is	5.49338875867496	4.67008333364192	0.82494647662629	0.196605492415735
wt_dual	wt_dual_TR16	20180305_TR16_trial_011	nrem	6.58722712190552	5.3998085140229	0.718076125664938	0.196605492415735
wt_dual	wt_dual_TR16	20180305_TR16_trial_012	is	3.98640573180353	3.55571857955353	0.606524529350003	0.177436456905202
wt_dual	wt_dual_TR16	20180305_TR16_trial_012	nrem	2.49255975176355	0.894293781494801	0.460251972242419	0.177436456905202
wt_dual	wt_dual_TR16	20180305_TR16_trial_012	rem	3.56527465980902	2.27598922985458	0.548876309839231	0.177436456905202
wt_dual	wt_dual_TR16	20180305_TR16_trial_014	is	4.92061589027352	3.93914731406299	0.759932805692303	0.177436456905202
wt_dual	wt_dual_TR16	20180305_TR16_trial_014	nrem	5.99355003360499	5.24137574097924	0.845942207424994	0.177436456905202
wt_dual	wt_dual_TR16	20180305_TR16_trial_014	rem	6.13736182011979	4.87525720762283	0.817920875586025	0.177436456905202
wt_dual	wt_dual_TR16	20180305_TR16_trial_015	is	5.00472685864193	3.52295095335914	0.774143028947371	0.177436456905202
wt_dual	wt_dual_TR16	20180305_TR16_trial_015	nrem	3.74124189526915	2.20983221372635	0.672049400000005	0.177436456905202
wt_dual	wt_dual_TR16	20180305_TR16_trial_015	rem	5.96083633487329	4.49019039265165	0.852398888743967	0.177436456905202
wt_dual	wt_dual_TR16	20180305_TR16_trial_016	nrem	9.58539038118343	11.8997111768573	0.903337758932325	0.177436456905202
wt_dual	wt_dual_TR16	20180305_TR16_trial_016	rem	6.05985660846201	4.98796948780089	0.775898985839508	0.177436456905202
wt_dual	wt_dual_TR16	20180305_TR16_trial_018	nrem	3.51989462822026	1.39224295431046	0.38975902310134	0.315442590053691
wt_dual	wt_dual_TR16	20180305_TR16_trial_018	rem	2.23367455659641	0.685539495803035	0.304844011495494	0.315442590053691
wt_dual	wt_dual_TL16	20180306_TL16_trial_005	is	8.79259954426727	11.1715206821778	0.698459305702359	0.177436456905202
wt_dual	wt_dual_TL16	20180306_TL16_trial_005	nrem	6.32755190857335	4.96582196638507	0.71940786088278	0.177436456905202
wt_dual	wt_dual_TL16	20180306_TL16_trial_006	is	3.8550992642845	1.93101214517044	0.492142311769901	0.315442590053691
wt_dual	wt_dual_TL16	20180306_TL16_trial_006	nrem	4.03420075429937	2.30067523969092	0.448971677219655	0.315442590053691
wt_dual	wt_dual_TL16	20180306_TL16_trial_006	rem	5.40501888760392	3.64526319556531	0.521969912269422	0.315442590053691
wt_dual	wt_dual_TL16	20180306_TL16_trial_007	is	4.13619665834447	2.32453859615415	0.474210053752803	0.315442590053691
wt_dual	wt_dual_TL16	20180306_TL16_trial_007	nrem	3.11033177504554	1.20539656097456	0.431050962924744	0.315442590053691
wt_dual	wt_dual_TL16	20180306_TL16_trial_008	is	4.35310774274094	3.95023724536377	0.561321260761906	0.315442590053691
wt_dual	wt_dual_TL16	20180306_TL16_trial_008	nrem	4.93681019645466	2.5105226511508	0.44010692699153	0.315442590053691
wt_dual	wt_dual_TL16	20180306_TL16_trial_008	rem	3.8904586106622	2.75454393747922	0.431231698333338	0.315442590053691
wt_dual	wt_dual_TL16	20180306_TL16_trial_009	is	2.86288047639638	0.971393582051323	0.393810718954535	0.315442590053691
wt_dual	wt_dual_TL16	20180306_TL16_trial_009	nrem	3.67144966692325	1.76498794704442	0.416286903834246	0.315442590053691
wt_dual	wt_dual_TL16	20180306_TL16_trial_009	rem	3.1668182880033	1.50382518871342	0.434791908278562	0.315442590053691
wt_dual	wt_dual_TL16	20180306_TL16_trial_010	is	3.72464904409551	3.51296867331868	0.407106848076926	0.315442590053691
wt_dual	wt_dual_TL16	20180306_TL16_trial_010	nrem	4.32708818446533	2.67763931077154	0.420125797231645	0.315442590053691
wt_dual	wt_dual_TL16	20180306_TL16_trial_011	is	3.60413379815192	1.96202230809388	0.407709945066687	0.315442590053691
wt_dual	wt_dual_TL16	20180306_TL16_trial_011	nrem	5.10799449273149	4.83577942238254	0.48155812761382	0.315442590053691
wt_dual	wt_dual_TL16	20180306_TL16_trial_011	rem	3.77982512255641	2.00480849655276	0.447351117460868	0.315442590053691
wt_dual	wt_dual_TL16	20180306_TL16_trial_012	is	4.39169049879074	3.12498948145127	0.712246662504687	0.177436456905202
wt_dual	wt_dual_TL16	20180306_TL16_trial_012	nrem	5.1380372797089	4.66515421816487	0.736780450822077	0.177436456905202
wt_dual	wt_dual_TL16	20180306_TL16_trial_012	rem	4.16326515958058	2.1094190015466	0.708930075365847	0.177436456905202
wt_dual	wt_dual_TL16	20180306_TL16_trial_016	is	4.98631235365755	3.786552881826	0.795917186509814	0.177436456905202
wt_dual	wt_dual_TL16	20180306_TL16_trial_016	rem	9.28868477766877	10.3899930938223	0.883033981846159	0.177436456905202
wt_dual	wt_dual_TL16	20180306_TL16_trial_017	is	8.35376539879389	6.28105915182716	0.827511454506017	0.177436456905202
wt_dual	wt_dual_TL16	20180306_TL16_trial_017	nrem	7.43717821435989	5.98768014336518	0.830897464727268	0.177436456905202
wt_dual	wt_dual_TL16	20180306_TL16_trial_018	is	9.50986800743068	9.72631475927981	0.956681973176462	0.177436456905202
wt_dual	wt_dual_TL16	20180306_TL16_trial_018	nrem	7.71174483967725	7.72345211234108	0.949232980585142	0.177436456905202
wt_dual	wt_dual_TL16	20180306_TL16_trial_018	rem	7.79476623329159	6.26907805216824	0.830788919808343	0.177436456905202
wt_dual	wt_dual_TL16	20180306_TL16_trial_019	is	5.75752747400718	4.25454327990688	0.807578095145398	0.177436456905202
wt_dual	wt_dual_TL16	20180306_TL16_trial_019	rem	15.3824762041057	21.8010844109248	0.861615696665705	0.177436456905202
wt_dual	wt_dual_TL16	20180306_TL16_trial_022	is	12.4943726646831	24.8457386499729	0.647437045249992	0.231753739631283
